# Supplementary material for: An integrated pan‐cancer analysis of TFAP4 aberrations and the potential clinical implications for cancer immunity
Source: J Cell Mol Med. 2020 Dec 29;25(4):2082–97. doi: 10.1111/jcmm.16147 (PMC7882993; doi:10.1111/jcmm.16147)
Supplement: Supplementary file 2 — Table S1 [file JCMM-25-2082-s002.xlsx]

## Sheet: singleGeneExp
Id	TFAP4	Type	CancerType
TCGA-OR-A5JP-01A	0.739009	Tumor	ACC
TCGA-OR-A5JG-01A	1.61579	Tumor	ACC
TCGA-OR-A5LG-01A	1.32279	Tumor	ACC
TCGA-OR-A5JR-01A	1.29141	Tumor	ACC
TCGA-OR-A5KU-01A	1.15751	Tumor	ACC
TCGA-OR-A5LS-01A	1.20685	Tumor	ACC
TCGA-OR-A5L9-01A	1.06265	Tumor	ACC
TCGA-OR-A5JQ-01A	1.08337	Tumor	ACC
TCGA-OR-A5K4-01A	1.95172	Tumor	ACC
TCGA-OR-A5JL-01A	0.904346	Tumor	ACC
TCGA-OR-A5LC-01A	1.85877	Tumor	ACC
TCGA-OR-A5K2-01A	1.31878	Tumor	ACC
TCGA-P6-A5OG-01A	1.56807	Tumor	ACC
TCGA-OR-A5JW-01A	1.00281	Tumor	ACC
TCGA-OR-A5KO-01A	1.64925	Tumor	ACC
TCGA-OR-A5J8-01A	1.61305	Tumor	ACC
TCGA-PA-A5YG-01A	1.39001	Tumor	ACC
TCGA-OR-A5KV-01A	1.16486	Tumor	ACC
TCGA-OR-A5L4-01A	1.20823	Tumor	ACC
TCGA-OR-A5KX-01A	2.01975	Tumor	ACC
TCGA-OR-A5L8-01A	1.45334	Tumor	ACC
TCGA-OR-A5JO-01A	1.60008	Tumor	ACC
TCGA-OR-A5JA-01A	1.90006	Tumor	ACC
TCGA-OR-A5LO-01A	1.96619	Tumor	ACC
TCGA-OR-A5JM-01A	0.815585	Tumor	ACC
TCGA-OR-A5JV-01A	1.2486	Tumor	ACC
TCGA-OR-A5JB-01A	2.31013	Tumor	ACC
TCGA-OR-A5LA-01A	1.15314	Tumor	ACC
TCGA-OR-A5JE-01A	0.814596	Tumor	ACC
TCGA-OR-A5JZ-01A	1.07125	Tumor	ACC
TCGA-OR-A5KT-01A	1.60572	Tumor	ACC
TCGA-OR-A5KZ-01A	2.14628	Tumor	ACC
TCGA-OR-A5LJ-01A	1.54994	Tumor	ACC
TCGA-OR-A5LB-01A	1.60595	Tumor	ACC
TCGA-OR-A5LT-01A	0.911801	Tumor	ACC
TCGA-OR-A5LD-01A	1.01209	Tumor	ACC
TCGA-OR-A5J2-01A	1.14676	Tumor	ACC
TCGA-PK-A5HB-01A	1.22679	Tumor	ACC
TCGA-OR-A5JS-01A	2.0096	Tumor	ACC
TCGA-OR-A5K6-01A	1.64441	Tumor	ACC
TCGA-OR-A5JY-01A	0.933813	Tumor	ACC
TCGA-OR-A5JT-01A	0.981125	Tumor	ACC
TCGA-PK-A5H8-01A	1.60471	Tumor	ACC
TCGA-OR-A5JX-01A	0.753543	Tumor	ACC
TCGA-OR-A5LK-01A	0.770971	Tumor	ACC
TCGA-P6-A5OF-01A	1.62112	Tumor	ACC
TCGA-OR-A5JI-01A	1.43167	Tumor	ACC
TCGA-OR-A5K5-01A	0.801237	Tumor	ACC
TCGA-OR-A5JC-01A	1.35371	Tumor	ACC
TCGA-OR-A5KW-01A	1.70392	Tumor	ACC
TCGA-OR-A5JJ-01A	1.8877	Tumor	ACC
TCGA-OR-A5JD-01A	1.01249	Tumor	ACC
TCGA-OR-A5LM-01A	1.08243	Tumor	ACC
TCGA-PK-A5HA-01A	2.20718	Tumor	ACC
TCGA-OR-A5JF-01A	1.76654	Tumor	ACC
TCGA-OR-A5LH-01A	1.57485	Tumor	ACC
TCGA-OR-A5K1-01A	1.62771	Tumor	ACC
TCGA-OR-A5LN-01A	0.954329	Tumor	ACC
TCGA-OR-A5LE-01A	1.07416	Tumor	ACC
TCGA-OR-A5L3-01A	1.19251	Tumor	ACC
TCGA-OU-A5PI-01A	2.00399	Tumor	ACC
TCGA-OR-A5K8-01A	1.26919	Tumor	ACC
TCGA-OR-A5K0-01A	1.58711	Tumor	ACC
TCGA-OR-A5KY-01A	1.46487	Tumor	ACC
TCGA-OR-A5J9-01A	1.53157	Tumor	ACC
TCGA-OR-A5J1-01A	1.27822	Tumor	ACC
TCGA-OR-A5J5-01A	1.44287	Tumor	ACC
TCGA-OR-A5L6-01A	1.71772	Tumor	ACC
TCGA-OR-A5LP-01A	1.37686	Tumor	ACC
TCGA-OR-A5K9-01A	1.77927	Tumor	ACC
TCGA-OR-A5J7-01A	1.20876	Tumor	ACC
TCGA-PK-A5H9-01A	1.24288	Tumor	ACC
TCGA-OR-A5LR-01A	1.52856	Tumor	ACC
TCGA-OR-A5JK-01A	1.2877	Tumor	ACC
TCGA-OR-A5J6-01A	0.843389	Tumor	ACC
TCGA-OR-A5LL-01A	1.98406	Tumor	ACC
TCGA-OR-A5K3-01A	1.15051	Tumor	ACC
TCGA-OR-A5J3-01A	1.55435	Tumor	ACC
TCGA-OR-A5L5-01A	1.52334	Tumor	ACC
TCGA-FD-A3SS-01A	1.34858	Tumor	BLCA
TCGA-FD-A43S-01A	1.51745	Tumor	BLCA
TCGA-UY-A78K-01A	1.89248	Tumor	BLCA
TCGA-DK-A2HX-01A	0.913042	Tumor	BLCA
TCGA-DK-A1A3-01A	1.20137	Tumor	BLCA
TCGA-GC-A6I3-01A	2.15205	Tumor	BLCA
TCGA-XF-AAMJ-01A	2.03052	Tumor	BLCA
TCGA-GC-A6I1-01A	1.76421	Tumor	BLCA
TCGA-ZF-A9RL-01A	1.84856	Tumor	BLCA
TCGA-DK-A3IL-01A	2.58427	Tumor	BLCA
TCGA-E7-A6MF-01A	1.91105	Tumor	BLCA
TCGA-BT-A20R-01A	1.18826	Tumor	BLCA
TCGA-H4-A2HQ-01A	2.32013	Tumor	BLCA
TCGA-GV-A3QH-01A	2.13273	Tumor	BLCA
TCGA-4Z-AA82-01A	2.39344	Tumor	BLCA
TCGA-E7-A4XJ-01A	2.26553	Tumor	BLCA
TCGA-XF-A8HE-01A	2.48981	Tumor	BLCA
TCGA-XF-A9T0-01A	1.94593	Tumor	BLCA
TCGA-FD-A5BT-01A	0.802607	Tumor	BLCA
TCGA-FD-A3SN-01A	2.29767	Tumor	BLCA
TCGA-G2-AA3C-01A	1.88105	Tumor	BLCA
TCGA-HQ-A2OE-01A	2.13534	Tumor	BLCA
TCGA-BL-A3JM-01A	2.05261	Tumor	BLCA
TCGA-XF-AAN3-01A	1.54758	Tumor	BLCA
TCGA-FD-A3SR-01A	1.96534	Tumor	BLCA
TCGA-4Z-AA89-01A	1.76309	Tumor	BLCA
TCGA-G2-A2EO-01A	1.53723	Tumor	BLCA
TCGA-ZF-AA5H-01A	1.57334	Tumor	BLCA
TCGA-BT-A20V-01A	3.16341	Tumor	BLCA
TCGA-GC-A3WC-01A	2.46482	Tumor	BLCA
TCGA-GV-A3JV-01A	1.86469	Tumor	BLCA
TCGA-YF-AA3M-01A	2.05356	Tumor	BLCA
TCGA-FD-A3B5-01A	1.64771	Tumor	BLCA
TCGA-BT-A20Q-11A	0.947513	Normal	BLCA
TCGA-CF-A47V-01A	1.3922	Tumor	BLCA
TCGA-GU-A42P-01A	1.83514	Tumor	BLCA
TCGA-BT-A20T-01A	2.09997	Tumor	BLCA
TCGA-GC-A3BM-11A	0.889718	Normal	BLCA
TCGA-XF-AAN0-01A	0.842607	Tumor	BLCA
TCGA-E7-A7DV-01A	1.64161	Tumor	BLCA
TCGA-GV-A40E-01A	2.10631	Tumor	BLCA
TCGA-FJ-A3Z9-01A	1.8467	Tumor	BLCA
TCGA-XF-A9ST-01A	2.61383	Tumor	BLCA
TCGA-FJ-A3ZF-01A	2.5598	Tumor	BLCA
TCGA-K4-A3WV-11A	1.5517	Normal	BLCA
TCGA-YC-A89H-01A	1.8211	Tumor	BLCA
TCGA-CF-A9FM-01A	1.15503	Tumor	BLCA
TCGA-DK-A1AD-01A	2.12846	Tumor	BLCA
TCGA-G2-A2EK-01A	2.14318	Tumor	BLCA
TCGA-E5-A2PC-01A	2.5844	Tumor	BLCA
TCGA-C4-A0F1-01A	1.7611	Tumor	BLCA
TCGA-FD-A43N-01A	1.635	Tumor	BLCA
TCGA-BL-A13J-01A	1.48208	Tumor	BLCA
TCGA-FD-A3SO-01A	2.29663	Tumor	BLCA
TCGA-XF-A8HD-01A	1.46405	Tumor	BLCA
TCGA-BT-A20X-01A	1.54183	Tumor	BLCA
TCGA-ZF-AA52-01A	1.52878	Tumor	BLCA
TCGA-DK-AA76-01A	1.49861	Tumor	BLCA
TCGA-GV-A3JW-01A	2.02649	Tumor	BLCA
TCGA-FD-A3N6-01A	2.13196	Tumor	BLCA
TCGA-BT-A2LA-11A	0.704052	Normal	BLCA
TCGA-CU-A5W6-01A	1.16412	Tumor	BLCA
TCGA-DK-A2I4-01A	1.39852	Tumor	BLCA
TCGA-DK-AA6M-01A	1.61483	Tumor	BLCA
TCGA-4Z-AA7Y-01A	1.03945	Tumor	BLCA
TCGA-DK-A3WY-01A	1.8571	Tumor	BLCA
TCGA-E7-A3X6-01A	2.08555	Tumor	BLCA
TCGA-K4-A3WV-01A	1.54269	Tumor	BLCA
TCGA-DK-A3IQ-01A	0.993224	Tumor	BLCA
TCGA-ZF-AA56-01A	1.8809	Tumor	BLCA
TCGA-CU-A3QU-01A	1.74884	Tumor	BLCA
TCGA-FD-A6TI-01A	0.587627	Tumor	BLCA
TCGA-XF-A9T3-01A	1.45414	Tumor	BLCA
TCGA-FD-A3B3-01A	1.7001	Tumor	BLCA
TCGA-BT-A20U-11A	1.49252	Normal	BLCA
TCGA-YF-AA3L-01A	2.43596	Tumor	BLCA
TCGA-K4-A54R-11A	0.375924	Normal	BLCA
TCGA-SY-A9G0-01A	1.39723	Tumor	BLCA
TCGA-ZF-A9R2-01A	2.09321	Tumor	BLCA
TCGA-GU-AATQ-01A	2.37278	Tumor	BLCA
TCGA-FD-A5C1-01A	1.03488	Tumor	BLCA
TCGA-DK-A2I1-01A	1.52131	Tumor	BLCA
TCGA-CF-A5U8-01A	1.68672	Tumor	BLCA
TCGA-UY-A9PB-01A	2.04057	Tumor	BLCA
TCGA-DK-A3X1-01A	2.17626	Tumor	BLCA
TCGA-DK-A1AC-01A	1.95466	Tumor	BLCA
TCGA-FD-A62N-01A	1.76766	Tumor	BLCA
TCGA-DK-AA75-01A	2.29834	Tumor	BLCA
TCGA-XF-A9SL-01A	1.22194	Tumor	BLCA
TCGA-XF-A9T4-01A	1.10843	Tumor	BLCA
TCGA-XF-AAN2-01A	1.79729	Tumor	BLCA
TCGA-BT-A2LD-01A	1.0983	Tumor	BLCA
TCGA-BT-A20N-11A	0.536601	Normal	BLCA
TCGA-ZF-A9R1-01A	2.28444	Tumor	BLCA
TCGA-ZF-A9R9-01A	1.69906	Tumor	BLCA
TCGA-DK-A6AV-01A	2.37275	Tumor	BLCA
TCGA-XF-AAMY-01A	1.92706	Tumor	BLCA
TCGA-GU-A763-01A	2.24159	Tumor	BLCA
TCGA-FD-A3B7-01A	2.16846	Tumor	BLCA
TCGA-FD-A3NA-01A	2.05045	Tumor	BLCA
TCGA-CF-A47T-01A	2.75243	Tumor	BLCA
TCGA-CU-A0YN-11A	0.637374	Normal	BLCA
TCGA-BT-A0S7-01A	2.09572	Tumor	BLCA
TCGA-GC-A3BM-01A	2.38944	Tumor	BLCA
TCGA-GD-A3OP-01A	1.64181	Tumor	BLCA
TCGA-SY-A9G5-01A	1.31129	Tumor	BLCA
TCGA-KQ-A41S-01A	1.03324	Tumor	BLCA
TCGA-4Z-AA7M-01A	1.70595	Tumor	BLCA
TCGA-FD-A3SJ-01A	2.4091	Tumor	BLCA
TCGA-E7-A677-01A	1.79321	Tumor	BLCA
TCGA-UY-A8OD-01A	1.89752	Tumor	BLCA
TCGA-DK-AA6L-01A	2.47866	Tumor	BLCA
TCGA-GD-A2C5-01A	1.612	Tumor	BLCA
TCGA-K4-A4AC-01A	2.50829	Tumor	BLCA
TCGA-FD-A62O-01A	2.1232	Tumor	BLCA
TCGA-BT-A2LB-01A	1.84527	Tumor	BLCA
TCGA-FD-A3N5-01A	1.63408	Tumor	BLCA
TCGA-G2-A3VY-01A	2.20963	Tumor	BLCA
TCGA-DK-A1AA-01A	1.72225	Tumor	BLCA
TCGA-XF-A9SY-01A	1.74327	Tumor	BLCA
TCGA-DK-AA6Q-01A	2.44984	Tumor	BLCA
TCGA-G2-A2EL-01A	1.95073	Tumor	BLCA
TCGA-E7-A6ME-01A	1.76637	Tumor	BLCA
TCGA-HQ-A2OF-01A	1.86669	Tumor	BLCA
TCGA-FD-A6TF-01A	1.87042	Tumor	BLCA
TCGA-FD-A3SP-01A	1.53526	Tumor	BLCA
TCGA-BT-A20P-01A	2.13844	Tumor	BLCA
TCGA-GV-A40G-01A	2.06135	Tumor	BLCA
TCGA-CF-A47S-01A	1.56259	Tumor	BLCA
TCGA-XF-A9T2-01A	2.11322	Tumor	BLCA
TCGA-CF-A9FH-01A	1.81442	Tumor	BLCA
TCGA-ZF-AA4X-01A	1.82909	Tumor	BLCA
TCGA-XF-AAMQ-01A	2.2047	Tumor	BLCA
TCGA-CF-A3MH-01A	2.10374	Tumor	BLCA
TCGA-DK-AA6W-01A	2.77823	Tumor	BLCA
TCGA-KQ-A41O-01A	2.49056	Tumor	BLCA
TCGA-FJ-A3Z7-01A	1.47735	Tumor	BLCA
TCGA-S5-AA26-01A	2.59876	Tumor	BLCA
TCGA-FD-A3B4-01A	1.87372	Tumor	BLCA
TCGA-GC-A3OO-01A	1.42065	Tumor	BLCA
TCGA-XF-A9SP-01A	1.91826	Tumor	BLCA
TCGA-FD-A3SL-01A	1.38755	Tumor	BLCA
TCGA-FD-A6TB-01A	1.62555	Tumor	BLCA
TCGA-FD-A6TA-01A	1.63264	Tumor	BLCA
TCGA-XF-A8HB-01A	2.15205	Tumor	BLCA
TCGA-UY-A8OB-01A	1.97168	Tumor	BLCA
TCGA-GU-A767-01A	1.74486	Tumor	BLCA
TCGA-FD-A43U-01A	1.72106	Tumor	BLCA
TCGA-DK-AA6T-01A	2.14986	Tumor	BLCA
TCGA-5N-A9KI-01A	1.21357	Tumor	BLCA
TCGA-XF-A8HF-01A	1.57849	Tumor	BLCA
TCGA-UY-A78L-01A	1.36926	Tumor	BLCA
TCGA-FD-A5C0-01A	1.85816	Tumor	BLCA
TCGA-UY-A9PE-01A	2.22111	Tumor	BLCA
TCGA-K4-A6FZ-01A	1.31236	Tumor	BLCA
TCGA-DK-A3IK-01A	1.71717	Tumor	BLCA
TCGA-LC-A66R-01A	2.09578	Tumor	BLCA
TCGA-GU-A762-01A	1.42447	Tumor	BLCA
TCGA-BT-A2LB-11A	0.778646	Normal	BLCA
TCGA-4Z-AA7O-01A	2.36795	Tumor	BLCA
TCGA-DK-A6B5-01A	2.24558	Tumor	BLCA
TCGA-C4-A0F0-01A	2.85449	Tumor	BLCA
TCGA-UY-A78N-01A	2.2416	Tumor	BLCA
TCGA-G2-AA3F-01A	2.11276	Tumor	BLCA
TCGA-ZF-AA53-01A	0.992415	Tumor	BLCA
TCGA-LT-A8JT-01A	2.15196	Tumor	BLCA
TCGA-XF-A8HI-01A	1.92583	Tumor	BLCA
TCGA-FJ-A3ZE-01A	1.69946	Tumor	BLCA
TCGA-FD-A3SM-01A	1.31796	Tumor	BLCA
TCGA-DK-AA6X-01A	1.64021	Tumor	BLCA
TCGA-XF-A9SJ-01A	1.40364	Tumor	BLCA
TCGA-CF-A7I0-01A	1.92145	Tumor	BLCA
TCGA-GD-A3OQ-01A	1.45003	Tumor	BLCA
TCGA-CU-A0YO-01A	1.27818	Tumor	BLCA
TCGA-DK-AA71-01A	1.81023	Tumor	BLCA
TCGA-CF-A9FL-01A	1.60753	Tumor	BLCA
TCGA-ZF-AA5N-01A	1.32377	Tumor	BLCA
TCGA-UY-A9PF-01A	1.15727	Tumor	BLCA
TCGA-UY-A78P-01A	2.02236	Tumor	BLCA
TCGA-CF-A1HR-01A	1.45593	Tumor	BLCA
TCGA-DK-A3IN-01A	1.8413	Tumor	BLCA
TCGA-UY-A9PH-01A	2.13008	Tumor	BLCA
TCGA-GD-A76B-01A	1.62086	Tumor	BLCA
TCGA-ZF-AA58-01A	1.62929	Tumor	BLCA
TCGA-ZF-AA4V-01A	1.73045	Tumor	BLCA
TCGA-DK-AA6R-01A	1.30072	Tumor	BLCA
TCGA-FT-A61P-01A	1.80068	Tumor	BLCA
TCGA-2F-A9KQ-01A	1.68332	Tumor	BLCA
TCGA-K4-A54R-01A	1.38502	Tumor	BLCA
TCGA-FD-A62S-01A	1.606	Tumor	BLCA
TCGA-ZF-A9R3-01A	1.20822	Tumor	BLCA
TCGA-BT-A42F-01A	1.96571	Tumor	BLCA
TCGA-K4-A83P-01A	1.36438	Tumor	BLCA
TCGA-K4-A5RJ-01A	1.19156	Tumor	BLCA
TCGA-XF-A9SX-01A	1.29549	Tumor	BLCA
TCGA-KQ-A41N-01A	2.28153	Tumor	BLCA
TCGA-DK-A1AE-01A	2.91928	Tumor	BLCA
TCGA-DK-A3WX-01A	1.61756	Tumor	BLCA
TCGA-DK-A3WW-01A	2.0501	Tumor	BLCA
TCGA-XF-A9SK-01A	1.54047	Tumor	BLCA
TCGA-KQ-A41R-01A	1.7017	Tumor	BLCA
TCGA-CF-A3MG-01A	1.42457	Tumor	BLCA
TCGA-CU-A0YR-01A	1.8391	Tumor	BLCA
TCGA-UY-A78M-01A	1.95581	Tumor	BLCA
TCGA-CF-A5UA-01A	2.15575	Tumor	BLCA
TCGA-ZF-A9RN-01A	2.02659	Tumor	BLCA
TCGA-4Z-AA81-01A	1.73734	Tumor	BLCA
TCGA-E7-A8O8-01A	2.31272	Tumor	BLCA
TCGA-BL-A0C8-01B	1.13719	Tumor	BLCA
TCGA-GC-A3RB-01A	2.86917	Tumor	BLCA
TCGA-BT-A20O-01A	1.94041	Tumor	BLCA
TCGA-G2-A2ES-01A	2.25794	Tumor	BLCA
TCGA-DK-AA6P-01A	2.1176	Tumor	BLCA
TCGA-FD-A43P-01A	2.46464	Tumor	BLCA
TCGA-2F-A9KT-01A	2.57694	Tumor	BLCA
TCGA-CF-A9FF-01A	1.3059	Tumor	BLCA
TCGA-UY-A9PA-01A	1.18114	Tumor	BLCA
TCGA-E7-A7DU-01A	2.09329	Tumor	BLCA
TCGA-2F-A9KW-01A	0.739827	Tumor	BLCA
TCGA-4Z-AA87-01A	2.52069	Tumor	BLCA
TCGA-GU-A42Q-01A	2.79835	Tumor	BLCA
TCGA-E7-A97P-01A	1.64386	Tumor	BLCA
TCGA-XF-AAMG-01A	2.55386	Tumor	BLCA
TCGA-BT-A3PH-01A	0.935646	Tumor	BLCA
TCGA-ZF-AA4R-01A	1.69987	Tumor	BLCA
TCGA-ZF-AA5P-01A	1.37822	Tumor	BLCA
TCGA-DK-A3X2-01A	1.95757	Tumor	BLCA
TCGA-YC-A8S6-01A	1.16872	Tumor	BLCA
TCGA-K4-A4AB-01B	2.12512	Tumor	BLCA
TCGA-GC-A3RC-01A	1.18484	Tumor	BLCA
TCGA-BL-A0C8-01A	0.955738	Tumor	BLCA
TCGA-GU-AATP-01A	1.18314	Tumor	BLCA
TCGA-CF-A1HS-01A	2.24279	Tumor	BLCA
TCGA-ZF-AA4U-01A	2.13546	Tumor	BLCA
TCGA-GV-A3QF-01A	1.76662	Tumor	BLCA
TCGA-GC-A4ZW-01A	2.10948	Tumor	BLCA
TCGA-ZF-A9RD-01A	1.5506	Tumor	BLCA
TCGA-GU-A766-01A	1.24749	Tumor	BLCA
TCGA-G2-A2EF-01A	2.01417	Tumor	BLCA
TCGA-FD-A5BY-01A	1.86867	Tumor	BLCA
TCGA-CF-A8HX-01A	1.53805	Tumor	BLCA
TCGA-GV-A6ZA-01A	2.43491	Tumor	BLCA
TCGA-DK-A1A5-01A	1.93442	Tumor	BLCA
TCGA-4Z-AA7N-01A	0.67107	Tumor	BLCA
TCGA-GC-A3RD-01A	2.10429	Tumor	BLCA
TCGA-G2-A3IE-01A	1.8314	Tumor	BLCA
TCGA-FD-A5BZ-01A	1.49595	Tumor	BLCA
TCGA-BT-A3PJ-01A	1.74659	Tumor	BLCA
TCGA-CU-A72E-01A	1.67601	Tumor	BLCA
TCGA-ZF-A9RM-01A	2.60458	Tumor	BLCA
TCGA-FD-A6TH-01A	1.47628	Tumor	BLCA
TCGA-GD-A3OS-01A	1.97762	Tumor	BLCA
TCGA-DK-A3IS-01A	2.61927	Tumor	BLCA
TCGA-K4-A3WS-01A	1.67169	Tumor	BLCA
TCGA-GD-A2C5-11A	1.14444	Normal	BLCA
TCGA-4Z-AA7R-01A	2.51819	Tumor	BLCA
TCGA-DK-A6B1-01A	1.28986	Tumor	BLCA
TCGA-GV-A3QI-01A	1.71365	Tumor	BLCA
TCGA-DK-A6AW-01A	1.22236	Tumor	BLCA
TCGA-BT-A20W-01A	2.24784	Tumor	BLCA
TCGA-DK-A3IU-01A	1.37006	Tumor	BLCA
TCGA-K4-A5RI-11A	1.46424	Normal	BLCA
TCGA-GC-A3YS-01A	1.95952	Tumor	BLCA
TCGA-4Z-AA7Q-01A	1.73727	Tumor	BLCA
TCGA-LT-A5Z6-01A	1.66091	Tumor	BLCA
TCGA-GC-A3I6-01A	1.53755	Tumor	BLCA
TCGA-E7-A5KF-01A	1.79982	Tumor	BLCA
TCGA-DK-A3IM-01A	2.14783	Tumor	BLCA
TCGA-CF-A47X-01A	2.56761	Tumor	BLCA
TCGA-BT-A2LA-01A	2.53999	Tumor	BLCA
TCGA-GV-A3QK-01B	1.56853	Tumor	BLCA
TCGA-FD-A6TD-01A	1.99078	Tumor	BLCA
TCGA-XF-AAMX-01A	1.4494	Tumor	BLCA
TCGA-ZF-A9R5-01A	2.15579	Tumor	BLCA
TCGA-XF-A8HC-01A	1.93425	Tumor	BLCA
TCGA-ZF-A9RF-01A	1.73247	Tumor	BLCA
TCGA-H4-A2HO-01A	0.831658	Tumor	BLCA
TCGA-BT-A42E-01A	2.28294	Tumor	BLCA
TCGA-FD-A5BU-01A	1.94734	Tumor	BLCA
TCGA-XF-A9T6-01A	2.2496	Tumor	BLCA
TCGA-ZF-AA4T-01A	1.96971	Tumor	BLCA
TCGA-FD-A3B6-01A	2.22834	Tumor	BLCA
TCGA-4Z-AA80-01A	2.18559	Tumor	BLCA
TCGA-GC-A6I3-11A	1.57815	Normal	BLCA
TCGA-XF-A9SW-01A	1.0185	Tumor	BLCA
TCGA-E7-A5KE-01A	2.03501	Tumor	BLCA
TCGA-DK-AA6S-01A	2.14589	Tumor	BLCA
TCGA-FD-A5BR-01A	1.58701	Tumor	BLCA
TCGA-FD-A6TC-01A	1.78837	Tumor	BLCA
TCGA-XF-AAN1-01A	2.44905	Tumor	BLCA
TCGA-DK-A3IV-01A	1.56004	Tumor	BLCA
TCGA-PQ-A6FN-01A	1.94089	Tumor	BLCA
TCGA-K4-A5RI-01A	2.27918	Tumor	BLCA
TCGA-ZF-A9R7-01A	2.07363	Tumor	BLCA
TCGA-XF-A9SM-01A	1.8464	Tumor	BLCA
TCGA-BL-A13J-11A	1.02354	Normal	BLCA
TCGA-FD-A6TE-01A	1.47754	Tumor	BLCA
TCGA-XF-AAME-01A	1.47112	Tumor	BLCA
TCGA-BT-A42C-01A	1.312	Tumor	BLCA
TCGA-CF-A47Y-01A	1.80578	Tumor	BLCA
TCGA-E7-A519-01A	0.843749	Tumor	BLCA
TCGA-FD-A43Y-01A	1.14599	Tumor	BLCA
TCGA-BL-A5ZZ-01A	1.56101	Tumor	BLCA
TCGA-CF-A3MF-01A	1.07725	Tumor	BLCA
TCGA-FD-A3B8-01A	1.30358	Tumor	BLCA
TCGA-BL-A13I-01B	1.74033	Tumor	BLCA
TCGA-DK-A1A7-01A	1.76155	Tumor	BLCA
TCGA-DK-A1A6-01A	1.66063	Tumor	BLCA
TCGA-DK-A6B2-01A	2.24506	Tumor	BLCA
TCGA-DK-AA74-01A	0.974831	Tumor	BLCA
TCGA-ZF-AA4N-01A	2.20865	Tumor	BLCA
TCGA-BT-A0YX-01A	1.64294	Tumor	BLCA
TCGA-R3-A69X-01A	1.33897	Tumor	BLCA
TCGA-XF-AAMW-01A	1.25047	Tumor	BLCA
TCGA-C4-A0EZ-01A	2.71089	Tumor	BLCA
TCGA-E7-A678-01A	1.81723	Tumor	BLCA
TCGA-G2-A3IB-01A	2.3648	Tumor	BLCA
TCGA-BL-A13J-01B	1.23484	Tumor	BLCA
TCGA-DK-A3IT-01A	1.74749	Tumor	BLCA
TCGA-MV-A51V-01A	0.870009	Tumor	BLCA
TCGA-UY-A78O-01A	2.16587	Tumor	BLCA
TCGA-FD-A6TK-01A	1.08474	Tumor	BLCA
TCGA-4Z-AA83-01A	1.11612	Tumor	BLCA
TCGA-DK-A2I6-01A	1.86253	Tumor	BLCA
TCGA-XF-AAN4-01A	1.19576	Tumor	BLCA
TCGA-GD-A3OP-11A	0.972144	Normal	BLCA
TCGA-BT-A20R-11A	0.293551	Normal	BLCA
TCGA-CF-A27C-01A	1.84112	Tumor	BLCA
TCGA-5N-A9KM-01A	0.778163	Tumor	BLCA
TCGA-BT-A20U-01A	2.45016	Tumor	BLCA
TCGA-YC-A9TC-01A	2.56006	Tumor	BLCA
TCGA-E7-A6MD-01A	1.63654	Tumor	BLCA
TCGA-K4-A5RH-01A	1.3024	Tumor	BLCA
TCGA-XF-AAMH-01A	1.843	Tumor	BLCA
TCGA-DK-A1AB-01A	1.75761	Tumor	BLCA
TCGA-E5-A4TZ-01A	1.90332	Tumor	BLCA
TCGA-FD-A43X-01A	2.4085	Tumor	BLCA
TCGA-XF-A9SU-01A	1.16948	Tumor	BLCA
TCGA-BT-A20N-01A	2.29912	Tumor	BLCA
TCGA-BT-A20J-01A	2.30929	Tumor	BLCA
TCGA-E7-A4IJ-01A	1.95078	Tumor	BLCA
TCGA-CF-A47W-01A	2.26593	Tumor	BLCA
TCGA-XF-A9SV-01A	2.29538	Tumor	BLCA
TCGA-K4-AAQO-01A	1.65215	Tumor	BLCA
TCGA-CU-A3YL-01A	1.74643	Tumor	BLCA
TCGA-DK-A2I2-01A	2.20367	Tumor	BLCA
TCGA-4Z-AA84-01A	2.29658	Tumor	BLCA
TCGA-DK-A1AF-01A	1.02872	Tumor	BLCA
TCGA-E5-A4U1-01A	2.42702	Tumor	BLCA
TCGA-BT-A20Q-01A	1.57093	Tumor	BLCA
TCGA-ZF-A9R4-01A	2.33242	Tumor	BLCA
TCGA-KQ-A41Q-01A	2.51267	Tumor	BLCA
TCGA-E7-A8O7-01A	1.63349	Tumor	BLCA
TCGA-ZF-AA4W-01A	2.337	Tumor	BLCA
TCGA-XF-AAN7-01A	1.77988	Tumor	BLCA
TCGA-XF-A8HH-01A	2.10151	Tumor	BLCA
TCGA-FD-A5BX-01A	1.81068	Tumor	BLCA
TCGA-ZF-A9RE-01A	2.16035	Tumor	BLCA
TCGA-FT-A3EE-01A	2.1105	Tumor	BLCA
TCGA-XF-A9T5-01A	2.57547	Tumor	BLCA
TCGA-XF-AAML-01A	1.4233	Tumor	BLCA
TCGA-BT-A3PK-01A	1.24139	Tumor	BLCA
TCGA-CF-A3MI-01A	1.24898	Tumor	BLCA
TCGA-E7-A541-01A	1.97209	Tumor	BLCA
TCGA-ZF-AA54-01A	1.66203	Tumor	BLCA
TCGA-CU-A0YR-11A	1.26864	Normal	BLCA
TCGA-XF-AAMZ-01A	2.28171	Tumor	BLCA
TCGA-CF-A8HY-01A	1.77305	Tumor	BLCA
TCGA-GV-A3QG-01A	1.37854	Tumor	BLCA
TCGA-DK-A6B6-01A	1.87884	Tumor	BLCA
TCGA-DK-A6B0-01A	1.66979	Tumor	BLCA
TCGA-E7-A97Q-01A	1.89125	Tumor	BLCA
TCGA-2F-A9KP-01A	2.0877	Tumor	BLCA
TCGA-FD-A62P-01A	1.5841	Tumor	BLCA
TCGA-XF-A8HG-01A	1.90201	Tumor	BLCA
TCGA-4Z-AA86-01A	1.82753	Tumor	BLCA
TCGA-GD-A6C6-01A	1.24976	Tumor	BLCA
TCGA-G2-A2EJ-01A	1.45475	Tumor	BLCA
TCGA-UY-A9PD-01A	2.14337	Tumor	BLCA
TCGA-S5-A6DX-01A	1.41903	Tumor	BLCA
TCGA-FD-A3SQ-01A	1.57384	Tumor	BLCA
TCGA-DK-AA77-01A	1.88629	Tumor	BLCA
TCGA-BL-A13I-01A	2.09403	Tumor	BLCA
TCGA-K4-A6MB-01A	2.03312	Tumor	BLCA
TCGA-ZF-AA51-01A	2.01456	Tumor	BLCA
TCGA-E7-A7PW-01A	2.53816	Tumor	BLCA
TCGA-E7-A85H-01A	2.40514	Tumor	BLCA
TCGA-GC-A3WC-11A	1.14258	Normal	BLCA
TCGA-XF-AAMR-01A	1.30052	Tumor	BLCA
TCGA-FD-A6TG-01A	1.94234	Tumor	BLCA
TCGA-2F-A9KO-01A	2.06871	Tumor	BLCA
TCGA-HQ-A5ND-01A	2.68619	Tumor	BLCA
TCGA-G2-AA3B-01A	2.32545	Tumor	BLCA
TCGA-PQ-A6FI-01A	2.83747	Tumor	BLCA
TCGA-C4-A0F7-01A	1.91272	Tumor	BLCA
TCGA-FD-A5BS-01A	1.67853	Tumor	BLCA
TCGA-GV-A3JX-01A	1.48432	Tumor	BLCA
TCGA-XF-AAMT-01A	1.77964	Tumor	BLCA
TCGA-XF-A9T8-01A	1.88963	Tumor	BLCA
TCGA-BT-A20W-11A	1.45312	Normal	BLCA
TCGA-4Z-AA7S-01A	1.86316	Tumor	BLCA
TCGA-XF-A9SH-01A	1.81014	Tumor	BLCA
TCGA-DK-A1AG-01A	2.63634	Tumor	BLCA
TCGA-GD-A3OQ-11A	1.18713	Normal	BLCA
TCGA-2F-A9KR-01A	2.57715	Tumor	BLCA
TCGA-DK-AA6U-01A	2.4598	Tumor	BLCA
TCGA-C4-A0F6-01A	1.40987	Tumor	BLCA
TCGA-K4-A3WU-01B	1.30698	Tumor	BLCA
TCGA-CU-A0YN-01A	1.49569	Tumor	BLCA
TCGA-FJ-A871-01A	1.99597	Tumor	BLCA
TCGA-G2-A2EC-01A	1.40399	Tumor	BLCA
TCGA-FD-A5BV-01A	1.96788	Tumor	BLCA
TCGA-E7-A7XN-01A	1.83585	Tumor	BLCA
TCGA-GU-A764-01A	1.71079	Tumor	BLCA
TCGA-XF-AAN8-01A	0.907644	Tumor	BLCA
TCGA-XF-A9SZ-01A	1.10456	Tumor	BLCA
TCGA-GU-AATO-01A	0.846639	Tumor	BLCA
TCGA-ZF-A9RC-01A	2.07372	Tumor	BLCA
TCGA-ZF-A9R0-01A	1.85211	Tumor	BLCA
TCGA-KQ-A41P-01A	1.66431	Tumor	BLCA
TCGA-4Z-AA7W-01A	1.39454	Tumor	BLCA
TCGA-HQ-A5NE-01A	1.59545	Tumor	BLCA
TCGA-CU-A3KJ-01A	1.33351	Tumor	BLCA
TCGA-UY-A8OC-01A	1.49857	Tumor	BLCA
TCGA-E7-A3Y1-01A	2.15483	Tumor	BLCA
TCGA-XF-AAN5-01A	2.02571	Tumor	BLCA
TCGA-G2-AA3D-01A	1.74832	Tumor	BLCA
TCGA-GU-A42R-01A	1.17864	Tumor	BLCA
TCGA-XF-A9SI-01A	1.66638	Tumor	BLCA
TCGA-GV-A3JZ-01A	1.97304	Tumor	BLCA
TCGA-E9-A1NI-01A	1.87515	Tumor	BRCA
TCGA-A1-A0SP-01A	2.3144	Tumor	BRCA
TCGA-BH-A1EU-11A	1.25898	Normal	BRCA
TCGA-A8-A06X-01A	1.7274	Tumor	BRCA
TCGA-E2-A14T-01A	1.41148	Tumor	BRCA
TCGA-AC-A8OS-01A	0.959555	Tumor	BRCA
TCGA-A8-A09K-01A	2.28673	Tumor	BRCA
TCGA-OL-A5RY-01A	1.32207	Tumor	BRCA
TCGA-BH-A0DG-01A	1.07527	Tumor	BRCA
TCGA-B6-A0I9-01A	1.32188	Tumor	BRCA
TCGA-A2-A0CP-01A	1.93649	Tumor	BRCA
TCGA-A8-A07S-01A	2.2123	Tumor	BRCA
TCGA-AO-A12H-01A	1.96881	Tumor	BRCA
TCGA-BH-A203-11A	1.39126	Normal	BRCA
TCGA-AR-A1AU-01A	1.21785	Tumor	BRCA
TCGA-D8-A1X9-01A	1.13952	Tumor	BRCA
TCGA-E9-A1RH-11A	0.978295	Normal	BRCA
TCGA-A8-A07R-01A	1.43557	Tumor	BRCA
TCGA-AO-A12C-01A	1.88363	Tumor	BRCA
TCGA-V7-A7HQ-01A	1.84743	Tumor	BRCA
TCGA-A2-A1FZ-01A	0.910668	Tumor	BRCA
TCGA-AR-A251-01A	1.22858	Tumor	BRCA
TCGA-BH-A18J-11A	1.40718	Normal	BRCA
TCGA-EW-A1PF-01A	0.88962	Tumor	BRCA
TCGA-BH-A18T-01A	2.58242	Tumor	BRCA
TCGA-AR-A24S-01A	1.74401	Tumor	BRCA
TCGA-AN-A041-01A	1.51086	Tumor	BRCA
TCGA-BH-A0E0-11A	1.57285	Normal	BRCA
TCGA-E2-A1LL-01A	2.61192	Tumor	BRCA
TCGA-E2-A1IJ-01A	1.35465	Tumor	BRCA
TCGA-AR-A24O-01A	1.27748	Tumor	BRCA
TCGA-XX-A899-01A	1.34414	Tumor	BRCA
TCGA-D8-A1XK-01A	1.64731	Tumor	BRCA
TCGA-AC-A5XS-01A	1.56939	Tumor	BRCA
TCGA-BH-A18L-01A	1.40223	Tumor	BRCA
TCGA-OL-A66J-01A	1.40314	Tumor	BRCA
TCGA-PE-A5DD-01A	1.74566	Tumor	BRCA
TCGA-AN-A04D-01A	2.04646	Tumor	BRCA
TCGA-4H-AAAK-01A	1.75204	Tumor	BRCA
TCGA-E9-A5FL-01A	2.11805	Tumor	BRCA
TCGA-E9-A24A-01A	1.76207	Tumor	BRCA
TCGA-BH-A1FM-01A	1.08143	Tumor	BRCA
TCGA-A8-A07C-01A	1.57295	Tumor	BRCA
TCGA-AR-A24Q-01A	2.06319	Tumor	BRCA
TCGA-AR-A2LE-01A	1.36631	Tumor	BRCA
TCGA-AR-A0U4-01A	1.59515	Tumor	BRCA
TCGA-GM-A2DN-01A	2.01646	Tumor	BRCA
TCGA-A7-A13D-01A	1.99666	Tumor	BRCA
TCGA-D8-A1JG-01B	1.11062	Tumor	BRCA
TCGA-E2-A570-01A	1.26047	Tumor	BRCA
TCGA-A2-A04Q-01A	1.88729	Tumor	BRCA
TCGA-A7-A6VV-01A	1.96147	Tumor	BRCA
TCGA-E2-A1IG-01A	1.63315	Tumor	BRCA
TCGA-E9-A1N6-01A	1.18526	Tumor	BRCA
TCGA-E9-A1NC-01A	1.56513	Tumor	BRCA
TCGA-A7-A3IZ-01A	1.63249	Tumor	BRCA
TCGA-BH-A18U-11A	1.16961	Normal	BRCA
TCGA-AN-A0AK-01A	1.85882	Tumor	BRCA
TCGA-D8-A1JM-01A	1.96236	Tumor	BRCA
TCGA-OL-A5S0-01A	1.96898	Tumor	BRCA
TCGA-A8-A06Z-01A	1.693	Tumor	BRCA
TCGA-AQ-A54O-01A	2.0254	Tumor	BRCA
TCGA-E2-A15S-01A	1.57484	Tumor	BRCA
TCGA-BH-A1ET-11B	1.56971	Normal	BRCA
TCGA-BH-A18R-11A	1.47611	Normal	BRCA
TCGA-EW-A423-01A	2.06782	Tumor	BRCA
TCGA-C8-A273-01A	1.33237	Tumor	BRCA
TCGA-OL-A5RV-01A	1.70223	Tumor	BRCA
TCGA-AC-A2FM-01A	1.63612	Tumor	BRCA
TCGA-AO-A0JM-01A	1.19685	Tumor	BRCA
TCGA-BH-A0DP-01A	2.13886	Tumor	BRCA
TCGA-A2-A25E-01A	1.21118	Tumor	BRCA
TCGA-B6-A2IU-01A	2.14837	Tumor	BRCA
TCGA-BH-A18P-01A	1.15394	Tumor	BRCA
TCGA-E9-A22B-01A	1.36779	Tumor	BRCA
TCGA-A2-A0SW-01A	1.55367	Tumor	BRCA
TCGA-E2-A107-01A	2.05328	Tumor	BRCA
TCGA-E2-A1B6-01A	2.19058	Tumor	BRCA
TCGA-D8-A1XW-01A	1.56173	Tumor	BRCA
TCGA-A7-A0DC-01A	1.50786	Tumor	BRCA
TCGA-EW-A6SD-01A	1.82536	Tumor	BRCA
TCGA-AO-A0J3-01A	2.38955	Tumor	BRCA
TCGA-A7-A0DC-11A	1.17388	Normal	BRCA
TCGA-AN-A03X-01A	1.43267	Tumor	BRCA
TCGA-BH-A1FM-11B	1.12837	Normal	BRCA
TCGA-A8-A099-01A	1.46058	Tumor	BRCA
TCGA-E2-A14Z-01A	1.82307	Tumor	BRCA
TCGA-AR-A5QP-01A	1.81325	Tumor	BRCA
TCGA-AC-A62X-01A	2.48731	Tumor	BRCA
TCGA-BH-A42V-01A	2.05421	Tumor	BRCA
TCGA-B6-A0RS-01A	1.70178	Tumor	BRCA
TCGA-D8-A1JL-01A	1.23651	Tumor	BRCA
TCGA-BH-A0DZ-01A	1.57153	Tumor	BRCA
TCGA-A8-A06Y-01A	1.51977	Tumor	BRCA
TCGA-B6-A1KC-01B	0.988496	Tumor	BRCA
TCGA-C8-A135-01A	1.15382	Tumor	BRCA
TCGA-5L-AAT1-01A	1.0858	Tumor	BRCA
TCGA-AR-A24R-01A	1.44138	Tumor	BRCA
TCGA-S3-AA0Z-01A	3.99891	Tumor	BRCA
TCGA-D8-A1J8-01A	0.774697	Tumor	BRCA
TCGA-A2-A0ER-01A	0.89705	Tumor	BRCA
TCGA-E9-A1ND-01A	1.04794	Tumor	BRCA
TCGA-GI-A2C8-11A	0.569548	Normal	BRCA
TCGA-A2-A1G1-01A	1.2754	Tumor	BRCA
TCGA-A2-A0SU-01A	1.52003	Tumor	BRCA
TCGA-E2-A1LB-01A	0.956583	Tumor	BRCA
TCGA-E9-A1RD-01A	1.41831	Tumor	BRCA
TCGA-OL-A6VQ-01A	1.11082	Tumor	BRCA
TCGA-AQ-A04J-01A	1.57956	Tumor	BRCA
TCGA-AQ-A1H3-01A	1.44775	Tumor	BRCA
TCGA-A2-A259-01A	2.0987	Tumor	BRCA
TCGA-WT-AB44-01A	1.76261	Tumor	BRCA
TCGA-B6-A0IN-01A	1.205	Tumor	BRCA
TCGA-E9-A1R3-01A	1.52221	Tumor	BRCA
TCGA-A8-A086-01A	2.16727	Tumor	BRCA
TCGA-AC-A3BB-01A	1.74593	Tumor	BRCA
TCGA-AC-A2QI-01A	1.53667	Tumor	BRCA
TCGA-BH-A1F5-01A	1.69747	Tumor	BRCA
TCGA-AC-A3HN-01A	1.45044	Tumor	BRCA
TCGA-BH-A1FG-01A	1.85871	Tumor	BRCA
TCGA-BH-A0DV-01A	1.06831	Tumor	BRCA
TCGA-UL-AAZ6-01A	1.97802	Tumor	BRCA
TCGA-AR-A255-01A	1.40604	Tumor	BRCA
TCGA-LD-A7W6-01A	2.11116	Tumor	BRCA
TCGA-AR-A24Z-01A	1.46006	Tumor	BRCA
TCGA-A1-A0SO-01A	2.09376	Tumor	BRCA
TCGA-A2-A3XS-01A	2.22059	Tumor	BRCA
TCGA-D8-A1X6-01A	2.599	Tumor	BRCA
TCGA-BH-A0HF-01A	1.25285	Tumor	BRCA
TCGA-A7-A3J0-01A	1.65545	Tumor	BRCA
TCGA-AC-A23C-01A	1.18055	Tumor	BRCA
TCGA-LL-A442-01A	1.50807	Tumor	BRCA
TCGA-S3-A6ZH-01A	1.64434	Tumor	BRCA
TCGA-AC-A8OR-01A	2.20028	Tumor	BRCA
TCGA-AR-A1AX-01A	1.88969	Tumor	BRCA
TCGA-D8-A1XO-01A	1.37993	Tumor	BRCA
TCGA-E9-A1R2-01A	1.74637	Tumor	BRCA
TCGA-D8-A27M-01A	1.22597	Tumor	BRCA
TCGA-AN-A0FY-01A	2.56044	Tumor	BRCA
TCGA-BH-A0DX-01A	1.09866	Tumor	BRCA
TCGA-EW-A1IY-01A	0.890577	Tumor	BRCA
TCGA-A2-A04N-01A	2.2855	Tumor	BRCA
TCGA-A2-A0YF-01A	1.68506	Tumor	BRCA
TCGA-PE-A5DE-01A	1.368	Tumor	BRCA
TCGA-BH-A1FN-11A	1.50549	Normal	BRCA
TCGA-EW-A1J5-01A	1.22306	Tumor	BRCA
TCGA-AO-A0JE-01A	2.06081	Tumor	BRCA
TCGA-BH-A1FN-01A	1.37549	Tumor	BRCA
TCGA-BH-A18V-01A	1.4056	Tumor	BRCA
TCGA-AC-A23H-11A	1.37222	Normal	BRCA
TCGA-BH-A0BF-01A	1.70283	Tumor	BRCA
TCGA-B6-A409-01A	2.03574	Tumor	BRCA
TCGA-A2-A0CL-01A	1.20939	Tumor	BRCA
TCGA-A2-A0CO-01A	1.33066	Tumor	BRCA
TCGA-E2-A158-11A	0.903492	Normal	BRCA
TCGA-AC-A3QP-01A	1.83602	Tumor	BRCA
TCGA-AC-A2QJ-01A	1.34375	Tumor	BRCA
TCGA-B6-A0RM-01A	2.52102	Tumor	BRCA
TCGA-D8-A1JS-01A	2.03533	Tumor	BRCA
TCGA-E9-A1RB-11A	1.37048	Normal	BRCA
TCGA-A7-A26J-01A	1.69392	Tumor	BRCA
TCGA-A7-A13H-01A	1.95865	Tumor	BRCA
TCGA-AO-A126-01A	1.4858	Tumor	BRCA
TCGA-BH-A6R8-01A	1.8838	Tumor	BRCA
TCGA-A7-A0DB-01C	1.0491	Tumor	BRCA
TCGA-AC-A3TM-01A	2.09361	Tumor	BRCA
TCGA-AR-A0TQ-01A	1.00327	Tumor	BRCA
TCGA-GM-A2DH-01A	1.616	Tumor	BRCA
TCGA-B6-A0RI-01A	1.37607	Tumor	BRCA
TCGA-A2-A1G0-01A	1.38458	Tumor	BRCA
TCGA-A2-A1FX-01A	2.37602	Tumor	BRCA
TCGA-A7-A26G-01A	1.2743	Tumor	BRCA
TCGA-E2-A1LI-01A	1.99011	Tumor	BRCA
TCGA-A8-A08P-01A	1.40637	Tumor	BRCA
TCGA-E2-A1IN-01A	1.74744	Tumor	BRCA
TCGA-BH-A0HA-01A	1.35125	Tumor	BRCA
TCGA-AO-A1KR-01A	2.66275	Tumor	BRCA
TCGA-3C-AALK-01A	1.06486	Tumor	BRCA
TCGA-BH-A0BV-01A	1.53209	Tumor	BRCA
TCGA-E2-A1IH-01A	1.26847	Tumor	BRCA
TCGA-XX-A89A-01A	1.56354	Tumor	BRCA
TCGA-E9-A1RH-01A	2.48614	Tumor	BRCA
TCGA-A8-A085-01A	1.88105	Tumor	BRCA
TCGA-E9-A1N3-01A	1.23243	Tumor	BRCA
TCGA-BH-A1EW-11B	1.01248	Normal	BRCA
TCGA-D8-A13Y-01A	2.15865	Tumor	BRCA
TCGA-AO-A0JB-01A	1.89047	Tumor	BRCA
TCGA-AC-A6IV-01A	1.77997	Tumor	BRCA
TCGA-A8-A09M-01A	2.25538	Tumor	BRCA
TCGA-BH-A0GY-01A	1.36818	Tumor	BRCA
TCGA-AR-A2LL-01A	2.12265	Tumor	BRCA
TCGA-BH-A208-01A	0.774676	Tumor	BRCA
TCGA-E2-A15I-11A	1.01188	Normal	BRCA
TCGA-EW-A1PE-01A	0.808017	Tumor	BRCA
TCGA-AO-A125-01A	1.98567	Tumor	BRCA
TCGA-E2-A1B1-01A	0.968855	Tumor	BRCA
TCGA-BH-A0C0-01A	1.84375	Tumor	BRCA
TCGA-A7-A26I-01B	1.70947	Tumor	BRCA
TCGA-AO-A0JJ-01A	1.97313	Tumor	BRCA
TCGA-AR-A2LH-01A	1.46076	Tumor	BRCA
TCGA-A2-A3XW-01A	2.15986	Tumor	BRCA
TCGA-AR-A0TS-01A	1.63771	Tumor	BRCA
TCGA-BH-A0AV-01A	1.3279	Tumor	BRCA
TCGA-A8-A07B-01A	1.00396	Tumor	BRCA
TCGA-LL-A73Z-01A	1.59399	Tumor	BRCA
TCGA-BH-A0BA-11A	1.33209	Normal	BRCA
TCGA-BH-A0B3-11B	1.55497	Normal	BRCA
TCGA-B6-A402-01A	2.88488	Tumor	BRCA
TCGA-AR-A0TT-01A	1.42117	Tumor	BRCA
TCGA-EW-A6SB-01A	2.50968	Tumor	BRCA
TCGA-AC-A2FB-01A	0.963614	Tumor	BRCA
TCGA-AC-A62V-01A	1.92832	Tumor	BRCA
TCGA-D8-A1XQ-01A	1.46032	Tumor	BRCA
TCGA-BH-A0DD-01A	1.96839	Tumor	BRCA
TCGA-Z7-A8R6-01A	2.26617	Tumor	BRCA
TCGA-OL-A5DA-01A	1.82528	Tumor	BRCA
TCGA-WT-AB41-01A	2.28001	Tumor	BRCA
TCGA-E2-A1LA-01A	2.15566	Tumor	BRCA
TCGA-AR-A24N-01A	1.86949	Tumor	BRCA
TCGA-E9-A3QA-01A	2.28979	Tumor	BRCA
TCGA-BH-A0DO-11A	1.75727	Normal	BRCA
TCGA-E2-A15J-01A	1.97793	Tumor	BRCA
TCGA-LL-A73Y-01A	1.28615	Tumor	BRCA
TCGA-A2-A4RY-01A	2.01517	Tumor	BRCA
TCGA-D8-A1XU-01A	1.01126	Tumor	BRCA
TCGA-E2-A1LS-11A	0.999056	Normal	BRCA
TCGA-AN-A0FJ-01A	2.89498	Tumor	BRCA
TCGA-BH-A0DK-01A	1.4981	Tumor	BRCA
TCGA-B6-A0IJ-01A	2.24335	Tumor	BRCA
TCGA-LL-A7SZ-01A	1.88077	Tumor	BRCA
TCGA-C8-A26Y-01A	1.32336	Tumor	BRCA
TCGA-GI-A2C9-11A	1.12722	Normal	BRCA
TCGA-BH-A0BQ-11A	1.15358	Normal	BRCA
TCGA-A8-A06R-01A	1.94816	Tumor	BRCA
TCGA-AO-A128-01A	1.81414	Tumor	BRCA
TCGA-E2-A1BC-01A	0.880958	Tumor	BRCA
TCGA-A7-A0CE-11A	1.1335	Normal	BRCA
TCGA-B6-A0I6-01A	1.94992	Tumor	BRCA
TCGA-BH-A1ET-01A	1.4823	Tumor	BRCA
TCGA-A2-A04V-01A	2.16435	Tumor	BRCA
TCGA-A7-A2KD-01A	1.28647	Tumor	BRCA
TCGA-A7-A0CE-01A	1.51853	Tumor	BRCA
TCGA-D8-A1JE-01A	1.04499	Tumor	BRCA
TCGA-B6-A0WX-01A	2.34712	Tumor	BRCA
TCGA-A7-A4SB-01A	1.62358	Tumor	BRCA
TCGA-EW-A1J1-01A	1.53407	Tumor	BRCA
TCGA-A2-A0YM-01A	1.92707	Tumor	BRCA
TCGA-A8-A0A4-01A	1.73176	Tumor	BRCA
TCGA-A2-A0EM-01A	1.55303	Tumor	BRCA
TCGA-AR-A24X-01A	1.81416	Tumor	BRCA
TCGA-C8-A132-01A	1.30183	Tumor	BRCA
TCGA-AN-A049-01A	1.74587	Tumor	BRCA
TCGA-A2-A0SY-01A	1.07619	Tumor	BRCA
TCGA-B6-A0RU-01A	1.91257	Tumor	BRCA
TCGA-AR-A0TX-01A	1.23658	Tumor	BRCA
TCGA-BH-A0HQ-01A	1.91491	Tumor	BRCA
TCGA-E2-A15C-01A	2.12393	Tumor	BRCA
TCGA-AQ-A54N-01A	2.65728	Tumor	BRCA
TCGA-A8-A07I-01A	1.33263	Tumor	BRCA
TCGA-B6-A1KI-01A	1.24346	Tumor	BRCA
TCGA-B6-A0RH-01A	1.78877	Tumor	BRCA
TCGA-BH-A5IZ-01A	1.61721	Tumor	BRCA
TCGA-AN-A0XU-01A	1.67148	Tumor	BRCA
TCGA-LD-A74U-01A	1.47397	Tumor	BRCA
TCGA-B6-A401-01A	1.86587	Tumor	BRCA
TCGA-PL-A8LV-01A	1.53814	Tumor	BRCA
TCGA-BH-A0C3-11A	1.90314	Normal	BRCA
TCGA-BH-A0BR-01A	1.08541	Tumor	BRCA
TCGA-A8-A07G-01A	0.866402	Tumor	BRCA
TCGA-A2-A0EN-01A	1.24291	Tumor	BRCA
TCGA-OK-A5Q2-01A	1.68347	Tumor	BRCA
TCGA-A8-A084-01A	1.3748	Tumor	BRCA
TCGA-BH-A0DS-01A	1.82015	Tumor	BRCA
TCGA-A8-A09I-01A	1.2518	Tumor	BRCA
TCGA-GM-A3XL-01A	2.3548	Tumor	BRCA
TCGA-W8-A86G-01A	1.73049	Tumor	BRCA
TCGA-AO-A12F-01A	2.52535	Tumor	BRCA
TCGA-BH-A0HK-01A	1.44346	Tumor	BRCA
TCGA-A8-A06Q-01A	1.14222	Tumor	BRCA
TCGA-BH-A42U-01A	1.62833	Tumor	BRCA
TCGA-BH-A0BW-11A	1.57399	Normal	BRCA
TCGA-AQ-A04L-01B	1.41217	Tumor	BRCA
TCGA-AR-A1AO-01A	1.50141	Tumor	BRCA
TCGA-Z7-A8R5-01A	2.0158	Tumor	BRCA
TCGA-B6-A0I1-01A	2.38394	Tumor	BRCA
TCGA-E9-A1N6-11A	1.36184	Normal	BRCA
TCGA-EW-A1PA-01A	1.41173	Tumor	BRCA
TCGA-BH-A0W4-01A	1.04087	Tumor	BRCA
TCGA-A2-A3XZ-01A	1.60786	Tumor	BRCA
TCGA-A7-A26H-01A	1.46333	Tumor	BRCA
TCGA-E2-A1B0-01A	1.32851	Tumor	BRCA
TCGA-BH-A1EU-01A	1.20842	Tumor	BRCA
TCGA-AC-A23H-01A	0.759062	Tumor	BRCA
TCGA-EW-A1P4-01A	2.04207	Tumor	BRCA
TCGA-E2-A10E-01A	1.24006	Tumor	BRCA
TCGA-EW-A1P0-01A	1.62887	Tumor	BRCA
TCGA-EW-A6S9-01A	1.41521	Tumor	BRCA
TCGA-A2-A25B-01A	1.16076	Tumor	BRCA
TCGA-LL-A6FR-01A	1.48427	Tumor	BRCA
TCGA-AR-A5QM-01A	1.77874	Tumor	BRCA
TCGA-BH-A18Q-11A	1.37679	Normal	BRCA
TCGA-EW-A1P5-01A	1.67444	Tumor	BRCA
TCGA-E2-A14O-01A	2.35428	Tumor	BRCA
TCGA-AN-A0AR-01A	2.63716	Tumor	BRCA
TCGA-E9-A22D-01A	1.24166	Tumor	BRCA
TCGA-A2-A0CS-01A	1.40528	Tumor	BRCA
TCGA-E2-A1IF-01A	2.17955	Tumor	BRCA
TCGA-BH-A0DZ-11A	1.69323	Normal	BRCA
TCGA-E2-A1IE-01A	1.3431	Tumor	BRCA
TCGA-BH-A0BW-01A	1.04058	Tumor	BRCA
TCGA-E2-A1AZ-01A	1.75498	Tumor	BRCA
TCGA-D8-A27N-01A	1.1584	Tumor	BRCA
TCGA-A2-A0CT-01A	1.13862	Tumor	BRCA
TCGA-A8-A09R-01A	0.777508	Tumor	BRCA
TCGA-B6-A0RE-01A	1.89371	Tumor	BRCA
TCGA-E9-A249-01A	2.16074	Tumor	BRCA
TCGA-E2-A1B5-01A	1.74354	Tumor	BRCA
TCGA-A2-A25A-01A	1.35089	Tumor	BRCA
TCGA-AO-A03O-01A	1.88326	Tumor	BRCA
TCGA-E9-A22A-01A	1.2052	Tumor	BRCA
TCGA-BH-A1EV-11A	1.00453	Normal	BRCA
TCGA-BH-A0GZ-01A	1.47571	Tumor	BRCA
TCGA-BH-A1FD-01A	1.73071	Tumor	BRCA
TCGA-A1-A0SH-01A	0.829958	Tumor	BRCA
TCGA-E2-A10A-01A	1.64301	Tumor	BRCA
TCGA-B6-A0IO-01A	2.13862	Tumor	BRCA
TCGA-BH-A1FR-01A	1.56505	Tumor	BRCA
TCGA-D8-A143-01A	2.14985	Tumor	BRCA
TCGA-AO-A03R-01A	1.5465	Tumor	BRCA
TCGA-BH-A0DQ-11A	1.58989	Normal	BRCA
TCGA-BH-A0BV-11A	1.47122	Normal	BRCA
TCGA-BH-A0E0-01A	1.69027	Tumor	BRCA
TCGA-A8-A0AD-01A	1.6907	Tumor	BRCA
TCGA-GM-A2DI-01A	1.36137	Tumor	BRCA
TCGA-E9-A6HE-01A	1.39795	Tumor	BRCA
TCGA-BH-A0B3-01A	1.65757	Tumor	BRCA
TCGA-AR-A0TU-01A	2.29717	Tumor	BRCA
TCGA-LQ-A4E4-01A	2.04181	Tumor	BRCA
TCGA-PL-A8LY-01A	2.1777	Tumor	BRCA
TCGA-BH-A1FU-01A	1.36642	Tumor	BRCA
TCGA-A8-A09D-01A	1.24071	Tumor	BRCA
TCGA-B6-A3ZX-01A	2.01636	Tumor	BRCA
TCGA-A7-A5ZV-01A	2.00636	Tumor	BRCA
TCGA-BH-A0AY-01A	1.45342	Tumor	BRCA
TCGA-A7-A4SD-01A	1.57758	Tumor	BRCA
TCGA-AO-A03L-01A	1.73515	Tumor	BRCA
TCGA-A2-A0EX-01A	1.58941	Tumor	BRCA
TCGA-GM-A2DM-01A	1.72943	Tumor	BRCA
TCGA-BH-A0DO-01B	1.73427	Tumor	BRCA
TCGA-HN-A2OB-01A	1.45526	Tumor	BRCA
TCGA-A2-A0CM-01A	2.83638	Tumor	BRCA
TCGA-A2-A4S0-01A	1.61861	Tumor	BRCA
TCGA-BH-A0H9-01A	1.67823	Tumor	BRCA
TCGA-B6-A0IP-01A	1.58445	Tumor	BRCA
TCGA-C8-A12X-01A	1.41567	Tumor	BRCA
TCGA-AN-A0AL-01A	1.10639	Tumor	BRCA
TCGA-LD-A9QF-01A	1.17899	Tumor	BRCA
TCGA-BH-A0DG-11A	1.49384	Normal	BRCA
TCGA-E2-A152-01A	1.15626	Tumor	BRCA
TCGA-BH-A1FE-06A	0.549738	Tumor	BRCA
TCGA-BH-A18N-01A	2.25464	Tumor	BRCA
TCGA-C8-A1HN-01A	2.02364	Tumor	BRCA
TCGA-AN-A0FK-01A	2.34879	Tumor	BRCA
TCGA-B6-A0IE-01A	2.55775	Tumor	BRCA
TCGA-B6-A400-01A	2.21146	Tumor	BRCA
TCGA-GM-A2DB-01A	1.94793	Tumor	BRCA
TCGA-AC-A2FK-01A	1.56451	Tumor	BRCA
TCGA-BH-A0HU-01A	2.14617	Tumor	BRCA
TCGA-D8-A140-01A	1.89175	Tumor	BRCA
TCGA-A7-A0CD-01A	2.02876	Tumor	BRCA
TCGA-D8-A1JF-01A	0.754699	Tumor	BRCA
TCGA-BH-A208-11A	1.66271	Normal	BRCA
TCGA-A2-A4S1-01A	1.01989	Tumor	BRCA
TCGA-5T-A9QA-01A	1.91528	Tumor	BRCA
TCGA-AR-A2LK-01A	2.04001	Tumor	BRCA
TCGA-AR-A1AH-01A	2.82746	Tumor	BRCA
TCGA-AR-A254-01A	1.40114	Tumor	BRCA
TCGA-E2-A1IO-01A	1.71858	Tumor	BRCA
TCGA-S3-A6ZF-01A	0.89735	Tumor	BRCA
TCGA-B6-A0IB-01A	2.48683	Tumor	BRCA
TCGA-A8-A07J-01A	1.56471	Tumor	BRCA
TCGA-AN-A0FV-01A	1.27715	Tumor	BRCA
TCGA-AN-A0XP-01A	1.24679	Tumor	BRCA
TCGA-A8-A08Z-01A	1.43875	Tumor	BRCA
TCGA-E9-A226-01A	1.53202	Tumor	BRCA
TCGA-AR-A1AW-01A	1.6801	Tumor	BRCA
TCGA-GI-A2C9-01A	1.76744	Tumor	BRCA
TCGA-EW-A6SA-01A	2.00568	Tumor	BRCA
TCGA-E9-A1NG-01A	1.50235	Tumor	BRCA
TCGA-A8-A07L-01A	1.79442	Tumor	BRCA
TCGA-E2-A15L-01A	1.29916	Tumor	BRCA
TCGA-D8-A1JI-01A	1.30522	Tumor	BRCA
TCGA-GM-A2DO-01A	1.80355	Tumor	BRCA
TCGA-EW-A1P6-01A	2.31519	Tumor	BRCA
TCGA-BH-A1F0-11B	1.28421	Normal	BRCA
TCGA-AR-A1AI-01A	1.87052	Tumor	BRCA
TCGA-AR-A0U3-01A	1.88067	Tumor	BRCA
TCGA-A2-A0ES-01A	1.01675	Tumor	BRCA
TCGA-BH-A18K-11A	1.69417	Normal	BRCA
TCGA-A8-A06P-01A	1.73038	Tumor	BRCA
TCGA-S3-AA12-01A	1.92467	Tumor	BRCA
TCGA-E9-A1N5-11A	1.97849	Normal	BRCA
TCGA-E9-A3Q9-01A	2.15978	Tumor	BRCA
TCGA-BH-A0HX-01A	1.91654	Tumor	BRCA
TCGA-AC-A3W7-01A	1.3758	Tumor	BRCA
TCGA-AO-A124-01A	3.12802	Tumor	BRCA
TCGA-AC-A5XU-01A	2.72024	Tumor	BRCA
TCGA-LL-A6FQ-01A	1.58418	Tumor	BRCA
TCGA-AQ-A1H2-01A	1.88842	Tumor	BRCA
TCGA-BH-A0DQ-01A	1.47274	Tumor	BRCA
TCGA-E2-A106-01A	1.57643	Tumor	BRCA
TCGA-A2-A25F-01A	1.24149	Tumor	BRCA
TCGA-AN-A0AT-01A	2.38213	Tumor	BRCA
TCGA-D8-A27T-01A	1.57942	Tumor	BRCA
TCGA-A2-A04X-01A	1.60654	Tumor	BRCA
TCGA-A2-A3XT-01A	1.9966	Tumor	BRCA
TCGA-AR-A0TY-01A	1.6446	Tumor	BRCA
TCGA-A2-A0YG-01A	1.4287	Tumor	BRCA
TCGA-B6-A0WZ-01A	0.799973	Tumor	BRCA
TCGA-A7-A5ZX-01A	1.82095	Tumor	BRCA
TCGA-AC-A23G-01A	1.37147	Tumor	BRCA
TCGA-GM-A2DA-01A	2.12397	Tumor	BRCA
TCGA-B6-A0X1-01A	1.96474	Tumor	BRCA
TCGA-AO-A12E-01A	1.75106	Tumor	BRCA
TCGA-AR-A250-01A	1.29948	Tumor	BRCA
TCGA-A8-A06O-01A	1.65843	Tumor	BRCA
TCGA-AO-A12G-01A	1.41693	Tumor	BRCA
TCGA-A7-A3IY-01A	1.60993	Tumor	BRCA
TCGA-E2-A1IG-11A	0.86165	Normal	BRCA
TCGA-BH-A1EY-01A	0.785506	Tumor	BRCA
TCGA-A8-A079-01A	1.80934	Tumor	BRCA
TCGA-AO-A03P-01A	2.18715	Tumor	BRCA
TCGA-E2-A572-01A	1.76582	Tumor	BRCA
TCGA-A2-A0YH-01A	1.81637	Tumor	BRCA
TCGA-E2-A15G-01A	2.27009	Tumor	BRCA
TCGA-C8-A12M-01A	1.321	Tumor	BRCA
TCGA-AR-A0TV-01A	2.39062	Tumor	BRCA
TCGA-A7-A13G-01B	1.59034	Tumor	BRCA
TCGA-A8-A07E-01A	1.37131	Tumor	BRCA
TCGA-E9-A1N9-01A	1.36242	Tumor	BRCA
TCGA-BH-A0H3-01A	1.53407	Tumor	BRCA
TCGA-AR-A1AY-01A	2.32213	Tumor	BRCA
TCGA-A2-A0D4-01A	2.2199	Tumor	BRCA
TCGA-E9-A5UO-01A	1.27382	Tumor	BRCA
TCGA-GM-A2DL-01A	1.50347	Tumor	BRCA
TCGA-EW-A1PD-01A	1.41543	Tumor	BRCA
TCGA-A1-A0SI-01A	1.02758	Tumor	BRCA
TCGA-A2-A0CV-01A	1.35339	Tumor	BRCA
TCGA-E2-A15E-06A	1.8763	Tumor	BRCA
TCGA-AO-A12B-01A	2.15815	Tumor	BRCA
TCGA-B6-A408-01A	2.21989	Tumor	BRCA
TCGA-OL-A5D7-01A	3.33056	Tumor	BRCA
TCGA-A2-A0EW-01A	1.13577	Tumor	BRCA
TCGA-A2-A0T4-01A	1.44591	Tumor	BRCA
TCGA-C8-A131-01A	1.52303	Tumor	BRCA
TCGA-BH-A1EN-01A	0.883548	Tumor	BRCA
TCGA-D8-A3Z5-01A	2.50962	Tumor	BRCA
TCGA-E9-A247-01A	2.82524	Tumor	BRCA
TCGA-C8-A12Q-01A	0.890108	Tumor	BRCA
TCGA-E2-A1BD-01A	2.64415	Tumor	BRCA
TCGA-E9-A1RI-01A	1.28718	Tumor	BRCA
TCGA-BH-A18M-11A	1.29682	Normal	BRCA
TCGA-E2-A105-01A	1.93564	Tumor	BRCA
TCGA-D8-A1JK-01A	1.6578	Tumor	BRCA
TCGA-E9-A1N9-11A	1.03286	Normal	BRCA
TCGA-BH-A0BJ-01A	1.1109	Tumor	BRCA
TCGA-S3-AA14-01A	1.30496	Tumor	BRCA
TCGA-C8-A26V-01A	1.2743	Tumor	BRCA
TCGA-BH-A1FB-01A	1.20189	Tumor	BRCA
TCGA-D8-A1JP-01A	1.68983	Tumor	BRCA
TCGA-E2-A14X-01A	1.80097	Tumor	BRCA
TCGA-BH-A0E2-01A	1.66742	Tumor	BRCA
TCGA-PL-A8LZ-01A	1.72221	Tumor	BRCA
TCGA-LL-A740-01A	0.889983	Tumor	BRCA
TCGA-BH-A0AZ-11A	1.61374	Normal	BRCA
TCGA-D8-A1X7-01A	1.71433	Tumor	BRCA
TCGA-AO-A0JD-01A	1.46594	Tumor	BRCA
TCGA-D8-A1X5-01A	1.57044	Tumor	BRCA
TCGA-E9-A22E-01A	0.873834	Tumor	BRCA
TCGA-AC-A23E-01A	1.19939	Tumor	BRCA
TCGA-AR-A0U2-01A	2.17949	Tumor	BRCA
TCGA-A2-A1FV-01A	1.12921	Tumor	BRCA
TCGA-A8-A09B-01A	1.9698	Tumor	BRCA
TCGA-AN-A0XO-01A	1.55317	Tumor	BRCA
TCGA-A7-A425-01A	1.88121	Tumor	BRCA
TCGA-BH-A0DD-11A	0.945519	Normal	BRCA
TCGA-A2-A0CZ-01A	1.29476	Tumor	BRCA
TCGA-GM-A3NY-01A	1.80268	Tumor	BRCA
TCGA-AR-A0U0-01A	1.67507	Tumor	BRCA
TCGA-AR-A24P-01A	1.64255	Tumor	BRCA
TCGA-AN-A0G0-01A	1.33572	Tumor	BRCA
TCGA-AN-A0AM-01A	1.70897	Tumor	BRCA
TCGA-BH-A0E6-01A	2.9737	Tumor	BRCA
TCGA-E9-A248-01A	0.901739	Tumor	BRCA
TCGA-B6-A1KN-01A	1.42362	Tumor	BRCA
TCGA-LL-A9Q3-01A	1.65857	Tumor	BRCA
TCGA-A8-A08B-01A	1.53946	Tumor	BRCA
TCGA-A1-A0SG-01A	1.62263	Tumor	BRCA
TCGA-BH-A0H0-01A	1.6511	Tumor	BRCA
TCGA-D8-A1XR-01A	1.79961	Tumor	BRCA
TCGA-C8-A12P-01A	1.27901	Tumor	BRCA
TCGA-BH-A0BJ-11A	1.78908	Normal	BRCA
TCGA-LL-A50Y-01A	1.80332	Tumor	BRCA
TCGA-AO-A03N-01B	1.55914	Tumor	BRCA
TCGA-E2-A1IU-01A	2.17094	Tumor	BRCA
TCGA-EW-A1IX-01A	1.17874	Tumor	BRCA
TCGA-A2-A0EV-01A	1.20781	Tumor	BRCA
TCGA-BH-A0BT-11A	1.19611	Normal	BRCA
TCGA-AC-A3W5-01A	1.46174	Tumor	BRCA
TCGA-AR-A2LN-01A	1.31473	Tumor	BRCA
TCGA-E9-A1QZ-01A	1.61219	Tumor	BRCA
TCGA-BH-A8FY-01A	2.51649	Tumor	BRCA
TCGA-AC-A6IX-06A	1.27588	Tumor	BRCA
TCGA-AR-A1AL-01A	1.13058	Tumor	BRCA
TCGA-BH-A42T-01A	2.15829	Tumor	BRCA
TCGA-BH-A0B9-01A	2.91494	Tumor	BRCA
TCGA-BH-A0BS-11A	1.66633	Normal	BRCA
TCGA-AO-A0J8-01A	1.66698	Tumor	BRCA
TCGA-BH-A2L8-01A	1.27377	Tumor	BRCA
TCGA-E9-A1N5-01A	1.97216	Tumor	BRCA
TCGA-A8-A075-01A	1.15759	Tumor	BRCA
TCGA-AN-A0FZ-01A	1.7336	Tumor	BRCA
TCGA-D8-A1XJ-01A	1.29778	Tumor	BRCA
TCGA-E2-A15F-01A	1.63906	Tumor	BRCA
TCGA-A2-A0EP-01A	1.31007	Tumor	BRCA
TCGA-BH-A18K-01A	1.36198	Tumor	BRCA
TCGA-AR-A5QN-01A	1.13216	Tumor	BRCA
TCGA-E9-A244-01A	1.92366	Tumor	BRCA
TCGA-A8-A0A2-01A	1.40761	Tumor	BRCA
TCGA-B6-A40C-01A	2.19876	Tumor	BRCA
TCGA-AR-A2LQ-01A	1.06999	Tumor	BRCA
TCGA-EW-A1J6-01A	2.05576	Tumor	BRCA
TCGA-EW-A1IZ-01A	2.34721	Tumor	BRCA
TCGA-AC-A2FG-01A	1.43621	Tumor	BRCA
TCGA-A8-A09Z-01A	1.17274	Tumor	BRCA
TCGA-EW-A1P1-01A	1.0092	Tumor	BRCA
TCGA-A8-A0A9-01A	2.09635	Tumor	BRCA
TCGA-BH-A0DT-01A	1.92268	Tumor	BRCA
TCGA-A2-A0T2-01A	1.79893	Tumor	BRCA
TCGA-A7-A4SA-01A	1.30832	Tumor	BRCA
TCGA-D8-A27F-01A	1.40895	Tumor	BRCA
TCGA-D8-A146-01A	1.43786	Tumor	BRCA
TCGA-D8-A27E-01A	1.37781	Tumor	BRCA
TCGA-C8-A138-01A	1.19804	Tumor	BRCA
TCGA-E2-A14V-01A	1.8771	Tumor	BRCA
TCGA-AC-A5EH-01A	1.51833	Tumor	BRCA
TCGA-A2-A0YL-01A	1.45648	Tumor	BRCA
TCGA-E2-A1LK-01A	1.89359	Tumor	BRCA
TCGA-D8-A13Z-01A	1.63722	Tumor	BRCA
TCGA-D8-A27V-01A	1.23616	Tumor	BRCA
TCGA-EW-A3U0-01A	2.49734	Tumor	BRCA
TCGA-A2-A4S2-01A	1.71578	Tumor	BRCA
TCGA-D8-A1XV-01A	1.33058	Tumor	BRCA
TCGA-BH-A1F0-01A	1.65974	Tumor	BRCA
TCGA-AN-A0FT-01A	1.92587	Tumor	BRCA
TCGA-A7-A0D9-11A	0.945427	Normal	BRCA
TCGA-E2-A15K-01A	2.28397	Tumor	BRCA
TCGA-BH-A0DL-01A	1.82256	Tumor	BRCA
TCGA-A2-A0EY-01A	1.90756	Tumor	BRCA
TCGA-B6-A0IG-01A	2.09709	Tumor	BRCA
TCGA-BH-A0HI-01A	1.23869	Tumor	BRCA
TCGA-E2-A576-01A	2.13783	Tumor	BRCA
TCGA-BH-A201-01A	1.51939	Tumor	BRCA
TCGA-D8-A1JB-01A	1.40974	Tumor	BRCA
TCGA-A1-A0SN-01A	1.40213	Tumor	BRCA
TCGA-A8-A08A-01A	1.84886	Tumor	BRCA
TCGA-A2-A0YI-01A	1.10686	Tumor	BRCA
TCGA-AR-A1AN-01A	1.78253	Tumor	BRCA
TCGA-AR-A2LM-01A	1.55106	Tumor	BRCA
TCGA-AR-A5QQ-01A	1.63992	Tumor	BRCA
TCGA-AR-A0TR-01A	1.5789	Tumor	BRCA
TCGA-GM-A3XG-01A	1.59987	Tumor	BRCA
TCGA-BH-A1FC-01A	2.60246	Tumor	BRCA
TCGA-A2-A0D1-01A	1.93779	Tumor	BRCA
TCGA-EW-A1P7-01A	1.39625	Tumor	BRCA
TCGA-AR-A1AP-01A	1.51736	Tumor	BRCA
TCGA-E2-A150-01A	1.89226	Tumor	BRCA
TCGA-EW-A2FW-01A	1.66304	Tumor	BRCA
TCGA-AR-A1AV-01A	1.80127	Tumor	BRCA
TCGA-A2-A0T1-01A	1.11352	Tumor	BRCA
TCGA-BH-A0BM-11A	2.20881	Normal	BRCA
TCGA-BH-A0C0-11A	1.71053	Normal	BRCA
TCGA-AO-A0JF-01A	1.06605	Tumor	BRCA
TCGA-OL-A6VR-01A	1.74172	Tumor	BRCA
TCGA-A8-A090-01A	1.78356	Tumor	BRCA
TCGA-BH-A0BG-01A	2.25932	Tumor	BRCA
TCGA-AO-A1KP-01A	2.16052	Tumor	BRCA
TCGA-LL-A441-01A	2.46927	Tumor	BRCA
TCGA-C8-A133-01A	1.48088	Tumor	BRCA
TCGA-BH-A8FZ-01A	1.26728	Tumor	BRCA
TCGA-E2-A1II-01A	2.65729	Tumor	BRCA
TCGA-EW-A6SC-01A	1.50152	Tumor	BRCA
TCGA-AN-A0XT-01A	2.38979	Tumor	BRCA
TCGA-BH-A0RX-01A	1.6608	Tumor	BRCA
TCGA-A8-A08X-01A	1.8228	Tumor	BRCA
TCGA-AO-A03V-01A	2.03405	Tumor	BRCA
TCGA-EW-A1PH-01A	1.7521	Tumor	BRCA
TCGA-A2-A0ST-01A	1.94229	Tumor	BRCA
TCGA-BH-A0BC-01A	1.48767	Tumor	BRCA
TCGA-E9-A1NH-01A	1.17743	Tumor	BRCA
TCGA-B6-A0X5-01A	1.54609	Tumor	BRCA
TCGA-AC-A4ZE-01A	1.79135	Tumor	BRCA
TCGA-A8-A07Z-01A	2.3215	Tumor	BRCA
TCGA-OL-A66P-01A	1.20276	Tumor	BRCA
TCGA-E2-A1LE-01A	1.55492	Tumor	BRCA
TCGA-C8-A8HR-01A	1.66956	Tumor	BRCA
TCGA-BH-A0H7-11A	1.7845	Normal	BRCA
TCGA-A8-A09T-01A	1.84384	Tumor	BRCA
TCGA-BH-A0HB-01A	1.9845	Tumor	BRCA
TCGA-A8-A08G-01A	1.57286	Tumor	BRCA
TCGA-A2-A0EQ-01A	2.20322	Tumor	BRCA
TCGA-A8-A081-01A	1.42332	Tumor	BRCA
TCGA-AO-A1KO-01A	1.26767	Tumor	BRCA
TCGA-BH-A0HW-01A	1.62422	Tumor	BRCA
TCGA-OL-A66H-01A	1.81758	Tumor	BRCA
TCGA-A2-A0T0-01A	2.2309	Tumor	BRCA
TCGA-A7-A0DB-11A	1.0738	Normal	BRCA
TCGA-AN-A04C-01A	1.58494	Tumor	BRCA
TCGA-E2-A573-01A	1.76252	Tumor	BRCA
TCGA-AN-A0XS-01A	2.11221	Tumor	BRCA
TCGA-D8-A3Z6-01A	1.6721	Tumor	BRCA
TCGA-EW-A3E8-01B	1.36325	Tumor	BRCA
TCGA-C8-A137-01A	1.67837	Tumor	BRCA
TCGA-GM-A4E0-01A	1.60206	Tumor	BRCA
TCGA-E2-A1B4-01A	1.85935	Tumor	BRCA
TCGA-EW-A2FS-01A	1.59295	Tumor	BRCA
TCGA-S3-A6ZG-01A	2.22836	Tumor	BRCA
TCGA-BH-A209-11A	1.33737	Normal	BRCA
TCGA-GM-A3XN-01A	1.7363	Tumor	BRCA
TCGA-EW-A1P8-01A	2.56456	Tumor	BRCA
TCGA-E2-A156-01A	1.8563	Tumor	BRCA
TCGA-AC-A8OP-01A	1.31019	Tumor	BRCA
TCGA-AN-A0FS-01A	1.25348	Tumor	BRCA
TCGA-E2-A15M-11A	1.15126	Normal	BRCA
TCGA-B6-A0IM-01A	1.83615	Tumor	BRCA
TCGA-E9-A3HO-01A	3.05686	Tumor	BRCA
TCGA-E2-A1L7-11A	1.27079	Normal	BRCA
TCGA-D8-A27K-01A	1.44507	Tumor	BRCA
TCGA-E9-A2JT-01A	1.51667	Tumor	BRCA
TCGA-BH-A1EN-11A	1.29564	Normal	BRCA
TCGA-GM-A2DK-01A	1.15941	Tumor	BRCA
TCGA-AR-A1AK-01A	1.77144	Tumor	BRCA
TCGA-E2-A15R-01A	1.66005	Tumor	BRCA
TCGA-BH-A18Q-01A	2.28712	Tumor	BRCA
TCGA-BH-A0DV-11A	0.892809	Normal	BRCA
TCGA-E2-A153-01A	1.75679	Tumor	BRCA
TCGA-BH-A0BT-01A	2.63196	Tumor	BRCA
TCGA-E9-A54Y-01A	2.36439	Tumor	BRCA
TCGA-E2-A14Q-01A	1.60782	Tumor	BRCA
TCGA-BH-A0HN-01A	2.02453	Tumor	BRCA
TCGA-E2-A1IK-01A	1.44419	Tumor	BRCA
TCGA-E2-A10C-01A	2.2095	Tumor	BRCA
TCGA-A8-A095-01A	1.70949	Tumor	BRCA
TCGA-BH-A0DH-11A	1.56274	Normal	BRCA
TCGA-A7-A0DB-01A	1.10769	Tumor	BRCA
TCGA-BH-A18J-01A	1.5996	Tumor	BRCA
TCGA-BH-A28O-01A	1.83327	Tumor	BRCA
TCGA-AC-A3TN-01A	1.59489	Tumor	BRCA
TCGA-A7-A13E-01A	2.37423	Tumor	BRCA
TCGA-BH-A0W5-01A	1.99349	Tumor	BRCA
TCGA-GM-A2DD-01A	1.51464	Tumor	BRCA
TCGA-AN-A0XV-01A	1.70833	Tumor	BRCA
TCGA-E2-A1IL-01A	1.30516	Tumor	BRCA
TCGA-EW-A2FR-01A	0.94156	Tumor	BRCA
TCGA-3C-AAAU-01A	2.09927	Tumor	BRCA
TCGA-AR-A24W-01A	1.13848	Tumor	BRCA
TCGA-OL-A5RZ-01A	2.51468	Tumor	BRCA
TCGA-E9-A1RB-01A	2.3472	Tumor	BRCA
TCGA-AN-A0AJ-01A	2.1324	Tumor	BRCA
TCGA-AR-A1AT-01A	1.04245	Tumor	BRCA
TCGA-BH-A1FD-11B	1.13017	Normal	BRCA
TCGA-A8-A09Q-01A	1.92517	Tumor	BRCA
TCGA-A8-A083-01A	2.3811	Tumor	BRCA
TCGA-AN-A0XL-01A	1.39437	Tumor	BRCA
TCGA-E9-A1RC-01A	1.63472	Tumor	BRCA
TCGA-D8-A27I-01A	1.53378	Tumor	BRCA
TCGA-A2-A04Y-01A	1.49512	Tumor	BRCA
TCGA-PE-A5DC-01A	2.39387	Tumor	BRCA
TCGA-OL-A5D8-01A	2.26899	Tumor	BRCA
TCGA-A7-A26E-01A	0.905057	Tumor	BRCA
TCGA-AN-A0FL-01A	1.88587	Tumor	BRCA
TCGA-A8-A0A1-01A	1.19771	Tumor	BRCA
TCGA-AN-A0FN-01A	0.916167	Tumor	BRCA
TCGA-D8-A1J9-01A	1.15874	Tumor	BRCA
TCGA-BH-A1EO-01A	1.17887	Tumor	BRCA
TCGA-B6-A0I2-01A	2.65491	Tumor	BRCA
TCGA-E9-A5UP-01A	2.26937	Tumor	BRCA
TCGA-A2-A0T5-01A	2.35522	Tumor	BRCA
TCGA-A7-A0DA-01A	1.91752	Tumor	BRCA
TCGA-BH-A1FJ-11B	0.515888	Normal	BRCA
TCGA-B6-A0IC-01A	1.87007	Tumor	BRCA
TCGA-BH-A1FH-11B	0.980396	Normal	BRCA
TCGA-BH-A5J0-01A	1.96784	Tumor	BRCA
TCGA-A2-A0CY-01A	2.27367	Tumor	BRCA
TCGA-E9-A245-01A	1.43171	Tumor	BRCA
TCGA-GM-A3NW-01A	1.11151	Tumor	BRCA
TCGA-A1-A0SB-01A	2.01442	Tumor	BRCA
TCGA-BH-A0B8-11A	0.850299	Normal	BRCA
TCGA-OL-A66N-01A	1.92954	Tumor	BRCA
TCGA-A2-A0CQ-01A	2.72017	Tumor	BRCA
TCGA-C8-A1HG-01A	1.88779	Tumor	BRCA
TCGA-AC-A2BK-01A	2.12015	Tumor	BRCA
TCGA-A8-A08J-01A	1.15782	Tumor	BRCA
TCGA-A8-A09V-01A	1.79372	Tumor	BRCA
TCGA-A2-A0T3-01A	1.77309	Tumor	BRCA
TCGA-AC-A2FM-11B	1.4403	Normal	BRCA
TCGA-C8-A1HK-01A	1.56451	Tumor	BRCA
TCGA-AN-A04A-01A	1.54535	Tumor	BRCA
TCGA-E9-A1RG-01A	1.91175	Tumor	BRCA
TCGA-JL-A3YW-01A	1.33188	Tumor	BRCA
TCGA-E2-A154-01A	2.07125	Tumor	BRCA
TCGA-A2-A04U-01A	2.09327	Tumor	BRCA
TCGA-BH-A0EE-01A	1.60692	Tumor	BRCA
TCGA-BH-A0H5-01A	1.25091	Tumor	BRCA
TCGA-EW-A1IW-01A	1.24897	Tumor	BRCA
TCGA-AO-A0J4-01A	1.43503	Tumor	BRCA
TCGA-A7-A3J1-01A	1.91947	Tumor	BRCA
TCGA-E9-A243-01A	1.26908	Tumor	BRCA
TCGA-C8-A134-01A	1.72497	Tumor	BRCA
TCGA-BH-A1FC-11A	1.06066	Normal	BRCA
TCGA-D8-A1Y1-01A	2.07076	Tumor	BRCA
TCGA-AO-A12A-01A	1.83371	Tumor	BRCA
TCGA-E2-A108-01A	1.31842	Tumor	BRCA
TCGA-BH-A1F8-11B	1.15793	Normal	BRCA
TCGA-BH-A0E1-01A	1.51032	Tumor	BRCA
TCGA-BH-A204-11A	0.60444	Normal	BRCA
TCGA-E2-A14U-01A	2.13157	Tumor	BRCA
TCGA-BH-A0HL-01A	2.20938	Tumor	BRCA
TCGA-E9-A229-01A	1.20895	Tumor	BRCA
TCGA-A8-A08T-01A	2.5425	Tumor	BRCA
TCGA-E9-A1RF-01A	1.39603	Tumor	BRCA
TCGA-A2-A04T-01A	1.56159	Tumor	BRCA
TCGA-E2-A15P-01A	1.52241	Tumor	BRCA
TCGA-C8-A3M8-01A	1.50312	Tumor	BRCA
TCGA-LL-A5YO-01A	1.53981	Tumor	BRCA
TCGA-OL-A66L-01A	1.362	Tumor	BRCA
TCGA-OL-A66K-01A	1.71714	Tumor	BRCA
TCGA-E2-A1LG-01A	1.94572	Tumor	BRCA
TCGA-E2-A1LS-01A	1.43148	Tumor	BRCA
TCGA-BH-A0H5-11A	1.67413	Normal	BRCA
TCGA-A7-A426-01A	2.21585	Tumor	BRCA
TCGA-BH-A0B7-01A	0.947336	Tumor	BRCA
TCGA-AC-A2FO-01A	1.31212	Tumor	BRCA
TCGA-D8-A27L-01A	1.59783	Tumor	BRCA
TCGA-AC-A2FF-01A	1.36552	Tumor	BRCA
TCGA-GM-A2D9-01A	2.20269	Tumor	BRCA
TCGA-A2-A0D3-01A	1.98777	Tumor	BRCA
TCGA-A7-A0CH-11A	1.17101	Normal	BRCA
TCGA-A2-A0EO-01A	1.52598	Tumor	BRCA
TCGA-E9-A1NA-11A	1.36305	Normal	BRCA
TCGA-A2-A0T7-01A	1.29401	Tumor	BRCA
TCGA-OL-A6VO-01A	1.98659	Tumor	BRCA
TCGA-BH-A0EI-01A	1.25643	Tumor	BRCA
TCGA-A8-A094-01A	0.964867	Tumor	BRCA
TCGA-A8-A092-01A	2.02642	Tumor	BRCA
TCGA-AC-A3W6-01A	1.40226	Tumor	BRCA
TCGA-BH-A0BA-01A	1.52403	Tumor	BRCA
TCGA-EW-A1OX-01A	1.03293	Tumor	BRCA
TCGA-A2-A0CR-01A	1.87538	Tumor	BRCA
TCGA-D8-A1JD-01A	1.42617	Tumor	BRCA
TCGA-C8-A26X-01A	1.35288	Tumor	BRCA
TCGA-E9-A1RC-11A	0.821694	Normal	BRCA
TCGA-A1-A0SE-01A	1.57367	Tumor	BRCA
TCGA-A7-A4SF-01A	2.06909	Tumor	BRCA
TCGA-OL-A66O-01A	2.10018	Tumor	BRCA
TCGA-C8-A26W-01A	1.65792	Tumor	BRCA
TCGA-E2-A9RU-01A	1.17995	Tumor	BRCA
TCGA-AN-A0FW-01A	1.97416	Tumor	BRCA
TCGA-D8-A1JC-01A	1.55752	Tumor	BRCA
TCGA-C8-A12V-01A	2.13583	Tumor	BRCA
TCGA-A2-A04P-01A	1.57459	Tumor	BRCA
TCGA-BH-A0W3-01A	1.85538	Tumor	BRCA
TCGA-BH-A0B5-01A	1.71669	Tumor	BRCA
TCGA-S3-AA10-01A	2.0253	Tumor	BRCA
TCGA-BH-A0B0-01A	1.08665	Tumor	BRCA
TCGA-E2-A574-01A	2.27449	Tumor	BRCA
TCGA-AN-A0XN-01A	1.36971	Tumor	BRCA
TCGA-AN-A0XW-01A	1.0435	Tumor	BRCA
TCGA-BH-A0DK-11A	0.842917	Normal	BRCA
TCGA-C8-A1HF-01A	1.65577	Tumor	BRCA
TCGA-BH-A0AU-11A	2.20813	Normal	BRCA
TCGA-AR-A2LO-01A	2.17422	Tumor	BRCA
TCGA-D8-A1XA-01A	2.41014	Tumor	BRCA
TCGA-BH-A0BL-01A	1.28627	Tumor	BRCA
TCGA-EW-A1J2-01A	1.17182	Tumor	BRCA
TCGA-BH-A0AZ-01A	1.01546	Tumor	BRCA
TCGA-E9-A227-01A	1.18497	Tumor	BRCA
TCGA-A2-A0D2-01A	1.81856	Tumor	BRCA
TCGA-D8-A1XM-01A	0.81598	Tumor	BRCA
TCGA-D8-A1Y3-01A	2.27246	Tumor	BRCA
TCGA-C8-A275-01A	1.25601	Tumor	BRCA
TCGA-E2-A3DX-01A	1.02987	Tumor	BRCA
TCGA-C8-A1HM-01A	2.04589	Tumor	BRCA
TCGA-E2-A158-01A	1.87833	Tumor	BRCA
TCGA-AR-A0TP-01A	1.97655	Tumor	BRCA
TCGA-A7-A26F-01B	1.31754	Tumor	BRCA
TCGA-A2-A1FW-01A	1.48944	Tumor	BRCA
TCGA-E2-A15A-06A	1.42452	Tumor	BRCA
TCGA-BH-A0C7-01B	1.60286	Tumor	BRCA
TCGA-AR-A1AJ-01A	2.10957	Tumor	BRCA
TCGA-E9-A1R5-01A	2.01244	Tumor	BRCA
TCGA-A8-A09A-01A	1.13576	Tumor	BRCA
TCGA-GM-A2DC-01A	2.74645	Tumor	BRCA
TCGA-A2-A3KC-01A	1.82079	Tumor	BRCA
TCGA-AO-A0J9-01A	2.05035	Tumor	BRCA
TCGA-E2-A14Y-01A	1.43272	Tumor	BRCA
TCGA-D8-A4Z1-01A	1.65454	Tumor	BRCA
TCGA-3C-AALI-01A	1.61567	Tumor	BRCA
TCGA-E2-A159-01A	1.31645	Tumor	BRCA
TCGA-E2-A155-01A	1.88347	Tumor	BRCA
TCGA-A8-A082-01A	1.15854	Tumor	BRCA
TCGA-E2-A14R-01A	1.82947	Tumor	BRCA
TCGA-D8-A141-01A	1.42244	Tumor	BRCA
TCGA-BH-A204-01A	1.41785	Tumor	BRCA
TCGA-E2-A109-01A	1.88463	Tumor	BRCA
TCGA-C8-A1HJ-01A	1.92713	Tumor	BRCA
TCGA-BH-A0C1-01B	1.57135	Tumor	BRCA
TCGA-E9-A1RI-11A	0.647079	Normal	BRCA
TCGA-D8-A1Y2-01A	1.43242	Tumor	BRCA
TCGA-E2-A1LH-11A	1.9678	Normal	BRCA
TCGA-AR-A2LJ-01A	1.86005	Tumor	BRCA
TCGA-AC-A2QH-01B	1.80077	Tumor	BRCA
TCGA-A2-A0YK-01A	1.49296	Tumor	BRCA
TCGA-E9-A22H-01A	1.21832	Tumor	BRCA
TCGA-E2-A1L8-01A	1.70329	Tumor	BRCA
TCGA-BH-A0B8-01A	1.87538	Tumor	BRCA
TCGA-BH-A18G-01A	1.65723	Tumor	BRCA
TCGA-JL-A3YX-01A	2.55919	Tumor	BRCA
TCGA-S3-AA17-01A	1.53891	Tumor	BRCA
TCGA-BH-A0B5-11A	0.632808	Normal	BRCA
TCGA-E2-A15M-01A	1.103	Tumor	BRCA
TCGA-E2-A56Z-01A	2.63516	Tumor	BRCA
TCGA-A7-A0CH-01A	1.24645	Tumor	BRCA
TCGA-AR-A0TZ-01A	1.73421	Tumor	BRCA
TCGA-E2-A15I-01A	1.65776	Tumor	BRCA
TCGA-BH-A0B4-01A	1.45904	Tumor	BRCA
TCGA-E2-A15K-06A	2.6284	Tumor	BRCA
TCGA-BH-A0WA-01A	1.36676	Tumor	BRCA
TCGA-A2-A0ET-01A	2.22609	Tumor	BRCA
TCGA-OL-A5RW-01A	2.18099	Tumor	BRCA
TCGA-A7-A13D-01B	1.79309	Tumor	BRCA
TCGA-AN-A0FD-01A	1.924	Tumor	BRCA
TCGA-BH-A0H7-01A	1.43131	Tumor	BRCA
TCGA-LL-A5YL-01A	1.15735	Tumor	BRCA
TCGA-A2-A0D0-01A	2.48743	Tumor	BRCA
TCGA-AO-A129-01A	2.1054	Tumor	BRCA
TCGA-BH-A1EW-01A	1.32996	Tumor	BRCA
TCGA-AO-A03M-01B	1.1986	Tumor	BRCA
TCGA-B6-A0RP-01A	2.21594	Tumor	BRCA
TCGA-E2-A15T-01A	1.6473	Tumor	BRCA
TCGA-A2-A4RW-01A	1.65035	Tumor	BRCA
TCGA-AC-A2FF-11A	1.6229	Normal	BRCA
TCGA-BH-A0B7-11A	1.8356	Normal	BRCA
TCGA-A8-A08O-01A	1.56466	Tumor	BRCA
TCGA-BH-A18I-01A	2.11632	Tumor	BRCA
TCGA-BH-A0BM-01A	1.52403	Tumor	BRCA
TCGA-E2-A14N-01A	1.90717	Tumor	BRCA
TCGA-5L-AAT0-01A	1.60145	Tumor	BRCA
TCGA-E9-A1NG-11A	0.899648	Normal	BRCA
TCGA-BH-A6R9-01A	1.45084	Tumor	BRCA
TCGA-EW-A1PG-01A	1.20208	Tumor	BRCA
TCGA-AN-A03Y-01A	2.40061	Tumor	BRCA
TCGA-BH-A0DL-11A	1.55825	Normal	BRCA
TCGA-B6-A0RT-01A	2.3417	Tumor	BRCA
TCGA-A2-A25D-01A	0.989945	Tumor	BRCA
TCGA-A7-A56D-01A	0.987891	Tumor	BRCA
TCGA-D8-A73W-01A	1.56358	Tumor	BRCA
TCGA-AO-A0J5-01A	1.22517	Tumor	BRCA
TCGA-E9-A1R7-11A	1.13961	Normal	BRCA
TCGA-A2-A1G6-01A	1.45813	Tumor	BRCA
TCGA-AC-A3OD-01B	1.30024	Tumor	BRCA
TCGA-BH-A0H9-11A	1.17697	Normal	BRCA
TCGA-A7-A0CJ-01A	2.22825	Tumor	BRCA
TCGA-A8-A07U-01A	1.71046	Tumor	BRCA
TCGA-D8-A1XS-01A	1.65072	Tumor	BRCA
TCGA-B6-A0I8-01A	1.52368	Tumor	BRCA
TCGA-LL-A5YM-01A	1.58194	Tumor	BRCA
TCGA-E2-A15E-01A	1.72288	Tumor	BRCA
TCGA-D8-A27G-01A	0.932624	Tumor	BRCA
TCGA-BH-A1EX-01A	0.936614	Tumor	BRCA
TCGA-A8-A076-01A	1.50387	Tumor	BRCA
TCGA-EW-A1OV-01A	1.91749	Tumor	BRCA
TCGA-B6-A0X7-01A	1.72315	Tumor	BRCA
TCGA-B6-A0WT-01A	1.39845	Tumor	BRCA
TCGA-A2-A4S3-01A	1.88103	Tumor	BRCA
TCGA-BH-A0BZ-01A	1.59706	Tumor	BRCA
TCGA-OL-A5RU-01A	0.966038	Tumor	BRCA
TCGA-D8-A73U-01A	1.34428	Tumor	BRCA
TCGA-A2-A0YT-01A	1.12606	Tumor	BRCA
TCGA-A1-A0SK-01A	2.14176	Tumor	BRCA
TCGA-E9-A295-01A	2.00985	Tumor	BRCA
TCGA-AR-A1AR-01A	1.32687	Tumor	BRCA
TCGA-D8-A1XY-01A	1.74183	Tumor	BRCA
TCGA-LL-A8F5-01A	2.20214	Tumor	BRCA
TCGA-E9-A1R6-01A	2.24502	Tumor	BRCA
TCGA-BH-A1FL-01A	2.24174	Tumor	BRCA
TCGA-BH-A18S-11A	0.953225	Normal	BRCA
TCGA-E9-A1RE-01A	2.08839	Tumor	BRCA
TCGA-BH-A0BC-11A	1.60807	Normal	BRCA
TCGA-D8-A1JN-01A	1.21158	Tumor	BRCA
TCGA-D8-A145-01A	1.72549	Tumor	BRCA
TCGA-B6-A0IK-01A	1.33207	Tumor	BRCA
TCGA-C8-A1HE-01A	1.14555	Tumor	BRCA
TCGA-A8-A0AB-01A	2.30914	Tumor	BRCA
TCGA-EW-A1J3-01A	0.91784	Tumor	BRCA
TCGA-GI-A2C8-01A	1.41472	Tumor	BRCA
TCGA-A2-A0YJ-01A	2.33355	Tumor	BRCA
TCGA-A8-A0A7-01A	1.06101	Tumor	BRCA
TCGA-A8-A08L-01A	1.60481	Tumor	BRCA
TCGA-BH-A0H6-01A	1.92217	Tumor	BRCA
TCGA-D8-A1XL-01A	2.51508	Tumor	BRCA
TCGA-E2-A10B-01A	1.56885	Tumor	BRCA
TCGA-E9-A228-01A	1.16409	Tumor	BRCA
TCGA-A2-A3KD-01A	1.51256	Tumor	BRCA
TCGA-AQ-A7U7-01A	1.48711	Tumor	BRCA
TCGA-AO-A1KS-01A	1.50088	Tumor	BRCA
TCGA-A7-A0DC-01B	2.51423	Tumor	BRCA
TCGA-BH-A0EB-01A	1.57606	Tumor	BRCA
TCGA-E2-A1LB-11A	2.18343	Normal	BRCA
TCGA-C8-A12W-01A	1.53189	Tumor	BRCA
TCGA-AR-A24L-01A	1.16178	Tumor	BRCA
TCGA-EW-A1PB-01A	1.58613	Tumor	BRCA
TCGA-D8-A1JJ-01A	1.44709	Tumor	BRCA
TCGA-C8-A12Z-01A	1.19205	Tumor	BRCA
TCGA-A8-A09X-01A	1.57439	Tumor	BRCA
TCGA-AC-A62Y-01A	1.42013	Tumor	BRCA
TCGA-AC-A3YJ-01A	2.10864	Tumor	BRCA
TCGA-E9-A22G-01A	2.09885	Tumor	BRCA
TCGA-GM-A5PX-01A	1.38694	Tumor	BRCA
TCGA-A2-A4RX-01A	1.53683	Tumor	BRCA
TCGA-BH-A0HK-11A	0.880955	Normal	BRCA
TCGA-B6-A0WW-01A	1.40259	Tumor	BRCA
TCGA-A2-A0SV-01A	1.72681	Tumor	BRCA
TCGA-AR-A24U-01A	1.11953	Tumor	BRCA
TCGA-B6-A0X0-01A	2.91942	Tumor	BRCA
TCGA-BH-A0EA-01A	1.74789	Tumor	BRCA
TCGA-LL-A440-01A	1.20839	Tumor	BRCA
TCGA-A1-A0SQ-01A	1.63597	Tumor	BRCA
TCGA-A8-A09N-01A	1.81903	Tumor	BRCA
TCGA-AC-A3QQ-01B	1.39062	Tumor	BRCA
TCGA-E2-A1BC-11A	1.67536	Normal	BRCA
TCGA-BH-A18V-06A	1.78619	Tumor	BRCA
TCGA-BH-A18H-01A	2.07418	Tumor	BRCA
TCGA-E2-A1LH-01A	1.95304	Tumor	BRCA
TCGA-C8-A27A-01A	2.12752	Tumor	BRCA
TCGA-E9-A1R4-01A	1.79386	Tumor	BRCA
TCGA-A2-A3XU-01A	2.63497	Tumor	BRCA
TCGA-HN-A2NL-01A	2.97914	Tumor	BRCA
TCGA-BH-A0BO-01A	0.652522	Tumor	BRCA
TCGA-D8-A1Y0-01A	1.93077	Tumor	BRCA
TCGA-B6-A40B-01A	2.20947	Tumor	BRCA
TCGA-PL-A8LX-01A	2.05717	Tumor	BRCA
TCGA-B6-A1KF-01A	1.90432	Tumor	BRCA
TCGA-AO-A0J7-01A	2.13651	Tumor	BRCA
TCGA-EW-A2FV-01A	1.10825	Tumor	BRCA
TCGA-AR-A252-01A	1.21459	Tumor	BRCA
TCGA-AN-A0XR-01A	2.04686	Tumor	BRCA
TCGA-A2-A0YC-01A	1.72621	Tumor	BRCA
TCGA-A8-A07P-01A	1.23953	Tumor	BRCA
TCGA-BH-A1FR-11B	1.08377	Normal	BRCA
TCGA-E9-A3X8-01A	1.54236	Tumor	BRCA
TCGA-AC-A2B8-01A	1.769	Tumor	BRCA
TCGA-AO-A0JL-01A	2.44353	Tumor	BRCA
TCGA-BH-A1FB-11A	1.34941	Normal	BRCA
TCGA-D8-A27W-01A	1.25064	Tumor	BRCA
TCGA-B6-A0RO-01A	0.952547	Tumor	BRCA
TCGA-BH-A0DE-01A	2.03628	Tumor	BRCA
TCGA-D8-A147-01A	1.69619	Tumor	BRCA
TCGA-BH-A202-01A	1.52974	Tumor	BRCA
TCGA-BH-A18R-01A	1.52329	Tumor	BRCA
TCGA-BH-A0HA-11A	1.85233	Normal	BRCA
TCGA-B6-A0RV-01A	1.58801	Tumor	BRCA
TCGA-D8-A27P-01A	1.49182	Tumor	BRCA
TCGA-BH-A0W7-01A	1.1949	Tumor	BRCA
TCGA-BH-A0E1-11A	1.77174	Normal	BRCA
TCGA-AC-A7VB-01A	1.76955	Tumor	BRCA
TCGA-AN-A046-01A	1.155	Tumor	BRCA
TCGA-A2-A0SX-01A	1.97675	Tumor	BRCA
TCGA-A8-A06N-01A	1.9176	Tumor	BRCA
TCGA-BH-A8G0-01A	1.3707	Tumor	BRCA
TCGA-BH-A0HP-01A	1.57789	Tumor	BRCA
TCGA-BH-A18U-01A	1.38435	Tumor	BRCA
TCGA-AN-A0AS-01A	1.37121	Tumor	BRCA
TCGA-AO-A0JC-01A	1.66161	Tumor	BRCA
TCGA-BH-A1F2-01A	0.925992	Tumor	BRCA
TCGA-BH-A18M-01A	1.68227	Tumor	BRCA
TCGA-C8-A12L-01A	1.68224	Tumor	BRCA
TCGA-E9-A1R7-01A	1.05746	Tumor	BRCA
TCGA-BH-A1FH-01A	1.1921	Tumor	BRCA
TCGA-AR-A24V-01A	1.19732	Tumor	BRCA
TCGA-AC-A6IX-01A	1.20196	Tumor	BRCA
TCGA-D8-A1JH-01A	1.22586	Tumor	BRCA
TCGA-BH-A1FE-01A	0.848588	Tumor	BRCA
TCGA-A2-A25C-01A	0.977723	Tumor	BRCA
TCGA-B6-A0IQ-01A	3.76024	Tumor	BRCA
TCGA-AO-A0JI-01A	1.60656	Tumor	BRCA
TCGA-AC-A2FB-11A	1.20024	Normal	BRCA
TCGA-B6-A0IA-01A	1.87825	Tumor	BRCA
TCGA-E2-A1L7-01A	1.61386	Tumor	BRCA
TCGA-BH-A18F-01A	1.52787	Tumor	BRCA
TCGA-C8-A1HI-01A	1.57939	Tumor	BRCA
TCGA-A2-A0YD-01A	1.15044	Tumor	BRCA
TCGA-A8-A06U-01A	1.77567	Tumor	BRCA
TCGA-BH-A18S-01A	1.65136	Tumor	BRCA
TCGA-A8-A08S-01A	2.1083	Tumor	BRCA
TCGA-A8-A08C-01A	2.59128	Tumor	BRCA
TCGA-C8-A1HO-01A	1.4508	Tumor	BRCA
TCGA-AO-A0JG-01A	1.4682	Tumor	BRCA
TCGA-E9-A1NF-01A	1.70068	Tumor	BRCA
TCGA-AO-A0J6-01A	2.03418	Tumor	BRCA
TCGA-LL-A5YP-01A	1.98022	Tumor	BRCA
TCGA-BH-A0DI-01A	1.30249	Tumor	BRCA
TCGA-BH-A1FJ-01A	1.39972	Tumor	BRCA
TCGA-UU-A93S-01A	1.67881	Tumor	BRCA
TCGA-A2-A0YE-01A	1.91795	Tumor	BRCA
TCGA-BH-A209-01A	1.61452	Tumor	BRCA
TCGA-OL-A5RX-01A	1.54494	Tumor	BRCA
TCGA-E2-A15D-01A	2.07106	Tumor	BRCA
TCGA-D8-A27H-01A	1.16599	Tumor	BRCA
TCGA-BH-A1F6-01A	1.8458	Tumor	BRCA
TCGA-A1-A0SD-01A	1.28706	Tumor	BRCA
TCGA-A7-A26J-01B	1.61107	Tumor	BRCA
TCGA-D8-A1XC-01A	2.0698	Tumor	BRCA
TCGA-A2-A04R-01A	1.77929	Tumor	BRCA
TCGA-LD-A66U-01A	1.96242	Tumor	BRCA
TCGA-E2-A15O-01A	2.36943	Tumor	BRCA
TCGA-AR-A24T-01A	1.43149	Tumor	BRCA
TCGA-BH-A0HO-01A	1.54083	Tumor	BRCA
TCGA-A7-A6VW-01A	2.16474	Tumor	BRCA
TCGA-E2-A153-11A	1.25377	Normal	BRCA
TCGA-BH-A0HY-01A	0.960913	Tumor	BRCA
TCGA-3C-AALJ-01A	2.07712	Tumor	BRCA
TCGA-BH-AB28-01A	1.7986	Tumor	BRCA
TCGA-A7-A0CG-01A	1.10367	Tumor	BRCA
TCGA-A8-A08H-01A	1.31486	Tumor	BRCA
TCGA-B6-A0WV-01A	1.1594	Tumor	BRCA
TCGA-D8-A1XF-01A	1.98547	Tumor	BRCA
TCGA-BH-A0BQ-01A	1.35559	Tumor	BRCA
TCGA-E9-A1RF-11A	0.664687	Normal	BRCA
TCGA-EW-A1PC-01B	1.83459	Tumor	BRCA
TCGA-A8-A08I-01A	1.69401	Tumor	BRCA
TCGA-B6-A0X4-01A	1.93031	Tumor	BRCA
TCGA-E9-A2JS-01A	2.04421	Tumor	BRCA
TCGA-A8-A096-01A	1.41269	Tumor	BRCA
TCGA-BH-A1F6-11B	0.599592	Normal	BRCA
TCGA-B6-A0WY-01A	1.88648	Tumor	BRCA
TCGA-BH-A18V-11A	1.84383	Normal	BRCA
TCGA-A8-A09E-01A	1.86011	Tumor	BRCA
TCGA-BH-A1ES-06A	2.08053	Tumor	BRCA
TCGA-EW-A1OW-01A	2.06487	Tumor	BRCA
TCGA-D8-A1XD-01A	1.41294	Tumor	BRCA
TCGA-E9-A54X-01A	1.65286	Tumor	BRCA
TCGA-B6-A0RG-01A	1.46887	Tumor	BRCA
TCGA-A8-A097-01A	1.36109	Tumor	BRCA
TCGA-A2-A0CX-01A	2.17809	Tumor	BRCA
TCGA-E9-A5FK-01A	1.55586	Tumor	BRCA
TCGA-BH-A1FG-11B	1.40716	Normal	BRCA
TCGA-C8-A8HQ-01A	1.41183	Tumor	BRCA
TCGA-BH-A0BP-01A	1.82688	Tumor	BRCA
TCGA-B6-A0RL-01A	2.67731	Tumor	BRCA
TCGA-A8-A08F-01A	1.66207	Tumor	BRCA
TCGA-A2-A0CK-01A	2.24679	Tumor	BRCA
TCGA-E9-A1N4-01A	1.48634	Tumor	BRCA
TCGA-D8-A1XZ-01A	2.18709	Tumor	BRCA
TCGA-AR-A1AS-01A	1.79775	Tumor	BRCA
TCGA-BH-A18N-11A	1.25769	Normal	BRCA
TCGA-EW-A424-01A	2.32268	Tumor	BRCA
TCGA-A7-A3RF-01A	2.03062	Tumor	BRCA
TCGA-AR-A24H-01A	1.71596	Tumor	BRCA
TCGA-A8-A06T-01A	1.60656	Tumor	BRCA
TCGA-C8-A1HL-01A	1.08457	Tumor	BRCA
TCGA-D8-A1X8-01A	1.37033	Tumor	BRCA
TCGA-AO-A1KT-01A	1.04357	Tumor	BRCA
TCGA-E2-A15K-11A	1.87913	Normal	BRCA
TCGA-B6-A0RQ-01A	1.80918	Tumor	BRCA
TCGA-AR-A1AQ-01A	3.01193	Tumor	BRCA
TCGA-OL-A5D6-01A	1.24883	Tumor	BRCA
TCGA-A8-A091-01A	2.13922	Tumor	BRCA
TCGA-A7-A4SE-01A	2.32846	Tumor	BRCA
TCGA-AC-A2FE-01A	1.15033	Tumor	BRCA
TCGA-BH-A1F2-11A	1.28187	Normal	BRCA
TCGA-E9-A1ND-11A	1.53406	Normal	BRCA
TCGA-C8-A26Z-01A	1.46926	Tumor	BRCA
TCGA-C8-A12Y-01A	2.3551	Tumor	BRCA
TCGA-A7-A13F-01A	1.25797	Tumor	BRCA
TCGA-BH-A28Q-01A	1.93422	Tumor	BRCA
TCGA-GM-A5PV-01A	1.61754	Tumor	BRCA
TCGA-A7-A4SC-01A	1.1345	Tumor	BRCA
TCGA-A8-A09G-01A	0.881607	Tumor	BRCA
TCGA-A7-A13E-11A	0.741981	Normal	BRCA
TCGA-E2-A15H-01A	2.01574	Tumor	BRCA
TCGA-A7-A13E-01B	1.17518	Tumor	BRCA
TCGA-B6-A0IH-01A	1.27796	Tumor	BRCA
TCGA-A2-A1G4-01A	1.15506	Tumor	BRCA
TCGA-A8-A093-01A	2.15704	Tumor	BRCA
TCGA-C8-A12O-01A	1.57273	Tumor	BRCA
TCGA-AO-A1KQ-01A	1.88883	Tumor	BRCA
TCGA-AR-A256-01A	2.14032	Tumor	BRCA
TCGA-OL-A66I-01A	2.33143	Tumor	BRCA
TCGA-C8-A3M7-01A	1.70003	Tumor	BRCA
TCGA-A2-A04W-01A	0.922983	Tumor	BRCA
TCGA-OL-A97C-01A	1.30558	Tumor	BRCA
TCGA-AR-A1AM-01A	1.65178	Tumor	BRCA
TCGA-AR-A2LR-01A	1.50408	Tumor	BRCA
TCGA-EW-A1OZ-01A	1.91363	Tumor	BRCA
TCGA-A1-A0SF-01A	1.95978	Tumor	BRCA
TCGA-A1-A0SJ-01A	1.32887	Tumor	BRCA
TCGA-A7-A13G-11A	0.589869	Normal	BRCA
TCGA-D8-A1JU-01A	0.962233	Tumor	BRCA
TCGA-A8-A07F-01A	1.93615	Tumor	BRCA
TCGA-A7-A6VY-01A	2.05824	Tumor	BRCA
TCGA-BH-A1FU-11A	1.62068	Normal	BRCA
TCGA-BH-A0BZ-11A	0.740687	Normal	BRCA
TCGA-A2-A0CU-01A	1.13144	Tumor	BRCA
TCGA-BH-A18L-11A	1.18327	Normal	BRCA
TCGA-E9-A1NE-01A	1.27618	Tumor	BRCA
TCGA-A7-A0D9-01A	1.08941	Tumor	BRCA
TCGA-C8-A12K-01A	2.40173	Tumor	BRCA
TCGA-A8-A07O-01A	2.33338	Tumor	BRCA
TCGA-C8-A12U-01A	1.72793	Tumor	BRCA
TCGA-C8-A8HP-01A	1.34448	Tumor	BRCA
TCGA-A2-A3XV-01A	1.19932	Tumor	BRCA
TCGA-BH-A0AW-01A	1.04112	Tumor	BRCA
TCGA-AN-A0FF-01A	1.66876	Tumor	BRCA
TCGA-AR-A24M-01A	1.31859	Tumor	BRCA
TCGA-BH-A0DP-11A	1.31785	Normal	BRCA
TCGA-E2-A2P6-01A	2.09272	Tumor	BRCA
TCGA-C8-A130-01A	1.99512	Tumor	BRCA
TCGA-C8-A274-01A	1.17972	Tumor	BRCA
TCGA-E9-A1RD-11A	1.1604	Normal	BRCA
TCGA-D8-A73X-01A	2.03879	Tumor	BRCA
TCGA-AO-A0JA-01A	1.09889	Tumor	BRCA
TCGA-LL-A5YN-01A	2.14809	Tumor	BRCA
TCGA-D8-A1XB-01A	1.61926	Tumor	BRCA
TCGA-LL-A6FP-01A	2.59807	Tumor	BRCA
TCGA-A7-A26E-01B	0.776982	Tumor	BRCA
TCGA-A7-A6VX-01A	1.69798	Tumor	BRCA
TCGA-AC-A6IW-01A	2.39229	Tumor	BRCA
TCGA-BH-A0C3-01A	1.5861	Tumor	BRCA
TCGA-E9-A1NF-11A	1.04024	Normal	BRCA
TCGA-E2-A1L9-01A	1.59623	Tumor	BRCA
TCGA-BH-A1EV-01A	0.998924	Tumor	BRCA
TCGA-A2-A3XX-01A	2.4099	Tumor	BRCA
TCGA-E9-A1NA-01A	2.00884	Tumor	BRCA
TCGA-EW-A1OY-01A	2.20168	Tumor	BRCA
TCGA-BH-A0AU-01A	1.46773	Tumor	BRCA
TCGA-B6-A0WS-01A	1.71134	Tumor	BRCA
TCGA-B6-A0I5-01A	2.14072	Tumor	BRCA
TCGA-E2-A14P-01A	1.68206	Tumor	BRCA
TCGA-GM-A2DF-01A	2.13897	Tumor	BRCA
TCGA-AQ-A04H-01B	1.68981	Tumor	BRCA
TCGA-AC-A6NO-01A	2.34027	Tumor	BRCA
TCGA-BH-A0E9-01B	1.49743	Tumor	BRCA
TCGA-E9-A1N4-11A	1.99033	Normal	BRCA
TCGA-BH-A0B1-01A	1.34273	Tumor	BRCA
TCGA-AR-A0TW-01A	1.38596	Tumor	BRCA
TCGA-AN-A0FX-01A	2.10902	Tumor	BRCA
TCGA-BH-A0BD-01A	1.5292	Tumor	BRCA
TCGA-D8-A1JA-01A	0.63577	Tumor	BRCA
TCGA-S3-AA11-01A	1.43068	Tumor	BRCA
TCGA-AO-A03T-01A	1.32748	Tumor	BRCA
TCGA-AC-A3YI-01A	1.29216	Tumor	BRCA
TCGA-BH-A0B2-01A	1.77266	Tumor	BRCA
TCGA-LL-A7T0-01A	2.52609	Tumor	BRCA
TCGA-BH-A0DH-01A	1.59649	Tumor	BRCA
TCGA-AC-A8OQ-01A	1.67434	Tumor	BRCA
TCGA-C8-A12N-01A	2.12417	Tumor	BRCA
TCGA-AO-A03U-01B	1.04519	Tumor	BRCA
TCGA-C8-A12T-01A	1.54438	Tumor	BRCA
TCGA-AO-A0J2-01A	1.77131	Tumor	BRCA
TCGA-D8-A27R-01A	1.54297	Tumor	BRCA
TCGA-A2-A0EU-01A	1.99263	Tumor	BRCA
TCGA-AO-A12D-01A	0.934119	Tumor	BRCA
TCGA-D8-A1XT-01A	0.920392	Tumor	BRCA
TCGA-A2-A0CW-01A	1.81045	Tumor	BRCA
TCGA-E2-A10F-01A	1.78475	Tumor	BRCA
TCGA-BH-A0E7-01A	1.95704	Tumor	BRCA
TCGA-D8-A1XG-01A	1.80395	Tumor	BRCA
TCGA-BH-A0AY-11A	1.23274	Normal	BRCA
TCGA-E9-A1N8-01A	2.30236	Tumor	BRCA
TCGA-E2-A2P5-01A	2.79124	Tumor	BRCA
TCGA-BH-A18P-11A	1.16964	Normal	BRCA
TCGA-C8-A278-01A	1.50518	Tumor	BRCA
TCGA-A8-A08R-01A	2.13303	Tumor	BRCA
TCGA-E2-A15A-01A	1.2837	Tumor	BRCA
TCGA-BH-A1FE-11B	1.12713	Normal	BRCA
TCGA-BH-A1EO-11A	0.916602	Normal	BRCA
TCGA-D8-A1JT-01A	1.34627	Tumor	BRCA
TCGA-D8-A142-01A	1.40247	Tumor	BRCA
TCGA-A2-A3Y0-01A	2.36277	Tumor	BRCA
TCGA-AQ-A0Y5-01A	1.00308	Tumor	BRCA
TCGA-A8-A07W-01A	1.72827	Tumor	BRCA
TCGA-A1-A0SM-01A	0.848796	Tumor	BRCA
TCGA-AC-A3EH-01A	0.922435	Tumor	BRCA
TCGA-MS-A51U-01A	1.09396	Tumor	BRCA
TCGA-AR-A24K-01A	1.82799	Tumor	BRCA
TCGA-AC-A2BM-01A	1.81693	Tumor	BRCA
TCGA-A2-A3XY-01A	1.75091	Tumor	BRCA
TCGA-E2-A14W-01A	1.81519	Tumor	BRCA
TCGA-BH-A1F8-01A	1.02145	Tumor	BRCA
TCGA-E9-A1RA-01A	2.10967	Tumor	BRCA
TCGA-A8-A0A6-01A	1.14952	Tumor	BRCA
TCGA-AC-A7VC-01A	1.90285	Tumor	BRCA
TCGA-C8-A27B-01A	2.03142	Tumor	BRCA
TCGA-S3-AA15-01A	2.0104	Tumor	BRCA
TCGA-BH-A1ES-01A	1.46582	Tumor	BRCA
TCGA-E2-A1L6-01A	1.03583	Tumor	BRCA
TCGA-BH-A0DT-11A	1.28584	Normal	BRCA
TCGA-E9-A1R0-01A	1.65725	Tumor	BRCA
TCGA-BH-A0B6-01A	1.70945	Tumor	BRCA
TCGA-B6-A0RN-01A	2.09953	Tumor	BRCA
TCGA-A8-A09W-01A	1.35703	Tumor	BRCA
TCGA-EW-A1P3-01A	1.58692	Tumor	BRCA
TCGA-A7-A13F-11A	1.02818	Normal	BRCA
TCGA-A2-A0T6-01A	0.829835	Tumor	BRCA
TCGA-A7-A5ZW-01A	1.52027	Tumor	BRCA
TCGA-BH-A203-01A	1.04592	Tumor	BRCA
TCGA-DS-A7WI-01A	2.2508	Tumor	CESC
TCGA-EX-A449-01A	1.46322	Tumor	CESC
TCGA-VS-A958-01A	1.96923	Tumor	CESC
TCGA-MY-A5BE-01A	2.09969	Tumor	CESC
TCGA-C5-A905-01A	2.61698	Tumor	CESC
TCGA-Q1-A73Q-01A	2.22912	Tumor	CESC
TCGA-BI-A0VR-01A	2.33336	Tumor	CESC
TCGA-EK-A2PK-01A	2.12499	Tumor	CESC
TCGA-FU-A3WB-01A	2.13572	Tumor	CESC
TCGA-MA-AA41-01A	3.11269	Tumor	CESC
TCGA-IR-A3LK-01A	2.61135	Tumor	CESC
TCGA-VS-A952-01A	2.49056	Tumor	CESC
TCGA-C5-A8YT-01A	2.08494	Tumor	CESC
TCGA-EA-A5ZD-01A	1.55491	Tumor	CESC
TCGA-C5-A1MI-01A	1.33523	Tumor	CESC
TCGA-EK-A2RO-01A	2.02427	Tumor	CESC
TCGA-FU-A3YQ-01A	2.08505	Tumor	CESC
TCGA-C5-A7CL-01A	1.18678	Tumor	CESC
TCGA-VS-A9UB-01A	2.04982	Tumor	CESC
TCGA-C5-A1BM-01A	1.51851	Tumor	CESC
TCGA-C5-A2LY-01A	2.59768	Tumor	CESC
TCGA-EA-A50E-01A	1.98528	Tumor	CESC
TCGA-ZJ-AAXU-01A	2.80026	Tumor	CESC
TCGA-HM-A6W2-01A	1.67959	Tumor	CESC
TCGA-C5-A1MQ-01A	1.88497	Tumor	CESC
TCGA-C5-A1BE-01B	2.13144	Tumor	CESC
TCGA-C5-A1MN-01A	1.57029	Tumor	CESC
TCGA-VS-A9U7-01A	2.00411	Tumor	CESC
TCGA-ZJ-AB0I-01A	2.64986	Tumor	CESC
TCGA-LP-A4AX-01A	2.41806	Tumor	CESC
TCGA-JW-A5VH-01A	2.20555	Tumor	CESC
TCGA-C5-A902-01A	2.5052	Tumor	CESC
TCGA-FU-A23L-01A	2.60754	Tumor	CESC
TCGA-FU-A3NI-01A	2.60019	Tumor	CESC
TCGA-VS-A9UT-01A	1.69232	Tumor	CESC
TCGA-C5-A8YR-01A	2.10154	Tumor	CESC
TCGA-VS-A94X-01A	2.16963	Tumor	CESC
TCGA-VS-A8EK-01A	2.5195	Tumor	CESC
TCGA-FU-A3HZ-01A	1.88697	Tumor	CESC
TCGA-ZJ-AAXT-01A	2.42411	Tumor	CESC
TCGA-C5-A2LT-01A	1.95663	Tumor	CESC
TCGA-WL-A834-01A	1.977	Tumor	CESC
TCGA-FU-A40J-01A	2.79017	Tumor	CESC
TCGA-MU-A5YI-01A	1.98254	Tumor	CESC
TCGA-MA-AA3W-01A	2.32456	Tumor	CESC
TCGA-EK-A2PG-01A	1.49512	Tumor	CESC
TCGA-UC-A7PG-06A	2.13953	Tumor	CESC
TCGA-EA-A5ZE-01A	2.26386	Tumor	CESC
TCGA-4J-AA1J-01A	1.94465	Tumor	CESC
TCGA-C5-A7CH-01A	1.86987	Tumor	CESC
TCGA-C5-A8XH-01A	1.97041	Tumor	CESC
TCGA-JW-A69B-01A	1.83697	Tumor	CESC
TCGA-ZX-AA5X-01A	1.89173	Tumor	CESC
TCGA-VS-A9V0-01A	2.20014	Tumor	CESC
TCGA-EA-A97N-01A	2.35873	Tumor	CESC
TCGA-Q1-A73S-01A	2.13653	Tumor	CESC
TCGA-ZJ-AAXA-01A	2.2713	Tumor	CESC
TCGA-DS-A0VL-01A	2.40839	Tumor	CESC
TCGA-C5-A1BN-01B	2.25379	Tumor	CESC
TCGA-EK-A2IR-01A	3.1775	Tumor	CESC
TCGA-C5-A2M1-01A	2.76351	Tumor	CESC
TCGA-C5-A7CJ-01A	1.41497	Tumor	CESC
TCGA-EA-A1QT-01A	2.98157	Tumor	CESC
TCGA-VS-A957-01A	2.23451	Tumor	CESC
TCGA-JW-A5VK-01A	2.33406	Tumor	CESC
TCGA-EK-A2R7-01A	2.08794	Tumor	CESC
TCGA-EA-A4BA-01A	2.35112	Tumor	CESC
TCGA-EA-A411-01A	1.92441	Tumor	CESC
TCGA-HM-A6W2-06A	2.6297	Tumor	CESC
TCGA-C5-A7UE-01A	1.28692	Tumor	CESC
TCGA-JW-A5VI-01A	2.40038	Tumor	CESC
TCGA-VS-A9UD-01A	2.18373	Tumor	CESC
TCGA-DS-A0VN-01A	2.26195	Tumor	CESC
TCGA-HM-A3JK-01A	2.44959	Tumor	CESC
TCGA-LP-A5U3-01A	2.07534	Tumor	CESC
TCGA-DG-A2KH-01A	2.01241	Tumor	CESC
TCGA-C5-A2LS-01A	1.96964	Tumor	CESC
TCGA-IR-A3LH-01A	1.66111	Tumor	CESC
TCGA-Q1-A5R3-01A	1.03298	Tumor	CESC
TCGA-MA-AA3X-01A	1.50995	Tumor	CESC
TCGA-VS-A954-01A	3.0856	Tumor	CESC
TCGA-EA-A3HS-01A	2.47524	Tumor	CESC
TCGA-EA-A3HR-01A	1.83572	Tumor	CESC
TCGA-ZJ-AB0H-01A	2.04212	Tumor	CESC
TCGA-JX-A3Q0-01A	2.35155	Tumor	CESC
TCGA-DS-A3LQ-01A	1.90012	Tumor	CESC
TCGA-EK-A2R8-01A	2.27241	Tumor	CESC
TCGA-FU-A3TX-01A	2.4086	Tumor	CESC
TCGA-EA-A556-01A	2.10942	Tumor	CESC
TCGA-VS-A9UO-01A	1.64244	Tumor	CESC
TCGA-EX-A3L1-01A	1.50596	Tumor	CESC
TCGA-C5-A7CM-01A	1.94731	Tumor	CESC
TCGA-ZJ-AAXF-01A	2.5442	Tumor	CESC
TCGA-2W-A8YY-01A	2.11654	Tumor	CESC
TCGA-VS-A9UR-01A	1.66844	Tumor	CESC
TCGA-C5-A7X3-01A	2.31289	Tumor	CESC
TCGA-HM-A4S6-01A	1.9119	Tumor	CESC
TCGA-FU-A770-01A	1.22731	Tumor	CESC
TCGA-VS-A9UC-01A	1.23627	Tumor	CESC
TCGA-DS-A1OC-01A	2.97894	Tumor	CESC
TCGA-EX-A69M-01A	1.8793	Tumor	CESC
TCGA-C5-A1MK-01A	1.35651	Tumor	CESC
TCGA-JW-A5VJ-01A	2.00664	Tumor	CESC
TCGA-EX-A1H6-01B	2.07062	Tumor	CESC
TCGA-EA-A3Y4-01A	1.58502	Tumor	CESC
TCGA-JW-A5VL-01A	2.47525	Tumor	CESC
TCGA-EA-A1QS-01A	0.902626	Tumor	CESC
TCGA-EK-A2PM-01A	2.26928	Tumor	CESC
TCGA-JX-A3PZ-01A	2.33959	Tumor	CESC
TCGA-DG-A2KK-01A	1.98076	Tumor	CESC
TCGA-VS-A8QM-01A	1.96939	Tumor	CESC
TCGA-C5-A7CO-01A	2.34736	Tumor	CESC
TCGA-VS-A9UH-01A	1.73806	Tumor	CESC
TCGA-EA-A439-01A	2.03014	Tumor	CESC
TCGA-EK-A3GJ-01A	2.47547	Tumor	CESC
TCGA-EA-A3HQ-01A	2.80134	Tumor	CESC
TCGA-EA-A6QX-01A	1.77635	Tumor	CESC
TCGA-C5-A7UI-01A	2.38403	Tumor	CESC
TCGA-ZJ-AAXD-01A	2.22493	Tumor	CESC
TCGA-LP-A4AV-01A	1.01774	Tumor	CESC
TCGA-VS-A950-01A	1.91596	Tumor	CESC
TCGA-C5-A3HD-01B	2.44873	Tumor	CESC
TCGA-DS-A5RQ-01A	1.65312	Tumor	CESC
TCGA-VS-A9UP-01A	2.1295	Tumor	CESC
TCGA-C5-A7CG-01A	2.15217	Tumor	CESC
TCGA-MY-A5BD-01A	2.30849	Tumor	CESC
TCGA-C5-A1M6-01A	3.04806	Tumor	CESC
TCGA-VS-A8QF-01A	2.13668	Tumor	CESC
TCGA-EK-A2RE-01A	1.42515	Tumor	CESC
TCGA-UC-A7PG-01A	1.6064	Tumor	CESC
TCGA-VS-AA62-01A	1.72943	Tumor	CESC
TCGA-C5-A2M2-01A	2.30751	Tumor	CESC
TCGA-MA-AA3Y-01A	2.02274	Tumor	CESC
TCGA-MY-A913-01A	2.52277	Tumor	CESC
TCGA-C5-A7CK-01A	2.06692	Tumor	CESC
TCGA-UC-A7PI-01A	1.59626	Tumor	CESC
TCGA-C5-A7X5-01A	1.81141	Tumor	CESC
TCGA-DG-A2KJ-01A	1.63121	Tumor	CESC
TCGA-VS-A9V3-01A	1.8806	Tumor	CESC
TCGA-DS-A7WF-01A	1.72669	Tumor	CESC
TCGA-C5-A8XK-01A	2.91764	Tumor	CESC
TCGA-EA-A5FO-01A	1.82161	Tumor	CESC
TCGA-VS-A9UZ-01A	1.90277	Tumor	CESC
TCGA-EK-A2IP-01A	2.35169	Tumor	CESC
TCGA-VS-A94W-01A	2.46207	Tumor	CESC
TCGA-DS-A1OB-01A	2.01032	Tumor	CESC
TCGA-EA-A410-01A	2.24722	Tumor	CESC
TCGA-EX-A8YF-01A	2.09725	Tumor	CESC
TCGA-EK-A2H0-01A	2.3835	Tumor	CESC
TCGA-VS-A9UV-01A	2.60027	Tumor	CESC
TCGA-LP-A7HU-01A	2.83966	Tumor	CESC
TCGA-VS-A8EI-01A	2.04604	Tumor	CESC
TCGA-BI-A0VS-01A	1.93872	Tumor	CESC
TCGA-DS-A0VM-01A	2.33772	Tumor	CESC
TCGA-IR-A3LB-01A	1.33727	Tumor	CESC
TCGA-VS-A8EC-01A	2.651	Tumor	CESC
TCGA-VS-A9V2-01A	2.72914	Tumor	CESC
TCGA-EK-A3GN-01A	3.23823	Tumor	CESC
TCGA-IR-A3LA-01A	2.10546	Tumor	CESC
TCGA-C5-A7X8-01A	1.76605	Tumor	CESC
TCGA-EK-A2RL-01A	2.28166	Tumor	CESC
TCGA-C5-A0TN-01A	2.03922	Tumor	CESC
TCGA-FU-A57G-01A	1.21881	Tumor	CESC
TCGA-EK-A2PI-01A	2.24704	Tumor	CESC
TCGA-Q1-A73P-01A	1.64449	Tumor	CESC
TCGA-C5-A1MP-01A	1.84713	Tumor	CESC
TCGA-VS-A8EL-01A	2.00708	Tumor	CESC
TCGA-C5-A1BQ-01C	1.79473	Tumor	CESC
TCGA-ZJ-AAXI-01A	2.60364	Tumor	CESC
TCGA-FU-A23K-01A	1.58823	Tumor	CESC
TCGA-Q1-A6DT-01A	2.50212	Tumor	CESC
TCGA-EK-A2H1-01A	2.38866	Tumor	CESC
TCGA-C5-A1M5-01A	2.24856	Tumor	CESC
TCGA-EA-A44S-01A	2.08637	Tumor	CESC
TCGA-EA-A78R-01A	1.86177	Tumor	CESC
TCGA-C5-A7XC-01A	2.18338	Tumor	CESC
TCGA-VS-A9V4-01A	2.80465	Tumor	CESC
TCGA-EK-A2RA-01A	2.44633	Tumor	CESC
TCGA-EX-A1H5-01A	2.4918	Tumor	CESC
TCGA-VS-A953-01A	2.83284	Tumor	CESC
TCGA-MA-AA3Z-01A	1.3031	Tumor	CESC
TCGA-VS-A959-01A	1.99783	Tumor	CESC
TCGA-FU-A3EO-01A	0.997285	Tumor	CESC
TCGA-BI-A20A-01A	1.96848	Tumor	CESC
TCGA-DS-A1OD-01A	2.15502	Tumor	CESC
TCGA-C5-A1M9-01A	2.30698	Tumor	CESC
TCGA-MY-A5BF-11A	0.766364	Normal	CESC
TCGA-Q1-A6DW-01A	2.31362	Tumor	CESC
TCGA-C5-A3HF-01A	2.46238	Tumor	CESC
TCGA-VS-A8Q9-01A	2.1713	Tumor	CESC
TCGA-Q1-A5R2-01A	2.222	Tumor	CESC
TCGA-VS-A8Q8-01A	2.27222	Tumor	CESC
TCGA-C5-A1BJ-01A	1.86339	Tumor	CESC
TCGA-Q1-A6DV-01A	1.54669	Tumor	CESC
TCGA-EK-A3GK-01A	2.09055	Tumor	CESC
TCGA-IR-A3LF-01A	1.90965	Tumor	CESC
TCGA-C5-A1M7-01A	2.5861	Tumor	CESC
TCGA-EK-A2PL-01A	1.88678	Tumor	CESC
TCGA-LP-A4AU-01A	1.47112	Tumor	CESC
TCGA-ZJ-AAXJ-01A	2.0062	Tumor	CESC
TCGA-VS-A94Z-01A	2.35049	Tumor	CESC
TCGA-EK-A2GZ-01A	2.51348	Tumor	CESC
TCGA-JW-A852-01A	1.88191	Tumor	CESC
TCGA-VS-A9V5-01A	1.9929	Tumor	CESC
TCGA-ZJ-AAXB-01A	2.36786	Tumor	CESC
TCGA-EK-A2R9-01A	2.36499	Tumor	CESC
TCGA-C5-A3HE-01A	2.77955	Tumor	CESC
TCGA-ZJ-A8QR-01A	2.09692	Tumor	CESC
TCGA-EK-A2RC-01A	1.41584	Tumor	CESC
TCGA-C5-A1ML-01A	1.42207	Tumor	CESC
TCGA-FU-A5XV-01A	1.71595	Tumor	CESC
TCGA-EA-A43B-01A	2.24519	Tumor	CESC
TCGA-MA-AA42-01A	1.71794	Tumor	CESC
TCGA-VS-A9UJ-01A	1.88989	Tumor	CESC
TCGA-VS-A9V1-01A	1.7849	Tumor	CESC
TCGA-JW-AAVH-01A	2.2326	Tumor	CESC
TCGA-VS-A8EJ-01A	2.81228	Tumor	CESC
TCGA-Q1-A73O-01A	2.13505	Tumor	CESC
TCGA-FU-A2QG-01A	2.26657	Tumor	CESC
TCGA-DS-A1O9-01A	1.50269	Tumor	CESC
TCGA-VS-A8QA-01A	2.24827	Tumor	CESC
TCGA-C5-A1MH-01A	2.27741	Tumor	CESC
TCGA-XS-A8TJ-01A	2.2328	Tumor	CESC
TCGA-C5-A1ME-01A	1.18544	Tumor	CESC
TCGA-C5-A2LZ-01A	2.00005	Tumor	CESC
TCGA-HM-A3JJ-11A	1.18488	Normal	CESC
TCGA-GH-A9DA-01A	1.94319	Tumor	CESC
TCGA-VS-A8QH-01A	2.22002	Tumor	CESC
TCGA-VS-A9U6-01A	2.91382	Tumor	CESC
TCGA-C5-A8YQ-01A	2.07333	Tumor	CESC
TCGA-DS-A1OA-01A	1.89794	Tumor	CESC
TCGA-HG-A2PA-01A	1.30311	Tumor	CESC
TCGA-EA-A3QD-01A	2.29998	Tumor	CESC
TCGA-C5-A7UC-01A	1.71086	Tumor	CESC
TCGA-MA-AA43-01A	1.33251	Tumor	CESC
TCGA-Q1-A73R-01A	1.93286	Tumor	CESC
TCGA-PN-A8MA-01A	2.79618	Tumor	CESC
TCGA-C5-A2LV-01A	2.08956	Tumor	CESC
TCGA-VS-A9UQ-01A	1.63524	Tumor	CESC
TCGA-MY-A5BF-01A	1.60344	Tumor	CESC
TCGA-JX-A3Q8-01A	1.18615	Tumor	CESC
TCGA-VS-A9UM-01A	1.75334	Tumor	CESC
TCGA-VS-A8EH-01A	2.22374	Tumor	CESC
TCGA-LP-A4AW-01A	2.13095	Tumor	CESC
TCGA-C5-A1MJ-01A	2.31519	Tumor	CESC
TCGA-UC-A7PD-01A	2.69222	Tumor	CESC
TCGA-EK-A2RK-01A	3.15675	Tumor	CESC
TCGA-Q1-A5R1-01A	1.54574	Tumor	CESC
TCGA-VS-A9U5-01A	2.3342	Tumor	CESC
TCGA-EA-A3QE-01A	1.64071	Tumor	CESC
TCGA-EK-A3GM-01A	2.48809	Tumor	CESC
TCGA-EA-A3HT-01A	1.31915	Tumor	CESC
TCGA-IR-A3L7-01A	2.37916	Tumor	CESC
TCGA-C5-A2LX-01A	2.07284	Tumor	CESC
TCGA-MU-A51Y-01A	1.5481	Tumor	CESC
TCGA-JX-A5QV-01A	2.44106	Tumor	CESC
TCGA-FU-A3HY-01A	2.05397	Tumor	CESC
TCGA-MU-A8JM-01A	1.77349	Tumor	CESC
TCGA-RA-A741-01A	2.09253	Tumor	CESC
TCGA-C5-A1BF-01B	1.74708	Tumor	CESC
TCGA-C5-A3HL-01A	1.04975	Tumor	CESC
TCGA-EK-A2RN-01A	0.877199	Tumor	CESC
TCGA-C5-A901-01A	1.09112	Tumor	CESC
TCGA-VS-A9UI-01A	1.71488	Tumor	CESC
TCGA-VS-A9UY-01A	1.82129	Tumor	CESC
TCGA-C5-A1MF-01A	1.87316	Tumor	CESC
TCGA-VS-A9UL-01A	2.22368	Tumor	CESC
TCGA-ZJ-AAXN-01A	2.07449	Tumor	CESC
TCGA-ZJ-A8QQ-01A	2.10525	Tumor	CESC
TCGA-C5-A8XI-01A	2.06696	Tumor	CESC
TCGA-C5-A8XJ-01A	1.96819	Tumor	CESC
TCGA-EA-A5ZF-01A	2.07359	Tumor	CESC
TCGA-IR-A3LC-01A	2.7643	Tumor	CESC
[truncated: 9,058 more rows]
