# Supplementary material for: An integrated pan‐cancer analysis of TFAP4 aberrations and the potential clinical implications for cancer immunity
Source: J Cell Mol Med. 2020 Dec 29;25(4):2082–97. doi: 10.1111/jcmm.16147 (PMC7882993; doi:10.1111/jcmm.16147)
Supplement: Supplementary file 3 — Table S2 [file JCMM-25-2082-s003.xlsx]

## Sheet: CIBERSORT.result
ID	B cells naive	B cells memory	Plasma cells	T cells CD8	T cells CD4 naive	T cells CD4 memory resting	T cells CD4 memory activated	T cells follicular helper	T cells regulatory (Tregs)	T cells gamma delta	NK cells resting	NK cells activated	Monocytes	Macrophages M0	Macrophages M1	Macrophages M2	Dendritic cells resting	Dendritic cells activated	Mast cells resting	Mast cells activated	Eosinophils	Neutrophils	CancerType
TCGA-OR-A5JG-01A	0	0	0.00378387	0.0531112	0	0.259912	0	0	0	0	0	0.020363	0.00605062	0.0432096	0.0487054	0.343844	0	0.0817656	0.0158418	0	0.123414	0	ACC
TCGA-OR-A5LG-01A	0.0346228	0	0.0146777	0.108523	0	0.229084	0	0	0	0	0	0.0301649	0.110743	0	0.0102156	0.358972	0	0.0513137	0.0516825	0	0	0	ACC
TCGA-OR-A5JR-01A	0.0193462	0	0	0.141153	0	0.269571	0	0	0	0	0	0.0647414	0.14376	0	0.010051	0.22034	0.0291185	0.0374785	0.0644397	0	0	0	ACC
TCGA-OR-A5L9-01A	0.0341276	0	0.0109028	0.162562	0	0.215627	0.0398951	0	0	0.0464281	0	0.0411757	0.0365012	0	0.0405443	0.238018	0	0.0111148	0.123103	0	0	0	ACC
TCGA-OR-A5JQ-01A	0.0251326	0.0317401	0.00670138	0.196299	0	0.268553	0	0	0.0176127	0.0409661	0	0.0165754	0.00586669	0	0.090861	0.23756	0.0117836	0	0.0503489	0	0	0	ACC
TCGA-OR-A5JL-01A	0.0506916	0	0.0671038	0.0204605	0	0.210294	0	0	0	0	0.0160381	0.0380446	0.130664	0	0.0249886	0.338385	0	0.0157114	0.0160667	0	0.0715511	0	ACC
TCGA-OR-A5LC-01A	0.0757716	0	0.0442301	0.0552106	0	0.078913	0.00176494	0.044116	0	0	0.0185029	0.00986425	0.0426018	0.167893	0.0943756	0.318445	0	0	0.048311	0	0	0	ACC
TCGA-OR-A5K2-01A	0	0.0592572	0.00445856	0.0282164	0	0.148521	0	0.0164913	0	0	0.01378	0.0156925	0.118545	0	0.0264368	0.242512	0.0157054	0.184493	0	0.0340142	0.0918762	0	ACC
TCGA-P6-A5OG-01A	0.0197454	0	0.00567325	0.239738	0	0.0668539	0.0417422	0.0226436	0	0	0.046302	0.0176481	0.0282021	0.0532697	0.0823503	0.284257	0	0	0	0	0	0.0915742	ACC
TCGA-OR-A5J8-01A	0	0.00335549	0.00637546	0.199326	0	0.110684	0.0153739	0.0578886	0.0345351	0	0	0.00775896	0.117625	0.0554709	0.0929715	0.27744	0	0	0.0211948	0	0	0	ACC
TCGA-PA-A5YG-01A	0.0103109	0.0164404	0	0.140885	0	0.184561	0	0	0.00283432	0.0292373	0	0.0768935	0.0765317	0	0.0167924	0.230767	0.0149775	0.028698	0.171071	0	0	0	ACC
TCGA-OR-A5L4-01A	0.0251492	0	0.0137376	0.0432042	0	0.266148	0	0	0	0	0.0533562	0.0212012	0.136292	0	0.038415	0.273662	0	0.0734336	0.0554009	0	0	0	ACC
TCGA-OR-A5JO-01A	0.0314364	0	0.0115255	0.134763	0	0.160298	0	0	0	0.0117054	0	0.06778	0.0432034	0	0.0547657	0.229017	0.0896263	0	0.165878	0	0	0	ACC
TCGA-OR-A5JV-01A	0.0155956	0	0	0.0690485	0	0.299454	0	0	0	0	0	0.0129311	0.261761	0	0.0374962	0.237328	0	0.0356573	0	0.00871094	0.0220169	0	ACC
TCGA-OR-A5JB-01A	0.00908213	0	0.0106345	0.35276	0	0	0.0118654	0.0475568	0.0237717	0	0	0.0703087	0.00391033	0.0106686	0.126646	0.245972	0.00728649	0	0	0.0387642	0	0.0407741	ACC
TCGA-OR-A5LA-01A	0.0475846	0	0.020454	0.15965	0	0.181784	0	0	0.0128875	0.0124639	0	0.0417293	0.0126653	0	0.0333848	0.297558	0	0.00653903	0.173299	0	0	0	ACC
TCGA-OR-A5JE-01A	0	0	0	0.037069	0	0.0532044	0	0.0265488	0.00822164	0	0	0.0347085	0.193206	0	0	0.251079	0	0.212023	0	0.0826798	0.10126	0	ACC
TCGA-OR-A5JZ-01A	0.0219101	0	0	0.120511	0	0.246592	0	0	0	0	0	0.0815241	0.0352651	0.0199487	0.0196665	0.307881	0	0.0583918	0.0861532	0	0	0.00215607	ACC
TCGA-OR-A5KT-01A	0.106672	0	0.0735914	0.167433	0	0.107217	0	0.00446299	0	0	0.0592656	0.00221747	0.0779696	0.0125839	0.0330356	0.289362	0	0	0.0262193	0	0.0230894	0.0168796	ACC
TCGA-OR-A5KZ-01A	0.0436921	0	0.00360565	0.10522	0	0.148484	0.0263995	0.0186207	0	0.00153044	0.0414932	0	0.00198172	0.209557	0.0961471	0.246191	0.0550986	0	0.00197876	0	0	0	ACC
TCGA-OR-A5LJ-01A	0	0.0264946	0	0.277233	0	0.142036	0	0.078999	0	0	0	0.0508832	0.0652266	0	0.0767921	0.149255	0	0.0930717	0.0400092	0	0	0	ACC
TCGA-OR-A5J2-01A	0.0397187	0	0.0362365	0.0973341	0	0.183622	0	0.0268071	0.0139377	0.00672857	0	0.0167896	0.0227119	0.104811	0.0405555	0.305276	0	0.0693914	0.0360798	0	0	0	ACC
TCGA-OR-A5K6-01A	0.0420595	0	0.00966064	0.0242317	0	0.167302	0	0.00104411	0	0	0.0078947	0.0575902	0.182965	0.0674456	0.00867027	0.233483	0	0.0796328	0	0.0637203	0.0543009	0	ACC
TCGA-OR-A5JY-01A	0	0.0138658	0	0	0	0.15101	0.00298718	0.0130637	0	0	0	0.0176053	0.208966	0	0	0.172161	0.0245066	0.310487	0.0424357	0	0.0262947	0.0166169	ACC
TCGA-PK-A5H8-01A	0	0	0.00156615	0.0134334	0	0.12932	0	0	0	0	0	0.0385605	0.185471	0	0	0.476674	0	0.0464315	0	0.0298401	0.0745731	0.00413033	ACC
TCGA-OR-A5LK-01A	0.0203483	0.00415831	0.0487145	0.18829	0	0.163812	0.00420229	0.0212572	0.00945069	0	0	0.0148873	0.0821911	0	0.0325541	0.219527	0.0808924	0.00314951	0.106566	0	0	0	ACC
TCGA-OR-A5JI-01A	0.0813634	0	0.00310844	0.192831	0	0.212604	0	0.013386	0.0522636	0.0136551	0	0.0238203	0.0141335	0	0.0430407	0.283998	0.0214102	0.00265442	0.0395493	0	0	0.00218219	ACC
TCGA-OR-A5JC-01A	0	0.0287777	0.000533473	0.0812763	0	0.136605	0	0	0	0	0.0158304	0.0602842	0.0704426	0	0.0785027	0.365901	0.0129345	0.0457424	0.103169	0	0	0	ACC
TCGA-OR-A5JJ-01A	0.104239	0	0.0543453	0.242166	0	0.151027	0	0.107049	0.0214411	0	0	0.0402249	0.0122633	0.0422722	0.0563618	0.117836	0	0.0187452	0.0266511	0	0.00537842	0	ACC
TCGA-OR-A5JD-01A	0.0369382	0	0	0.214384	0	0.236468	0	0	0	0	0	0.0402001	0.100099	0	0.0199871	0.240528	0.0578796	0.0212693	0	0.032246	0	0	ACC
TCGA-PK-A5HA-01A	0	0.00519621	0.0133008	0.143832	0	0.190238	0.000213523	0.000983842	0	0	0.00431021	0.0189309	0.0472528	0	0.0254746	0.40662	0.0532487	0.0223818	0.0680162	0	0	0	ACC
TCGA-OR-A5K1-01A	0.00299806	0.00521122	0	0.0561067	0	0.431684	0	0	0	0	0.0385333	0.0478388	0.0583757	0	0.0439406	0.199039	0	0.0214521	0.0948209	0	0	0	ACC
TCGA-OR-A5LN-01A	0.00792369	0.0190582	0	0.290517	0	0.0730658	0	0.0464776	0	0.0714023	0	0.0519563	0.0478425	0	0.0477731	0.25168	0.00125298	0.0233307	0.0595636	0	0	0.00815624	ACC
TCGA-OR-A5KY-01A	0	0.0151819	0	0.095991	0	0.258529	0	0	0	0	0	0.0204081	0.191993	0	0.0145998	0.280847	0	0.0505443	0	0.0162179	0.0556877	0	ACC
TCGA-OR-A5J1-01A	0	0.0223774	0.00884552	0.146398	0	0.184166	0	0	0	0	0	0.0167237	0.208225	0	0.0150091	0.332634	0	0.0231568	0.0219493	0	0.020514	0	ACC
TCGA-OR-A5L6-01A	0	0.0199951	0	0.0145791	0	0.281913	0	0	0	0	0.0927874	0.0529669	0.0485777	0.00989827	0.00126267	0.332666	0	0.0722293	0.0731246	0	0	0	ACC
TCGA-OR-A5LP-01A	0.0205676	0	0	0.107121	0	0.241474	0	0.0101888	0	0	0	0.0473468	0.0670232	0	0.0703922	0.21663	0	0.0468139	0.17061	0	0	0.00183287	ACC
TCGA-OR-A5LR-01A	0.0619047	0	0.0150164	0.0976422	0	0.300211	0	0	0	0	0	0.0303175	0.0789726	0	0.0319784	0.264075	0	0.00436225	0.11552	0	0	0	ACC
TCGA-OR-A5JK-01A	0.0223032	0.0374738	0.00954437	0.310425	0	0.115408	0.0101199	0.0350474	0.067571	0	0	0.0336314	0.118673	0	0.0799605	0.13467	0	0	0.0241315	0	0.00104108	0	ACC
TCGA-OR-A5J6-01A	0.0979489	0	0.0131622	0.0678864	0	0.0733001	0	0	0	0.00792313	0	0.0384454	0.0844819	0	0.0264798	0.480552	0.0812502	0	0.0278439	0	0.000725975	0	ACC
TCGA-OR-A5K3-01A	0	0.0465274	0	0.0483154	0	0.249288	0	3.74996e-05	0	0	0.0182646	0.00590686	0.113326	0	0.0178734	0.237897	0	0.219336	0.0369348	0	0.00629257	0	ACC
TCGA-OR-A5L5-01A	0.028337	0.00692378	0	0.177382	0	0.224191	0	0	0	0.00481847	0	0.0418577	0.0343167	0	0.0546106	0.256833	0.0123271	0	0.158402	0	0	0	ACC
TCGA-FD-A3SS-01A	0.0769524	0	0.0259305	0.0172535	0	0.181249	0	0.0457969	0	0	0.0496623	0	0.0309688	0.11366	0.0504265	0.174561	0	0.203886	0	0	0.0296534	0	BLCA
TCGA-FD-A43S-01A	0.121225	0.0292287	0.0595965	0.24417	0	0	0.0526598	0.0120703	0.0666954	0	0.00401124	0	0.0229995	0	0.0332902	0.210646	0.0172845	0.0240817	0.102041	0	0	0	BLCA
TCGA-UY-A78K-01A	0.102448	0.0346383	0.0694153	0.189053	0	0.0954892	0.0542765	0.036033	0.0237153	0	0.0300988	0.0197075	0.0355735	0.0479341	0.0965596	0.121765	0.0193115	0	0.0239808	0	0	0	BLCA
TCGA-DK-A2HX-01A	0.0647104	0	0.0062022	0.0710545	0	0.184492	0.0138099	0.0150898	0.0385076	0	0	0.0323841	0.026358	0.0466341	0.0142011	0.198153	0.0277893	0.0896279	0.163324	0	0	0.00766254	BLCA
TCGA-DK-A1A3-01A	0.106933	0	0.065995	0.104991	0	0.106688	0.0449843	0.0325776	0.0111971	0	0	0.0394892	0.0181154	0.055369	0.0611815	0.142172	0.0461211	0.0427841	0.119643	0	0	0.00175895	BLCA
TCGA-GC-A6I3-01A	0.00635035	0.0872387	0.093418	0.274034	0	0.0154589	0.0748015	0.0281773	0.000519951	0.0205883	0	0.0113701	0.04994	0.0822846	0.060757	0.135052	0.0123947	0.0231123	0.0245023	0	0	0	BLCA
TCGA-XF-AAMJ-01A	0.104536	0	0.10525	0.122752	0	0.0654333	0.0601743	0.0198557	0.0297905	0	0.00580207	0.0205014	0	0.108434	0.0733958	0.10429	0.0146441	0.0243603	0.120453	0	0	0.0203257	BLCA
TCGA-GC-A6I1-01A	0	0.0378195	0.0999052	0.181413	0	0.0760922	0.0403471	0.062225	0.00464789	0	0	0.049937	0	0.119455	0.0751488	0.196417	0.00762582	0.0357856	0	0	0	0.0131815	BLCA
TCGA-DK-A3IL-01A	0.3189	0.0213822	0.0277304	0.0890821	0	0.0644039	0	0.121363	0.0015653	0	0	0.0311257	0.00602745	0.110222	0.0431733	0.0460446	0	0.0633816	0.0555978	0	0	0	BLCA
TCGA-BT-A20R-01A	0.0159786	0	0.00949089	0.0481294	0	0.16099	0	0	0.000945946	0.016145	0	0.0718989	0.0255902	0.260389	0.0341926	0.216287	0.00374462	0.0687196	0.0549502	0	0.00614528	0.00640355	BLCA
TCGA-H4-A2HQ-01A	0	0.021806	0.00380718	0.100811	0	0.198917	0.017771	0.0976324	0.00642848	0	0.0375797	0.00624407	0.00991311	0	0.11032	0.109849	0.0941236	0.176217	0.00858071	0	0	0	BLCA
TCGA-4Z-AA82-01A	0	0.0524407	0.00527435	0.0232913	0	0.178317	0	0.0610754	0.00699815	0	0	0.0702658	0.017538	0.0129597	0.00556497	0.0773905	0.227332	0.150325	0.107728	0	0	0.0034996	BLCA
TCGA-XF-A8HE-01A	0.0819523	0	0.00943243	0.118216	0	0.144108	0.0323308	0.114202	0	0	0.0703858	0	0.0114861	0.0102377	0.0809442	0.105258	0	0.0714007	0	0.0252366	0.00919573	0.115614	BLCA
TCGA-XF-A9T0-01A	0.0437478	0	0.149707	0.17891	0	0	0.0950125	0.0208032	0.0199218	0	0.0289886	0.00376436	0.00775201	0.130889	0.0731961	0.139216	0.0541439	0.00060036	0.0352692	0	0.0117457	0.00633134	BLCA
TCGA-FD-A5BT-01A	0.0603519	0	0.0327669	0.229819	0	0.0147892	0.0804983	0.0383797	0.0294692	0	0	0.0243119	0.036698	0.0369157	0.0833154	0.230847	0.0165935	0.0229323	0.0402081	0	0	0.0221039	BLCA
TCGA-FD-A3SN-01A	0	0.0301806	0.0111978	0.197556	0	0.0660473	0.0819539	0.0538039	0	0	0.0245107	0.0375904	0.00492459	0.154743	0.0500513	0.18251	0.0118077	0.0440874	0.0353266	0	0	0.013709	BLCA
TCGA-G2-AA3C-01A	0	0	0.000561289	0.110691	0	0.101675	0	0	0.0145783	0	0	0.0849692	0.258812	0.00796921	0.0384903	0.306979	0	0	0.0736857	0	0	0.00158752	BLCA
TCGA-HQ-A2OE-01A	0.10297	0	0.054579	0.121207	0	0.0683033	0.0647899	0.0769098	0.0296326	0	0.0327025	0	0.00783755	0.00197017	0.0553212	0.082137	0.160398	0.0594308	0.043039	0	0	0.038773	BLCA
TCGA-BL-A3JM-01A	0.0183744	0	0.0104892	0.195332	0	0	0.0321039	0.0827552	0	0.0131428	0	0.0494814	0	0.294835	0.129632	0.125365	0.00282547	0	0.0456635	0	0	0	BLCA
TCGA-XF-AAN3-01A	0.00693949	0.014933	0.0214335	0.0605555	0	0.17235	0.00753051	0.0517275	0.0288825	0	0	0.0273151	0.0262221	0.00492506	0.0207288	0.199994	0.145443	0.0910642	0.0943791	0	0.00162618	0.0239514	BLCA
TCGA-FD-A3SR-01A	0.0727857	0	0	0.17573	0	0.205649	0	0	0.0243634	0.00459593	0	0.0382246	0.0377009	0.0567631	0.116504	0.167807	0.00640422	0.0436501	0.0498217	0	0	0	BLCA
TCGA-4Z-AA89-01A	0	0.0714652	0.00198699	0.164979	0	0.070533	0	0.222799	0	0	0	0.0262233	0.020079	0	0.118919	0.160861	0.0341716	0.103108	0.00487584	0	0	0	BLCA
TCGA-G2-A2EO-01A	0.00792941	0	0.0528173	0.213276	0	0.0730938	0.108564	0.0188011	0.053723	0	0.0420841	0	0.00389825	0.145332	0.0859606	0.125652	0.0185563	0.00427154	0.0460408	0	0	0	BLCA
TCGA-ZF-AA5H-01A	0.0423855	0	0.000984428	0.173681	0	0.117454	0.0586098	0.00741271	0.0130119	0	0.0305761	0.0372115	0.00802626	0.135662	0.11042	0.170007	0.0131682	0.0380941	0.0432953	0	0	0	BLCA
TCGA-BT-A20V-01A	0	0.0705337	0	0.131321	0	0.135556	0.0470956	0.0425828	0.0148536	0	0	0.115859	0.0968165	0.0769507	0.0506952	0.0647556	0.0421244	0.068188	0.0348807	0	0.00778709	0	BLCA
TCGA-GC-A3WC-01A	0.0482485	0.0332808	0.0329777	0.175925	0	0.0780062	0.0748983	0.0589	0.00307922	0	0.00121043	0.0170469	0.0356235	0.0242722	0.103164	0.111891	0.111839	0.00279568	0.0868422	0	0	0	BLCA
TCGA-GV-A3JV-01A	0.103296	0	0.0740565	0.173932	0	0.0916682	0.0621801	0.0613217	0.0121318	0.00054102	0	0.0264003	0	0.0452973	0.0740612	0.113391	0.0850865	0.0112709	0.0653657	0	0	0	BLCA
TCGA-YF-AA3M-01A	0	0.0383772	0.0334619	0.137156	0	0	0.0338144	0.0383268	0.0407327	0	0	0.0333104	0	0.0669362	0	0.119175	0.115302	0.140611	0.133889	0	0.0251465	0.0437605	BLCA
TCGA-FD-A3B5-01A	0	0.00486978	0	0.0177043	0	0.276596	0.0128368	0.0405776	0	0	0.0577279	0	0	0.24783	0.0434682	0.130323	0	0.111531	0.0210536	0	0	0.035482	BLCA
TCGA-CF-A47V-01A	0.00827958	0.0504518	0	0.277941	0	0.00188624	0.0149216	0.0664794	0.0109321	0	0	0.0434453	0.0320831	0	0.0481752	0.106162	0.138264	0.0972877	0.103692	0	0	0	BLCA
TCGA-BT-A20T-01A	0	0.0507549	0.000248493	0.145757	0	0.112206	0.079226	0.0725	0.047248	0.0137036	0	0.0359011	0.0122649	0.0430444	0.088349	0.101236	0.090733	0.0386674	0.0661183	0	0	0.00204212	BLCA
TCGA-XF-AAN0-01A	0.112785	0	0.106924	0.165841	0	0.133253	0.0319483	0.0474916	0	0	0	0.02161	0.0113935	0.0330661	0.0882928	0.151939	0	0	0.0486599	0	0	0.0467949	BLCA
TCGA-E7-A7DV-01A	0	0.0358493	0	0.0876152	0	0.211256	0.0286811	0	0	0	0.0349628	0.00786122	0.09192	0.119314	0.065668	0.269984	0	0.0162145	0.0107252	0	0	0.0199487	BLCA
TCGA-GV-A40E-01A	0	0.00298168	0.00230515	0.24706	0	0	0.0691385	0.0310579	0.00600101	0	0.0238727	0.009234	0.0110967	0.074303	0.0340484	0.174099	0.0242571	0.19258	0	0.0459405	0	0.0520242	BLCA
TCGA-YC-A89H-01A	0.0816357	0	0.105343	0.140994	0	0.00936309	0.0875078	0.021676	0	0	0.00528258	0.0404914	0.00280955	0.0829676	0.0988612	0.196893	0.117378	0	0.0010603	0	0	0.00773661	BLCA
TCGA-CF-A9FM-01A	0	0	0.00589461	0.107631	0	0.0657302	0.0321907	0.017043	0.0907186	0	0.00980848	0.0455332	0.0170789	0.00281458	0.0579912	0.162812	0.157197	0.152048	0	0.0238315	0.00154778	0.0501303	BLCA
TCGA-DK-A1AD-01A	0.0707525	0	0.0332203	0.200547	0	0	0.0884219	0.0248771	0.0667888	0	0	0.0162985	0.0256695	0.0327302	0.120342	0.119791	0.0708797	0.0627674	0.0669145	0	0	0	BLCA
TCGA-G2-A2EK-01A	0.323339	0	0	0.0830962	0	0.256223	0	0	0.0270661	0	0	0.0169183	0.0221137	0.0498026	0.0265157	0.0700488	0.0504642	0	0.0744125	0	0	0	BLCA
TCGA-E5-A2PC-01A	0	0.061484	0	0.0238384	0	0.176601	0.0282759	0.0626159	0	0.0212854	0	0.134646	0.007745	0.0127019	0.158337	0.14606	0.0278965	0.0540406	0.0844728	0	0	0	BLCA
TCGA-C4-A0F1-01A	0.0198789	0	0.0919148	0.0372571	0	0.188369	0.00898917	0.0542714	0	0	0	0.0521637	0.00285104	0.0699906	0.111544	0.0873749	0.110471	0.0902728	0	0.039769	0	0.0348828	BLCA
TCGA-FD-A43N-01A	0.187921	0	0.0843979	0.172128	0	0.103733	0	0	0.00394527	0	0	0.00944747	0	0.126156	0.0805728	0.0874589	0	0.0699841	0	0.0227396	0	0.0515168	BLCA
TCGA-BL-A13J-01A	0.0211552	0	0.0231467	0.118751	0	0.120776	0.0530626	0.0140908	0.00397739	0	0.000283285	0	0.00646362	0.130988	0.0879798	0.209197	0.0788639	0.0799425	0.025313	0	0.0157937	0.010216	BLCA
TCGA-FD-A3SO-01A	0.069544	0	0.00080941	0.0735888	0	0.146097	0	0.0595505	0	0	0	0.00176462	0.0126451	0.038784	0.130655	0.272011	0.0466157	0.0274974	0	0.0497738	0	0.0706631	BLCA
TCGA-XF-A8HD-01A	0.0952538	0	0.069198	0.249721	0	0.0498019	0.0600678	0.0674032	0.0038626	0	0	0.0634282	0.0160038	0.00542965	0.055329	0.107273	0	0.116971	0.0331079	0	0.00168402	0.00546586	BLCA
TCGA-BT-A20X-01A	0.0043499	0	0.11377	0.144464	0	0.100518	0.0954542	0.0257532	0	0	0.0270897	0.00226791	0.026921	0.108734	0.0981875	0.111332	0.0366625	0.0681482	0.0318929	0	0	0.00445487	BLCA
TCGA-ZF-AA52-01A	0	0.0127811	0.0053721	0.139587	0	0.134884	0.00865917	0	0	0	0	0.0417988	0.0423455	0.0777382	0.0469587	0.258752	0.133479	0.0207577	0.00832156	0.0239051	0	0.0446604	BLCA
TCGA-FD-A3N6-01A	0.0226913	0	0.0136757	0.183606	0	0.0992366	0.069255	0.102407	0.00599024	0	0.0106592	0.0376012	0.000905899	0.0935923	0.151354	0.071812	0.0819198	0	0.0473836	0	0	0.00791005	BLCA
TCGA-CU-A5W6-01A	0.0527445	0	0.0816443	0.137079	0	0.0125053	0.00569129	0.0535903	0.0175498	0	0	0.0425047	0.0273305	0.0491364	0.0528414	0.149895	0.0488821	0.170447	0.0382618	0	0	0.059897	BLCA
TCGA-DK-A2I4-01A	0.0576357	0	0.0578133	0.174935	0	0.0703376	0.0596193	0.0450403	0	0	0	0.0822758	0.0393265	0.0230789	0.0799747	0.177758	0	0.0345815	0.081945	0	0.00722083	0.00845777	BLCA
TCGA-DK-AA6M-01A	0.0210916	0	0.0334857	0.0764116	0	0.1771	0	0.0138701	0.0184723	0	0.0204838	0.0486107	0.00774206	0	0.0775623	0.182365	0.173753	0.0238409	0.102883	0	0	0.022327	BLCA
TCGA-DK-A3WY-01A	0.221858	0.0204014	0	0.165174	0	0.0724914	0.061197	0.126342	0.0180193	0	0	0.0141098	0	0.0439854	0.0738171	0.132961	0.0176256	0.00548239	0.0250735	0	0.00146359	0	BLCA
TCGA-E7-A3X6-01A	0.00877866	0	0.0249255	0.142166	0	0.0518849	0.0577872	0.0760908	0.046702	0	0	0.0698524	0	0.0238575	0.13342	0.143098	0.0607192	0.0537596	0.0834325	0	0	0.023526	BLCA
TCGA-DK-A3IQ-01A	0.0645674	0	0.00798615	0.0248238	0	0.317581	0	0	0	0	0	0.0327185	0.0517566	0.0557859	0.000653712	0.166373	0.0485907	0.0189513	0.210212	0	0	0	BLCA
TCGA-ZF-AA56-01A	0.0490695	0.0255968	0.0763791	0.0380841	0	0.2058	0.0436477	0.018756	0.00551202	0	0.000918342	0.0153721	0.0193354	0.045774	0.0497753	0.113463	0.0528202	0.0426926	0.109266	0	0.036931	0.0508069	BLCA
TCGA-FD-A6TI-01A	0.0651442	0	0.0217385	0.202411	0	0.157096	0.0180743	0.0831738	0	0	0	0.0416944	0.0162063	0.0164806	0.0305444	0.146842	0.0249756	0.0807706	0.0880814	0.00598136	0	0.000784816	BLCA
TCGA-XF-A9T3-01A	0.0962753	0	0.0893155	0.0953101	0	0.100868	0.066937	0.0280067	0.00340012	0	0.0236597	0.0290101	0.0107172	0.0800053	0.0800538	0.156504	0.0253079	0.0240903	0.0905388	0	0	0	BLCA
TCGA-FD-A3B3-01A	0.0823977	0	0.117	0.161083	0	0.0816981	0.0627992	0.0510695	0	0	0.000334679	0.0376504	0.0131098	0.0941171	0.0837752	0.112866	0.0211704	0.0266983	0.0257916	0.00635329	0	0.0220851	BLCA
TCGA-YF-AA3L-01A	0	0.113467	0.00300829	0.0175917	0	0.228269	0	0.0234034	0.0760688	0	0.0182506	0	0.029355	0.00185504	0.0299145	0.175845	0.240813	0	0.0421589	0	0	0	BLCA
TCGA-SY-A9G0-01A	0.316004	0	0.0200593	0.0867401	0	0.157298	0	0.0201174	0.0021352	0.005449	0	0.013767	0.0130126	0.0311558	0.0297253	0.105406	0.00366581	0.053787	0.128112	0.0135669	0	0	BLCA
TCGA-GU-AATQ-01A	0	0.0181766	0	0.150823	0	0.0555274	0	0.103619	0	0	0	0.0543444	0.0322795	0.124655	0.149521	0.170326	0.00950566	0.0597623	0.0428957	0	0.0285643	0	BLCA
TCGA-FD-A5C1-01A	0.00304873	0	0.0615081	0.182457	0	0.084997	0.0646471	0.0528827	0.0135171	0	0.00580748	0.0308489	0.0977898	0.0685059	0.0642596	0.113027	0.0324928	0.104826	0.00336497	0.0105188	0	0.00550102	BLCA
TCGA-DK-A2I1-01A	0.0994864	0	0.0991761	0.116383	0	0.0659811	0.0565337	0.00271202	0.0307213	0.00211929	0	0.014575	0.0224652	0.0617043	0.0956328	0.219797	0.0232657	0.0250092	0.0586594	0	0	0.00577921	BLCA
TCGA-UY-A9PB-01A	0.0365568	0	0.0984234	0.197021	0	0.0859701	0.0441658	0.0392789	0.0224716	0	0	0.0692838	0.0148196	0.089412	0.0698026	0.12242	0.035911	0.0176929	0.0533999	0	0	0.0033697	BLCA
TCGA-DK-A3X1-01A	0.0178567	0	0.0507467	0.128218	0	0.110815	0.0695272	0.0294559	0.0273401	0	0.0615897	0	0.028114	0.0735556	0.088626	0.116818	0.0912119	0.0633122	0	0.0322998	0.0105129	0	BLCA
TCGA-DK-A1AC-01A	0.0940851	0	0.0832386	0.184905	0	0.121818	0.0526839	0.0488064	0.0337911	0	0	0.0181714	0.0285346	0.0928653	0.0756854	0.114817	0.00862347	0	0.0131831	0	0.0287921	0	BLCA
TCGA-FD-A62N-01A	0.0913126	0	0.0301004	0.261192	0	0.03885	0.0554069	0.0405543	0.0207129	0	0	0.0454599	0.0145493	0.0252932	0.0758542	0.127688	0.0695387	0.0374792	0.0603541	0	0	0.0056539	BLCA
TCGA-XF-A9SL-01A	0.176797	0	0.0418373	0.11301	0	0.077354	0.11298	0	0.0163496	0	0.00106232	0.00455409	0.049355	0.0137429	0.0149527	0.167846	0.0162581	0.0318229	0.157996	0	0.00408276	0	BLCA
TCGA-XF-A9T4-01A	0.0100437	0.00262496	0.0294783	0.14991	0	0.157384	0.0376704	0.0834145	0	0	0	0.108004	0.00724678	0.048822	0.119803	0.085958	0.0887782	0.0328746	0.0156215	0	0.00118985	0.0211766	BLCA
TCGA-XF-AAN2-01A	0.0156296	0	0.00456557	0.149589	0	0.14576	0.0719396	0.107041	0	0	0.0222179	0.0440386	0.0291529	0.0524517	0.0940804	0.152283	0	0.066187	0.040428	0	0	0.00463585	BLCA
TCGA-BT-A2LD-01A	0.0620625	0	0.0941718	0.170955	0	0.11187	0.0283147	0.0502148	0	0	0	0.0517831	0	0.0614119	0.110702	0.158871	0	0.0272481	0.0600046	0	0.000567688	0.0118219	BLCA
TCGA-ZF-A9R1-01A	0.285412	0	0	0.153652	0	0.0790062	0	0.122607	0.0388919	0	0	0	0.0138818	0.0650252	0.0249168	0.0933571	0.0273599	0.0504655	0.0454249	0	0	0	BLCA
TCGA-ZF-A9R9-01A	0.0961458	0	0.104982	0.0966081	0	0.207206	0.00185055	0	0.0343026	0.0382647	0	0.0277824	0.0132211	0.0835573	0.0759899	0.167103	0.00316813	0	0.0427566	0.00547914	0	0.00158339	BLCA
TCGA-DK-A6AV-01A	0.076589	0.018825	0.0565606	0.151136	0	0.0370208	0.071685	0.0765066	0.0116922	0	0.0264225	0.0047879	0.00922776	0.00852964	0.07137	0.121031	0.117267	0.0849867	0.0563626	0	0	0	BLCA
TCGA-XF-AAMY-01A	0.0363082	0	0.0316981	0.0416934	0	0.0565279	0.0226088	0.00993029	0.0177176	0	0.0106608	0.00166563	0.0639024	0.126369	0.0361858	0.195232	0	0.0857575	0.0914022	0	0.134497	0.0378436	BLCA
TCGA-GU-A763-01A	0	0.0795743	0	0.223388	0	0.155098	0	0.152352	0	0	0	0.043041	0.00642165	0	0.0413168	0.100741	0.129314	0.0635962	0.00515711	0	0	0	BLCA
TCGA-FD-A3B7-01A	0.0341166	0	0.0208024	0.22748	0	0.0698896	0.111728	0.0084153	0.0137801	0.0396162	0	0	0.0157197	0.0808275	0.0806523	0.166826	0.0225466	0.0492165	0.00341354	0.0232721	0	0.0316979	BLCA
TCGA-FD-A3NA-01A	8.02187e-05	0	0.00143342	0.203316	0	0.0216831	0.0985415	0.0263707	0.0231589	0	0.0290441	0.0229278	0.00320995	0.126129	0.061725	0.177961	0.0322073	0.0659861	0.0747509	0	0	0.0314752	BLCA
TCGA-BT-A0S7-01A	0.167895	0	0	0.199482	0	0.125093	0.0211273	0.0577596	0	0	0.000344896	0	0.0146764	0.0262141	0.0358034	0.20344	0.0862769	0.018962	0.0204974	0.0063761	0	0.016051	BLCA
TCGA-GC-A3BM-01A	0.00387949	0.014212	0.00791657	0.0888695	0	0.171985	0	0.152068	0.0318598	0	0	0.0157338	0.0166656	0	0.123722	0.120588	0.160154	0.0431514	0	0.0331717	0.00904714	0.00697684	BLCA
TCGA-GD-A3OP-01A	0.10462	0	0.0115636	0.143604	0	0.139452	0.0416873	0.0243706	0.0325903	0	0	0.0358483	0.0128947	0	0.0799228	0.160294	0.0718143	0	0.141338	0	0	0	BLCA
TCGA-SY-A9G5-01A	0.0450903	0	0.0440994	0.17081	0	0.0922979	0.0640252	0.0764097	0	0	0.0275613	0.0346135	0.0269785	0.0220351	0.0426742	0.123761	0.0282876	0.111045	0.0699564	0	0.0203544	0	BLCA
TCGA-KQ-A41S-01A	0.0486116	0	0	0.109215	0	0.230776	0.00410811	0.0193814	0	0	0	0.0543837	0.0212174	0.0483177	0.0516868	0.226225	0.0239603	0.0200676	0.111094	0	0.00576174	0.0251932	BLCA
TCGA-4Z-AA7M-01A	0.103459	0.00814074	0.0213014	0.146867	0.0783626	0	0	0	0.0379194	0	0.0966854	0	0.0240564	0.140998	0.0750578	0.151269	0.0709424	0.00932408	0	0.0356164	0	0	BLCA
TCGA-FD-A3SJ-01A	0.160322	0	0.0270112	0.0468069	0	0.0690197	0.0135371	0.0523285	0.0266975	0	0.00751049	0.00192976	0.0252794	0.115624	0.0788075	0.158721	0.0853444	0.00260706	0.128454	0	0	0	BLCA
TCGA-E7-A677-01A	0	0.0292609	0.00627586	0.183413	0	0	0.0429579	0.0190209	0.105512	0	0.0322111	0	0.0200681	0.0739597	0.0482313	0	0.18128	0.103845	0.101193	0.0527714	0	0	BLCA
TCGA-UY-A8OD-01A	0.0686371	0.0171583	0.0259648	0.14562	0	0.151461	0.0206224	0.0439924	0.044272	0	0	0.0195557	0.03266	0.0996623	0.0763531	0.0848794	0.0622471	0.013963	0.0929517	0	0	0	BLCA
TCGA-DK-AA6L-01A	0.023385	0	0.0363416	0.0914582	0	0.16634	0.0318734	0.0468324	0.0316898	0	0	0.0715443	0.0161386	0.0773038	0.0479553	0.0935019	0.174866	0.0150952	0.0465786	0	0	0.029096	BLCA
TCGA-GD-A2C5-01A	0	0.0249922	0.0242295	0.0128741	0	0.180993	0	0.00192587	0.0397584	0	0.0115444	0.0208259	0.0239873	0.039757	0.0179718	0.141609	0.11621	0.137843	0.136471	0	0.0440905	0.0249165	BLCA
TCGA-K4-A4AC-01A	0	0.0212387	0.0161428	0.0532372	0	0.271835	0.00970028	0	0	0	0.060788	0	0.0173841	0.0768267	0.0953534	0.242229	0.0680222	0.0185499	0	0.0376223	0	0.0110704	BLCA
TCGA-FD-A62O-01A	0.164914	0	0.0889552	0.0896944	0	0.101716	0	0.016277	0.0161156	0	0	0	0.0225268	0.0955307	0	0.114257	0	0.120856	0.0188369	0.0815154	0	0.068805	BLCA
TCGA-BT-A2LB-01A	0.00414809	0.0805412	0.0384708	0.161461	0	0.00142311	0.0706432	0.00458689	0.0238806	0	0.0768874	0	0.0144197	0.0293704	0.110647	0.136912	0.0414745	0.0962099	0.0205106	0	0.00567032	0.0827442	BLCA
TCGA-FD-A3N5-01A	0	0.00390081	0.0105305	0.125259	0	0.139126	0.0090325	0	0	0	0	0.0464636	0	0.241584	0.106304	0.0780346	0.122086	0	0	0.0806988	0	0.0369811	BLCA
TCGA-DK-A1AA-01A	0	0.0453881	0	0.00949418	0	0.23771	0	0.017178	0.033315	0	0.00163707	0.0370617	0.0299224	0	0.0417777	0.142372	0.210228	0.0803159	0.101158	0	0	0.0124433	BLCA
TCGA-XF-A9SY-01A	0.0300215	0	0.0245794	0.13647	0	0.15866	0.115142	0.0155803	0.0137476	0	0.0332427	0.00510196	0.0252831	0.0856427	0.103982	0.184683	0	0.0271812	0.0309068	0	0	0.00977522	BLCA
TCGA-DK-AA6Q-01A	0.0173343	0.0037812	0	0.283234	0	0.0406589	0.0539852	0.10637	0.0128756	0	0.0222569	0.0418063	0.066153	0.00872865	0.0819896	0.0565611	0.105434	0.0122681	0.0865629	0	0	0	BLCA
TCGA-E7-A6ME-01A	0.11419	0	0	0.370212	0	0.0458022	0	0.0673724	0.0370002	0	0	0.0539666	0.0135901	0.00970513	0.0707768	0.115067	0	0.0863896	0.0159285	0	0	0	BLCA
TCGA-FD-A6TF-01A	0.155732	0	0	0.174024	0	0.0136745	0.0265658	0.00902639	0.00790437	0	0	0.0219694	0.0118686	0.151344	0.0702139	0.209938	0	0.0249291	0.12281	0	0	0	BLCA
TCGA-FD-A3SP-01A	0.0762594	0	0.00853282	0.108878	0	0.24801	0	0.00451839	0.00477942	0	0	0.0426997	0.0169435	0.0795263	0.0805432	0.14506	0.124877	0.0083477	0.0430916	0	0	0.00793199	BLCA
TCGA-CF-A47S-01A	0.0321382	0	0.0345111	0.0959462	0.00207838	0.0621434	0	0.0405953	0.0800376	0	0	0.089552	0.0146948	0.0287214	0.105807	0.115186	0.100243	0.135632	0.0621569	0	0	0.000557262	BLCA
TCGA-XF-A9T2-01A	0.0375377	0	0.00130579	0.0833406	0	0.0227777	0	0.0127775	0.0690782	0	0	0.0735101	0	0.265224	0.00794991	0.145256	0	0	0.281242	0	0	0	BLCA
TCGA-CF-A9FH-01A	0	0	0.00189498	0.0977514	0.0924599	0	0	0.072402	0.04089	0	0	0.0495088	0.0168734	0.0210525	0.0524243	0.116887	0	0.346429	0.0891839	0	0.00224255	0	BLCA
TCGA-XF-AAMQ-01A	0.046295	0	0.0802703	0.167951	0	0.129392	0.0733129	0.0933078	0.00167375	0.000703878	0	0.0143027	0	0	0.0696649	0.12525	0.0858698	0.0652025	0.0446353	0	0	0.0021688	BLCA
TCGA-DK-AA6W-01A	0.0467377	0.000901575	0	0.0396534	0	0.0780609	0	0.0662609	0.104423	0	0.00128741	0	0	0.122012	0.058652	0.177719	0.284066	0.00736198	0	0.00394277	0.00892157	0	BLCA
TCGA-FJ-A3Z7-01A	0.130144	0	0.037134	0.205006	0	0.136736	0.0654052	0.0376221	0	0	0.0420742	0	0.0135907	0.0691911	0.0742579	0.0803736	0	0.0564645	0	0.0519605	0	3.97561e-05	BLCA
TCGA-FD-A3B4-01A	0.174224	0	0.0130111	0.0861413	0	0.12627	0.0346052	0.0409396	0.00196759	0	0	0.0804261	0.00855464	0.107108	0.0930847	0.0633623	0.00388098	0.036794	0.107315	0	0	0.0223156	BLCA
TCGA-GC-A3OO-01A	0.0266926	0.0462086	0.0106234	0.0446896	0	0.0937348	0	0.0479911	0	0.0134712	0	0.022567	0.0348345	0.172629	0.0471052	0.187558	0.0873697	0.0159757	0.137171	0	0.0113782	0	BLCA
TCGA-XF-A9SP-01A	0.10068	0	0.0998507	0.133554	0	0.0651131	0	0.0349319	0.0129563	0.00361799	0	0.0163339	0.0316777	0.0216321	0.0638817	0.242094	0.0170609	0.047848	0.108769	0	0	0	BLCA
TCGA-FD-A3SL-01A	0.0910457	0	0	0.104057	0	0.113984	0.0308105	0.0536739	0	0	0	0.0280585	0.00500637	0.13727	0.114727	0.145932	0.0486675	0	0.126767	0	0	0	BLCA
TCGA-FD-A6TB-01A	0.258803	0	0	0.263411	0	0.0254453	0.0428171	0.0267243	0.00560698	0	0	0.0483049	0	0.0322462	0.0791862	0.181875	0	0.00429793	0.0169486	0	0.00961387	0.00472003	BLCA
TCGA-FD-A6TA-01A	0.0451358	0.0241597	0.134299	0.0945479	0	0.127936	0.0829849	0.026551	0.0326878	0	0.0160866	0	0.00435786	0.0650738	0.0823348	0.155861	0.0397241	0.00263358	0.0374682	0	0	0.028158	BLCA
TCGA-UY-A8OB-01A	0	0.00222473	0	0.279994	0	0.0404214	0.0761905	0.0428532	0	0	0.05497	0.0801964	0.0217003	0.0791305	0.0445557	0.124861	0.0182774	0.113081	0.021544	0	0	0	BLCA
TCGA-GU-A767-01A	0.0400687	0	0.0189765	0.0264946	0.0338444	0.0712186	0	0.0194645	0	0	0	0.0579558	0.0307963	0	0.114161	0.26618	0.0638127	0.079168	0.177859	0	0	0	BLCA
TCGA-FD-A43U-01A	0.0400816	0.0369359	0.0354426	0.232718	0	0.0749583	0.0287705	0	0.003473	0	0	0.00942652	0.0444575	0.106413	0.0339736	0.200614	0.0443738	0.0767615	0.0103689	0.00958648	0	0.011645	BLCA
TCGA-DK-AA6T-01A	0.131525	0.188974	0	0.178531	0	0	0.146953	0.0202829	0	0.012819	0	0	0.0274977	0	0.0224856	0.136907	0.0115881	0.0577197	0.0647177	0	0	0	BLCA
TCGA-5N-A9KI-01A	0.0196749	0.0683926	0.0253703	0.0611519	0	0.13821	0	0.0196254	0.0339523	0	0.00290873	0.0298294	0	0.113904	0.0456844	0.211447	0.0310591	0.0649292	0.0749078	0	0.010571	0.0483823	BLCA
TCGA-XF-A8HF-01A	0	0.088262	0.0137148	0.0852719	0	0.0345946	0	0.00214412	0.103279	0	0.0270998	0.0372789	0.0286604	0.0686808	0.0811689	0.304353	0.0414791	0.00665164	0.0674791	0	0.00832198	0.00156025	BLCA
TCGA-UY-A78L-01A	0.033278	0	0.0137593	0.0602596	0	0.175323	0	0.00310191	0.0392089	0	0.00868832	0	0.00185462	0.126197	0.0713148	0.229175	0.128244	0.0104863	0	0.0265738	0	0.072535	BLCA
TCGA-FD-A5C0-01A	0.0725088	0	0.0062571	0.0763253	0	0.179471	0.0128369	0.0123214	0	0	0	0.0186676	0.0371672	0.0781773	0.0458094	0.178275	0.0810195	0.0496875	0.123492	0	0	0.0279835	BLCA
TCGA-UY-A9PE-01A	0.0928226	0.106839	0.0335436	0.103567	0	0.0327343	0.0452866	0	0.0353501	0	0.000102802	0.00217357	0.0156766	0.242755	0.05022	0.179718	0	0.0469506	0	0.00685689	0	0.00540428	BLCA
TCGA-K4-A6FZ-01A	0.0406392	0	0.00656696	0.0522016	0	0.306493	0.0248894	0	0.00522455	0	0	0.0433721	0.0238755	0.0383542	0.0643937	0.105839	0.0984383	0.0700835	0	0.0618469	0.0102135	0.0475685	BLCA
TCGA-DK-A3IK-01A	0.101884	0.0615442	0.0929151	0.144912	0	0.0648689	0	0.0390187	0.0352379	0	0	0.0376462	0	0.0968096	0.103204	0.0883014	0.0378048	0.0122698	0.0835839	0	0	0	BLCA
TCGA-LC-A66R-01A	0.00383993	0.0714658	0.0782127	0.15147	0	0.0825299	0.0644797	0.0361175	0	0	0	0.0648426	0	0.0485319	0.0767587	0.178874	0.0119397	0.0647992	0.0520488	0	0.000960124	0.0131299	BLCA
TCGA-GU-A762-01A	0.0363216	0	0.0484917	0.244697	0	0.120685	0.0725262	0.0244364	0.0140061	0	0	0.0407718	0.0169954	0.0364289	0.0964884	0.156313	0.0409358	0.0113544	0.0395483	0	0	0	BLCA
TCGA-4Z-AA7O-01A	0	0.058571	0.0562756	0.191793	0	0.151474	0.00337701	0.088203	0.00220299	0.0176964	0	0.0522644	0.00770805	0	0.0476465	0.10399	0.0701792	0.0861746	0.054964	0	0	0.00748046	BLCA
TCGA-DK-A6B5-01A	0	0.0372912	0.00757114	0.103677	0	0.190187	0.0456738	0.0852007	0.00746706	0	0.00231243	0.0326491	0.0238205	0.0253685	0.0531229	0.0898489	0.202499	0.0548029	0.038239	0	0	0.000268558	BLCA
TCGA-C4-A0F0-01A	0	0	0	0.172574	0	0.102521	0.0636666	0.0257126	0.00515032	0	0	0.0306756	0.0189895	0.0481281	0.0675839	0.158121	0.101127	0.0740895	0.0984185	0	0	0.0332423	BLCA
TCGA-G2-AA3F-01A	0	0.07789	0.00493927	0.144316	0.00553833	0	0	0.0245372	0.0180223	0	0.0143128	0.0892289	0	0.127398	0.0881147	0.302271	0.0206062	0.0369815	0.0458446	0	0	0	BLCA
TCGA-ZF-AA53-01A	0.00413631	0	0.0204873	0.174438	0	0.0940913	0.036779	0.0587543	0.00535747	0	0.00185207	0.0460054	0.0468034	0.058835	0.0936307	0.18055	0.122826	0.0257465	0.00890671	0	0.00132057	0.0194797	BLCA
TCGA-LT-A8JT-01A	0.00239383	0.0499033	0.0557345	0.169767	0	0.0662917	0.0231908	0.105984	0.0441687	0	0.0148092	0	0	0.00459129	0.0976613	0.149224	0.0644289	0.114399	0.0374534	0	0	0	BLCA
TCGA-XF-A8HI-01A	0	0.0548232	0.00659138	0.0696206	0	0.264613	0.000187752	0.0537672	0.0870641	0	0.0296713	0	0	0.0460723	0.000372328	0.096313	0.0861234	0.119263	0	0.0675029	0	0.0180145	BLCA
TCGA-FD-A3SM-01A	0	0.0515099	0.0437753	0.0466831	0	0.301425	0	0.0328302	0	0	0	0.0208754	0.0510382	0.1606	0.0746797	0.0940111	0	0.0284206	0.0941522	0	0	0	BLCA
TCGA-DK-AA6X-01A	0.0607803	0.0610124	0	0.00457872	0	0.224303	0	0.00818636	0.00499751	0	0	0.0178316	0.020168	0.0397357	0.0496672	0.174363	0.127002	0.0515779	0.132289	0	0	0.0235081	BLCA
TCGA-XF-A9SJ-01A	0.0402455	0	0.0868298	0.210769	0	0.0530627	0.076059	0.00964051	0.0280219	0	0.0184492	0.0231232	0.0138624	0.0961647	0.0790161	0.204917	0	0.0111265	0.0419659	0	0.00674756	0	BLCA
TCGA-CF-A7I0-01A	0.126797	0	0.0226456	0.227617	0	0.113086	0.0309006	0	0.000703797	0	0	0.0401715	0.0200381	0	0.0263484	0.131855	0.102585	0.0203855	0.136866	0	0	0	BLCA
TCGA-GD-A3OQ-01A	0.0728209	0	0.00962134	0.0873762	0	0.103007	0.0467969	0.0957996	0	0	0	0.0357291	0.0179396	0.0484123	0.048624	0.125023	0.0784717	0.114951	0	0.0702269	0.019807	0.0253932	BLCA
TCGA-CU-A0YO-01A	0	0.0512967	0.0324963	0.0990743	0	0.127794	0.047831	0.0491919	0.0278643	0	0.0189103	0	0.0170038	0.00244731	0.0632872	0.145046	0.0835542	0.111028	0.104007	0	0.00790694	0.0112597	BLCA
TCGA-DK-AA71-01A	0	0.0150385	0.0404829	0.237695	0	0	0.0860494	0.114621	0.00112772	0	0.02082	0.0280197	0.00828812	0.0656029	0.0800308	0.181557	0	0.0605034	0.0569604	0	0	0.00320313	BLCA
TCGA-CF-A9FL-01A	0.0353984	0.0550504	0.0692173	0.182521	0	0.0498058	0	0.0629505	0.00285288	0	0	0.0748006	0.0193954	0.0513976	0.037307	0.173772	0.110075	0.0189948	0.0561342	0	0.000326806	0	BLCA
TCGA-ZF-AA5N-01A	0.213658	0	0.103869	0.0262459	0	0.00425023	0.13509	0	0.024044	0	0	0.0320608	0	0.0815236	0.0444217	0.120618	0	0.154104	0	0.0231213	0	0.0369942	BLCA
TCGA-UY-A9PF-01A	0.161644	0	0	0.102447	0	0.098188	0.0453527	0.0808513	0.0152267	0	0	0.0157981	0.00339508	0.0935907	0.0655931	0.0756758	0.0591254	0.0634618	0.11965	0	0	0	BLCA
TCGA-UY-A78P-01A	0	0.0448566	0	0.151665	0	0.0885081	0.0538988	0.0510867	0.0154858	0	0.0214913	0.0215275	0.0370515	0.0666039	0.0618998	0.14332	0.0711977	0.0369517	0.067495	0	0.0348774	0.0320834	BLCA
TCGA-CF-A1HR-01A	0.0823255	0	0.138815	0.20879	0	0.0239408	0.0253034	0.0317765	0.049973	0	0	0.0362649	0.0116543	0.0251729	0.035611	0.126495	0.0545966	0.0591215	0.0901597	0	0	0	BLCA
TCGA-DK-A3IN-01A	0.125958	0	0.0573865	0.101708	0	0.159934	0.0171446	0.0121282	0	0	0	0.0502607	0	0.0155095	0.0753167	0.32643	0.0154786	0.00125207	0	0	0	0.0414932	BLCA
TCGA-UY-A9PH-01A	0.014253	0	0.0738646	0.171898	0	0.0942254	0.0851538	0.0229499	0.0129384	0	0.0136745	0.0348892	0.0640182	0.00405263	0.0763065	0.167505	0.0657469	0.0333219	0.0322755	0	0.0295443	0.00338216	BLCA
TCGA-GD-A76B-01A	0.0202112	0.0320933	0.115906	0.161575	0	0.0719688	0.0627898	0.0734225	0.0328492	0	0.0256765	0.0218751	0.0241081	0	0.0845923	0.114999	0.0987167	0.0281948	0.0225979	0	0.00220707	0.00621629	BLCA
TCGA-ZF-AA58-01A	0.00687188	0.0343223	0.00209494	0.230587	0	0.0727069	0.0131698	0.0981075	0.00650536	0	0.0118063	0.0436009	0.0226879	0.0580315	0.122542	0.230472	0	0.0370637	0	0	0.00141781	0.00801115	BLCA
TCGA-ZF-AA4V-01A	0.000169027	0	0.0208465	0.221451	0	0.126563	0.0636802	0.0558961	0.0222328	0.0226342	0	0.058673	0	0.088088	0.0921056	0.130791	0.0289319	0.0176822	0.0502553	0	0	0	BLCA
TCGA-DK-AA6R-01A	0	0	0.00640925	0.187564	0	0	0.0714655	0.0983715	0	0	0.0422168	0.0705702	0.00758112	0.0833503	0.0982788	0.0557836	0.133481	0.0933991	0.0427888	0	0.00668932	0.00205004	BLCA
TCGA-FT-A61P-01A	0.0189227	0.00133273	0.030534	0.109613	0	0.116632	0.0680441	0.0577851	0	0	0.00828777	0.0250252	0.0330457	0.0994611	0.0984967	0.18358	0.0263287	0.0255103	0.097401	0	0	0	BLCA
TCGA-K4-A54R-01A	0.0033845	0	0.00746833	0.19931	0	0.0661815	0.099343	0.0479442	0	0	0.0554231	0.0252708	0.00745665	0.0793003	0.0991701	0.178615	0.0288973	0.0474131	0.0526687	0	0.000511255	0.00164231	BLCA
TCGA-FD-A62S-01A	0.0237244	0.000583854	0.0443574	0.0631199	0	0.189263	0.0176771	0.0283412	0.0326527	0	0	0.00305864	0.0302082	0.0442256	0.077727	0.144845	0.162563	0.03088	0.089461	0	0.0128269	0.00448586	BLCA
TCGA-ZF-A9R3-01A	0	0.0274836	0.0744342	0.0549252	0	0.161504	0.00558118	0.0402439	0.0872096	0	0	0.0442533	0.00576386	0	0.00603274	0.0669215	0.192498	0.149305	0.065665	0	0	0.0181794	BLCA
TCGA-BT-A42F-01A	0.117018	0	0.0977598	0.165326	0	0.0468122	0.0583607	0.0225014	0.00311583	0	0.0326344	0.0260722	0.0364227	0.0942303	0.061097	0.122488	0	0.0775296	0.012113	0	0	0.0265181	BLCA
TCGA-K4-A83P-01A	0.228671	0	0.0273167	0.123386	0	0.221505	0.0347736	0.0641264	0.0126062	0	0	0.00811391	0.0368026	0.0501889	0.0503428	0.0815362	0	0.00913688	0.0335349	0	0.00498178	0.0129776	BLCA
TCGA-K4-A5RJ-01A	0	0.00515979	0	0.239057	0	0.124584	0.0564758	0.0406781	0.0149594	0	0	0.0424479	0.0350919	0	0.0898127	0.257911	0.0812863	0	0.0125368	0	0	0	BLCA
TCGA-XF-A9SX-01A	0.0401812	0	0.0251276	0.142368	0	0.110044	0.0684921	0.0141673	0.0507732	0	0	0.0324527	0.0289904	0.0268997	0.0680492	0.211505	0.0275913	0.0596064	0.0835461	0	0.00663783	0.00356808	BLCA
TCGA-DK-A1AE-01A	0	0.0187904	0.00571981	0.081272	0	0.19773	0.0633828	0.124395	0	0.00801453	0.00529981	0.081732	0.0155301	0.0494538	0.0737511	0.0498864	0.0926456	0.0436411	0.0821088	0	0.00664662	0	BLCA
TCGA-DK-A3WX-01A	0.00755702	0	0.0131947	0.0591369	0	0.223003	0	0.0189387	0.0116617	0	0	0.103432	0	0.169108	0.148232	0.00955222	0.0234458	0	0.0603748	0	0	0.152363	BLCA
TCGA-DK-A3WW-01A	0	0	0.0231559	0.239892	0	0.0508211	0.123588	0.0700979	0.00739935	0	0.0292367	0.0139424	0	0.0236367	0.0824131	0.176295	0.0575107	0.0457228	0.0342999	0	0	0.0219883	BLCA
TCGA-XF-A9SK-01A	0.00544314	0	0.072226	0.0766398	0	0.154924	0.022074	0.0105398	0.0711159	0	0	0.0497993	0.0969373	0.00144279	0.0558003	0.16788	0.0481157	0.0921121	0.0735147	0	0	0.00143538	BLCA
TCGA-KQ-A41R-01A	0	0.0688376	0	0.0211715	0	0.181516	0	0.0324069	0.0820039	0	0	0.031788	0	0.067532	0.0470165	0.24115	0	0.0936643	0.123673	0	0	0.00924025	BLCA
TCGA-CU-A0YR-01A	0.0852984	0	0.0311355	0.184087	0	0.0735905	0.0126721	0.0134158	0	0	0	0.0486991	0.00769922	0.172918	0.0752967	0.163949	0.056752	0.0655899	0	0	0	0.00889738	BLCA
TCGA-UY-A78M-01A	0.0320025	0	0.0277514	0.177372	0	0	0.0437606	0	0.0271451	0	0	0.0335776	0.00432205	0.223296	0.0834469	0.164175	0	0.0711753	0.0924603	0	0	0.0195153	BLCA
TCGA-CF-A5UA-01A	0	0.0888697	0.0117581	0.176432	0	0.10226	0	0.0586814	0.0437573	0	0	0.0379613	0.0244726	0.084793	0	0.162409	0.161373	0.026968	0.0202642	0	0	0	BLCA
TCGA-ZF-A9RN-01A	0	0.0085568	0	0.219458	0	0.199685	0.0730355	0.0922418	0.00635132	0	0	0.0581392	0.0084425	0.102517	0.0870351	0.0867502	0	0	0.057788	0	0	0	BLCA
TCGA-4Z-AA81-01A	0.018252	0	0.0644729	0.304346	0	0	0.0608692	0.113512	0	0	0	0.0784607	0.00595255	0	0.0299905	0.135209	0	0.14992	0.0390152	0	0	0	BLCA
TCGA-E7-A8O8-01A	0	0.0320262	0.00923045	0.110037	0	0.180617	0.0447188	0.06162	0	0	0	0.0679018	0.00681843	0.11768	0.020969	0.0996274	0.110073	0.0642239	0.0744565	0	0	0	BLCA
TCGA-GC-A3RB-01A	0	0.0752814	0.0245842	0.138591	0	0.102018	0.0227706	0.0459241	0.000604439	0	0	0.0346304	0.00807942	0.119922	0.0516393	0.198585	0.0744094	0.0870745	0	0.0158864	0	0	BLCA
TCGA-BT-A20O-01A	0.0689421	0.0172364	0.0025504	0.267359	0	0.0259091	0.104963	0.0489391	0	0.0429457	0	0.0383495	0.013531	0.00577768	0.0897196	0.173725	0.0133759	0.00905678	0.0712241	0	0	0.00639602	BLCA
TCGA-G2-A2ES-01A	0	0	0.000366108	0.129999	0	0.154331	0.0856022	0.0454572	0.000473541	0	0	0.0531586	0.024672	0.0850638	0.091889	0.111299	0.0145966	0.114114	0.0681957	0	0.0176789	0.00310387	BLCA
TCGA-FD-A43P-01A	0.0858677	0	0.0549266	0.243235	0	0.0491091	0.115934	0.058309	0.0124386	0	0	0.0500263	0.0145364	0.0651685	0.0906254	0.0859705	0	0.0289868	0.0448664	0	0	0	BLCA
TCGA-2F-A9KT-01A	0.0345118	0	0.00232111	0.105474	0	0.121811	0	0.0926121	0	0	0	0.0437706	0.0363018	0.144753	0.071229	0.18747	0.0122385	0	0	0.0369558	0.0203689	0.0901821	BLCA
TCGA-CF-A9FF-01A	0.353955	0	0.0114652	0.131867	0	0.133435	0	0.0400691	0.0508722	0	0	0.0102992	0	0.0487152	0.0384629	0.0518127	0.0128211	0.0663555	0.0498694	0	0	0	BLCA
TCGA-UY-A9PA-01A	0	0.0237096	0	0.235601	0	0.165138	0.0851429	0.0736422	0	0	0	0.039423	0.00464117	0.0307872	0.05932	0.083398	0.0879485	0.0668586	0.0443904	0	0	0	BLCA
TCGA-2F-A9KW-01A	0.139938	0	0.0141172	0.0238465	0	0.0494011	0.0115548	0	0.0404341	0	0.00832173	0	0	0.247609	0.0378721	0.191122	0	0.122934	0.0138594	0	0.0432802	0.0557096	BLCA
TCGA-4Z-AA87-01A	0.0255997	0.0714541	0.0557699	0.221137	0	0	0.0357133	0	0	0.110361	0	0.0233809	0.0224626	0.0382198	0.107611	0.211565	0.0154828	0	0	0.0410939	0.00646882	0.0136798	BLCA
TCGA-GU-A42Q-01A	0	0.0150424	0.0370567	0.124078	0	0.152689	0.00200512	0.0327661	0	0	0.0626671	0.000595719	0.00937155	0.244706	0.0565773	0	0.210853	0	0	0.0139485	0.0336801	0.00396305	BLCA
TCGA-E7-A97P-01A	0.0105834	0	0.00789699	0.343287	0	0	0.112758	0.0474354	0.0177258	0	0.0471998	0.0237258	0.0103902	0.0436403	0.105025	0.111949	0.0302251	0.0448145	0.0395036	0	0.00384081	0	BLCA
TCGA-XF-AAMG-01A	0	0.126194	0	0.0186737	0	0.264861	0	0	0.00844214	0	0.0306565	0	0.0596132	0.0385222	0.0317675	0.311841	0.00962066	0.0291751	0	0.0443302	0.0173019	0.0090019	BLCA
TCGA-ZF-AA4R-01A	0	0.0103378	0.0288007	0.159983	0	0.0778877	0.00773093	0.114625	0.0365827	0	0	0.0505556	0.00469363	0.176524	0.138299	0.086341	0	0.0681683	0.0394706	0	0	0	BLCA
TCGA-ZF-AA5P-01A	0.217208	0	0.0801522	0.117005	0	0.0537463	0.0534188	0.0617584	0	0	0.00340569	0.00803203	0.022796	0.0303065	0.0865382	0.0954967	0	0.0795964	0.0154035	0.0748886	0	0.000247746	BLCA
TCGA-YC-A8S6-01A	0	0.0177138	0	0.0592536	0	0.153768	0.0539203	0	0.0969686	0	0	0	0.0611867	0	0.0292452	0.119856	0.0870123	0.0996477	0.071812	0.0994003	0	0.0502152	BLCA
TCGA-K4-A4AB-01B	0	0.0751902	0	0.0044608	0	0.358918	0.0121135	0.00839801	0	0	0.0608885	0	0.00547785	0	0.0219864	0.149567	0.162396	0.0474967	0	0.0712732	0	0.0218347	BLCA
TCGA-GC-A3RC-01A	0	0.00502006	0.0169727	0.157874	0	0.120941	0.0361372	0.0413258	0.0148363	0	0	0.0623095	0.0454356	0.082077	0.0616441	0.162794	0.0800511	0.0541727	0.0584085	0	0	0	BLCA
TCGA-BL-A0C8-01A	0.0199813	0	0	0	0	0.0637279	0	0.00269001	0	0	0.0273127	0	0.0744551	0.208607	0	0.344435	0	0.184475	0.050877	0	0	0.0234393	BLCA
TCGA-GU-AATP-01A	0.0596819	0	0.00869339	0.151194	0	0.0986939	0	0	0.033699	0	0	0.0379857	0.00119502	0.192644	0.121438	0.186691	0	0.0522511	0.0519479	0	0	0.00388496	BLCA
TCGA-CF-A1HS-01A	0.0562859	0	0.0148437	0.091781	0	0.123516	0.0546547	0.0397484	0.00675422	0	0	0.0312618	0.0599091	0.0422794	0.0613814	0.138289	0.188829	0.0813799	0.00662597	0	0	0.00246049	BLCA
TCGA-GC-A4ZW-01A	0.115937	0	0.0708949	0.157138	0	0.119673	0.0649267	0.0573168	0.00846206	0	0	0.0544406	0.00636157	0.100515	0.033309	0.0995755	0.0300374	0.0215732	0.0598384	0	0	0	BLCA
TCGA-ZF-A9RD-01A	0.112895	0.019797	0	0.108037	0	0.119672	0.0640369	0.0633554	0	0	0	0.0552	0.0144234	0.0279447	0.0842683	0.162037	0.0192599	0.0436768	0.0777206	0	0	0.0276756	BLCA
TCGA-GU-A766-01A	0.0164281	0	0.00302218	0.101682	0	0.122559	0.0891925	0.0437515	0.0242574	0	0	0.0900891	0.0670026	0.0570946	0.110001	0.109685	0	0.0628899	0.068186	0	0	0.0341589	BLCA
TCGA-G2-A2EF-01A	0.0358372	0	0.0217105	0.114527	0	0.0844024	0.0670361	0.0208932	0.0233112	0.046573	0	0.0931462	0	0.067963	0.11316	0.165463	0.0811413	0.0169742	0.0475231	0	0.000338889	0	BLCA
TCGA-FD-A5BY-01A	0	0.00950084	0.00487015	0.0526765	0	0.168911	0.0246177	0.0216853	0.00981596	0.0165985	0	0.0478721	0.0309732	0.0995067	0.050084	0.118884	0.104939	0.0394588	0.190965	0	0	0.00864114	BLCA
TCGA-GV-A6ZA-01A	0	0.0210927	0.07358	0.16762	0	0.0863254	0.0816602	0.0846781	0.0174179	0	0.0456408	0.0221969	0.00976424	0.0520022	0.0564175	0.0554549	0.0908604	0.0574909	0.0777974	0	0	0	BLCA
TCGA-DK-A1A5-01A	0	0.00822691	0.0122756	0.158964	0	0.100287	0.078095	0.0639381	5.15209e-05	0	0.00730361	0.0196445	0.0194509	0.0683078	0.0573976	0.140489	0.131124	0.0619379	0.0699875	0	0.00251872	0	BLCA
TCGA-4Z-AA7N-01A	0.266413	0	0	0.157107	0	0.139213	0.0558597	0.0860848	0.045451	0	0	0.0132821	0	0.0273196	0.0608994	0.102703	0.0162115	0.0160455	0.0123043	0	0.00110655	0	BLCA
TCGA-GC-A3RD-01A	0	0.046986	0	0.0220562	0	0.0527639	0	0.00819741	0.0106743	0	0.0534522	0	0.0288856	0.179144	0.00343	0.232872	0.0926575	0.144273	0	0.0722278	0.0380293	0.0143507	BLCA
TCGA-G2-A3IE-01A	0.00344038	0.00958199	0.0863361	0.131449	0	0.0639193	0.0176295	0.0967778	0.146278	0	0.0246855	0	0.00178252	0.0367858	0	0.261914	0	0.0783603	0.0410603	0	0	0	BLCA
TCGA-FD-A5BZ-01A	0.0735797	0	0.0646333	0.00610486	0	0.136763	0.00362033	0.020956	0.0328619	0	0	0.0042445	0	0.164908	0.0969654	0.15825	0.0205071	0.0414841	0.175122	0	0	0	BLCA
TCGA-BT-A3PJ-01A	0	0	0.00270971	0.114011	0	0.189653	0.0501103	0.114813	0.00498484	0	0.00837451	0.0609846	0.0535471	0.0576982	0.125112	0.130103	0.059507	0.0208384	0	0	0	0.0075534	BLCA
TCGA-CU-A72E-01A	0.00846031	0	0.00254479	0.0272529	0	0.208002	0	0.0353328	0.0284134	0	0.0171969	0	0.113431	0.264048	0.00058838	0.105226	0.0335383	0.042102	0.0528319	0	0.0520233	0.00900781	BLCA
TCGA-FD-A6TH-01A	0.150973	0	0.00174279	0.0751847	0	0.184541	0.0105309	0.105081	0	0	0.00328127	0.0156036	0.000488067	0.0912186	0.110253	0.202614	0.0115029	0	0.020853	0	0	0.0161312	BLCA
TCGA-GD-A3OS-01A	0.0940253	0	0	0.0986253	0	0.189923	0	0.067474	0.031066	0	0	0.0322323	0.017525	0.148335	0.00655653	0.219937	0	0.092661	0.00163987	0	0	0	BLCA
TCGA-DK-A3IS-01A	0	0.0288289	0	0.264859	0	0.0682659	0.0593343	0.152193	0	0	0	0.0560859	0.0422226	0	0.0532252	0.0714833	0.0900711	0.0457489	0.0676827	0	0	0	BLCA
TCGA-K4-A3WS-01A	0.170159	0	0	0.157166	0	0.0880819	0.0913262	0	0	0	0.00802545	0	0.0380475	0.0348385	0.0951151	0.144613	0.0496922	0.0680909	0.0385515	0.0117093	0	0.00458341	BLCA
TCGA-DK-A6AW-01A	0	0.0106295	0.0343731	0.16831	0	0.10796	0.0419573	0.0324817	0.0954723	0	0	0.114263	0.0204386	0.042294	0.0149317	0.138782	0.0583863	0.0874798	0	0.0239982	0.0082428	0	BLCA
TCGA-BT-A20W-01A	0.166826	0	0.00220105	0.173549	0	0.138367	0.0580812	0.0360217	0.0776537	0.00926318	0	0	0	0.0389685	0.0615916	0.0684298	0.0883763	0.0398812	0.0407896	0	0	0	BLCA
TCGA-DK-A3IU-01A	0.162113	0	0	0.246246	0	0.0263703	0.0981368	0.0526862	0.0108551	0	0	0.0584115	0.00489369	0.0602141	0.0820241	0.0913766	0.0108926	0.00980041	0.0652605	0	0	0.0207188	BLCA
TCGA-GC-A3YS-01A	0	0.0159091	0.0116107	0.0785358	0	0.203701	0	0	0.0479525	0.00561391	0	0.0612183	0	0.0734005	0.04038	0.260932	0.108721	0.0518315	0.0284829	0	0	0.0117114	BLCA
TCGA-4Z-AA7Q-01A	0	0.0195252	0.0756269	0.212213	0	0.0651826	0.0504112	0.0594147	0.0349956	0	0	0.0558423	0.0431717	0.0698633	0.0765246	0.123276	0	0.0616103	0.0495157	0	0	0.00282742	BLCA
TCGA-LT-A5Z6-01A	0.136847	0	0.124659	0.169359	0	0.0829022	0.035303	0.0566404	0.037751	0	0	0.0328194	0.00472058	0.0765948	0.0437912	0.0692076	0.0515541	0.0146542	0.0631959	0	0	0	BLCA
TCGA-GC-A3I6-01A	0	0	0.00791589	0.0626429	0	0.149749	0.0423784	0.075763	0	0	0.00337059	0.0706765	0	0.105482	0.0816905	0.175366	0.0140507	0.0889813	0.118232	0	0.00034401	0.00335769	BLCA
TCGA-DK-A3IM-01A	0	0.0299911	0	0.0335947	0	0.247065	0.0055209	0.0419718	0	0	0	0.0261872	0	0.283279	0.056071	0.067616	0.0747306	0.0704541	0	0.0515762	0	0.0119421	BLCA
TCGA-GV-A3QK-01B	0.0287655	0	0.00270928	0.12629	0	0.0765023	0.122764	0.0499599	0.0954075	0	0.0198149	0	0	0.0544502	0.0551423	0.0862669	0.127046	0.114239	0.0406428	0	0	0	BLCA
TCGA-FD-A6TD-01A	0.0437648	0	0.024016	0.158996	0	0.114514	0.0241733	0.0450025	0	0	0	0.0799797	0.0721078	0.0289923	0.0669248	0.148001	0.116517	0.0242146	0	0.0442732	0	0.00852378	BLCA
TCGA-XF-AAMX-01A	0	0.0791688	0.0509952	0.0635423	0	0.0707885	0.0458073	0.0818225	0.0177066	0	0	0.0181111	0.0176596	0.0645872	0.122637	0.298041	0	0	0.0691336	0	0	0	BLCA
TCGA-ZF-A9R5-01A	0	0.0545883	0.0453406	0.177852	0	0.222107	0.00303138	0.0819605	0.0549869	0	0.0130024	0.0403647	0.0122086	0.0241137	0.0412314	0.124804	0.0467372	0.0322995	0.0253722	0	0	0	BLCA
TCGA-ZF-A9RF-01A	0.0412253	0	0.0263608	0.331138	0	0.0912905	0.0882428	0.0165748	0.00105027	0	0	0.0284432	0.0204077	0.0653131	0.0717176	0.183247	0.0181864	0	0.0159133	0	0	0.000889717	BLCA
TCGA-H4-A2HO-01A	0.0636784	0	0.0443528	0.176638	0	0.210973	0.0163299	0	0.0725098	0	0.0171194	0	0.0286691	0.123637	0.0303961	0.100036	0.0358277	0.0697533	0.00629995	0.00377981	0	0	BLCA
TCGA-BT-A42E-01A	0	0	0.000475966	0.153323	0	0.0678142	0.0417881	0.105929	0.0519409	0	0	0.0673464	0.0637725	0.0350676	0.0868086	0.122217	0.126448	0.0675214	0.00954847	0	0	0	BLCA
TCGA-FD-A5BU-01A	0.202522	0	0.0304776	0.102255	0	0.0604047	0.0143064	0.0687795	0.0018174	0	0.0205958	0.0123783	0.0245915	0.0767668	0.086388	0.0850303	0.174006	0	0.0336289	0	0	0.00605155	BLCA
TCGA-XF-A9T6-01A	0	0.0192348	0	0.148608	0	0.0534132	0.0603311	0.0482947	0.00365478	0	0	0.0294712	0.00239221	0.0709126	0.037605	0.207724	0.119854	0.136416	0.0538082	0	0	0.00827934	BLCA
TCGA-ZF-AA4T-01A	0.0823165	0.0529707	0.00694045	0.0470526	0.023123	0	0	0	0.00472135	0.0161693	0.0873634	0	0.0228847	0.286281	0.0610839	0	0	0.20838	0	0.0869114	0	0.0138013	BLCA
TCGA-FD-A3B6-01A	0.0323313	0	0.0205239	0.185832	0	0.11584	0.0646586	0.0680956	0	0	0	0.0580112	0.0251179	0.0735061	0.0788125	0.187997	0.0100953	0.010581	0.0409036	0	0.00468254	0.023012	BLCA
TCGA-4Z-AA80-01A	0.145251	0	0.0978969	0.179494	0	0	0.0247881	0.100092	0.0287611	0	0.0660802	0.00497967	0	0.0286823	0.0687277	0.126168	0.0161321	0.0897712	0.0106564	0	0	0.0125201	BLCA
TCGA-XF-A9SW-01A	0.115729	0	0.0464362	0.0730597	0	0.0943298	0.0400641	0.00121759	0.000208121	0.00867049	0	0.0207074	0.0284726	0	0.0423709	0.2375	0.0585881	0.0429468	0.17814	0	7.49352e-05	0.0114845	BLCA
TCGA-DK-AA6S-01A	0	0.014209	0.00150484	0.142577	0	0.186385	0.0890879	0.0559528	0.0235653	0	0	0.0211617	0.00617343	0.043492	0.132905	0.103132	0.102585	0.0216512	0.0485025	0	0	0.00711444	BLCA
TCGA-FD-A5BR-01A	0.142342	0.00273808	0.0628126	0.0208679	0	0.155803	0.102601	0.036879	0.0325446	0	0.0568133	0	0.0147917	0.0264973	0.0296621	0.132785	0.0820582	0.0415859	0.0592186	0	0	0	BLCA
TCGA-FD-A6TC-01A	0	0.0753808	0.0646162	0.0337048	0	0.183808	0.00960663	0	0	0	0.0637547	0	0.00344396	0.0985113	0.00481284	0.203306	0.0494652	0.0931584	0	0.0533051	0.0162668	0.0468593	BLCA
TCGA-XF-AAN1-01A	0	0.0848374	0	0.228354	0	0.0583903	0.0109894	0.0189659	0	0.022849	0.000961429	0	0.0115552	0.00073242	0.0718224	0.0684951	0.294969	0.117536	0.00954279	0	0	0	BLCA
TCGA-DK-A3IV-01A	0.150402	0.0235556	0	0.191026	0	0.0834604	0.0108622	0.0626993	0.031955	0	0	0.0460961	0.00960608	0.0789681	0.11218	0.0556104	0	0.0917485	0.0485311	0	0.00329914	0	BLCA
TCGA-PQ-A6FN-01A	0.15436	0	0.0696395	0.178737	0	0.0193542	0.0485125	0.0168612	0.027125	0	0	0.0240276	0.0237482	0.125966	0.063034	0.0833938	0.0741956	0.0400203	0.0405535	0	0	0.0104723	BLCA
TCGA-K4-A5RI-01A	0	0.0323629	0	0.00862004	0	0.173917	0	0.0345832	0.00743431	0	0.0599866	0.0555702	0.0214801	0.0062608	0.00769801	0.10187	0.180082	0.0723651	0.203668	0	0.029953	0.00414938	BLCA
TCGA-ZF-A9R7-01A	0.0396133	0.0385367	0.0554613	0.231779	0	0.00440231	0.0544749	0.147245	0.00644861	0	0.0260616	0.0553377	0.0159726	0.0248771	0.0888085	0.0857122	0.0510861	0	0.0741834	0	0	0	BLCA
TCGA-XF-A9SM-01A	0.0587858	0	0	0.236992	0	0.0449534	0.0648552	0.052938	0.0151635	0	0	0.0795966	0.00308994	0.0355688	0.104304	0.192566	0.0295145	0.0133188	0.0488226	0	0.0105424	0.0089878	BLCA
TCGA-FD-A6TE-01A	0.0369493	0	0.0947367	0.130036	0	0.191264	0.046369	0.152787	0	0	0	0.0639633	0	0.0341067	0.0871191	0.063564	0.0211381	0.045806	0.0264895	0	0.00226956	0.00340153	BLCA
TCGA-XF-AAME-01A	0.0927723	0	0.0489482	0.092198	0	0.143908	0.0263827	0.0181675	0.0493751	0	0.00540974	0	0.0499516	0.0127295	0.0330808	0.149069	0.0918446	0.0499112	0.0680807	0	0.0538312	0.0143401	BLCA
TCGA-BT-A42C-01A	0.151772	0	0.0619091	0.0712358	0	0.172999	0	0.0425774	0.0236966	0	0	0.0363995	0	0.103911	0.000623539	0.0133961	0.0213106	0.263283	0.0284827	0	0	0.00840375	BLCA
TCGA-E7-A519-01A	0.0113656	0.00931431	0.0864875	0.0771609	0	0.195475	0.0244592	0	0.110219	0	0.0685968	0.00298779	0.102988	0.0662624	0.0110183	0.138344	0	0.0814326	0.013889	0	0	0	BLCA
TCGA-FD-A43Y-01A	0.00200201	0.003204	0.00794559	0.167434	0	0.135401	0	0.0099758	0.0169361	0	0	0.07208	0.0266485	0.125851	0.14537	0.097988	0.106126	0.0699168	0.0131213	0	0	0	BLCA
TCGA-BL-A5ZZ-01A	0.0399815	0	0.00392184	0.0472728	0	0.17879	0.0285652	0.0147367	0.00588278	0.00906444	0.00325214	0.054178	0.102124	0.159087	0.0155954	0.205168	0	0.0616821	0.0348395	0.0121235	0	0.0237355	BLCA
TCGA-FD-A3B8-01A	0.124139	0	0.00431959	0.125155	0	0.185695	0.038576	0.0313845	0	0	0	0.0371792	0.00502881	0.0259067	0.0910664	0.16911	0.00293373	0.0448944	0.083625	0	0	0.0309875	BLCA
TCGA-BL-A13I-01B	0.0332444	0	0	0.0301624	0	0.22892	0.00158723	0.0199643	0	0	0	0.0252186	0.0106274	0	0.0802987	0.34144	0.119388	0	0.0507075	0	0.0584419	0	BLCA
TCGA-DK-A1A7-01A	0.215191	0	0.0514726	0.12483	0	0.174658	0.0177014	0.0120798	0.0885347	0	0	0.022085	0.00032843	0.0145761	0.0234967	0.107109	0.0400386	0.04529	0.0626089	0	0	0	BLCA
TCGA-DK-A1A6-01A	0	0.00638897	0	0.276966	0	0	0.0914145	0.0733824	0.0223289	0.00673354	0	0.0280282	0.0334531	0.0634253	0.0165639	0.182545	0.0187853	0.167676	0.00246754	0	0	0.00984186	BLCA
TCGA-DK-A6B2-01A	0.127114	0	0.0923336	0.12919	0	0.0588251	0.0102962	0.00724115	0.0522603	0	0.00104855	0.0176261	0.0230367	0.0288372	0.0978522	0.140593	0.0881038	0.045418	0.0640601	0	0	0.0161645	BLCA
TCGA-DK-AA74-01A	0.04876	0	0.013977	0.230265	0	0.0537467	0.0291809	0.0764533	0	0	0	0.0281556	0.014054	0.0322916	0.10041	0.175017	0.0684667	0.0435873	0.0587383	0	0	0.0268976	BLCA
TCGA-ZF-AA4N-01A	0	0.00940644	0.00212267	0.194406	0	0.120419	0.0655086	0.0437009	0	0	0.000522328	0.00425236	0.112781	0	0.0928847	0.141613	0.11325	0.00629701	0	0.0928361	0	0	BLCA
TCGA-BT-A0YX-01A	0.0336926	0	0.0089219	0.171362	0	0.179716	0.060418	0.0655663	0	0	0	0.0414202	0.0140299	0.0208211	0.0664848	0.122562	0.0503557	0.0395816	0.0792064	0	0	0.0458613	BLCA
TCGA-R3-A69X-01A	0.147897	0	0	0.202261	0	0.102399	0.0253353	0.028417	0.00734463	0	0	0.000624845	0.0383819	0	0.0950099	0.202947	0.0755665	0.00567782	0.0580298	0	0.00330561	0.00680254	BLCA
TCGA-XF-AAMW-01A	0.00988102	0.0183583	0.00449204	0.00276791	0	0.274068	0.0406956	0.0301202	0	0	0.0232469	0.00293625	0.0344253	0.0411945	0.0850915	0.144966	0.149122	0.0630119	0.0387916	0	0.0160226	0.0208083	BLCA
TCGA-E7-A678-01A	0	0	0.162125	0.142452	0	0.279203	0	0.0175889	0.0888661	0.0171185	0	0.0539176	0	0.0215149	0.0268284	0.0987195	0.00112665	0.0501078	0.0404319	0	0	0	BLCA
TCGA-G2-A3IB-01A	0	0	0.000427158	0.0795411	0	0.184498	0	0.0516867	0	0	0.0174452	0.0467896	0.090462	0.166155	0.036816	0.118718	0.0918009	0.0642801	0	0.00604175	0.0453382	0	BLCA
TCGA-DK-A3IT-01A	0.0783835	0.0238703	0.140191	0.107536	0	0.128336	0.00939413	0.0105991	0.00364486	0	0.00761379	0.00793916	0.0367861	0.0335875	0.0901892	0.141633	0.0270638	0.0408176	0.112415	0	0	0	BLCA
TCGA-UY-A78O-01A	0.145453	0	0.127789	0.0573351	0	0.0795049	0	0.0871578	0.0328162	0	0	0.0195119	0	0.135815	0.036377	0.0761689	0.0924042	0.079794	0.0298729	0	0	0	BLCA
TCGA-FD-A6TK-01A	0.0308065	0	0.0546253	0.177905	0	0.125799	0.0791824	0.0488272	0.00116888	0	0.000382067	0.0277311	0.0165766	0.0599073	0.0784117	0.170739	0.0273727	0.0325627	0.0614669	0	0	0.00653557	BLCA
TCGA-4Z-AA83-01A	0	0.0119046	0.00644112	0.0509131	0	0.0796821	0.000780558	0.0780067	0.0330171	0	0	0.0955232	0	0.0662954	0.0792805	0.112161	0.141076	0.156154	0.0260045	0	0	0.0627595	BLCA
TCGA-DK-A2I6-01A	0	0.0216547	0.00758716	0.129224	0	0.17296	0.0821978	0.00366445	0	0	0.00705164	0.0115562	0.00649345	0.0675599	0.0644776	0.134855	0.0106906	0.215282	0.064746	0	0	0	BLCA
TCGA-XF-AAN4-01A	0.0579907	0	0	0.0903931	0	0.109472	0.0468462	0.00684661	0	0.0137317	0	0.0353807	0.0824251	0	0.0673317	0.182115	0.0556204	0.0496262	0.15039	0	0.0474665	0.00436413	BLCA
TCGA-5N-A9KM-01A	0.0212727	0.0249316	0.0658821	0.211371	0	0.149147	0.0610213	0.0226301	0	0	0	0.034912	0.111234	0.0170559	0.0436786	0.12021	0	0.0471217	0.0695308	0	0	0	BLCA
TCGA-BT-A20U-01A	0.0689742	0	0.0124743	0.0978082	0	0.204703	0.0503775	0.00456342	0.0130534	0	0	0.00473719	0.0232934	0.190585	0.0484759	0.0743131	0.0976129	0.0692442	0	0.0161826	0	0.0236018	BLCA
TCGA-YC-A9TC-01A	0.0579725	0	0.00791217	0.191948	0	0.0624531	0	0.039861	0.034164	0	0	0.137414	0	0.215973	0.02557	0.198032	0	0.00856381	0	0.020136	0	0	BLCA
TCGA-E7-A6MD-01A	0.147303	0.0235507	0.0145906	0.161949	0	0.155917	0	0.0655468	0.0598876	0	0	0	0.012075	0.0252426	0.0518337	0.119817	0.0528016	0.0369928	0.0689987	0.00349365	0	0	BLCA
TCGA-K4-A5RH-01A	0.0186304	0	0.00695235	0.248352	0	0.0707558	0.0602304	0.0667348	0.0106432	0.00193979	0	0.0916019	0.0269836	0	0.107979	0.221056	0.00549923	0.00768664	0.0549551	0	0	0	BLCA
TCGA-XF-AAMH-01A	0.0440048	0	0.0102412	0.208832	0	0	0.113923	0	0.0152397	0	0.000268914	0.0233195	0.0122367	0.103662	0.0276078	0.25734	0.0452802	0.0437811	0.094262	0	0	0	BLCA
TCGA-DK-A1AB-01A	0	0.0136554	0.0477371	0.0771448	0	0.170408	0.0305338	0.0426508	0	0	0	0.0426045	0.0345589	0.0658276	0.106072	0.0518284	0.117113	0.0494311	0.130427	0	0	0.0200075	BLCA
TCGA-E5-A4TZ-01A	0.08952	0.00233614	0.0337617	0.0745114	0	0	0	0.121952	0.00297502	0	0	0.0249067	0	0.125493	0.0305959	0.208436	0.0485596	0.164448	0.0602525	0	0	0.0122526	BLCA
TCGA-XF-A9SU-01A	0.196299	0	0.0745753	0.160875	0	0.0976687	0	0	0.0187934	0	0.00973175	0.0165186	0.0528432	0.0537645	0.0764813	0.164802	0	0.0324304	0.0390619	0	0	0.00615589	BLCA
TCGA-BT-A20N-01A	0.0721377	0	0.105759	0.0878044	0	0.0217391	0.0331672	0.0834065	0	0	0	0.0374529	0.00414946	0.126329	0.10196	0.105152	0.0484579	0.103064	0.0575235	0	0	0.0118974	BLCA
TCGA-BT-A20J-01A	0.0198055	0.0264516	0.0267371	0.183012	0	0.164102	0.0658611	0.0281031	0	0	0	0.0480144	0.0159004	0.0550579	0.0923665	0.160455	0.0731639	0.0121672	0.0194785	0	0	0.00932372	BLCA
TCGA-E7-A4IJ-01A	0	0.0411498	0	0.246832	0	0.107452	0.0354385	0.170748	0	0.0525925	0.0132005	0.031821	0	0.0215764	0.0521935	0.0880106	0.0116423	0.111366	0.0159774	0	0	0	BLCA
TCGA-XF-A9SV-01A	0.014283	0.0410318	0.0737584	0.151453	0	0.0319075	0	0.0123133	0.0419219	0	0	0.0337692	0	0.204334	0.0620047	0.188061	0.0161014	0.0115758	0.0976429	0	0	0.0198423	BLCA
TCGA-K4-AAQO-01A	0.1344	0	0.07172	0.113478	0	0.0774285	0.0419056	0.00553967	0.0482278	0	0	0.00776242	0.0373136	0	0.0760873	0.16578	0.0725429	0.010386	0.137429	0	0	0	BLCA
TCGA-CU-A3YL-01A	0.012001	0	0.0277177	0.245979	0	0.0933618	0.0405822	0.0893433	0.0205653	0	0.0157728	0.0248196	0.0206432	0.0096001	0.111725	0.0975387	0.12068	0.00813599	0.0615338	0	0	0	BLCA
TCGA-DK-A2I2-01A	0	0.0319677	0	0.0760604	0	0.229856	0.00613503	0	0.0199211	0	0	0.00693852	0.00687517	0.0892727	0.0607496	0.0677602	0.205792	0.0426785	0	0.0714623	0	0.0845308	BLCA
TCGA-4Z-AA84-01A	0.136469	0	0.0865248	0.0477477	0	0.100893	0	0.0784548	0.0138085	0	0.047526	0	0	0.256523	0.0187613	0.119318	0	0.0567847	0	0.034301	0	0.00288859	BLCA
TCGA-DK-A1AF-01A	0.0273691	0	0	0.156605	0	0.185974	0.0474498	0.00713136	0.00688233	0	0	0.0343549	0.0361323	0.0775209	0.0736891	0.124306	0.0752616	0.0317496	0.0574531	0	0.0181193	0.0400022	BLCA
TCGA-BT-A20Q-01A	0.0541973	0	0.108439	0.11169	0	0.22698	0.0526132	0.0420903	0.0114858	0	0	0.0249818	0.0276386	0.00429974	0.0810455	0.11028	0.072492	0.0259658	0.0458002	0	0	0	BLCA
TCGA-ZF-A9R4-01A	0	0.0189146	0.0309176	0.163675	0	0.105157	0.089159	0.0907273	0.00872297	0	0.0375792	0.0414067	0	0.00129427	0.0875128	0.170522	0.0559847	0.0459246	0.0525027	0	0	0	BLCA
TCGA-E7-A8O7-01A	0.00251657	0.0313769	0.10024	0.15036	0	0.107432	0	0.0633081	0.0830779	0	0	0.00214391	0.0139167	0	0.0201663	0.106246	0.128367	0.104246	0	0.0299537	0	0.0566488	BLCA
TCGA-ZF-AA4W-01A	0	0.0387	0.00221881	0.0788754	0	0.0101142	0.0626655	0.0682023	0	0	0.00540811	0.118339	0	0.236545	0.108101	0.00772349	0	0.135227	0.0761701	0	0	0.0517104	BLCA
TCGA-XF-AAN7-01A	0.0779197	0	0.0089514	0.0904501	0	0.227545	0.0250591	0.0301017	0.0152092	0	0	0.0680533	0.0293456	0.0561914	0.0813328	0.176643	0.0327392	0	0.0804585	0	0	0	BLCA
TCGA-XF-A8HH-01A	0.0783357	0	0.0124983	0.0811527	0	0.0821782	0	0.0401754	0.0380187	0	0	0.0516699	0.0132723	0.069019	0.0963471	0.207978	0.121265	0.010306	0.0964835	0	0.00129947	0	BLCA
TCGA-FD-A5BX-01A	0.0113698	0.00403425	0	0.0989285	0	0.142812	0.0100502	0.00969932	0	0.0297701	0	0.0418919	0.040439	0.159984	0.0504534	0.223164	0.132843	0	0.0445612	0	0	0	BLCA
TCGA-ZF-A9RE-01A	0.0835744	0	0.0380059	0.135553	0	0.0745257	0	0.0608567	0.00546794	0	0	0.0610051	0.0393469	0.0960672	0.0668514	0.0917024	0.031471	0.127123	0	0	0	0.0884494	BLCA
TCGA-FT-A3EE-01A	0.153319	0.0519247	0	0.0757171	0	0.0602679	0.00404011	0.0508754	0.0149444	0	0.00499294	0	0.00172074	0.0261605	0	0.12806	0.0827393	0.221373	0.0757791	0	0.00333397	0.0447512	BLCA
TCGA-XF-A9T5-01A	0.0373012	0.00430922	0.0720506	0.1842	0	0.0663049	0.115767	0.0253461	0	0	0	0.0387865	0.0235888	0.0631475	0.0589384	0.118448	0.117835	0.038463	0.0355146	0	0	0	BLCA
TCGA-XF-AAML-01A	0.0462572	0	0.0395459	0.141158	0	0.0691928	0.112658	0.13399	0.0211147	0	0.0791976	0	0.0178565	0.0435638	0.0606163	0.0790402	0.0549678	0.0726267	0	0	0	0.0282145	BLCA
TCGA-BT-A3PK-01A	0.0250464	0	0.00572789	0.0874488	0	0.115391	0.074619	0.0627166	0.0171415	0	0.0131651	0.0232754	0	0.0911154	0.0716753	0.137285	0.0302122	0.123762	0.0419321	0	0	0.0794869	BLCA
TCGA-CF-A3MI-01A	0	0.0362619	0.0102751	0.21036	0	0.0237895	0.0785913	0	0.0275732	0	0	0.0396342	0.0179469	0.0581382	0.00778144	0.192296	0.0782707	0.0882795	0.107945	0	0	0.0228571	BLCA
TCGA-E7-A541-01A	0.0187549	0.0264988	0.0132605	0.327013	0	0.0721084	0.000317102	0.0482992	0	0	0	0.0960922	0.0285719	0	0.071631	0.168142	0.0049622	0.0714175	0.0479533	0	0	0.00497797	BLCA
TCGA-ZF-AA54-01A	0.023272	0.000329594	0.000511451	0.0172947	0	0.193173	0.0102736	0	0	0.0202859	0	0.10465	0.0128602	0.0965648	0.0679395	0.354458	0.0129066	0	0.0854813	0	0	0	BLCA
TCGA-XF-AAMZ-01A	0.216583	0	0.0469187	0.0792507	0	0.159078	0.0268157	0.0311505	0.0537287	0.00914502	0	0	0.0177794	0.0076028	0.0257	0.159283	0.0455684	0.0749615	0.026574	0.000804761	0.00574983	0.0133066	BLCA
TCGA-GV-A3QG-01A	0.180678	0	0.0125575	0.179927	0	0.116281	0.048142	0.0518242	0	0	0	0.0197724	0.0380082	0.0681935	0.0847307	0.112273	0.0323817	0.0153013	0.0399301	0	0	0	BLCA
TCGA-DK-A6B6-01A	0.0536301	0	0.119464	0.0800863	0	0.11304	0.056981	0.0269569	0.0546665	0.134602	0	0.0449889	0	0.0457061	0.0610827	0.0915238	0.00452637	0.049372	0.0553787	0	0	0.00799584	BLCA
TCGA-E7-A97Q-01A	0.108873	0.00212295	0.0662778	0.161668	0	0.0750046	0.0334667	0.0313264	0	0	0	0.0290775	0.00937179	0.00357093	0.150407	0.178085	0.0179915	0	0.121502	0	0.0112554	0	BLCA
TCGA-FD-A62P-01A	0.0397219	0.00956699	0	0.201754	0	0.0256096	0.0618049	0.0440359	0	0	0	0.0656317	0.0474831	0.0674607	0.0800243	0.141638	0.0347887	0.0656293	0.0782068	0	0.00211371	0.0345297	BLCA
TCGA-4Z-AA86-01A	0.0445399	0	0.0233271	0.125281	0	0.191274	0.0390617	0.074797	0	0	0	0.0682245	0	0.083757	0.0614816	0.195848	0.00543371	0.0658279	0.0153735	0	0	0.0057723	BLCA
TCGA-GD-A6C6-01A	0	0.0543783	0.00529129	0.152041	0	0.083189	0	0	0	0	0	0.0461933	0.0640625	0.0261786	0.0268217	0.406273	0	0.0947067	0.0305899	0	0.0102748	0	BLCA
TCGA-G2-A2EJ-01A	0	0.0762967	0	0.0231926	0	0.171346	0.0518972	0.013293	0.00457608	0.0291926	0	0	0	0.113577	0.129551	0.124841	0	0.150375	0	0.0865117	0	0.0253507	BLCA
TCGA-UY-A9PD-01A	0.11765	0	0.204033	0.0467723	0	0.023532	0	0.055759	0.037607	0	0	0.0422085	0	0.190105	0.112951	0.146704	0	0	0.0226794	0	0	0	BLCA
TCGA-S5-A6DX-01A	0.0732246	0	0.127807	0.212771	0	0	0.0460352	0.0206302	0.0245411	0	0.00178523	0.0354393	0.0412753	0.134952	0.0680509	0.134426	0.0079164	0.00884613	0.0622998	0	0	0	BLCA
TCGA-FD-A3SQ-01A	0.169446	0	0.118071	0.0600708	0	0.0805904	0.016098	0	0.0685123	0	0	0.0144149	0.00788931	0.089717	0.0433945	0.119723	0.0477221	0.066322	0.0980286	0	0	0	BLCA
TCGA-DK-AA77-01A	0	0.0300146	0.022848	0.261605	0	0.110042	0.0849452	0.0843886	0.0116031	0	0	0.000790871	0.0146232	0	0.0546868	0.0786772	0.108603	0.0981359	0.0341297	0	0	0.00490773	BLCA
TCGA-BL-A13I-01A	0.000341567	0	0	0.113179	0	0.17019	0.021708	0.0131784	0.0607574	0	0	0.0305864	0.0490635	0	0.0459541	0.316762	0.0660997	0.00947494	0.0978036	0	0	0.00490212	BLCA
TCGA-K4-A6MB-01A	0	0	0	0.0641378	0	0.121185	0	0.0565921	0.0346743	0	0.0086411	0.00317258	0.00929265	0.162882	0.0362988	0.195741	0.0899314	0.0990806	0.0954813	0	0.000667582	0.0222229	BLCA
TCGA-ZF-AA51-01A	0.0349296	0.0717101	0.0328041	0.104383	0	0.192055	0.0604239	0	0.0105514	0	0.00903171	0	0.0216633	0.149163	0.101229	0.0563202	0.0439226	0.0765984	0	0.0042809	0	0.0309331	BLCA
TCGA-E7-A85H-01A	0.103605	0	0.0224181	0.193741	0	0	0.00753135	0.0561293	0.0185069	0	0	0.078233	0.01713	0.0754252	0.102726	0.224911	0.016319	0.0525708	0.0307528	0	0	0	BLCA
TCGA-XF-AAMR-01A	0.0485236	0	0	0.01594	0	0.172913	0	0.00849929	0.0126688	0.0138472	0	0.05169	0.00816679	0	0.005921	0.307018	0.118768	0.0246485	0.189484	0	0	0.0219116	BLCA
TCGA-FD-A6TG-01A	0.079451	0	0.0877749	0.147275	0	0.0390534	0.00191083	0.0450682	0.0339839	0	0	0.0409045	0.0357559	0.117072	0.0705522	0.108819	0.0735439	0	0.118835	0	0	0	BLCA
TCGA-2F-A9KO-01A	0.0563707	0.00513049	0.0545321	0.180193	0	0.164862	0.0889801	0.0714448	0	0	0	0.0126183	0.0258175	0.0336339	0.0824809	0.0997985	0.0409345	0.0457135	0.030247	0	0.00724273	0	BLCA
TCGA-HQ-A5ND-01A	0	0.0179552	0.00269853	0.204598	0	0.185154	0.0804721	0.0175988	0	0	0.0340356	0.031182	0	0.0867599	0.104175	0.0858049	0	0.0955066	0.0517827	0	0	0.00227698	BLCA
TCGA-G2-AA3B-01A	0	0.0602779	0.0268517	0.213596	0	0	0.174776	0.146263	0.0562005	0	0.0316654	0	0	0.0118215	0.0598882	0.0808183	0.0206518	0.111549	0.00564119	0	0	0	BLCA
TCGA-PQ-A6FI-01A	0.0312939	0	0.00672399	0.154296	0	0.162189	0.0892183	0.0728379	0	0	0.0369692	0.0296673	0.0486848	0.0826805	0.0317574	0.0653836	0	0.146479	0.0418195	0	0	0	BLCA
TCGA-C4-A0F7-01A	0	0.0679806	0	0.016358	0	0.166604	0.0154469	0.0673174	0	0	0.0277032	0	0.0249822	0.0145742	0.00738398	0.169097	0.069853	0.244294	0.0244725	0.0536478	0	0.0302845	BLCA
TCGA-FD-A5BS-01A	0.0266811	0.0374759	0.0713991	0.193352	0	0.0895538	0.051483	0.0654779	0.00404592	0	0.0115511	0.0329051	0.0236728	0.091299	0.0740084	0.140289	0.0171332	0.0194324	0.0461927	0	0	0.00404763	BLCA
TCGA-GV-A3JX-01A	0.0670436	0	0.00798751	0.132392	0	0.14343	0.0623056	0.0794702	0	0	0.0337462	0.0132395	0	0.075772	0.105225	0.174032	0.036325	0.0414742	0.00592221	0	0.0216339	0	BLCA
TCGA-XF-AAMT-01A	0	0.0460371	0.0245098	0.0688374	0	0.180055	0	0	0.000298693	0	0	0.0333524	0.0411375	0.107341	0.0243183	0.271457	0.0413615	0.05666	0.0816385	0	0	0.022996	BLCA
TCGA-XF-A9T8-01A	0	0.000907771	0.0031606	0.164554	0	0.069618	0.0478863	0.073436	0	0	0	0.0837084	0.0161994	0.0583979	0.0826702	0.130046	0.0308648	0.0790829	0.0680957	0	0.0194922	0.0718797	BLCA
TCGA-XF-A9SH-01A	0	0.0836391	0.0744701	0.0417311	0	0.151178	0.0123003	0.0172208	0.040426	0	0	0.0157303	0	0.0404029	0.00790573	0.184825	0.186857	0.049643	0.0598182	0	0.0321487	0.00170395	BLCA
TCGA-DK-A1AG-01A	0.0237058	0	0.0130205	0.0752192	0	0.31959	0.0125723	0	0.0185386	0.0708569	0	0.0976282	0.0294561	0.0374404	0	0.0881316	0.0134993	0.0675763	0.0333785	0	0	0.099386	BLCA
TCGA-DK-AA6U-01A	0.154477	0	0.035403	0.158637	0	0.049429	0	0	0.0770177	0	0.0429836	0	0.0333979	0	0.0696	0.143737	0.0585281	0.0889687	0.0122357	0.0180732	0	0.0575119	BLCA
TCGA-C4-A0F6-01A	0	0.0241923	0.0958696	0.220317	0	0.0458758	0.0710968	0.0567571	0.00194418	0.00231383	0	0	0.00678264	0.0892248	0.0770314	0.15224	0.0698732	0.0188313	0.0462805	0	0.0184172	0.00295232	BLCA
TCGA-K4-A3WU-01B	0.248837	0	0.000981284	0.162697	0	0.175464	0.0125228	0.0154581	0	0.00144298	0	0.0564555	0.0142885	0.0655653	0.029892	0.108277	0	0.0450035	0.0631153	0	0	0	BLCA
TCGA-CU-A0YN-01A	0.0268249	0.0309704	0.0186698	0	0	0.236225	0	0	0.0229335	0.0533607	0.012844	0	0	0.170876	0	0.088403	0.0604235	0.0954396	0	0.105536	0	0.077493	BLCA
TCGA-FJ-A871-01A	0.0169224	0	0.0193734	0.173867	0.0542328	0.0736641	0.158124	0	0	0	0.0823647	0	0.00355263	0.161061	0.0270512	0.135518	0.0478902	0.00234257	0.0440355	0	0	0	BLCA
TCGA-G2-A2EC-01A	0.0643949	0	0.107984	0.0569226	0	0.297727	0	0	0.130231	0	0	0.0154303	0.00519961	0	0.0244912	0.109869	0.0629146	0.0538445	0.0709909	0	0	0	BLCA
TCGA-E7-A7XN-01A	0	0.00516368	0.00517695	0.214659	0	0.00886264	0.14057	0.088393	0.00746701	0	0	0.103904	0.00997848	0.0186573	0.0965506	0.140976	0.0179812	0.0707274	0.057714	0	0	0.0132192	BLCA
TCGA-GU-A764-01A	0.00359124	0.0432512	0.0804544	0.206203	0	0.00664606	0.0579689	0.0503498	0	0	0	0.0545573	0.0254931	0.0367646	0.102174	0.156615	0.0912359	0.0128518	0.0589116	0	0.0129316	0	BLCA
TCGA-XF-AAN8-01A	0.0755192	0	0.0101822	0.0990772	0	0.129412	0.0556203	0	0.0161373	0	0	0.0036301	0.0417956	0.0278633	0.0329211	0.274077	0	0.0214844	0.114088	0	0	0.0981928	BLCA
TCGA-XF-A9SZ-01A	0	0.0527242	0.00465018	0.104936	0	0.153051	0	0.0401543	0	0	0.0135107	0.00350751	0.0265206	0.147258	0.0104456	0.202262	0	0.0872032	0	0.0854714	0.00591376	0.0623915	BLCA
TCGA-GU-AATO-01A	0.0278755	0.0066302	0.124079	0.187889	0	0.029598	0.0287776	0.0580208	0	0	0	0.069439	0.0091934	0.0492505	0.0881457	0.161874	0.015704	0	0.0949878	0	0	0.0485351	BLCA
TCGA-ZF-A9RC-01A	0.0724257	0	0.0285776	0.0846699	0	0.000106958	0.0723856	0.023297	0	0	0.0316766	0	0.0156156	0.186503	0.072743	0.162801	0	0.0186552	0.203848	0	0	0.0266946	BLCA
TCGA-ZF-A9R0-01A	0.0308338	0.0529477	0.0069311	0.155687	0	0.0195539	0.0316647	0.0781459	0.0308634	0	0	0.0356635	0.00918423	0.138656	0.168866	0.116819	0.0781464	0	0.0460366	0	0	0	BLCA
TCGA-KQ-A41P-01A	0.0823618	0	0.0246363	0.0472355	0	0.124467	0	0.0310116	0.031639	0	0	0.0308648	0.056852	0.194802	0.0164835	0.203457	0.0167047	0.109145	0.0303405	0	0	0	BLCA
TCGA-4Z-AA7W-01A	0.0354936	0.00163542	0.0760594	0.245814	0	0	0.0945236	0.0767759	0	0	0	0.108256	0.0223383	0	0.0567293	0.132344	0.0369141	0.061663	0.0478677	0	0.00173511	0.00185181	BLCA
TCGA-HQ-A5NE-01A	0.0341465	0	0.00703412	0.0919345	0	0.0622961	0.0355087	0.163318	0	0	0.00297206	0	0.0286242	0.122992	0.0395332	0.0894396	0	0.17783	0	0.105484	0	0.0388873	BLCA
TCGA-CU-A3KJ-01A	0	0	0.00698857	0.0603967	0	0.266557	0.0113372	0.0160275	0.00783941	0	0.0369804	0	0.0165861	0.147383	0.0959846	0	0.095583	0.0282649	0	0.142037	0	0.0680352	BLCA
TCGA-UY-A8OC-01A	0	0.0360188	0.0626398	0.0735056	0	0.0852886	0	0.0791211	0.0208889	0	0.0400934	0	0.0159859	0.23771	0.0272212	0.139975	0.117944	0.0158538	0	0.0411762	0.00431726	0.00226037	BLCA
TCGA-E7-A3Y1-01A	0	0.0465902	0.0194894	0.163072	0	0.116465	0	0.116285	0.0460051	0.0112734	0	0.0790205	0.00451522	0	0.0372044	0.191056	0.0588754	0.0026754	0.107473	0	0	0	BLCA
TCGA-XF-AAN5-01A	0.0401925	0	0.00650104	0.125507	0	0.112663	0.0422566	0.0904564	0	0	0	0.0890369	0	0.0423864	0.0837008	0.151863	0.0372292	0.0362928	0.0903069	0	0.0198603	0.0317466	BLCA
TCGA-G2-AA3D-01A	0.0293836	0.230644	0.0443628	0.179445	0	0.0339448	0	0.0256062	0.0915177	0	0.0137132	0.0138659	0.0170197	0.00161376	0.00253866	0.128499	0.00675371	0.124284	0.0500175	0	0	0.0067903	BLCA
TCGA-XF-A9SI-01A	0.16708	0	0.0185901	0.25277	0	0.0167052	0.104335	0.0471124	0	0	0	0.0549001	0.0352545	0.0223192	0.0747124	0.132531	0	0.0295804	0.0336287	0	0.0104816	0	BLCA
TCGA-GV-A3JZ-01A	0.124986	0	0.0562121	0.141814	0	0.0914569	0.030935	0.0371162	0	0	0.000932893	0.0164949	0	0.152119	0.0791471	0.204578	0.0565527	0	0.00765464	0	0	0	BLCA
TCGA-E9-A1NI-01A	0	0	0.0017021	0.0141326	0	0.153791	0	0.0702939	0.00351872	0	0	0.0129126	0	0.179283	0.0645636	0.276921	0.106236	0	0.104495	0	0	0.0121504	BRCA
TCGA-A1-A0SP-01A	0.0648282	0	0.0564784	0.0765139	0	0.13064	0.0394529	0.0535797	0.00783111	0	0	0.0451213	0.0356066	0.0881952	0.0622959	0.113447	0.122659	0.0318948	0.0487744	0	0.0150687	0.00761295	BRCA
TCGA-A8-A06X-01A	0.0134412	0.0122979	0	0.122038	0	0.164138	0	0.034539	0	0	0	0.085401	0.0209721	0.1515	0.133521	0.229939	0	0	0.0322115	0	0	0	BRCA
TCGA-E2-A14T-01A	0.0911537	0	0.0225542	0.09117	0	0.110893	0	0.0725242	0	0	0	0.0268739	0.0286502	0.231747	0.0577557	0.107702	0.0974919	0	0.0614844	0	0	0	BRCA
TCGA-AC-A8OS-01A	0.0393329	0.0587031	0.0176924	0.204716	0	0.184063	0.00756442	0	0	0.0185537	0	0	0.0299902	0.0602034	0.0681859	0.119322	0.0137988	0	0.177873	0	0	0	BRCA
TCGA-A8-A09K-01A	0	0.0120608	0.0804247	0.194548	0	0.137003	0.0563115	0.0526827	0.00947886	0.000843625	0	0.0189356	0.0127153	0.034835	0.0719379	0.132408	0.0262802	0	0.159535	0	0	0	BRCA
TCGA-OL-A5RY-01A	0.143136	0	0.0579112	0.147429	0	0.113004	0.0654249	0.0269414	0	0.00928897	0	0.0166603	0.0119328	0.00168631	0.0663438	0.156499	0.106924	0.0159028	0.0609156	0	0	0	BRCA
TCGA-BH-A0DG-01A	0.131891	0	0.028514	0.0993524	0	0.186275	0.000900739	0.0239093	0	0	0	0.00798879	0.0262313	0.0947153	0.0918837	0.186353	0.0197278	0	0.102258	0	0	0	BRCA
TCGA-B6-A0I9-01A	0.066193	0	0.0854727	0.0983582	0	0.162866	0.0119896	0.0497332	0.0204771	0	0	0.0253243	0.02192	0.127212	0.0874371	0.140059	0.0192454	0.0452419	0.0384701	0	0	0	BRCA
TCGA-A2-A0CP-01A	0.0605061	0	0.066634	0.145768	0	0.161961	0	0.035872	0	0	0	0.0308319	0.0418472	0.0175229	0.0628758	0.146429	0.0165688	0.00763243	0.205551	0	0	0	BRCA
TCGA-A8-A07S-01A	0.0602526	0	0.0115534	0.0425582	0	0.196584	0	0.0738165	0.0209101	0	0.00577469	0.00687682	0.0984602	0.0897395	0.059549	0.257032	0.00287055	0.0166496	0.0514686	0	0	0.00590479	BRCA
TCGA-AO-A12H-01A	0	0.0400895	0	0.0807577	0	0.126847	0	0.0146047	0	0	0	0.0335478	0	0.03398	0.0466847	0.469832	0	0	0.136013	0	0.00619368	0.0114497	BRCA
TCGA-AR-A1AU-01A	0.069427	0	0.0590767	0.0556325	0	0.214301	0	0.00426768	0	0.00987138	0	0.0584046	0.0172354	0.13841	0.0574534	0.166105	0.0172303	0.0112354	0.12135	0	0	0	BRCA
TCGA-D8-A1X9-01A	0.00550509	0.00252441	0.00173117	0.12604	0	0.238258	0.00218232	0.030855	0	0	0	0.0450505	0.0108165	0.0927128	0.0749009	0.189086	0	0.0539697	0.111068	0	0	0.0152993	BRCA
TCGA-A8-A07R-01A	0.0954922	0	0.0782676	0.0444849	0	0.15443	0.0227523	0.0654282	0.00512955	0	0	0.00634288	0	0.150349	0.0949097	0.19381	0	0.0406649	0	0	0	0.0479385	BRCA
TCGA-AO-A12C-01A	0.188489	0	0.123009	0.0340353	0	0.13725	0	0	0.0228174	0	0	0.011073	0	0.134997	0.0542527	0.164954	0.00542343	0	0.123698	0	0	0	BRCA
TCGA-V7-A7HQ-01A	0.0271128	0.0038806	0.0809294	0.146055	0	0.0698427	0.0010349	0.00577864	0.00206183	0.0224508	0	0	0.00140195	0.0813559	0.0642526	0.329605	0.0281962	0	0.135332	0	0	0.000709897	BRCA
TCGA-A2-A1FZ-01A	0.0182911	0	0.00568167	0.0677285	0	0.24392	0	0	0	0	0	0.0443001	0.0305496	0.0852039	0.0879539	0.155144	0.122019	0	0.133616	0	0.00559274	0	BRCA
TCGA-AR-A251-01A	0.118064	0	0.00422455	0.0830559	0	0.255107	0.033871	0.0635489	0	0.000544721	0	0	0.00927825	0.0801694	0.0789988	0.14777	0	0.112983	0.0026972	0	0	0.00968732	BRCA
TCGA-EW-A1PF-01A	0.111023	0	0.0865268	0.0716202	0	0.183562	0	0.0321371	0	0	0	0.00810677	0.0211135	0.094585	0.0915607	0.160369	0.0364329	0	0.102963	0	0	0	BRCA
TCGA-BH-A18T-01A	0.0846265	0	0.0396535	0.128344	0	0.129202	0.038733	0.0813131	0.0116236	0	0	0.0421881	0.000674345	0.153337	0.0827159	0.136607	0.00597248	0.013747	0.0402269	0	0	0.0110354	BRCA
TCGA-AR-A24S-01A	0.0855598	0	0.00244797	0.0318808	0	0.211629	0.0219762	0.0437633	0.0135895	0.00303226	0	0.00813147	0.0315803	0.11358	0.0722144	0.151671	0.120908	0.00598359	0.0705386	0	0	0.0115125	BRCA
TCGA-AN-A041-01A	0.0483595	0	0.0604108	0.0372897	0	0.219288	0	0.0294737	0.0379424	0	0	0.0356525	0.0505415	0.134659	0.0758086	0.143695	0.0368872	0	0.089991	0	0	0	BRCA
TCGA-E2-A1LL-01A	0	0.0134517	0.0421654	0.0439466	0	0.138488	0.00199577	0.0910734	0.0114955	0	0	0.024202	0.0413476	0.0835592	0.0811054	0.191627	0.134099	0.0178595	0.0835844	0	0	0	BRCA
TCGA-E2-A1IJ-01A	0.112137	0	0.0566159	0.112218	0	0.189075	0	0.0432581	0.0358048	0.0014065	0	0.0277336	0.0292658	0.00808614	0.0690747	0.115843	0.0535467	0.020647	0.125289	0	0	0	BRCA
TCGA-AR-A24O-01A	0.114259	0	0.0451592	0.115422	0	0.240208	0	0.0652465	0	0.00652367	0	0.0155105	0.03705	0.00987813	0.0772214	0.120867	0.057782	0.0198934	0.0749791	0	0	0	BRCA
TCGA-XX-A899-01A	0.181471	0	0.007662	0.0645298	0	0.226694	0.0226892	0	0	0.00449848	0	0.0221209	0.0095302	0.0767829	0.0582527	0.120692	0.020465	0.0233805	0.159308	0	0	0.00192291	BRCA
TCGA-D8-A1XK-01A	0.0906068	0	0.0531411	0.111702	0	0.14726	0.0645885	0.0449567	0	0	0	0.014291	0.0215284	0.147544	0.0745484	0.137084	0.0289103	0.0412239	0.00683707	0	0	0.0157771	BRCA
TCGA-AC-A5XS-01A	0.0737356	0.0255609	0.0173954	0.121771	0	0.147637	0.00635873	0.0246536	0.0452251	0.0113193	0	0.053278	0.00474266	0	0.083188	0.242516	0.00488174	0.00267227	0.123943	0	0	0.0111218	BRCA
TCGA-BH-A18L-01A	0.0533299	0	0.0122936	0.118758	0	0.197013	0.0136734	0.0683966	0	0	0	0.016421	0.0405026	0.0763072	0.0967317	0.21084	0.00403336	0	0.0916993	0	0	0	BRCA
TCGA-OL-A66J-01A	0.0501659	0	0	0.140897	0	0.147847	0	0.0554745	0	0.00597816	0.00363091	0.00939064	0.0011353	0.12768	0.0644862	0.157329	0.148734	0	0.0700441	0	0	0.0172075	BRCA
TCGA-PE-A5DD-01A	0.101346	0	0.0344439	0.211175	0	0.2263	0.00515089	0	0.012764	0.0110111	0	0.00749166	0.00518354	0.0937781	0.0889032	0.0557225	0.00116563	0	0.145564	0	0	0	BRCA
TCGA-AN-A04D-01A	0.0554909	0	0.0518454	0.123612	0	0.0345427	0	0.0951975	0	0	0.0154538	0	0.0241163	0.0947832	0.0706549	0.278145	0.0661129	0.0230598	0	0	0.0669861	0	BRCA
TCGA-4H-AAAK-01A	0.0710411	0	0.0501633	0.0739872	0	0.197833	0	0.0564452	0.0068756	0.00319888	0	0.0388927	0.0616439	0.0394665	0.056089	0.156383	0.0109381	0.018589	0.158453	0	0	0	BRCA
TCGA-E9-A5FL-01A	0.0338721	0.00105748	0	0.065365	0	0.225961	0	0	0.027783	0	0	0.0243124	0.0329707	0.0761891	0.0350049	0.329084	0.101844	0.0391466	0.00558715	0	0	0.00182262	BRCA
TCGA-E9-A24A-01A	0	0.0122455	0	0.070287	0	0.189129	0	0	0	0	0	0	0.0190379	0.0964346	0.10632	0.418334	0.0118167	0	0.0503295	0	0	0.0260658	BRCA
TCGA-BH-A1FM-01A	0.0152009	0	0.00406332	0	0	0.164791	0.00691192	0	0.00434811	0.00765689	0	0	0	0.122269	0.0526821	0.282748	0.141351	0	0.142616	0	0	0.055361	BRCA
TCGA-A8-A07C-01A	0.061172	0	0.0616049	0.0957959	0	0.187882	0.0916519	0.0296913	0.0123306	0.0378048	0	0	0	0.126606	0.0661033	0.171385	0.00637696	0.0315606	0.0140088	0	0	0.00602539	BRCA
TCGA-AR-A24Q-01A	0.0834346	0	0.0801078	0.0945578	0	0.194643	0.036132	0.0144495	0	0	0	0.0384709	0.0235633	0.128237	0.0729424	0.0984141	0.0525673	0	0.0824812	0	0	0	BRCA
TCGA-AR-A2LE-01A	0.0969255	0	0.00694341	0.124444	0	0.257415	0.0106807	0.00999645	0	0.00839772	0	0.0016163	0.00284641	0.0320193	0.0880181	0.148652	0.122277	0.0187688	0.0686824	0	0	0.00231716	BRCA
TCGA-AR-A0U4-01A	0	0.00099963	0	0.0687853	0	0.233219	0.0533345	0.00995217	0.0060378	0	0.00474628	0.00662302	0.0654479	0.105936	0.119001	0.138029	0.130087	0	0.0143458	0	0	0.0434564	BRCA
TCGA-GM-A2DN-01A	0.0711099	0	0.0615085	0.136831	0	0.197158	0.0253228	0.0314413	0.0219322	0.00655628	0	0.0208745	0.0238371	0.0702929	0.0900335	0.086619	0.0960725	0.0117215	0.0486897	0	0	0	BRCA
TCGA-A7-A13D-01A	0.0684761	0	0	0	0	0.0723077	0	0.0958081	0	0	0	0.00794121	0.0235417	0.502801	0.0610158	0.011877	0	0.0806495	0.0228852	0	0	0.0526968	BRCA
TCGA-D8-A1JG-01B	0.070718	0	0.0813677	0.0696126	0	0.13335	0.0375922	0.0866307	0.00430424	0	0	0.0462583	0.00864766	0.074127	0.108038	0.15475	0.0421769	0.0432326	0.0340189	0	0	0.0051747	BRCA
TCGA-E2-A570-01A	0.0713424	0	0.0169806	0.102148	0	0.242582	0	0.0597485	0.00842629	0	0	0.0250308	0.0521849	0.0485295	0.0566615	0.16625	0.00287268	0.0241574	0.105651	0	0	0.0174346	BRCA
TCGA-A2-A04Q-01A	0.0703161	0.0443619	0.0356747	0.136891	0	0.0906144	0.0964459	0.0664323	0.000363688	0	0	0.0544268	0.0155301	0.0622076	0.078648	0.109505	0.0440144	0.0462006	0.0483681	0	0	0	BRCA
TCGA-A7-A6VV-01A	0.0657773	0	0.0655248	0.0560574	0	0.143507	0.00101254	0.051284	0.0562728	0	0	0.0133789	0.0179695	0.133279	0.103844	0.174199	0.0593773	0	0.0406192	0	0	0.0178963	BRCA
TCGA-E2-A1IG-01A	0.0541514	0	0.0181904	0.0314155	0	0.25868	0	0.0135596	0.00285906	0	0	0.0503625	0.0575517	0.112955	0.0887628	0.168053	0.0672207	0	0.0212874	0	0.0478874	0.00706283	BRCA
TCGA-E9-A1N6-01A	0.0295179	0	0.00792346	0.0600579	0	0.233291	0	0.0717687	0.00283541	0	0	0.0211106	0.0754281	0.142464	0.0600858	0.207612	0.016782	0.0219263	0.0491966	0	0	0	BRCA
TCGA-E9-A1NC-01A	0.0510571	0	0.0977136	0.1905	0	0.147656	0.0358065	0.0253753	0.0276271	0	0	0.0309353	0.0190641	0.0521608	0.0992022	0.136362	0.0176408	0.0254433	0.0363615	0	0	0.00709524	BRCA
TCGA-A7-A3IZ-01A	0.0244973	0	0.0122496	0.0218469	0	0.235677	0	0.00486319	0.0128864	0	0	0.0215627	0	0.0898562	0.0210528	0.266163	0.00236542	0	0.282604	0	0	0.00437561	BRCA
TCGA-AN-A0AK-01A	0.0556539	0	0.0614604	0.130585	0	0.141591	0.0647032	0.00775892	0.0123383	0	0	0.0637222	0.0168786	0.101798	0.0841308	0.185196	0.0215533	9.91039e-05	0.0508752	0	0	0.00165483	BRCA
TCGA-D8-A1JM-01A	0.0290633	0	0	0.201287	0	0.173589	0.0262861	0.0921044	0.0187898	0	0	0.0924242	0	0.0985393	0.0815763	0.0787699	0	0.0283084	0.079262	0	0	0	BRCA
TCGA-OL-A5S0-01A	0.0814592	0	0.0202351	0.115725	0	0.15129	0.0143596	0.0428436	0.00487272	0	0	0.0483523	0.0478358	0.0724269	0.103108	0.158817	0.0610291	0.0221006	0.055546	0	0	0	BRCA
TCGA-A8-A06Z-01A	0	0	0	0.0253244	0	0.157572	0	0.0183314	0.0320194	0	0	0.0474069	0.00716226	0.179571	0.0609484	0.297752	0.0714775	0	0.102305	0	0	0.000128932	BRCA
TCGA-AQ-A54O-01A	0.0274223	0.0232649	0.0580553	0.240169	0	0	0	0.0977114	0.00171958	0.0197907	0	0.0187766	0.00554087	0.219106	0.0598969	0.0788276	0.0384116	0	0.103485	0	0.0078229	0	BRCA
TCGA-E2-A15S-01A	0.0570036	0	0.0418153	0.144308	0	0.094683	0	0.00510615	0.0493303	0	0	0.0548259	0.00252835	0.129634	0.0511396	0.13698	0.141794	0	0.0908533	0	0	0	BRCA
TCGA-EW-A423-01A	0.00826732	0.00524579	0.00771747	0.233092	0	0.0240011	0.0334556	0.0515813	0	0.0166271	0	0.00175239	0	0.108419	0.114626	0.254877	0.00752699	0	0.129741	0	0	0.00307037	BRCA
TCGA-C8-A273-01A	0.060875	0	0.0883559	0.120041	0	0.176743	0	0.0306557	0.0198176	0	0	0.0263464	0.00607684	0.0933125	0.0559053	0.157561	0.0479452	0.027391	0.0754017	0	0.00666983	0.00690276	BRCA
TCGA-OL-A5RV-01A	0.151259	0	0.109869	0.113011	0	0.112701	0	0.0336936	0.0134895	0	0	0	0	0.0199247	0.0476475	0.115373	0.110935	0	0.164846	0	0	0.00725112	BRCA
TCGA-AC-A2FM-01A	0.0673594	0	0.0153059	0.126795	0	0.298488	0	0.0331621	0.0214114	0	0	0.00872269	0.00949694	0.0185151	0.0850029	0.186975	0.0218116	0	0.0947131	0.00551407	0	0.00672668	BRCA
TCGA-AO-A0JM-01A	0.129193	0	0.0476944	0.0753279	0	0.136382	0	0.0629469	0	0.0231999	0	0	0	0.207921	0.0928073	0.11569	0.01315	0.0117785	0.0839088	0	0	0	BRCA
TCGA-BH-A0DP-01A	0.0975528	0	0.00434837	0.0872721	0	0.189511	0	0.028032	0.00482535	0	0	0.0611956	0.0222697	0.096226	0.0646779	0.142473	0.0234564	0	0.17816	0	0	0	BRCA
TCGA-A2-A25E-01A	0.0835827	0.00354148	0.017843	0.0266363	0	0.207172	0.0166628	0.117104	0	0.0296228	0	0	0.00260057	0.10333	0.0929037	0.178551	0.0493723	0.00510298	0.065974	0	0	0	BRCA
TCGA-B6-A2IU-01A	0.0825715	0	0.0739597	0.131285	0	0.150168	0	0.0336218	0	0.0148137	0	0.0244735	0	0.00268524	0.101839	0.190051	0.0631028	0	0.129193	0	0.000628938	0.00160608	BRCA
TCGA-BH-A18P-01A	0.0810579	0	0.00599921	0.0506613	0	0.261469	0.0148719	0.0540136	0	0	0	0.0571505	0	0.0913154	0.105805	0.153765	0.0273062	0.0248266	0.0697944	0	0	0.00196474	BRCA
TCGA-E9-A22B-01A	0.0724511	0	0.00313136	0.134084	0	0.187137	0	0.0515655	0	0.0131545	0	0.00873337	0	0.0821641	0.0899835	0.144555	0.0684032	0.0126674	0.0990781	0	0	0.0328917	BRCA
TCGA-A2-A0SW-01A	0.0310918	0.0231385	0.13591	0.179725	0	0.128791	0.0589096	0	0.0415318	0.008689	0	0.0186718	0.00847368	0.0650511	0.0790801	0.121366	0.0263454	0	0.0732247	0	0	0	BRCA
TCGA-E2-A107-01A	0.0182142	0	0.00786648	0.144829	0	0.245423	0	0	0.0148146	0	0	0	0.00700391	0.0999295	0.0884948	0.119435	0.0456665	0	0.208324	0	0	0	BRCA
TCGA-E2-A1B6-01A	0.129868	0.0350904	0.0256018	0.128687	0	0.167014	0.0829546	0.0439463	0.0604183	0.0119088	0.000352351	0.00430847	0.0177839	0.0520339	0.08969	0.085074	0.0196696	0.0334591	0.0121403	0	0	0	BRCA
TCGA-D8-A1XW-01A	0.0333099	0	0.0348583	0.0624608	0	0.164453	0.0161477	0.0332583	0.028286	0	0	0.0288246	0.100906	0.0459241	0.0958136	0.273512	0.0161398	0.00367907	0.0624276	0	0	0	BRCA
TCGA-EW-A6SD-01A	0.0907485	0	0.0827394	0.068381	0	0.159783	0.0371031	0.0544089	0.0196886	0	0	0.0353156	0.00509209	0.0781776	0.097169	0.110463	0.0581064	0.0111682	0.0694037	0	0	0.0222515	BRCA
TCGA-AO-A0J3-01A	0.0125784	0	0.0109429	0.155549	0	0.150185	0	0.00631778	0.0232027	0	0	0.0699783	0.0248625	0.0256203	0.0788916	0.239939	0.0026135	0	0.199319	0	0	0	BRCA
TCGA-AN-A03X-01A	0.0380318	0	0	0.0784145	0	0.192012	0	0.0453786	0	0	0.00117002	0.0166554	0.0885461	0	0.0591309	0.211907	0.0363466	0.0147665	0.196004	0	0	0.0216365	BRCA
TCGA-A8-A099-01A	0.0314436	0	0.00350372	0.0132773	0	0.250456	0.0270774	0.0368669	0	0.0192698	0	0.0208296	0.0397448	0.0306637	0.109295	0.213718	0.0988095	0	0.0975068	0	0.00753761	0	BRCA
TCGA-E2-A14Z-01A	0.0681467	0	0	0.102534	0	0.195671	0.057746	0.0505611	0	0	0	0.0443094	0.0295588	0.0571817	0.0882293	0.124151	0.0312953	0.0220605	0.128555	0	0	0	BRCA
TCGA-AR-A5QP-01A	0.09769	0	0.124837	0.0623759	0	0.224774	0	0.0220667	0	0.025583	0	0	0.0230274	0.0809945	0.0653103	0.201169	0.0154723	0	0.0555275	0	0.00117216	0	BRCA
TCGA-AC-A62X-01A	0.0615632	0	0.0209149	0.0369496	0	0.0628667	0.0433141	0.124755	0	0	0	0.021306	0.0435614	0.199509	0.0534251	0.0871407	0	0.223339	0.0180989	0	0	0.00325637	BRCA
TCGA-BH-A42V-01A	0.104687	0	0.0549943	0.159488	0	0.152614	0	0.0631177	0.0138427	0	0	0.0388035	0.0346695	0.0251432	0.0580203	0.117236	0.0868955	0.00212199	0.0883669	0	0	0	BRCA
TCGA-B6-A0RS-01A	0.0782304	0	0.0739773	0.137168	0	0.0884579	0.00127096	0.109961	0	0	0	0.0503633	0.0169278	0.0719285	0.104456	0.166524	0.0379592	0.0117757	0.0479475	0	0.00305238	0	BRCA
TCGA-D8-A1JL-01A	0.0281099	0.013847	0	0.0276513	0	0.164901	0.127401	0.0497976	0	0.0369962	0	0.022453	0	0.113549	0.113867	0.153945	0	0.0662428	0.0625223	0	0	0.0187164	BRCA
TCGA-BH-A0DZ-01A	0.000946431	0.00655619	0.0600719	0.0495452	0	0.277739	0.00918229	0.0585001	0	0.029582	0	0.0191556	0.00773055	0.075499	0.120581	0.190232	0.0281182	0.00130786	0.0381337	0	0.00695601	0.0201634	BRCA
TCGA-A8-A06Y-01A	0.230769	0	0.0584247	0.0288839	0	0.0635729	0	0.102417	0.0105448	0	0	0.0137033	0	0.0638776	0.0461425	0.204227	0.0213281	0.0771248	0.0789842	0	0	0	BRCA
TCGA-B6-A1KC-01B	0.000109046	0	0	0.0515977	0	0.187654	0	0.0359931	0	0	0	0.011341	0.0333367	0.104482	0.053536	0.364042	0.00042231	0	0.152333	0	0	0.00515288	BRCA
TCGA-C8-A135-01A	0.105235	0	0.0815939	0.17838	0	0.173758	0.0124931	0.0335354	0.0320786	0.00513522	0	0	0.0670339	0.0175568	0.0666352	0.129121	0.0279954	0.00779052	0.0616586	0	0	0	BRCA
TCGA-5L-AAT1-01A	0.0844341	0	0	0.235552	0	0.07186	0.0410283	0.0360381	0.0530189	0	0	0.0446644	0.0143316	0.010734	0.0967232	0.147974	0.0612453	0	0.102397	0	0	0	BRCA
TCGA-AR-A24R-01A	0.0486534	0.0191058	0	0.111594	0	0.187508	0.0171251	0.00232127	0	0	0	0.0161368	0.041975	0.0558239	0.14733	0.15382	0.0683934	0.0165467	0.111091	0	0.002574	0	BRCA
TCGA-S3-AA0Z-01A	0.0660953	0	0.0295053	0.123077	0	0.12105	0.015664	0.111676	0.0235777	0	0	0.0424612	0.0977682	0.0915139	0.100926	0.0918088	0.0413198	0.00261587	0.0409397	0	0	0	BRCA
TCGA-D8-A1J8-01A	0.0370241	0	0.00683144	0.0692437	0	0.21463	0.0219511	0.160031	0	0.0265909	0	0.0449274	0.00406339	0.0516694	0.123961	0.141804	0	0.0566356	0.0384423	0	0	0.00219454	BRCA
TCGA-A2-A0ER-01A	0.0777353	0	0.0412148	0.090638	0	0.21718	0	0.0465836	0	0.000233545	0	0.0126961	0.0657447	0.0228247	0.0548232	0.124464	0.0615816	0.0437394	0.1352	0	0	0.00534083	BRCA
TCGA-E9-A1ND-01A	0.0110994	0.00282355	0.000439298	0.0803355	0	0.159477	0.0489032	0.0807318	0.0217568	0.0382037	0	0.0628915	0.00484425	0.0580876	0.122516	0.210331	0	0.0396187	0.0371105	0	0	0.0208298	BRCA
TCGA-A2-A1G1-01A	0.0968057	0	0.0347307	0.115318	0	0.160534	0.0853639	0.0607763	0.000264765	0	0	0.00522087	0.0226051	0.0561169	0.080575	0.158924	0.0280074	0.0422577	0.0207452	0	0	0.0317553	BRCA
TCGA-A2-A0SU-01A	0.0313694	0	0.000415522	0.184846	0	0.177112	0.00417064	0.064938	0.0347013	0	0	0.0180973	0.0215995	0.0580645	0.0758629	0.125795	0.0995996	0.0162079	0.0872204	0	0	0	BRCA
TCGA-E2-A1LB-01A	0.0953143	0	0.0806589	0.0473859	0	0.165963	0	0.0396531	0.0604648	0	0	0.0213263	0.080901	0.0469058	0.0414472	0.231726	0.0013195	0.0246115	0.0623236	0	0	0	BRCA
TCGA-E9-A1RD-01A	0.0620486	0	0.0078428	0.068648	0	0.180585	0	0.0618568	0	0	0	0.00990683	0.0855157	0	0.0647737	0.251811	0.0791649	0.00572725	0.11748	0	0	0.00463944	BRCA
TCGA-OL-A6VQ-01A	0.138198	0	0.0260502	0.0842295	0	0.252214	0.00978135	0.0158814	0	0.00444364	0	0.0132368	0.0107022	0	0.0678439	0.0908196	0.111044	0.0428587	0.129399	0.000685993	0	0.00261178	BRCA
TCGA-AQ-A04J-01A	0.162606	0	0.0490603	0.125793	0	0.131435	0.073967	0.00881995	0.0420191	0.0376594	0	0	0.0101383	0.0550595	0.0644867	0.0875204	0.0648927	0.0441017	0.0410775	0	0	0.00136427	BRCA
TCGA-AQ-A1H3-01A	0.0971573	0	0.00562437	0.103921	0	0.271694	0	0.0671015	0	0.0159946	0	0	0.0141419	0.0261689	0.0868176	0.110429	0.139501	0.0127521	0.0486968	0	0	0	BRCA
TCGA-A2-A259-01A	0.0995151	0	0.0129847	0.0290268	0	0.188217	0.0774996	0.0182182	0.0209701	0	0.00487234	0	0.0357477	0.0329183	0.0702134	0.0847117	0.100058	0.0325685	0.189689	0	0	0.00278938	BRCA
TCGA-WT-AB44-01A	0.102451	0	0.0322812	0.108171	0	0.124559	0.00225813	0.0901276	0.0136232	0	0	0.0220083	0.0226677	0.131056	0.053242	0.131748	0.0628813	0.0298201	0.0731045	0	0	0	BRCA
TCGA-B6-A0IN-01A	0.0983964	0.00631362	0.0488107	0.105123	0	0.14114	0.0161433	0.0520369	0.0401003	0	0	0.00811974	0.0159053	0.0441769	0.065149	0.138554	0.143287	0.0156368	0.0611071	0	0	0	BRCA
TCGA-E9-A1R3-01A	0.0600151	0	0	0.0324733	0	0.224182	0	0.0515108	0.0128009	0	0	0.00233835	0.021085	0.0525402	0.0790626	0.176175	0.156587	0.037541	0.0767963	0	0	0.0168919	BRCA
TCGA-A8-A086-01A	0.0409969	0	0.00635843	0.0580728	0	0.183024	0	0.00847718	0.0229564	0	0	0.0131212	0.082368	0.0745074	0.0676812	0.273895	0.00983902	0	0.135326	0	0	0.0233761	BRCA
TCGA-AC-A3BB-01A	0.110449	0	0.0772153	0.170458	0	0.146344	0.0194786	0.0470502	0.0209	0	0	0.0214415	0.01821	0.00351803	0.0695554	0.126187	0.0871448	0.0183049	0.0637429	0	0	0	BRCA
TCGA-AC-A2QI-01A	0.123256	0	0	0.210373	0	0.103931	0	0.0166257	0.0178567	0	0	0.0446155	0.00420367	0.0819654	0.104007	0.178236	0	0	0.114929	0	0	0	BRCA
TCGA-BH-A1F5-01A	0.120249	0	0.0216282	0.0192568	0	0.273177	0	0.0373021	0	0.00239356	0	0	0	0	0.0529794	0.174715	0.103689	0	0.132028	0.0380156	0	0.0245655	BRCA
TCGA-AC-A3HN-01A	0.0505756	0.0396102	0.0661519	0.133659	0	0.105706	0	0.0433947	0	0	0	0.049849	0.0304463	0.135114	0.0676756	0.118436	0.0257731	0	0.133608	0	0	0	BRCA
TCGA-BH-A1FG-01A	0.0152919	0	0.0132413	0.0629254	0	0.19863	0.0137141	0	0.0336261	0	0	0.00649883	0.025487	0.037171	0.123276	0.172831	0.0402325	0	0.257074	0	0	0	BRCA
TCGA-BH-A0DV-01A	0.10769	0	0.0362401	0.125977	0	0.160489	0	0.0519821	0	0.00208804	0	0.0386767	0.00664261	0.0253712	0.0316259	0.211207	0.0547531	0	0.147256	0	0	0	BRCA
TCGA-UL-AAZ6-01A	0	0.0425892	0.00328014	0.058159	0	0.144804	0	0.0132234	0.0355052	0	0	0.0641982	0.0206901	0.163345	0.0653547	0.261541	0.00286761	0.00618492	0.118258	0	0	0	BRCA
TCGA-AR-A255-01A	0.044874	0	0.00323573	0.0866534	0	0.216469	0.0443503	0	0.00213201	0	0	0.00874882	0.0194464	0.0893041	0.0881845	0.160847	0	0.0712877	0.164155	0	0	0.000312177	BRCA
TCGA-LD-A7W6-01A	0.126771	0	0.105403	0.127294	0	0.159009	0	0.0570291	0	0.0185141	0	0.0232589	0	0	0.0807804	0.154817	0.00838726	0.00385216	0.134884	0	0	0	BRCA
TCGA-AR-A24Z-01A	0.0743554	0	0.0116602	0.0292647	0	0.172055	0.0415758	0.0189979	0	0.0476368	0	0.0144158	0	0.183542	0.0722319	0.231186	0	0.0028045	0.0749127	0	0	0.0253609	BRCA
TCGA-A1-A0SO-01A	0.113908	0	0.0680654	0.123168	0	0.148194	0.0356379	0.0688336	0	0	0	0.0166417	0.0112099	0.0766716	0.0924363	0.0888003	0.115794	0.0333775	0.00726206	0	0	0	BRCA
TCGA-A2-A3XS-01A	0.121579	0.0375333	0.00329749	0.0234883	0	0.203508	0	0.0790912	0	0.068604	0	0.0107251	0	0.0592906	0.120659	0.2274	0.00584143	0.0150533	0.0217305	0	0.00219894	0	BRCA
TCGA-D8-A1X6-01A	0	0.0140158	0	0.0244457	0	0.231939	0	0.0405544	0	0.0202831	0	0.0467169	0.10648	0.0214022	0.0534202	0.332772	0.0212612	0	0.082034	0	0	0.00467547	BRCA
TCGA-BH-A0HF-01A	0.0750112	0	0.0125394	0.109806	0	0.164082	0.0302801	0.0320436	0	0.00184662	0	0.00226318	0.0638157	0.0923591	0.0666137	0.10612	0.135893	0.0140865	0.0932399	0	0	0	BRCA
TCGA-A7-A3J0-01A	0.058784	0	0.0329153	0.147568	0	0.158446	0.0145119	0.107241	0.00134506	0	0	0.0576393	0.0115678	0.0896276	0.139435	0.14418	0.0132752	0	0.0234637	0	0	0	BRCA
TCGA-AC-A23C-01A	0.0613799	0	0.0534915	0.104607	0	0.248187	0.0230704	0.0453575	0.000566809	0.0091879	0	0.00412996	0	0.0443951	0.0973551	0.178805	0.0258426	0.0178399	0.0746645	0	0	0.0111203	BRCA
TCGA-LL-A442-01A	0	0.0275652	0	0	0	0.121385	0	0	0	0	0	0.0282359	0.293022	0	0.044463	0.341167	0.0219027	0.0135608	0.0771114	0	0.0315873	0	BRCA
TCGA-S3-A6ZH-01A	0.0660655	0	0.0857525	0.118343	0	0.103863	0.00096281	0.0623614	0.0256021	0	0	0.0464772	0.0201555	0.017923	0.0902159	0.0733008	0.114851	0.0221554	0.15197	0	0	0	BRCA
TCGA-AC-A8OR-01A	0.0123307	0.00129462	0	0.0569368	0	0.0828683	0	0.0335565	0.00455374	0	0.0814258	0	0.0182194	0.205437	0.0116331	0.390594	0.0114756	0	0.0896745	0	0	0	BRCA
TCGA-AR-A1AX-01A	0.179739	0	0.0123606	0.0881726	0	0.130693	0.0348874	0.0433312	0.0252925	0.00645363	0	0.0349218	0.0342136	0.0402342	0.0875091	0.0877957	0	0.0186998	0.175695	0	0	0	BRCA
TCGA-D8-A1XO-01A	0.146183	0	0.0101702	0.109039	0	0.233829	0	0.0205514	0	0	0	0.0209538	0.0756146	0	0.0357901	0.141102	0.079024	0.0408236	0.0811587	0	0	0.00576063	BRCA
TCGA-E9-A1R2-01A	0.184863	0	0	0.147936	0	0.0879368	0	0.0777383	0.0159713	0	0	0.0676073	0.0313633	0.0636979	0.111297	0.108532	0.00762432	0	0.0904595	0	0.00497301	0	BRCA
TCGA-D8-A27M-01A	0.0818816	0.033992	0.0447055	0.0626127	0	0.236608	0.0392038	0.0373057	0	0	0	0.0438484	0.0211292	0.0259112	0.110864	0.130744	0.0545269	0.0238129	0.0528543	0	0	0	BRCA
TCGA-AN-A0FY-01A	0.0897052	0	0.0016911	0.0916404	0	0.180713	0.00115044	0.0721155	0.020634	0	0	0.0240094	0.063209	0.0780947	0.0888572	0.187433	0.0624694	0.00616621	0.0321119	0	0	0	BRCA
TCGA-BH-A0DX-01A	0.0122941	0.00157908	0	0.0736574	0	0.138185	0	0.044404	0.00527879	0.0242561	0	0.0110137	0.016042	0.20207	0.0536154	0.166167	0.0730172	0.0350441	0.142902	0	0	0.000473437	BRCA
TCGA-EW-A1IY-01A	0.0708811	0	0	0.0719102	0	0.230619	0.107343	0.0438938	0	0.0683835	0	0.0200927	0	0.0191694	0.103821	0.069499	0.0799379	0.0252309	0.0892185	0	0	0	BRCA
TCGA-A2-A04N-01A	0.0820377	0.0391685	0	0.115473	0	0.188328	0.00983284	0.0276077	0.00355317	0	0	0.00431834	0.00309512	0.0717126	0.0695941	0.176416	0.0293217	0	0.179419	0	0	0.000122639	BRCA
TCGA-A2-A0YF-01A	0.103555	0	0.0147961	0.0467149	0	0.18384	0.00388885	0.0150754	0.00456441	0.0143112	0	0	0	0.0652485	0.0696	0.242085	0.121955	0	0.0677769	0	0.0357333	0.0108563	BRCA
TCGA-PE-A5DE-01A	0.129902	0	0.0733332	0.217051	0	0.0928547	0.0178704	0.0779812	0.0187897	0.0049478	0	0.0427295	0.0194921	0.0434717	0.0973938	0.0934911	0.0402065	0	0.0302242	0	0	0.000261241	BRCA
TCGA-EW-A1J5-01A	0.124297	0	0	0.0683783	0	0.0821087	0.0499202	0.0741428	0.0112334	0.053785	0	0.00832889	0.000956831	0.0577998	0.106194	0.163522	0	0.0444762	0.154857	0	0	0	BRCA
TCGA-AO-A0JE-01A	0.0967621	0	0.0396934	0.110323	0	0.102313	0.00983814	0.062769	0.0333569	0.0150092	0	0.0840479	0.0103592	0.0447124	0.105069	0.116573	0.0504431	0.0235987	0.0801355	0	0	0.0149964	BRCA
TCGA-BH-A1FN-01A	0.0687784	0	0.0103369	0.0331612	0	0.211408	0.00812422	0.0882841	0	0	0.0288853	0	0.0554794	0.182133	0.0768162	0.159928	0	0.0319846	0.0140718	0.00643427	0	0.0241753	BRCA
TCGA-BH-A18V-01A	0.0379642	0.00365277	0	0.0832851	0	0.206916	0.0127491	0.0729744	0	0	0	0.0293038	0.0145911	0.114797	0.11957	0.165445	0.0639434	0.0563759	0.00673165	0	0	0.0117012	BRCA
TCGA-BH-A0BF-01A	0.0719819	0	0.0655486	0.139675	0	0.189731	0.0480216	0.0441569	0.0114743	0	0.00242388	0.0083277	0.0401255	0.023552	0.0802661	0.126647	0.0149685	0.0274857	0.10508	0	0	0.000533657	BRCA
TCGA-B6-A409-01A	0.142707	0	0.0103783	0.116704	0	0.1547	0	0	0	0.0188299	0	0.033304	0.0178446	0.119755	0.116857	0.135861	0.000502113	0.00331964	0.127591	0	0	0.00164615	BRCA
TCGA-A2-A0CL-01A	0.167891	0	0.025049	0.145194	0	0.157306	0.0290122	0.0656409	0.00468662	0	0	0.0322644	0.0340371	0.0463812	0.086033	0.120531	0	0.0459048	0.0400689	0	0	0	BRCA
TCGA-A2-A0CO-01A	0.142649	0	0.0232045	0.133696	0	0.183134	0.0308356	0.0611064	0.0347638	0.0245301	0	0.0264636	0.00968993	0.0247961	0.0811538	0.122848	0.0168235	0.0436419	0.0406629	0	0	0	BRCA
TCGA-AC-A3QP-01A	0.103988	0	0.0638668	0.172377	0	0.0646695	0	0.0596537	0	0	0	0.0402347	0.133101	0	0.0556611	0.163535	0.0452257	0	0.0976866	0	0	0	BRCA
TCGA-AC-A2QJ-01A	0	0.0283228	0.0152975	0.137395	0	0.0468018	0	0.0215677	0.0260082	0.00256443	0	0.0281707	0.0656436	0.170082	0.0391777	0.277192	0.0560943	0.00968361	0.0759984	0	0	0	BRCA
TCGA-B6-A0RM-01A	0.0407461	0	0.0142828	0.0884691	0	0.204595	0	0.0210734	0.0120422	0	0	0.0506746	0.00244356	0.000781407	0.0665914	0.142509	0.0912772	0	0.264514	0	0	0	BRCA
TCGA-D8-A1JS-01A	0.00718727	0	0.0113208	0.112502	0	0.131587	0	0.0327074	0.0140711	0	0	0.0182197	0.130435	0.0538923	0.0559979	0.301311	0.0248672	0.0163391	0.0640741	0	0	0.0254873	BRCA
TCGA-A7-A26J-01A	0.09303	0	0.0082824	0.0136704	0	0.28586	0	0.011464	0	0	0	0.000555597	0.0726319	0.0795438	0.0786304	0.198267	0.0232528	0.00611043	0.114777	0	0	0.0139252	BRCA
TCGA-A7-A13H-01A	0.0881737	0	0.0481691	0.0745964	0	0.219409	0.0105385	0	0.00848179	0.0234953	0	0.0187904	0.0275261	0.129104	0.0847346	0.136028	0.0393648	0	0.0915884	0	0	0	BRCA
TCGA-AO-A126-01A	0.0364139	0	0.000293404	0.132101	0	0.263805	0	0.0320079	0.0287216	0.0140445	0	0.0121164	0.026024	0	0.0780161	0.203176	0	0.0123891	0.160891	0	0	0	BRCA
TCGA-BH-A6R8-01A	0.0371737	0	0.0353615	0.120351	0	0.110112	0.0257991	0.0726308	0.045826	0	0	0.0274616	0.0315558	0.0851955	0.0684047	0.185169	0	0.0338548	0.115379	0	0	0.00572572	BRCA
TCGA-A7-A0DB-01C	0.0191226	0	0.00236827	0	0	0.274199	0	0	0	0	0	0.0150902	0.00958172	0	0.0159093	0.47257	0.0224761	0	0.110131	0	0.0585521	0	BRCA
TCGA-AC-A3TM-01A	0.0612323	0	0.0476483	0.307536	0	0.0691826	0.00973802	0.0281977	0.00396823	0.0186217	0	0.00662286	0.00187898	0.0986322	0.027983	0.177563	0.0291918	0	0.112003	0	0	0	BRCA
TCGA-AR-A0TQ-01A	0.111032	0	0.0525809	0.160953	0	0.196954	0	0.0495985	0	0.00523752	0	0.0504476	0.00617714	0.0936458	0.0834568	0.155959	0	0.00806012	0.0258968	0	0	0	BRCA
TCGA-GM-A2DH-01A	0.0963987	0	0	0.148313	0	0.20824	0.0322765	0.0657493	0.0165737	0.0118256	0	0.0423295	0.00976656	0.0636923	0.0893932	0.103248	0.0487512	0.0201459	0.0432971	0	0	0	BRCA
TCGA-B6-A0RI-01A	0	0.00295961	0.0065803	0.00656196	0	0.258023	0	0.0344899	0.0454482	0	0.0222207	0.0168605	0.0853698	0.105579	0.0402664	0.144223	0.0747052	0.0247557	0.113591	0.0101853	0	0.00818053	BRCA
TCGA-A2-A1G0-01A	0.0829255	0	0.126626	0.107441	0	0.219349	0.0291507	0.0125944	0	0.017519	0	0	0.0210286	0	0.0675667	0.111779	0.135581	0	0.0684387	0	0	0	BRCA
TCGA-A2-A1FX-01A	0	0.0166705	0.00784252	0.0950121	0	0.190759	0.00607064	0	0.0145427	0	0	0.021127	0.0188615	0.0370583	0.131351	0.249978	0.00877919	0	0.184858	0	0	0.0170895	BRCA
TCGA-A7-A26G-01A	0.158181	0	0.0298073	0.0529928	0	0.253969	0.0270153	0.00888764	0	0	0	0.0129919	0.0253549	0.0989517	0.0867107	0.0699049	0.035944	0.0309293	0.10836	0	0	0	BRCA
TCGA-E2-A1LI-01A	0.0412738	0.065588	0	0.128819	0	0.155211	0.0184511	0.0570663	0	0.00830368	0	0.0407824	0.0838286	0.141525	0.139501	0.0730865	0.0119794	0.0218384	0	0.0127459	0	0	BRCA
TCGA-A8-A08P-01A	0.00326628	0	0	0.135414	0	0.190871	0.0617456	0.052997	0.0300199	0	0	0.0185608	0.0125106	0.139069	0.102338	0.154393	0.022255	0.00957055	0.0479197	0	0	0.0190707	BRCA
TCGA-E2-A1IN-01A	0.0678189	0	0.0359163	0.0152778	0	0.232898	0	0.0438314	0	0	0	0.0147737	0.0949045	0	0.0480442	0.226131	0	0.0463258	0.166221	0	0	0.00785696	BRCA
TCGA-BH-A0HA-01A	0.062824	0	0.0489774	0.129671	0	0.105196	0.00963303	0	0.0608743	0.0373008	0	0.0244499	0.00598801	0.0297694	0.0949194	0.144867	0.0142731	0.0532579	0.177894	0	0	0.000105568	BRCA
TCGA-AO-A1KR-01A	0.0174521	0	0.0211949	0.254894	0	0.0952121	0.0539116	0.0927591	0.0543476	0	0.00407914	0.0359745	0.00335175	0.0821327	0.103574	0.0923567	0.0246664	0.0291748	0.0349184	0	0	0	BRCA
TCGA-3C-AALK-01A	0.0265833	0	0.042825	0.125932	0	0.199487	0	0.0610807	0.0431884	0	0	0.0294744	0.019214	0	0.0736912	0.134775	0.0901966	0.0235635	0.129988	0	0	0	BRCA
TCGA-BH-A0BV-01A	0.0104315	0.00485685	0	0.148931	0	0.184024	5.88411e-05	0	0.0159008	0.0843788	0	0.0128679	0	0.134764	0.110269	0.154802	0.0262265	0	0.11249	0	0	0	BRCA
TCGA-E2-A1IH-01A	0.039749	0.0618149	0.00810287	0.0853133	0	0.215461	0.0554132	0.0709385	0	0.0790339	0	0	0.0193096	0.0778103	0.0754055	0.0812517	0.0372329	0.0136983	0.0794647	0	0	0	BRCA
TCGA-XX-A89A-01A	0.111724	0	0.0835498	0.101285	0	0.226129	0	0.022074	0.0261205	0	0	0.0257183	0.0512634	0.0272855	0.0752215	0.129506	0.0574331	0.0197891	0.0429014	0	0	0	BRCA
TCGA-E9-A1RH-01A	0.0385032	0	0.0746724	0.0459367	0	0.179995	0.0368364	0.0379084	0	0	0.00273656	0.00725212	0.0195229	0.132753	0.137445	0.0819245	0.111917	0	0.0838408	0	0	0.00875622	BRCA
TCGA-A8-A085-01A	0.0336998	0	0	0	0	0.0634476	0	0	0.0541989	0	0.00201825	0	0	0.209895	0.0206422	0.375215	0.0469967	0	0.193887	0	0	0	BRCA
TCGA-E9-A1N3-01A	0.0725307	0	0.0118188	0.0714118	0	0.149522	0	0.0751038	0	0.000779344	0	0.0123577	0.0449591	0	0.0757587	0.286007	0.0822997	0	0.0981641	0	0	0.0192864	BRCA
TCGA-AO-A0JB-01A	0.0909527	0	0.01685	0.152047	0	0.154085	0	0.0523999	0.0380947	0	0	0.035419	0.0580441	0.0589018	0.0538051	0.182672	0.00229271	0.0516371	0.0527996	0	0	0	BRCA
TCGA-AC-A6IV-01A	0.0734756	0	0.0221542	0.102094	0	0.173227	0	0.0290598	0.0282427	0.0128451	0	0.0335654	0.0276383	0.0835255	0.0626472	0.177766	0.014332	0.021915	0.126334	0	0	0.0111769	BRCA
TCGA-A8-A09M-01A	0.0485904	0	0.080869	0.119977	0	0.198153	0.0249437	0.0423082	0.0422304	0	0	0.0193981	0.0628959	0.0560191	0.0872503	0.148638	0.0177957	0.0113576	0.039574	0	0	0	BRCA
TCGA-BH-A0GY-01A	0.10483	0	0.0191517	0.0677794	0	0.190732	0.0525669	0.00547736	0	0.0270762	0	0.013139	0.0193771	0.10051	0.0834865	0.116267	0.0657843	0.027539	0.088417	0	0	0.0178672	BRCA
TCGA-AR-A2LL-01A	0.0942222	0	0.0323764	0.059629	0	0.143542	0	0	0.003053	0	0	0.0208578	0.000306259	0.0895038	0.0505611	0.228497	0.101293	0	0.171437	0	0	0.00472103	BRCA
TCGA-BH-A208-01A	0.128894	0	0.0943862	0.100231	0	0.175942	0	0.0553082	0.000911189	0.00383852	0	0.0216415	0.0280219	0.0488739	0.0483223	0.138476	0.00892927	0.0426022	0.103622	0	0	0	BRCA
TCGA-EW-A1PE-01A	0.0779445	0	0.0641077	0.0870278	0	0.174428	0.00630422	0.0406483	0	0.000783922	0	0.0442631	0.0127428	0.0934817	0.0885145	0.149365	0	0.053476	0.0833976	0	0.00829389	0.0152204	BRCA
TCGA-E2-A1B1-01A	0.100432	0	0.0131302	0.0793525	0	0.22733	0.022633	0.0523763	0.00340515	0.0240132	0	0.00993362	0.0288284	0.0636272	0.0972514	0.095628	0.0887533	0.0188762	0.0744288	0	0	0	BRCA
TCGA-BH-A0C0-01A	0.0371654	0	0.0574889	0.139767	0	0.123356	0.0742592	0.0303929	0.045883	0.00767154	0	0.0331514	0.0350766	0.0730955	0.0850218	0.1378	0.0348309	0.0116771	0.0693889	0	0	0.00397421	BRCA
TCGA-A7-A26I-01B	0.0626242	0	0.00530835	0.014864	0	0.127985	0.0115314	0.0199251	0.00468863	0	0.0242314	0	0.0143634	0.159805	0.0410417	0.46443	0	0	0.0492018	0	0	0	BRCA
TCGA-AO-A0JJ-01A	0.0516911	0.0577172	0.031289	0.129739	0	0.141697	0.0211617	0.065613	0	0.0514122	0	0.027608	0.0299094	0.0154435	0.0824415	0.169548	0.017133	0	0.107597	0	0	0	BRCA
TCGA-AR-A2LH-01A	0.119191	0	0.0822846	0.153645	0	0.132331	0.054568	0.022681	0.0179365	0	0	0.0283511	0.0401579	0.00188833	0.060319	0.135651	0.0490551	0.022984	0.0747423	0	0	0.0042137	BRCA
TCGA-A2-A3XW-01A	0.0466062	0	0	0.157376	0	0.120146	0	0.0165262	0.0542896	0	0	0.0276648	0.0243418	0.0139984	0.0398547	0.176906	0.155459	0.042452	0.100055	0	0	0.0243233	BRCA
TCGA-AR-A0TS-01A	0.239751	0	0.0265531	0.0919641	0	0.136048	0.036264	0.0736857	0.013523	0.00546149	0	0.00928349	0.0143646	0.0627707	0.0805712	0.14005	0.0172917	0	0.0524175	0	0	0	BRCA
TCGA-BH-A0AV-01A	0.110379	0	0.0331434	0.0540547	0	0.19303	0.0290672	0.0148403	0.0263443	0	0.00287035	0	0.0220548	0.183898	0.0500874	0.193542	0.03695	0	0.0462675	0	0	0.00347071	BRCA
TCGA-A8-A07B-01A	0.0152813	0	0.00231307	0.0669072	0	0.249792	0.0299781	0.0421883	0.00754627	0.00794723	0	0.0103282	0.0672535	0.0124195	0.0777482	0.233661	0.00549667	0.0248791	0.140701	0	0	0.00555914	BRCA
TCGA-LL-A73Z-01A	0.110828	0	0.0361291	0.11935	0	0.127166	0.00637519	0.0575235	0.0243238	0	0	0.0542611	0.0208299	0.0373175	0.12148	0.141061	0.0343426	0.000814806	0.108197	0	0	0	BRCA
TCGA-B6-A402-01A	0.0737637	0	0.0237941	0.036508	0	0.10636	0	0.0778115	0.016304	0	0	0.00101793	0	0.379409	0.0885541	0.17574	0.00900358	0	0.0117348	0	0	0	BRCA
TCGA-AR-A0TT-01A	0.0930542	0	0.112964	0.0927931	0	0.175045	0.0548213	0.0279773	0.0301207	0.00727258	0	0.0193489	0.012892	0.0753161	0.0839882	0.129816	0.0127796	0	0.0624047	0	0	0.00940594	BRCA
TCGA-EW-A6SB-01A	0.0139801	0.0743476	0.0933364	0.152225	0	0.0997532	0.0715913	0.0401282	0.0616966	0	0	0.0659742	0.00069762	0.0498719	0.0690287	0.0824074	0.0761334	0.0208164	0.0280121	0	0	0	BRCA
TCGA-AC-A2FB-01A	0.142451	0	0	0.0961747	0	0.181093	0.0472051	0.0423427	0	0.0329043	0	0.0400914	0.0257753	0.0413061	0.0712026	0.0983857	0	0.0478737	0.133194	0	0	0	BRCA
TCGA-AC-A62V-01A	0	0.0448825	0.0044445	0.0741637	0	0.111185	0	0.00343979	0.00609556	0	0	0.00807951	0.0331606	0.154509	0.0297344	0.303681	0.00514289	0	0.203335	0	0	0.0181458	BRCA
TCGA-D8-A1XQ-01A	0.0142529	0	0.120267	0.0753068	0	0.172506	0.0502851	0.0511056	0	0.0233614	0	0.0280792	0	0.134943	0.0934796	0.18924	0	0	0.0209166	0	0	0.0262571	BRCA
TCGA-BH-A0DD-01A	0.0725142	0	0.00911302	0.126024	0	0.218541	0.00556753	0.0852478	0.0115119	0	0	0.0247188	0.00137132	0.115423	0.0992403	0.130928	0.0162479	0.0256421	0.0479484	0	0	0.00996103	BRCA
TCGA-Z7-A8R6-01A	0.114278	0	0.0183019	0.139122	0	0.145732	0	0.0148314	0.0175051	0	0	0.0511782	0.0176559	0.132395	0.0799904	0.100601	0.0780826	0	0.0903251	0	0	0	BRCA
TCGA-OL-A5DA-01A	0.0812038	0	0.0137228	0.246822	0	0.108003	0.0180785	0.0520789	0	0	0	0.017622	0.000514705	0.103065	0.123932	0.0761277	0.00680467	0	0.152025	0	0	0	BRCA
TCGA-WT-AB41-01A	0.0840322	0	0.0880153	0.205983	0	0.0994954	0.0287524	0.0630083	0.0120812	0.00119119	0	0.0432348	0.0161003	0.0358051	0.0621141	0.135085	0.0337793	0.0323034	0.0590193	0	0	0	BRCA
TCGA-E2-A1LA-01A	0.000764528	0.0615946	0.072605	0.23608	0	0.0937395	0.0408273	0.0311259	0.0058131	0	0	0.052085	0.020797	0.0525344	0.096561	0.118713	0.0396376	0	0.077122	0	0	0	BRCA
TCGA-AR-A24N-01A	0.0986214	0	0.129569	0.0610597	0	0.167302	0	0.0639055	0.0215304	0.00825187	0	0.0331036	0.0447279	0.0592607	0.0557823	0.152477	0	0.0275103	0.0768987	0	0	0	BRCA
TCGA-E9-A3QA-01A	0.135955	0	0	0.149635	0	0.102682	0.102324	0.0643081	0.0109533	0	0.0117423	0	0.0137676	0.0634391	0.109468	0.126841	0.0345917	0.0697587	0	0	0	0.00453372	BRCA
TCGA-E2-A15J-01A	0.00308094	0.00445845	0	0.0622451	0	0.175006	0	0.0991941	0.0158349	0	0	0.0394557	0.0872657	0.0708384	0.0445226	0.274341	0.0051288	0.107929	0.010698	0	0	0	BRCA
TCGA-LL-A73Y-01A	0.110986	0.00268609	0.00424309	0.0384292	0	0.280444	0	0.051809	0	0.0063929	0	0.0345419	0.0219204	0.15757	0.0502963	0.0604875	0.111146	0.0521291	0.0169187	0	0	0	BRCA
TCGA-A2-A4RY-01A	0.178758	0	0.0593225	0.114094	0	0.152211	0	0.0513941	0.0121569	0	0	0.0219838	0.0350853	0.0234142	0.0573557	0.0885746	0.0834442	0.0120418	0.110164	0	0	0	BRCA
TCGA-D8-A1XU-01A	0.0331966	0	0.0108278	0.0403793	0	0.272076	0	0	0.0444697	0	0.00123197	0.0011685	0.0935136	0	0.0865459	0.176371	0.109888	0	0.121079	0	0	0.00925282	BRCA
TCGA-AN-A0FJ-01A	0	0.0410904	0	0.111467	0	0.197989	0	0	0.011255	0	0.018193	0.0568839	0.0678376	0.177837	0.100758	0.113228	0.0693513	0	0.0341109	0	0	0	BRCA
TCGA-BH-A0DK-01A	0.113382	0	0.0443675	0.179736	0	0.134069	0	0.0340034	0.0389167	0	0	0.0431897	0.0371811	0.0238897	0.0887683	0.118856	0.0213054	0.0279557	0.0943801	0	0	0	BRCA
TCGA-B6-A0IJ-01A	0.073398	0.036109	0.0237884	0.0927475	0	0.161979	0.00128816	0.0954706	0	0	0	0.0560411	0.0246928	0.0982542	0.115615	0.111461	0.0638783	0.0217767	0.0235006	0	0	0	BRCA
TCGA-LL-A7SZ-01A	0.00047792	0.0580578	0.126482	0.16045	0	0.122301	0.0374517	0.036499	0.0345813	0	0	0.0170702	0.00639723	0.0496414	0.0664599	0.18108	0.0384039	0.00409988	0.0605476	0	0	0	BRCA
TCGA-C8-A26Y-01A	0.118441	0	0.0161941	0.125706	0	0.135984	0.023229	0.108525	0.0124939	0	0.00644403	0	0	0.145457	0.0780023	0.150988	0.040268	0.0340148	0	0	0	0.00425274	BRCA
TCGA-A8-A06R-01A	0.00326604	0	0.145802	0.0613477	0	0.194468	0.0417169	0.0390279	0.0420262	0	0	0.0149898	0	0.0980772	0.0993642	0.125156	0.0487241	0	0.0659856	0	0	0.0200483	BRCA
TCGA-AO-A128-01A	0.0349049	0.00523554	0.00180455	0.186606	0	0.109943	0.114293	0.0637236	0	0.00654153	0	0.0456069	0.0159889	0.0843144	0.0987952	0.152829	0	0.0252758	0.0441534	0	0	0.00998451	BRCA
TCGA-E2-A1BC-01A	0.198104	0	0.00576925	0.0185407	0	0.330248	0	0.0444132	0	0.0194204	0	0.0372712	0	0.03676	0.0611652	0.122691	0.0759414	0	0.049675	0	0	0	BRCA
TCGA-B6-A0I6-01A	0.114003	0	0.0305487	0.119019	0	0.173869	0	0.047231	0.049662	0	0	0.0333902	0.0392543	0.0849903	0.053849	0.142344	0.077772	0	0.0319005	0	0	0.00216708	BRCA
TCGA-BH-A1ET-01A	0.107168	0	0.0253042	0.0782727	0	0.267995	0.0171357	0.0288194	0	0.00482403	0	0.0350977	0.0573449	0	0.082317	0.136423	0.0661173	0	0.0866684	0	0.00054878	0.00596462	BRCA
TCGA-A2-A04V-01A	0.0456962	0	0.000200881	0.0525013	0	0.208333	0.0158707	0.0212829	0.0237474	0	0	0.0572833	0.0574878	0.0888642	0.0465308	0.129722	0.0755352	0.0144536	0.16249	0	0	0	BRCA
TCGA-A7-A2KD-01A	0.0781536	0	0	0.058303	0	0.240006	0.00715866	0.0657682	0.026018	0	0.0027894	0.0482734	0.0290295	0.0325829	0.13463	0.175397	0.0466252	0.0120361	0.043228	0	0	0	BRCA
TCGA-A7-A0CE-01A	0.0809144	0	0.0427167	0.124063	0	0.0820614	0.0246328	0.0573072	0.0174276	0	0	0.0309401	0.00380274	0.162683	0.0750742	0.135956	0	0.0664179	0.0873848	0	0	0.00861735	BRCA
TCGA-D8-A1JE-01A	0	0.00910057	0.00147923	0.0596725	0	0.287716	0.01482	0.0176902	0.0140637	0.00109462	0	0.0212905	0.0892933	0	0.0815466	0.281424	0	0.0207348	0.086574	0	0	0.0135003	BRCA
TCGA-B6-A0WX-01A	0.140964	0	0.0427552	0.179138	0	0.0967939	0	0.0949451	0.0191845	0	0	0.0220133	0.0190521	0.116651	0.112328	0.077094	0	0	0.0783108	0	0.000770133	0	BRCA
TCGA-A7-A4SB-01A	0.125744	0	0.110169	0.104807	0	0.106577	0	0.0514647	0	0	0	0.0538555	0.0117782	0.0239004	0.0660905	0.182432	0.0032244	0	0.159957	0	0	0	BRCA
TCGA-EW-A1J1-01A	0.068121	0	0.0253134	0.0947157	0	0.181945	0.0516233	0.0265851	0	0	0	0.0384328	0.0111102	0.0629587	0.124287	0.139076	0.0583123	0	0.11752	0	0	0	BRCA
TCGA-A2-A0YM-01A	0.0286418	0	0.000997229	0.119528	0	0.178072	0	0.0441864	0.00407542	0	0	0.0353175	0.0307622	0.15989	0.122027	0.104447	0.100356	0.0311474	0	0.0361259	0.00119851	0.00322703	BRCA
TCGA-A8-A0A4-01A	0.0521635	0	0.00290264	0.128346	0	0.124703	0	0.0364221	0	0	0	0.0501831	0.00679631	0.056019	0.097578	0.192799	0.0369416	0	0.215145	0	0	0	BRCA
TCGA-A2-A0EM-01A	0.0135195	0.0171046	0	0.12047	0	0.164016	0	0.012299	6.48172e-05	0	0	0.0542341	0.046462	0.0519691	0.0298889	0.248052	0.0444431	0.0352225	0.162255	0	0	0	BRCA
TCGA-AR-A24X-01A	0.136003	0	0.0194891	0.115142	0	0.252112	0.00723082	0.0917975	0	0.010723	0	0.0200919	0.00640282	0.0141126	0.0995978	0.129389	0.0410732	0	0.0424254	0	0.01441	0	BRCA
TCGA-C8-A132-01A	0.0972285	0	0.0804344	0.131684	0	0.180469	0.0395941	0.0463393	0.00830486	0.0198028	0	0.0102152	0.0140331	0.0628948	0.0732932	0.106022	0.0657512	0.0278348	0.0360995	0	0	0	BRCA
TCGA-AN-A049-01A	0.0846746	0	0.00452837	0.0619445	0	0.204387	0	0	0.0281487	0.0419313	0	0.0184493	0	0.103154	0.0773592	0.197227	0.0449046	0.031496	0.101586	0	0	0.000209164	BRCA
TCGA-A2-A0SY-01A	0.198714	0	0.0353924	0.1027	0	0.15457	0	0.0657135	0	0	0	0.0289866	0.0387688	0.056782	0.0603904	0.0939507	0.0290917	0	0.13494	0	0	0	BRCA
TCGA-B6-A0RU-01A	0.133079	0	0.0119301	0.084971	0	0.167162	0.0254799	0.0405275	0.00138108	0	0	0.0114183	0.00933818	0.105696	0.0964263	0.135169	0.12136	0	0.0560612	0	0	0	BRCA
TCGA-AR-A0TX-01A	0.0538809	0	0.0309912	0.132338	0	0.144361	0.0526648	0.0642799	0.0187247	0	0	0.0165546	0.00422908	0.0409594	0.0860546	0.154194	0.0895838	0.0152288	0.095955	0	0	0	BRCA
TCGA-BH-A0HQ-01A	0.182056	0	0.0194263	0.0349453	0	0.113578	0	0.0102589	0	0.00600483	0	0.0150075	0.012318	0.224416	0.0292601	0.112749	0.00569608	0	0.234284	0	0	0	BRCA
TCGA-E2-A15C-01A	0.111194	0.0258893	0.0526716	0.17327	0	0.165893	0	0.0668858	0	0	0	0	0	0.0623875	0.082172	0.118967	0.0247434	0.0297975	0.0861292	0	0	0	BRCA
TCGA-AQ-A54N-01A	0.0529187	0	0.0238487	0.154593	0	0.151151	0	0.179748	0.000693396	0	0	0.0408828	0.0517409	0.0779001	0.0660474	0.162216	0	0.0199935	0.0182657	0	0	0	BRCA
TCGA-A8-A07I-01A	0.0268117	0.0440823	0.0279343	0.0951882	0	0.202097	0	0.021973	0	0.0047322	0	0.0235133	0.0138761	0.154229	0.101184	0.167498	0.0181627	0.0164052	0.0786419	0	0	0.00367145	BRCA
TCGA-B6-A1KI-01A	0.0927099	0	0.01163	0.0773882	0	0.174105	0	0.0939799	0	0	0.00595307	0.0106341	0	0.0906194	0.0809087	0.187868	0	0.00300401	0.132711	0	0	0.0384889	BRCA
TCGA-B6-A0RH-01A	0.0913356	0	0.104329	0.115534	0	0.0824106	0.0313522	0.054065	0.0333874	0	0	0.0291666	0.000555066	0.0663026	0.12157	0.128997	0.000247799	0.0345304	0.106216	0	0	0	BRCA
TCGA-BH-A5IZ-01A	0.0220589	0	0.0565222	0.0961453	0	0.155134	0	0.0319738	0.011875	0	0	0.0229487	0.0390789	0.157566	0.0421423	0.218805	0.0210192	0.0848187	0	0	0	0.0399125	BRCA
TCGA-AN-A0XU-01A	0.0240569	0	0.0536208	0.145603	0	0.122352	0.0510977	0.0914133	0	0	0	0.0615921	0.0128843	0.101926	0.100553	0.109901	0.0746586	0	0.050342	0	0	0	BRCA
TCGA-LD-A74U-01A	0.10315	0	0.0108801	0.0374151	0	0.157954	0	0	0.0184968	0	0.00967059	0.0164582	0.0493557	0.154547	0.0741059	0.175032	0.0621334	0	0.130802	0	0	0	BRCA
TCGA-B6-A401-01A	0.0948666	0	0.041959	0.147209	0	0.0737409	0	0.0895218	0.0411345	0	0	0.0134517	0	0.194944	0.0420549	0.109024	0.00691521	0.0456735	0.0995038	0	0	0	BRCA
TCGA-PL-A8LV-01A	0.0953115	0.0579466	0.0424844	0.150291	0	0.0864841	0.0186956	0.0886843	0.0312649	0.00533182	0	0.0216535	0.0252237	0.087807	0.11117	0.105406	0.054167	0.00999703	0.00808148	0	0	0	BRCA
TCGA-BH-A0BR-01A	0.0793675	0	0.0154579	0.0915815	0	0.158145	0.0160659	0.0472583	0.0429571	0	0	0.0070764	0	0.0952026	0.0655543	0.180456	0.0327216	0.0345629	0.09155	0	0	0.0420428	BRCA
TCGA-A8-A07G-01A	0.0761732	0.0282164	0	0.157198	0	0.191531	0	0	0.0022944	0	0	0.0237156	0.0111879	0.138815	0.0748271	0.122292	0.0724392	0	0.10131	0	0	0	BRCA
TCGA-A2-A0EN-01A	0.111605	0	0.0148451	0.127719	0	0.202121	0.00172127	0.0358241	0.0375638	0	0	0.00932938	0.0192586	0.024798	0.0789868	0.119288	0.10348	0.011466	0.0995765	0	0	0.00241801	BRCA
TCGA-OK-A5Q2-01A	0.156926	0	0.0687032	0.142942	0	0.195124	0.025032	0.00814777	0.0472583	0.0305156	0	0	0	0.0230305	0.0660333	0.0884671	0.0881982	0.00957968	0.0329077	0	0	0.0171339	BRCA
TCGA-A8-A084-01A	0.0922123	0	0.0266692	0.0581357	0	0.104414	0	0.0118192	0.0274642	0	0	0.0384075	0	0.28561	0.103258	0.0317603	0.0343034	0	0.0998323	0	0	0.0861143	BRCA
TCGA-BH-A0DS-01A	0.0915714	0	0.0463049	0.18464	0	0.0963082	0.0144879	0.0439484	0.0350136	0	0	0.00596011	0.0141953	0.16783	0.0727231	0.106625	0.0622347	0.0135193	0.0265644	0	0.0180741	0	BRCA
TCGA-A8-A09I-01A	0.0587576	0	0.00109771	0	0	0.157918	0.0154491	0.0861833	0.00243938	0.0373617	0	0.043516	0.00519281	0.00904855	0.120531	0.310292	0.0344205	0.0670291	0.0287743	0	0	0.021988	BRCA
TCGA-GM-A3XL-01A	0.0452751	0	0.0777703	0.244866	0	0	0.0433257	0.0663501	0.0178252	0	0	0.0975573	0.0131651	0.0542212	0.0805924	0.142877	0.0352032	0.0397209	0.0412511	0	0	0	BRCA
TCGA-W8-A86G-01A	0.169901	0	0.121705	0.130062	0	0.0689529	0	0.0560567	0	0	0	0.0174708	0.00566854	0.00642798	0.0441654	0.215153	0.00781435	0	0.156623	0	0	0	BRCA
TCGA-AO-A12F-01A	0.107288	0	0.0183099	0.0602076	0	0.182255	0	0.0256111	0	0	0	0.02138	0.0176922	0.0868304	0	0.258517	0.0340548	0.0739342	0.0927172	0	0.00303126	0.018171	BRCA
TCGA-BH-A0HK-01A	0.0983019	0	0.123245	0.0859436	0	0.21281	0	0.0301062	0	0.0272783	0	0.000120163	0.0591273	0	0.0746677	0.153498	0.0781553	0.0139222	0.0318658	0	0.00703067	0.00392707	BRCA
TCGA-A8-A06Q-01A	0.0801854	0	0.00487655	0.069791	0	0.208129	0	0.0337771	0.00252431	0	0	0.0183	0.0357815	0.0281256	0.0867471	0.279465	0.0183204	0	0.133977	0	0	0	BRCA
TCGA-BH-A42U-01A	0.0861207	0.0394343	0.0863434	0.192703	0	0.111925	0	0.0618895	0.0232007	0.000851936	0	0.0351816	0.012469	0.0582913	0.0784543	0.122898	0.0492606	0	0.0310716	0.00990406	0	0	BRCA
TCGA-AQ-A04L-01B	0.0567888	0	0.00196328	0.05166	0	0.198775	0	0.10865	0.00653711	0	0	0.00587994	0.0694843	0.112396	0.07488	0.260282	0.00790602	0.00412755	0.0255948	0	0	0.0150753	BRCA
TCGA-AR-A1AO-01A	0.0659557	0	0	0.0947037	0	0.187393	0.00392483	0.02649	0	0	0	0.0560349	0.0469154	0.178485	0.0621342	0.131956	0.0536393	0.0294927	0.0607205	0	0	0.00215514	BRCA
TCGA-Z7-A8R5-01A	0.13978	0	0.0465879	0.184596	0	0.00358249	0.0013922	0.0646648	0.00445438	0	0	0.0553012	0.0806572	0.100822	0.0266926	0.171284	0.0263671	0	0.0938182	0	0	0	BRCA
TCGA-B6-A0I1-01A	0.157662	0	0.0564249	0.069844	0	0.0634149	0	0.0365108	0.0339752	0	0.0225053	0	0.00460251	0.42609	0.0625474	0.0404154	0	0.0206155	0.00539139	0	0	0	BRCA
TCGA-EW-A1PA-01A	0.0649928	0	0.0678384	0.0802099	0	0.251055	0	0.0633255	0.00324451	0.00767428	0	0.0186632	0	0.0590711	0.107531	0.0876798	0.0441281	0	0.144586	0	0	0	BRCA
TCGA-BH-A0W4-01A	0.0898954	0	0.0148988	0.0740205	0	0.165722	0	0.0532596	0	0	0	0.0362467	0	0.129212	0.0786032	0.101963	0.0921004	0	0.164078	0	0	0	BRCA
TCGA-A2-A3XZ-01A	0.169309	0	0.0686618	0.0792372	0	0.153488	0.0412144	0.0321689	0.0524636	0.00325226	0	0.0191969	0	0.016395	0.0610321	0.153442	0.0907851	0.0206925	0.0386612	0	0	0	BRCA
TCGA-A7-A26H-01A	0.0501253	0	0.0175301	0.0623754	0	0.273237	0	0.0353649	0	0	0	0.0082708	0.0126224	0.135617	0.0847564	0.152215	0.0592569	0.034219	0.0744103	0	0	0	BRCA
TCGA-E2-A1B0-01A	0.111867	0	0.0108136	0.135917	0	0.131717	0.0399756	0.0889844	0	0	0	0.0094315	0.00508852	0.0758444	0.0942976	0.144696	0.0407722	0.0559485	0.054647	0	0	0	BRCA
TCGA-BH-A1EU-01A	0.0989467	0.0229716	0.0011198	0.0672216	0	0.251175	0.0159769	0.0603671	0	0.0608847	0	0.00441529	0.00403655	0.0267877	0.0662141	0.148614	0.0594116	0.0258143	0.0832711	0	0	0.00277203	BRCA
TCGA-AC-A23H-01A	0.116161	0	0.0126749	0.00670853	0	0.151274	0	0.0421548	0	0.0204411	0	0.0352699	0	0.186189	0.09092	0.16742	0.0570271	0	0.108084	0	0	0.00567544	BRCA
TCGA-EW-A1P4-01A	0.0787236	0	0.0301449	0.186628	0	0.0912335	0.0558893	0.0678767	0	0	0	0.0815755	0.00511445	0.00843785	0.086395	0.0885753	0.117963	0.0195733	0.0453011	0	0	0.036568	BRCA
TCGA-E2-A10E-01A	0.0792881	0	0.00386359	0.0950742	0	0.218802	0.00654907	0.0962414	0	0	0	0.0220234	0.0133751	0.0445385	0.117437	0.123589	0.109076	0.0146031	0.0523147	0	0	0.00322526	BRCA
TCGA-EW-A1P0-01A	0.0419282	0	0.0203875	0.10591	0	0.234596	0.0181375	0.0896223	0.0157628	0	0	0.0152396	0.0143327	0.138627	0.0808169	0.10414	0.065245	0.0148884	0.0403662	0	0	0	BRCA
TCGA-EW-A6S9-01A	0.0794402	0	0.0969974	0.0329504	0	0.1493	0	0.0562917	0	0	0	0.0192211	0.0421974	0.0626957	0.0755424	0.213337	0.0224903	0.0302109	0.119325	0	0	0	BRCA
TCGA-A2-A25B-01A	0.0206721	0.00141068	0.0323306	0.0973547	0	0.159635	0	0.0466734	0.0205346	0	0	0.00965584	0.0139954	0.129741	0.135192	0.177177	0.0002681	0.0130906	0.0857771	0	0.0444794	0.012013	BRCA
TCGA-LL-A6FR-01A	0	0.0405663	0	0.0344829	0	0.130919	0	0.0146504	0.0450898	0	0	0.0259753	0.0164901	0.289855	0	0.194899	0	0.0789965	0.112268	0	0	0.0158067	BRCA
TCGA-AR-A5QM-01A	0.119841	0	0.0695198	0.116953	0	0.0984214	0.00700834	0.0375802	0.000926098	0.0189423	0	0.0204883	0.0217803	0.142951	0.0567855	0.109257	0.0171845	0	0.162362	0	0	0	BRCA
TCGA-EW-A1P5-01A	0	0.0302676	0	0	0	0.137103	0.0311851	0	0.0111216	0.0849774	0	0.00771292	0.0108152	0.167966	0.116365	0.21647	0.00553677	0.0544534	0.120031	0	0	0.00599499	BRCA
TCGA-E2-A14O-01A	0.0435471	0	0.015016	0.0782683	0	0.0779595	0	0	0.0337724	0.132852	0	0.0114512	0.0127464	0.297674	0.0586236	0.0957649	0.0259698	0.00857029	0.105188	0	0	0.00259672	BRCA
TCGA-AN-A0AR-01A	0.0588682	0	0	0.0944234	0	0.192107	0	0.0376889	0.040769	0	0	0.0192247	0.010895	0.108613	0.0805356	0.209034	0.0899557	0	0.0578853	0	0	0	BRCA
TCGA-E9-A22D-01A	0.0758212	0	0	0.265639	0	0.0607942	0.117534	0.034818	0.0157823	0.0135818	0	0.0448883	0.0245759	0.0442407	0.0785567	0.110157	0.0236728	0.0241007	0.065837	0	0	0	BRCA
TCGA-A2-A0CS-01A	0.00100444	0	0	0.048978	0	0.216624	0	0.0321134	0.0615134	0	0	0.0155237	0.0266628	0	0.021958	0.151233	0.212896	0.0658959	0.130761	0	0	0.0148353	BRCA
TCGA-E2-A1IF-01A	0.101634	0	0.0768085	0.138499	0	0.140108	0	0.0484311	0.0425736	0	0	0.0119431	0.0172033	0.133276	0.0704094	0.135367	0.0164187	0	0.0673292	0	0	0	BRCA
TCGA-E2-A1IE-01A	0.153072	0	0.0449373	0.0929921	0	0.165241	0	0.00292718	0.000867984	0.0141783	0	0.0593971	0.00262628	0.0801245	0.0702583	0.184847	0.0252526	0	0.0972926	0	0.00598653	0	BRCA
TCGA-BH-A0BW-01A	0.0872548	0	0.00615656	0.0116969	0	0.226419	0.012784	0.0707654	0	0.0300849	0	0.0549504	0.00233704	0.0824397	0.162431	0.136691	0	0.0631996	0.0421648	0	0	0.0106246	BRCA
TCGA-E2-A1AZ-01A	0.106885	0	0.0315395	0.0800377	0	0.220709	0.0491506	0.0699245	0	0.0227725	0	0.014756	0.0432559	0.030445	0.0842085	0.11511	0.0283681	0.0554483	0.0473898	0	0	0	BRCA
TCGA-D8-A27N-01A	0.0953447	0	0.0524586	0.0766236	0	0.18419	0	0	0.000668961	0	0	0.0532172	0.00222819	0.132628	0.0768405	0.189161	0.0142324	0	0.120109	0	0	0.00229723	BRCA
TCGA-A2-A0CT-01A	0.0841135	0	0.00764079	0.105047	0	0.132841	0	0.0291835	0	0	0	0.0398032	0.0657318	0.0303549	0.0611595	0.159164	0.0445144	0.00326582	0.209741	0	0.0274398	0	BRCA
TCGA-A8-A09R-01A	0.00532232	0.00717696	0.000881842	0.0632046	0	0.073466	0.0247809	0.0927269	0	0.05266	0	0.0708466	0.00162804	0.178873	0.135464	0.131496	0.0286131	0	0.127785	0	0	0.00507404	BRCA
TCGA-B6-A0RE-01A	0.0359633	0	0.101875	0.0808071	0	0.119543	0.0248945	0.0878846	0.0121429	0	0	0.00470176	0.0142132	0.252025	0.0683038	0.113775	0	0.0589833	0.0202076	0	0	0.00468036	BRCA
TCGA-E9-A249-01A	0.037889	0.0169576	0	0.109613	0	0.0999921	0.0201453	0.0312463	0.00337012	0.0400908	0	0.00591477	0	0.208426	0.139392	0.130382	0.0332276	0	0.123354	0	0	0	BRCA
TCGA-E2-A1B5-01A	0.13217	0	0.0203338	0.11664	0	0.196839	0.0428419	0.0399271	0.0433754	0.027266	0	0.0305072	0.0111475	0.0384137	0.0842054	0.0998254	0.0226824	0.0240681	0.0697567	0	0	0	BRCA
TCGA-A2-A25A-01A	0.149153	0	0.0490105	0.114271	0	0.200192	0	0.0207088	0.0181682	0.0125901	0	0.0153418	0.00616477	0	0.0826522	0.101518	0.103433	0.00122046	0.125005	0	0	0.000572071	BRCA
TCGA-AO-A03O-01A	0.0597147	0	0.0381634	0.0690008	0	0.161783	0.10379	0.00277127	0	0.00567472	0	0.0235532	0.00616777	0.072118	0.103647	0.210412	0	0.0391934	0.104012	0	0	0	BRCA
TCGA-E9-A22A-01A	0.0595605	0	0.0500807	0.135208	0	0.197829	0.0161406	0.0292554	0.0389645	0.00311348	0	0.0205762	0	0.0391361	0.0783817	0.12239	0.0255045	0.0202444	0.120828	0	0	0.0427877	BRCA
TCGA-BH-A0GZ-01A	0.0744047	0	0.046399	0.124974	0	0.142989	0	0.0667533	0.0334375	0	0	0.0416311	0.0476855	0.0450478	0.0643356	0.107058	0.0715853	0	0.122141	0	0.0115581	0	BRCA
TCGA-BH-A1FD-01A	0	0.0104167	0	0	0	0.292419	0.0160438	0.0758987	0	0	0.00165447	0	0.047725	0.143212	0.102934	0.228909	0	0.0225761	0.0399069	0	0	0.0183045	BRCA
TCGA-A1-A0SH-01A	0.134587	0	0.0352104	0.0549391	0	0.20213	0	0	0	0	0	0.0280558	0.0392394	0.0574892	0.03215	0.187224	0.0276148	0.0055245	0.189961	0	0	0.00587464	BRCA
TCGA-E2-A10A-01A	0.120946	0	0.0380684	0.0196815	0	0.229756	0	0.0320947	0.00921378	0	0	0.0338468	0.000786298	0.150215	0.0542877	0.23765	0.0178348	0.00715609	0.0349452	0	0	0.0135168	BRCA
TCGA-B6-A0IO-01A	0.0521874	0	0.00949543	0.166846	0	0.176932	0.0289854	0.0604169	0	0.0130824	0	0.0212077	0.0142088	0.101074	0.119456	0.106188	0.0446974	0	0.0852225	0	0	0	BRCA
TCGA-BH-A1FR-01A	0.0654227	0.0578794	0	0.156971	0	0.213091	0.00994443	0.0292865	0	0	0	0	0.0110951	0.0828834	0.140995	0.203317	0.0159408	0	0.0131734	0	0	0	BRCA
TCGA-D8-A143-01A	0.0947851	0	0.0695036	0.111843	0	0.224935	0.0403746	0.0289486	0	0	0	0.0213915	0.000227763	0.0834158	0.0889136	0.142537	0.0732468	0	0.0198785	0	0	0	BRCA
TCGA-AO-A03R-01A	0.108804	0	0.0684338	0.182108	0	0.0906214	0.0328431	0.0501384	0.0358789	0.0201517	0	0.0406731	0.0322039	0.0223831	0.0765541	0.140828	0.0314382	0.0340768	0.0328632	0	0	0	BRCA
TCGA-BH-A0E0-01A	0.0463179	0	0	0.0623523	0	0.115366	0.0103658	0.0854902	0.0826876	0	0	0.044953	0	0.0100907	0.0278272	0.127144	0.223397	0.0759892	0.0439567	0	0.0291335	0.0149287	BRCA
TCGA-A8-A0AD-01A	0	0.00880633	0.00428611	0.0407319	0	0.228139	0	0	0	0	0	0.0285245	0.134542	0.0254719	0.0611016	0.276744	0	0.0191614	0.129542	0	0.00154897	0.0413997	BRCA
TCGA-GM-A2DI-01A	0.0975102	0.0117455	0.031877	0.166341	0	0.169126	0.02507	0	0.0322688	0	0	0.0387503	0.0336393	0.0389806	0.0860836	0.127123	0.0287313	0.0155946	0.097158	0	0	0	BRCA
TCGA-E9-A6HE-01A	0.0270388	0	0.0492671	0.124032	0	0.108728	0	0.0819462	0.0223185	0.00538702	0	0.0636833	0.0663666	0.134594	0.04906	0.135209	0	0.0394115	0.0901488	0	0	0.00280843	BRCA
TCGA-BH-A0B3-01A	0.0266008	0.019997	0.108481	0.154259	0	0.10601	0.0360298	0.0374747	0.0241391	0	0	0.0431045	0.0240989	0.096052	0.0925423	0.137416	0.0358437	0.0215548	0.029875	0	0	0.00651997	BRCA
TCGA-AR-A0TU-01A	0.0294236	0	0.00477246	0.151228	0	0.0298113	0.100385	0.128448	0	0.0253979	0	0.0680967	0	0.0416903	0.0879445	0.182061	0.0612685	0.0779583	0.00377845	0	0.00773665	0	BRCA
TCGA-LQ-A4E4-01A	0.0275793	0	0.0626136	0.0781571	0	0.119946	0	0.00267144	0.037113	0	0	0.0303214	0.0284884	0.0243156	0.0439144	0.299784	0.00333139	0	0.241764	0	0	0	BRCA
TCGA-PL-A8LY-01A	0.0775357	0	0.0998276	0.181568	0	0.152903	0	0.0377887	0.0432879	0	0.000447212	0.0301451	0.0284509	0.0960832	0.0106947	0.172689	0.0210439	0.0213472	0.0261878	0	0	0	BRCA
TCGA-BH-A1FU-01A	0.132195	0	0.0359334	0.0672106	0	0.209186	0.0321289	0.0414356	0.022034	0.0272493	0	0.00932226	0.0083234	0.0787872	0.0690196	0.0833486	0.0769507	0.0212981	0.0855771	0	0	0	BRCA
TCGA-A8-A09D-01A	0.0404602	0	0.0036588	0.0805898	0	0.209213	0.00651997	0.0073333	0.0332485	0	0	0.0139977	0.0237615	0.159137	0.0840792	0.184796	0.0549736	0.000888744	0.0823832	0	0	0.0149595	BRCA
TCGA-B6-A3ZX-01A	0.17324	0.0235246	0.0248341	0.168815	0	0.071135	0.0314865	0.0919787	0.0394389	0.0339472	0	0.0290941	0	0.0539107	0.0725712	0.103528	0.0352254	0.00697662	0.0402936	0	0	0	BRCA
TCGA-A7-A5ZV-01A	0.00503797	0.00804927	0	0.0394179	0	0.0620385	0	0.0175145	0.0133096	0.00233695	0.0148235	0	0.0403977	0.234353	0.0269812	0.300003	0.0783984	0.0398306	0.0817065	0	0	0.0358015	BRCA
TCGA-BH-A0AY-01A	0.0204565	0	0.000494521	0.173213	0	0.206024	0.00799666	0	0	0	0	0.0419892	0.0320126	0.0590461	0.078	0.17397	0.0386357	0	0.168161	0	0	0	BRCA
TCGA-A7-A4SD-01A	0.0121177	0.0239312	0.13355	0.103	0	0.173179	0.0587537	0.0551115	0.0313398	0	0	0.0216885	0.0138058	0.0746142	0.0963764	0.0978838	0	0.0602501	0.0435909	0	0	0.000806646	BRCA
TCGA-AO-A03L-01A	0.0718676	0	0.0749466	0.0990339	0	0.217015	0	0.0463861	0.0171884	0.0135219	0	0.024128	0.0837934	0.04363	0.0724879	0.105912	0.000981742	0.0142434	0.114864	0	0	0	BRCA
TCGA-A2-A0EX-01A	0.0862656	0.00176496	0.0374329	0.0982167	0	0.220927	0	0.0167766	0.0383436	0.00903613	0	0.0113601	0.0208832	0.0692311	0.0600329	0.117821	0.0768966	0.00355497	0.131457	0	0	0	BRCA
TCGA-GM-A2DM-01A	0	0.00809398	0.00826404	0.132693	0	0.125523	0	0.0144415	0	0.00143786	0	0.0584393	0.0658131	0.0713673	0.0569747	0.199355	0.18334	0	0.0183474	0.0201317	0.029257	0.00652035	BRCA
TCGA-BH-A0DO-01B	0.177312	0	0.094622	0.109094	0	0.14921	0	0.073217	0	0	0	0.0145135	0	0.087178	0.0428286	0.175846	0	0.0072936	0.0685578	0	0	0.000327414	BRCA
TCGA-HN-A2OB-01A	0.106432	0	0.031718	0.134152	0	0.155633	0	0.0293571	0.000379999	0	0	0.0159871	0.00897695	0.0181757	0.0652511	0.17594	0.0728743	0	0.185124	0	0	0	BRCA
TCGA-A2-A0CM-01A	0.0393652	0.0167246	0.00879918	0.16215	0	0.140711	0.0359336	0.0909203	0.0292269	0	0	0.0439436	0.0378321	0.0800128	0.107504	0.13407	0.0113103	0.0341418	0.0237621	0	0	0.0035929	BRCA
TCGA-A2-A4S0-01A	0.014924	0.0350446	0	0.0568663	0	0.144522	0	0.0617206	0	0	0.00767062	0.0214661	0.107713	0.0137813	0.0719616	0.382688	0.00198084	0	0.0796611	0	0	0	BRCA
TCGA-BH-A0H9-01A	0.100601	0	0	0.114314	0	0.296012	0	0.00303662	0.00529316	0	0	0.0142443	0.0186322	0.179713	0.0779648	0.0920015	0.017423	0	0.0732028	0	0	0.00756194	BRCA
TCGA-B6-A0IP-01A	0.0919007	0.141173	0	0.209685	0	0.114016	0	0	0	0.0113897	0	0.0329353	0.0101112	0.113029	0.0804618	0.0460452	0.0141143	0	0.135139	0	0	0	BRCA
TCGA-C8-A12X-01A	0.00894853	0	0.012809	0.0288284	0	0.117356	0	0	0.0415978	0.0336139	0	0.0523391	0.00192466	0.225948	0.0608094	0.245406	0.0311476	0	0.121212	0	0	0.0180596	BRCA
TCGA-AN-A0AL-01A	0.220886	0	0.0410016	0.0106804	0	0.187967	0	0.0726309	0.00668969	0	0	0.025291	0.0270147	0.094197	0.0716598	0.132802	0.0128504	0.0637237	0.0326068	0	0	0	BRCA
TCGA-LD-A9QF-01A	0.0402356	0.0491913	0	0.172697	0	0.102501	0.0200796	0.0710179	0.0290034	0	0	0.0367783	0.0281996	0.152589	0.079308	0.0996385	0.046196	0.0263144	0.0462503	0	0	0	BRCA
TCGA-E2-A152-01A	0.0272736	0	0.0378622	0.0771146	0	0.226143	0.00583605	0.0178205	0.0192397	0	0	0.0136879	0.0515662	0.085829	0.0601489	0.2375	0.0167324	0.00410779	0.0961522	0	0	0.0229864	BRCA
TCGA-BH-A1FE-06A	0.104015	0	0.00625635	0.0506274	0	0.253235	0.0149216	0	0	0	0.0123588	0.0305152	0.134652	0.0425248	0.0276566	0.250938	0	0.0135945	0.0165863	0.024877	0	0.0172406	BRCA
TCGA-BH-A18N-01A	0	0.00678637	0.01311	0.061532	0	0.160206	0	0.0319874	0.0127352	0	0.00221308	0.0114055	0	0.103299	0.0702606	0.392539	0.0213708	0	0.0883256	0	0	0.0242294	BRCA
TCGA-C8-A1HN-01A	0.0045002	0	0.00653664	0.0876646	0	0.228497	0	0.0826515	0	0	0	0.0151482	0.0777755	0.0585896	0.0787864	0.272421	0.0247268	0	0.0537565	0	0	0.00894628	BRCA
TCGA-AN-A0FK-01A	0.0748042	0	0.0846462	0.119277	0	0.0995245	0.00735884	0.0643641	0.0490829	0	0	0.0253008	0.0252054	0.0831971	0.0855458	0.179867	0.0127106	0.00902359	0.0800917	0	0	0	BRCA
TCGA-B6-A0IE-01A	0.109888	0	0.229471	0.171499	0	0.0689777	0	0	0.0512659	0	0	0.0174302	0.00562686	0.0266466	0.0669819	0.137165	0.018032	0	0.0970159	0	0	0	BRCA
TCGA-B6-A400-01A	0.0163454	0.0115127	0	0.0642917	0	0.118225	0	0.0157772	0.0405858	0.0299115	0	0.0470093	0	0.148897	0.0416986	0.143093	0.157405	0.154719	0.0105302	0	0	0	BRCA
TCGA-GM-A2DB-01A	0.125916	0.0102452	0.0496123	0.14504	0	0.120568	0.0432533	0.060231	0.0165596	0	0	0.0137543	0	0.102361	0.091027	0.0617633	0.0834957	0.0456045	0.0305692	0	0	0	BRCA
TCGA-AC-A2FK-01A	0.093762	0	0.0942887	0.163653	0	0.200116	0	0.0259546	0	0	0	0.0108985	0.0221531	0.0719007	0.0605368	0.0986239	0.0785129	0	0.0795996	0	0	0	BRCA
TCGA-BH-A0HU-01A	0.0369385	0	0.0093053	0.238538	0	0.0940445	0.0213939	0.0652028	0.0508572	0	0	0.0104337	0.024568	0.150473	0.0841411	0.0987186	0.0323072	0	0.0830783	0	0	0	BRCA
TCGA-D8-A140-01A	0.0335781	0.0101599	0.164121	0.145597	0	0.140817	0.0156161	0.0603541	0.012385	0.0150628	0	0.0137699	0.00363171	0.0461801	0.0705392	0.140882	0	0.0308634	0.0964425	0	0	0	BRCA
TCGA-A7-A0CD-01A	0.0897293	0	0.084247	0.082428	0	0.120913	0	0.0351051	0.031434	0	0.00972646	0.000204648	0.0239996	0.0103597	0.0550882	0.233655	0.0344724	0.00818838	0.180449	0	0	0	BRCA
TCGA-D8-A1JF-01A	0.0882159	0	0.125506	0.0792859	0	0.172229	0.022517	0.0333546	0	0	0	0.00931052	0.00757598	0.0524646	0.0761471	0.144779	0.0775031	0.0132843	0.0978267	0	0	0	BRCA
TCGA-A2-A4S1-01A	0	0.0151238	0	0.10135	0	0.144671	0	0	0.0149134	0	0	0.0476465	0.157857	0.031903	0.0602315	0.325246	0.00255863	0	0.098499	0	0	0	BRCA
TCGA-5T-A9QA-01A	0	0.0194127	0.0291479	0.180262	0	0.087874	0.070028	0	0.00583047	0	0	0.044858	0.0159823	0.116398	0.0601166	0.258136	0.0678325	0	0.0441217	0	0	0	BRCA
TCGA-AR-A2LK-01A	0.0659641	0	0.00135815	0.0680805	0	0.207509	0	0.0241098	0.0189069	0	0	0.0140033	0.0474592	0.163531	0.0579916	0.195872	0.0193471	0	0.115867	0	0	0	BRCA
TCGA-AR-A1AH-01A	0.200469	0	0.0234751	0.0386975	0	0.225305	0	0.0332402	0.00498365	0	0	0	0.0481287	0.181968	0.0639458	0.129274	0.00889601	0.0160447	0	0.0182326	0.00414016	0.00319878	BRCA
TCGA-AR-A254-01A	0.064453	0	0.0205042	0.0941367	0	0.221372	0.0520166	0.0211552	0.011335	0	0	0.016278	0.00235053	0.153292	0.090857	0.190718	0	0.00175235	0.0387126	0	0	0.0210664	BRCA
TCGA-E2-A1IO-01A	0.101565	0	0.00938857	0.139893	0	0.204968	0	0.0546568	0.0481676	0.0169017	0	0.0231979	0.00368321	0.0334501	0.0857864	0.0851951	0.0716181	0.0139514	0.107578	0	0	0	BRCA
TCGA-S3-A6ZF-01A	0.13679	0	0.0216273	0.054253	0	0.271305	0.00718615	0.00151624	0.00526152	0	0	0.0127855	0.0104705	0.0535101	0.0860226	0.151104	0.0161553	0.041886	0.130127	0	0	0	BRCA
TCGA-A8-A07J-01A	0.0585697	0	0	0.0463824	0	0.191787	0.0142727	0.00107075	0.0135054	0	0	0.0124484	0.0919581	0.0712596	0.0485439	0.168284	0.126095	0.0166674	0.132001	0	0	0.00715442	BRCA
TCGA-AN-A0FV-01A	0.0120471	0	0.00898244	0.0128728	0	0.151418	0	0.032851	0.0504308	0	0	0.0192402	0.0289668	0.261176	0.0770015	0.174202	0.00373777	0	0.154829	0	0	0.0122436	BRCA
TCGA-AN-A0XP-01A	0.0430226	0	0.0179617	0.0535864	0	0.195022	0	0.0239713	0.00306731	0	0	0.00518278	0	0.0838874	0.0718463	0.323642	0	0.0311856	0.0994324	0	0	0.0481926	BRCA
TCGA-A8-A08Z-01A	0.0205122	0	0.00165106	0.0338023	0	0.239366	0	0.0257024	0.0117403	0.00689782	0	0.00625834	0.108454	0.22637	0.0458602	0.192359	0	0	0.0782909	0	0.00273577	0	BRCA
TCGA-E9-A226-01A	0.00964543	0	0.00902222	0.0433144	0	0.319592	0	0.043941	0.0118129	0	0	0.00904432	0.0010342	0.125351	0.0573144	0.240631	0.00680418	0.0207044	0.101789	0	0	0	BRCA
TCGA-AR-A1AW-01A	0.138774	0	0.0570175	0.128546	0	0.13612	0.100893	0.0559889	0.00981901	0.0203968	0	0.00787983	0.0183356	0.0595088	0.0781556	0.130477	0	0.022775	0.0353118	0	0	0	BRCA
TCGA-GI-A2C9-01A	0.0215101	0	0	0.0561079	0	0.150424	0.00386	0.0504818	0.0417635	0	0	0.0394259	0.0481936	0.0281757	0.0438437	0.164267	0.140218	0.117617	0.0926916	0	0	0.00141981	BRCA
TCGA-EW-A6SA-01A	0.0631799	0	0.0292508	0.123933	0	0.104859	0	0.0818532	0.00295648	0	0	0.00288595	0.00403922	0.185482	0.0593307	0.146212	0.00160662	0	0.19441	0	0	0	BRCA
TCGA-E9-A1NG-01A	0	0.00872695	0	0.0633534	0	0.249741	0	0	0.0434927	0	0	0.0165787	0.00848859	0.0483092	0.0328512	0.272764	0.11968	0.0327381	0.0620371	0.00869536	0	0.0325442	BRCA
TCGA-A8-A07L-01A	0.0552407	0	0.00808865	0.0728505	0	0.217283	0	0.0200968	0.0111394	0	0	0.0606897	0.00253243	0.103759	0.0698998	0.215315	0.0136895	0.0123004	0.137098	0	0	1.64079e-05	BRCA
TCGA-E2-A15L-01A	0.0519566	0	0.121326	0.0139408	0	0.182803	0	0.0439957	0	0	0	0.0214252	0.0863511	0.102785	0.058996	0.18805	0.00905491	0.00678044	0.112535	0	0	0	BRCA
TCGA-D8-A1JI-01A	0.0356929	0	0.0104888	0.0875308	0	0.150238	0	0.0701954	0	0.00355684	0	0.0148537	0.113526	0.0197696	0.0690877	0.268517	0.0616418	0.00174703	0.0931543	0	0	0	BRCA
TCGA-GM-A2DO-01A	0.22384	0	0	0.144076	0	0.121146	0.0830742	0.0642353	0.0128525	0.0227462	0	0.0154046	0.0104006	0.0506681	0.0779212	0.0786561	0.0128634	0	0.0821162	0	0	0	BRCA
TCGA-EW-A1P6-01A	0.0982135	0	0.127135	0.0921162	0	0.180346	0	0.0167002	0	0	0	0.0314857	0.00843388	0.054365	0.0627034	0.16917	0.0227557	0	0.136576	0	0	0	BRCA
TCGA-AR-A1AI-01A	0.0354303	0	0.089337	0.129471	0	0.167198	0.0664648	0.041497	0.00710176	0.00638663	0	0.0348889	0.0271066	0.0685496	0.0714233	0.140168	0.0294067	0.0407812	0.0364573	0	0	0.00833234	BRCA
TCGA-AR-A0U3-01A	0.0369206	0.0117258	0	0.12785	0	0.193676	0.016417	0.0345156	0.0107412	0	0	0.00200052	0.034122	0.161696	0.108216	0.143977	0.0653418	0.00514563	0.0476533	0	0	0	BRCA
TCGA-A2-A0ES-01A	0.132023	0	0.0139179	0.0648535	0	0.266758	0	0.0313286	0	0.0495357	0	0	0.005785	0	0.0815165	0.201787	0.0827924	0.00715333	0.0625489	0	0	0	BRCA
TCGA-A8-A06P-01A	0.0121824	0.00488202	0.057695	0.10575	0	0.157587	0	0.0471732	0.014956	0	0	0.019174	0.0815373	0.0643029	0.0439463	0.188184	0.00976906	0	0.179245	0	0	0.0136171	BRCA
TCGA-S3-AA12-01A	0	0.0260817	0.0255264	0.125347	0	0.194079	0	0.0781819	0.0272831	0	0	0.0157753	0.0560427	0.0335613	0.0492456	0.188489	0.0226415	0.0182387	0.13149	0	0	0.00801658	BRCA
TCGA-E9-A3Q9-01A	0	0.101234	0.0833585	0.0699598	0	0.134016	0	0.0112513	0	0	0	0.0532427	0.0218023	0	0.105265	0.219245	0.0243814	0	0.111458	0	0.0590798	0.00570653	BRCA
TCGA-BH-A0HX-01A	0.144017	0	0.0308974	0.0226024	0	0.333432	0	0.0129884	0	0.00934824	0	0.0170815	0.0295229	0.10119	0.0713139	0.103434	0.0439243	7.52245e-05	0.0801722	0	0	0	BRCA
TCGA-AC-A3W7-01A	0.00201292	0.0224677	0.00911217	0.229893	0	0.1971	0	0	0	0	0	0.0101876	0.0278877	0.155818	0.0829566	0.141136	0.0301137	0	0.0913155	0	0	0	BRCA
TCGA-AO-A124-01A	0.16977	0	0.010469	0.0624231	0	0.19512	0	0.0784682	0	0	0.000995283	0.0299697	0.0443115	0.101889	0.0342387	0.0911876	0	0.15235	0	0.0288085	0	0	BRCA
TCGA-AC-A5XU-01A	0.00869368	0.000799856	0.14851	0.137528	0	0.162003	0	0.0378998	0.0432258	0	0	0.0221302	0	0.110202	0.0740003	0.158588	0.0286904	0	0.0634463	0	0	0.00428191	BRCA
TCGA-LL-A6FQ-01A	0	0.00625209	0.0193835	0.0828244	0	0.0968653	0	0.0264158	0.0126903	0	0	0.0119517	0.0853794	0.227546	0.0796409	0.186137	0.0426199	0	0.120993	0	0.00130062	0	BRCA
TCGA-AQ-A1H2-01A	0	0.00605907	2.59293e-05	0.0636904	0	0.180958	0	0	0	0	0.00280421	0.0161787	0.0887891	0	0.0892444	0.412194	0	0	0.125558	0	0	0.0144985	BRCA
TCGA-BH-A0DQ-01A	0.0795785	0	0.0636354	0.081556	0	0.203272	0	0.0219059	0.0168456	0	0	0.0169325	0.00692492	0.057151	0.0676284	0.15879	0.0711024	0.00115487	0.150692	0	0	0.00283071	BRCA
TCGA-E2-A106-01A	0.0829236	0	0.120993	0.133478	0	0.100802	0	0.0875161	0	0	0	0.0510999	0	0.0462417	0.0944125	0.153493	0.048452	0	0.0673348	0	0.000904944	0.0123492	BRCA
TCGA-A2-A25F-01A	0.128151	0	0.0115147	0.0926198	0	0.177825	0.0956106	0.0335247	0	0.00815805	0	0.0387834	0.0185556	0.0543793	0.0652968	0.126169	0.0418095	0.045632	0.0595934	0	0	0.00237734	BRCA
TCGA-AN-A0AT-01A	0.0689657	0.00546744	0	0.250268	0	0.0185518	0.0258712	0.128088	0	0	0	0.0506182	0.0387604	0.135992	0.0703789	0.141196	0.0396865	0.0199964	0.00615956	0	0	0	BRCA
TCGA-D8-A27T-01A	0.0568099	0	0.0376518	0.104906	0	0.231759	0.0369454	0.0196847	0	0	0.00254549	0.0122145	0.0387209	0.0654797	0.0788021	0.117229	0.040381	0.0274371	0.128286	0	0	0.00114766	BRCA
TCGA-A2-A04X-01A	0.0575195	0	0.0670608	0.14643	0	0.123713	0.0274314	0.0377094	0.0235053	0.0161864	0	0.0594832	0.0165328	0.0455869	0.0879938	0.132211	0.0327416	0.0354486	0.0904462	0	0	0	BRCA
TCGA-A2-A3XT-01A	0.0377779	0	0.000740941	0.104281	0	0.179324	0.0397287	0.0194215	0.0142106	0	0	0.0254599	0.014012	0.125753	0.125871	0.158417	0.105946	0.0118136	0.0234299	0	0.00860387	0.00521033	BRCA
TCGA-AR-A0TY-01A	0.0964378	0	0.0876439	0.0728173	0	0.0984399	0.0263347	0.0292984	0	0	0	0.0286586	0	0.144316	0.0355795	0.20983	0.00527323	0.0101052	0.155266	0	0	0	BRCA
TCGA-A2-A0YG-01A	0.132302	0	0.00904209	0.0655349	0	0.233472	0.0528982	0.0564609	0	0	0	0.00410956	0.00665177	0.0875632	0.0945448	0.151817	0.00178115	0.00529378	0.0969781	0	0	0.00154998	BRCA
TCGA-B6-A0WZ-01A	0	0.00222207	0	0.171872	0	0.0310167	0	0.0488405	0.0669669	0	0.0113185	0	0	0.174332	0.0533059	0.21699	0	0.0483013	0.174834	0	0	0	BRCA
TCGA-A7-A5ZX-01A	0.119118	0	0.0987155	0.0569283	0	0.162205	0	0.00573067	0	0	0	0.0102616	0	0.0762398	0.0563424	0.167957	0.0247629	0	0.221738	0	0	0	BRCA
TCGA-AC-A23G-01A	0.0601799	0	0.0026119	0.143551	0	0.0994209	0	0.0386783	0.027094	0	0	0.0316849	0.0879421	0.0973637	0.0426887	0.143363	0.101134	0.0225	0.101788	0	0	0	BRCA
TCGA-GM-A2DA-01A	0.110543	0	0.075792	0.172295	0	0.213217	0	0.0423012	0.0306286	0.0151692	0	0.0262239	0	0.0225525	0.0825915	0.101089	0.0132256	0	0.0885883	0	0.0057837	0	BRCA
TCGA-B6-A0X1-01A	0.022728	0	0	0.167631	0	0.104089	0.0849999	0.092833	0.0193152	0	0.026215	0.0279803	0.0766312	0.0897226	0.0904544	0.0873133	0	0.0728738	0.0372132	0	0	0	BRCA
TCGA-AO-A12E-01A	0.069108	0	0.00539803	0.0156363	0	0.224186	0	0.0278686	0	0	0	0.00836306	0.132946	0.039261	0.0538635	0.212729	0.0290696	0.0171243	0.164446	0	0	0	BRCA
TCGA-AR-A250-01A	0.0579953	0	0.00762648	0.0545779	0	0.240382	0	0.00398429	0.00223459	0	0	0.0700763	0.00739154	0.148059	0.10098	0.131154	0	0	0.168982	0	0	0.0065571	BRCA
TCGA-A8-A06O-01A	0.0473736	0	0.0535579	0.0532079	0	0.227383	0	0.014342	0.00497832	0	0	0.0383619	0.0313172	0.116098	0.0956901	0.17938	0.0520191	0	0.0843385	0	0.00195332	0	BRCA
TCGA-AO-A12G-01A	0.0971362	0	0.0451268	0.143292	0	0.166747	0	0.0361385	0.027222	0	0	0.0277199	0.0431631	0.00317911	0.091149	0.132042	0.0480506	0	0.139034	0	0	0	BRCA
TCGA-A7-A3IY-01A	0.00152911	0.00883045	0	0.0391239	0	0.183745	0.0119106	0.00696322	0.000711236	0	0.0102944	0.017986	0.057622	0.161743	0.0967416	0.206881	0.0797687	0	0	0.10623	0.000266311	0.00965365	BRCA
TCGA-BH-A1EY-01A	0.0352815	0.0117389	0	0.0971046	0	0.279835	0	0	0.00155812	0	0	0.0374346	0.00589524	0.0818911	0.105329	0.162292	0.061908	0.00186547	0.111437	0	0	0.00642984	BRCA
TCGA-A8-A079-01A	0	0.0813477	0.0322286	0.121231	0	0.13412	0	0	0.0384696	0.0141097	0	0.0108773	0.0546008	0.105531	0.0884303	0.197224	0.0321997	0	0.0813105	0	0	0.00831995	BRCA
TCGA-AO-A03P-01A	0.0701858	0	0.0526938	0.105299	0	0.125121	0.00905725	0.0587333	0.0109553	0.00403249	0	0.028866	0	0.100138	0.0968848	0.17119	0.0371644	0.00200915	0.127671	0	0	0	BRCA
TCGA-E2-A572-01A	0.0408448	0	0.11603	0.211761	0	0	0	0.0395437	0.0431108	0	0.0056926	0.00846759	0.0262376	0.106805	0.0733226	0.221078	0	0	0.107106	0	0	0	BRCA
TCGA-A2-A0YH-01A	0.0882359	0	0.0637766	0.103815	0	0.138551	0.0634731	0.0350344	0	0	0	0.0087908	0.0115141	0.0847048	0.0519046	0.160122	0	0.0408088	0.115888	0	0	0.0333808	BRCA
TCGA-E2-A15G-01A	0.0711708	0	0.00264293	0.0983137	0	0.208252	0	0.0602409	0.00131622	0	0	0.0157528	0.0939062	0	0.0619162	0.240706	0.0370016	0	0.107996	0	0	0.000783643	BRCA
TCGA-C8-A12M-01A	0.0375788	0.00480026	0.0497205	0.108845	0	0.175817	0.004041	0.0313196	0	0.0645027	0	0.0428178	0.00805961	0.0994478	0.0653973	0.104033	0	0.00719762	0.196421	0	0	0	BRCA
TCGA-AR-A0TV-01A	0.0287482	0	0.0243817	0.145776	0	0.135779	0.0335461	0.0578053	0.0251738	0	0	0.0386123	0.034939	0.153224	0.104331	0.146873	0.0266446	0	0.0441657	0	0	0	BRCA
TCGA-A7-A13G-01B	0.0275341	0	0.010888	0.0105458	0	0.156261	0.010545	0	0	0	0.0208735	0	0.0620042	0	0.0340026	0.409518	0.205261	0	0.0525666	0	0	0	BRCA
TCGA-A8-A07E-01A	0.0159077	0.00327384	0	0.0979597	0	0.252529	0.0140006	0	0.00996745	0.0183787	0	0.0295373	0.0222843	0.0241381	0.102444	0.162945	0.0565325	0	0.190102	0	0	0	BRCA
TCGA-E9-A1N9-01A	0.0759276	0	0.0274651	0.104586	0	0.299478	0	0.0302868	0.0204509	0.0302247	0	0.0180878	0.0222571	0.0713371	0.105636	0.105204	0.029721	0	0.0593394	0	0	0	BRCA
TCGA-BH-A0H3-01A	0.0817577	0	0.0199569	0.126225	0	0.228787	0	0.0389991	0.0311427	0.0292824	0	0.0146914	0.0272144	0.0404256	0.0822286	0.137155	0.077403	0.0116289	0.0531029	0	0	0	BRCA
TCGA-AR-A1AY-01A	0.0183253	0	0	0.0406657	0	0.184577	0.0010335	0.0334745	0	0	0	0.0448772	0.0188777	0.306169	0.108828	0.123685	0.0331746	0	0.080117	0	0	0.00619481	BRCA
TCGA-A2-A0D4-01A	0.0204944	0	0.0197196	0.0717464	0	0.230992	0	0	0	0	0	0.0130269	0.0215965	0.123856	0.00798397	0.239762	0.00237518	0	0.248448	0	0	0	BRCA
TCGA-E9-A5UO-01A	0	0	0.000707511	0	0	0.0735443	0	0.0426241	0.0107906	0.00120653	0.0852888	0	0.0261886	0.388659	0	0.153938	0	0.0391956	0.177858	0	0	0	BRCA
TCGA-GM-A2DL-01A	0.0627497	0	0	0.0457431	0	0.186878	0.00914326	0.07524	0.0202457	0	0	0.0198551	0.00146841	0.0792533	0.0867821	0.205616	0.0840812	0.0378948	0.0749204	0	0	0.0101289	BRCA
TCGA-EW-A1PD-01A	0.0549503	0	0.00628049	0.123976	0	0.168761	0	0.0356474	0	0	0	0.035331	0.0218399	0.22513	0.105874	0.153193	0.0453161	0	0.0215592	0	0.00214182	0	BRCA
TCGA-A1-A0SI-01A	0.125758	0	0.00543942	0.090309	0	0.0443316	0.00881733	0.167867	0	0.00477635	0	0.078993	0.013201	0.105689	0.0987203	0.0932418	0.01783	0.00999042	0.135036	0	0	0	BRCA
TCGA-A2-A0CV-01A	0.099246	0	0.0160943	0.180311	0	0.179531	0	0.0582358	0.0257663	0.0155595	0	0.017119	0.0497136	0	0.0841852	0.131322	0.0819294	0.0106764	0.0386882	0	0.00374194	0.00788013	BRCA
TCGA-E2-A15E-06A	0.206011	0.00105476	0.00548784	0.162632	0	0.157671	0.00301085	0.015358	0.00651487	0	0	0.00789028	0.0154714	0.0134945	0.0689296	0.198507	0.0299881	0	0.107219	0	0.000759181	0	BRCA
TCGA-AO-A12B-01A	0.021055	0	0.0309375	0.12995	0	0.239558	0	0.0429031	0	0.0159926	0	0	0.0791637	0.0110178	0.089019	0.233014	0.0199068	0.00170676	0.0790525	0	0	0.00672305	BRCA
TCGA-B6-A408-01A	0.0287786	0.0298341	0.0269098	0.175543	0	0.159745	0.0104741	0.0531923	0.0085857	0	0	0.0240802	0.013675	0.097007	0.099501	0.18717	0	0.0264843	0.0590193	0	0	0	BRCA
TCGA-OL-A5D7-01A	0.0790487	0.00732831	0.0637632	0.188679	0	0.115145	0.0746612	0.0602998	0.0395408	0	0.00672726	0.00202496	0.0342808	0.0618708	0.0800786	0.137047	0.00349352	0.0327175	0.0132937	0	0	0	BRCA
TCGA-A2-A0EW-01A	0.0783304	0	0.000787519	0.1463	0	0.26522	0.001565	0.0372599	0	0	0	0.0257808	0.0368821	0	0.0580765	0.159777	0.0608957	0.0250487	0.10156	0	0	0.00251664	BRCA
TCGA-A2-A0T4-01A	0.0494879	0	0.0168466	0.165677	0	0.112766	0	0.0615888	0	0	0	0.0562701	0.0257654	0.0556133	0.0849883	0.150744	0.0409182	0.0112235	0.168111	0	0	0	BRCA
TCGA-C8-A131-01A	0.0998918	0	0.0123099	0.0557991	0	0.176688	0.0267831	0.00196729	0	0.0220678	0	0.0217175	0.0583412	0.162711	0.0565188	0.203598	0.00612004	0.0459187	0.0337372	0	0	0.0158301	BRCA
TCGA-BH-A1EN-01A	0	0.00982754	0.00273792	0.0611977	0	0.272948	0	0	0	0	0	0.0128722	0.0218759	0.0548745	0.0486821	0.321861	0.02097	0	0.172153	0	0	0	BRCA
TCGA-D8-A3Z5-01A	0.0471802	0	0.246357	0.164415	0	0.116341	0	0.0584888	0.0167322	0	0.0225119	0.0172505	0.0201524	0	0.0799129	0.13566	0.0512172	0	0	0.0237807	0	0	BRCA
TCGA-E9-A247-01A	0.113766	0	0.0279924	0.0569988	0	0.22722	0	0.049673	0.0194048	0	0	0.0152201	0	0.0857286	0.0841735	0.138714	0.0616523	0.000235897	0.106637	0	0	0.0125828	BRCA
TCGA-C8-A12Q-01A	0.0341334	0.0529498	0	0.101405	0	0.174032	0	0.00335183	0.00574937	0	0	0.0481204	0.0163127	0.172523	0.108634	0.1488	0.013564	0	0.120425	0	0	0	BRCA
TCGA-E2-A1BD-01A	0.0674357	0	0.0145945	0.0452498	0	0.139306	0	0	0.0196937	0.0213875	0	0.0427982	0	0.143447	0.112896	0.120379	0.0572387	0	0.215573	0	0	0	BRCA
TCGA-E9-A1RI-01A	0.0997108	0	0.059214	0.0756351	0	0.252662	0	0.0329529	0	0	0	0	0.0745765	0.036228	0.0602774	0.183748	0.0198694	0.00437097	0.0995552	0	0	0.00119919	BRCA
TCGA-E2-A105-01A	0.0522628	0	0.0172821	0.0966265	0	0.10187	0	0.0383674	0.00990759	0	0	0.0253462	0.0012464	0.185492	0.128991	0.17405	0.0972483	0	0.0713093	0	0	0	BRCA
TCGA-D8-A1JK-01A	0.0285993	0	0.00241152	0.109285	0	0.128585	0.0279809	0.0952233	0	0	0	0.0365244	0.0214958	0.127264	0.130957	0.143209	0.120273	0.0148713	0	0.00521328	0	0.0081074	BRCA
TCGA-BH-A0BJ-01A	0.1424	0	0.057201	0.0973948	0	0.24913	0	0.0192507	0	0.00725581	0	0	0.00707395	0.0886594	0.0582317	0.149086	0.0260799	0	0.0982367	0	0	0	BRCA
TCGA-S3-AA14-01A	0.118836	0	0.0695748	0.0806087	0	0.200866	0	0.0555411	0	0	0	0.0142043	0.0245447	0.0115844	0.0651436	0.17077	0.0359631	0.0195604	0.132802	0	0	0	BRCA
TCGA-C8-A26V-01A	0.0770816	0	0.0180495	0.0213516	0	0.224892	0.0189355	0.039187	0.00397169	0	0.00145062	0.0552	0.00489946	0.0492089	0.107987	0.208036	0.0757338	0.0425402	0.0510481	0	0	0.000427439	BRCA
TCGA-BH-A1FB-01A	0.0911888	0	0.033327	0.101965	0	0.192095	0.0284541	0.0567677	0	0.0469164	0	0.00752442	0.0155435	0.0174163	0.09037	0.122463	0.0930862	0	0.102883	0	0	0	BRCA
TCGA-D8-A1JP-01A	0.00649959	0	0.00817877	0.156647	0	0.189816	0.0204861	0	0.00512704	0	0	0.0291773	0.0025738	0.0970913	0.112424	0.187721	0.0498449	0	0.122194	0	0	0.0122199	BRCA
TCGA-E2-A14X-01A	0.0782171	0.0938135	0.0591784	0.103209	0	0.202397	0.0356804	0.0539678	0	0	0	0.0216955	0.0171074	0.0712363	0.0884737	0.111836	0.00212688	0.0150739	0.0459867	0	0	0	BRCA
TCGA-BH-A0E2-01A	0.0391294	0	0.0561169	0.106316	0	0.188463	0	0.0621849	0.00307503	0.0531319	0	0.0256694	0	0.104595	0.0867278	0.11381	0.0243147	0	0.136464	0	0	0	BRCA
TCGA-PL-A8LZ-01A	0.108763	0	0.0158929	0.124677	0	0.0711309	0.0548799	0.120148	0	0	0	0.0590012	0.0161706	0.0626032	0.108883	0.137884	0	0.0637444	0.0562214	0	0	0	BRCA
TCGA-LL-A740-01A	0.0424153	0	0.046424	0.0333336	0	0.181624	0.00528909	0.0481365	0.0171374	0	0	0.0175023	0.0270742	0.122919	0.0478687	0.13996	0.158533	0.0237606	0.0720347	0	0.0135451	0.00244211	BRCA
TCGA-D8-A1X7-01A	0.0850611	0	0	0.030972	0	0.265801	0.0329755	0.0279313	0	0	0.00539391	0	0	0.119267	0.0681551	0.23219	0.0117731	0	0.0947561	0	0	0.025724	BRCA
TCGA-AO-A0JD-01A	0.0592783	0	0.00710443	0.112834	0	0.142252	0.0370593	0.0711223	0.0201746	0	0	0.0189955	0.0381805	0.10715	0.102428	0.109419	0.0890979	0.00154175	0.0833617	0	0	0	BRCA
TCGA-D8-A1X5-01A	0	0	0.0842017	0.0732452	0	0.186622	0	0.082581	0	0	0	0.028515	0.122635	0.111954	0.0871954	0.148918	0	0.00326853	0.0645845	0	0	0.00627944	BRCA
TCGA-E9-A22E-01A	0.0745639	0	0.0146615	0.171993	0	0.19999	0.0101013	0.025835	0.061909	0	0	0.0165078	0	0.074685	0.0892536	0.161384	0	0.00119333	0.0960859	0	0	0.00183739	BRCA
TCGA-AC-A23E-01A	0.039306	0	0.00248494	0.0318954	0	0.189718	0	0.0266355	0	0	0	0.0107885	0.0538673	0.0997153	0.0671117	0.2822	0.0149333	0	0.138622	0	0	0.0427214	BRCA
TCGA-AR-A0U2-01A	0.0681138	0	0.0250591	0.132987	0	0.19678	0.0694209	0	0	0.000259005	0	0.0114568	0.0292493	0.0763556	0.0985084	0.190371	0.0115232	0.00337524	0.0826522	0	0.00388775	0	BRCA
TCGA-A2-A1FV-01A	0.075273	0	0.0122733	0.0470651	0	0.224048	0	0.0799413	0	0	0	0.0538402	0	0	0.0518061	0.227121	0.00833787	0.000559649	0.215489	0	0.00424518	0	BRCA
TCGA-A8-A09B-01A	0.0532077	0	0.0140664	0.0990613	0	0.243376	0	0.014105	0	0	0	0.00535159	0.036333	0.0111949	0.102124	0.232448	0.0477082	0	0.132845	0	0	0.00817925	BRCA
TCGA-AN-A0XO-01A	0.0590368	0	0.0202204	0.0266783	0	0.164268	0	0.0687067	0.0210173	0	0	0.0373483	0	0.16496	0.00717526	0.105204	0.0988841	0.0927775	0.0819591	0	0	0.0517643	BRCA
TCGA-A7-A425-01A	0.0864661	0	0.0153457	0.115138	0	0.172065	0	0.032565	0	0	0	0.02609	0.0971437	0	0.0572074	0.230058	0.059514	0.00164682	0.102934	0	0	0.00382641	BRCA
TCGA-A2-A0CZ-01A	0.0827444	0	0.070128	0.103885	0	0.163582	0	0.0448831	0.0280803	0.0128223	0	0.0262717	0.00146333	0.0763849	0.0763422	0.104079	0.0521895	0.0114324	0.145711	0	0	0	BRCA
TCGA-GM-A3NY-01A	0.164199	0	0.109606	0.106707	0	0.172345	0.00201217	0.0900224	0	0.00768038	0	0.0501112	0.0125767	0.00366157	0.106034	0.115603	0.00572326	0	0.0531314	0	0	0.000586327	BRCA
TCGA-AR-A0U0-01A	0.0739405	0	0.0238621	0.123724	0	0.117588	0.0811516	0.0778028	0.00843965	0.00527594	0	0.0428529	0.0159231	0.0710253	0.129208	0.15262	0.0280513	0.0173854	0.0296596	0	0	0.00148928	BRCA
TCGA-AR-A24P-01A	0.100841	0	0.0523771	0.0572982	0	0.241343	0.00503047	0.0216233	0	0	0	0.00711538	0.0787308	0.0439239	0.0793866	0.164172	0.0309794	0.0464442	0.0668395	0	0	0.00389526	BRCA
TCGA-AN-A0G0-01A	0.0390641	0	0.006974	0.0371426	0	0.0931631	0.0343339	0.0836397	0.00145892	0.0180721	0	0.075888	0.013982	0.203273	0.0962497	0.197068	0.0341844	0.0022595	0.0594005	0	0	0.00384655	BRCA
TCGA-AN-A0AM-01A	0.0450489	0	0.0215104	0.143048	0	0.141327	0.0373089	0.094361	0.0273846	0	0	0.0488116	0.0145308	0.0661726	0.0954313	0.152897	0.0242056	0.0249476	0.0539563	0	0	0.00905812	BRCA
TCGA-BH-A0E6-01A	0.111796	0.0587001	0.0690483	0.283073	0	0	0.015634	0.0735602	0.00967162	0.0301531	0	0.00623	0	0.149103	0.0828275	0.0873189	0	0.00221469	0.0189312	0	0.00173924	0	BRCA
TCGA-E9-A248-01A	0.0581001	0.0253998	0.0910265	0.13881	0	0.160934	0.0778689	0.0197057	0.0134434	0.0256495	0	0.0115208	0	0.10789	0.0852831	0.104289	0.0267775	0.0049948	0.0446531	0	0	0.00365401	BRCA
TCGA-B6-A1KN-01A	0.121738	0	0.039623	0.0828342	0	0.175963	0.0354139	0.0993754	0	0.00104689	0	0.00576825	0	0.0485174	0.0866144	0.107091	0	0.100549	0.0886313	0	0	0.00683535	BRCA
TCGA-LL-A9Q3-01A	0.0516146	0	0.01248	0.170938	0	0.121318	0.0283038	0	0	0	0	0.0300202	0.0136826	0.028031	0.0885739	0.200368	0.0220279	0	0.23153	0	0	0.00111152	BRCA
TCGA-A8-A08B-01A	0.100036	0	0.101261	0.119571	0	0.0685984	0	0.0508162	0	0	0	0.0604033	0.00316643	0.131925	0.126155	0.0722611	0	0.039475	0.126332	0	0	0	BRCA
TCGA-A1-A0SG-01A	0.175938	0	0.0135707	0.0994574	0	0.24722	0	0.0162523	0	0	0	0.0103302	0.0116236	0.0364291	0.0581753	0.104639	0.077382	0	0.148982	0	0	0	BRCA
TCGA-BH-A0H0-01A	0.065838	0	0.072844	0.0397241	0	0.204631	0.0162291	0.0292552	0.00371632	0.00649752	0	0.0521422	0.0149029	0	0.0887912	0.162744	0.0279414	0	0.214743	0	0	0	BRCA
TCGA-D8-A1XR-01A	0.0300986	0	0.00869251	0.079433	0	0.141276	0	0.0456495	0.0298913	0	0	0.00198167	0.0150017	0.103587	0.0569745	0.23665	0.122594	0.0204962	0.0872666	0.00539861	0.0134548	0.00155435	BRCA
TCGA-C8-A12P-01A	0.0323303	0	0.0794487	0.0924784	0	0.164264	0.0186405	0.047632	0.0159864	0.0141887	0	0.013994	0.0904786	0.135619	0.0874818	0.122231	0	0.0258168	0.0594099	0	0	0	BRCA
TCGA-LL-A50Y-01A	0.0385495	0.0766061	0.0347295	0.142911	0	0.0885742	0	0.0178128	0.000232889	0	0	0.01592	0.0251016	0.0322214	0.0753593	0.177106	0.112121	0	0.162755	0	0	0	BRCA
TCGA-AO-A03N-01B	0.0693728	0	0.00960887	0.0697601	0	0.191724	0	0.0954664	0.00884341	0.0363156	0	0	0	0.201861	0.0407738	0.148439	0	0.0545935	0.0732419	0	0	0	BRCA
TCGA-E2-A1IU-01A	0.0529782	0.0567229	0.0438426	0.156577	0	0.128442	0	0.0633077	0	0.0109459	0	0.0194272	0.0630843	0.0374436	0.0844087	0.112588	0.0513403	0.00336342	0.115528	0	0	0	BRCA
TCGA-EW-A1IX-01A	0.131051	0	0.0256777	0.0441216	0	0.190138	0	0.0735521	0.0213035	0	0	0.0371569	0.0492877	0.0285389	0.0233809	0.163666	0.0954592	0.0221896	0.0740672	0.014405	0	0.00600519	BRCA
TCGA-A2-A0EV-01A	0.0992944	0	0.00973146	0.0752333	0	0.225579	0.00624318	0	0.00301073	0.0359888	0	0.0174291	0.0122882	0.127737	0.072593	0.156512	0.025706	0.00884656	0.123808	0	0	0	BRCA
TCGA-AC-A3W5-01A	0.0846043	0	0	0.149251	0	0.112894	0.00978499	0.0542949	0.011266	0	0	0.0813816	0.0188491	0.11657	0.109538	0.119641	0.0349378	0	0.0969877	0	0	0	BRCA
TCGA-AR-A2LN-01A	0.101154	0	0.0552774	0.127429	0	0.193148	0	0.0317132	0	0	0	0.0280063	0.0661817	0	0.0575415	0.150499	0.0344472	0.0136785	0.136095	0	0.00483008	0	BRCA
TCGA-E9-A1QZ-01A	0.0836434	0.0502055	0.01246	0.152484	0	0.206262	0.0185299	0.0339221	0.00557136	0.0333533	0	0.0211865	0.00382012	0.0262659	0.0711811	0.112337	0.055472	0.0167358	0.0965695	0	0	0	BRCA
TCGA-BH-A8FY-01A	0	0.00547263	0.00921689	0.042101	0	0.109069	0	0.0205851	0	0	0	0.0359892	0.253512	0	0.0742132	0.2922	0.0433768	0	0.0836347	0	0.0306291	0	BRCA
TCGA-AC-A6IX-06A	0.193321	0.0512227	0	0.145374	0	0.191632	0.00323416	0.0661295	0	0.00748926	0	0.0182932	0.0191805	0.00430628	0.0523661	0.138565	0.0016939	0.0115603	0.095632	0	0	0	BRCA
TCGA-AR-A1AL-01A	0.129751	0	0	0.0908579	0	0.309149	0.00278878	0	0	0	0	0	0.0260639	0	0.0445401	0.162218	0.155286	0	0.0642107	0.0096279	0	0.0055063	BRCA
TCGA-BH-A42T-01A	0.06028	0	0.00078888	0.149159	0	0.131484	0	0.118407	0.0203932	0	0	0.0229899	0.111202	0	0.0606018	0.138852	0.0740182	0.0334063	0	0.0503813	0.0280366	0	BRCA
TCGA-BH-A0B9-01A	0.0571402	0.0347636	0	0.18884	0	0.121569	0.0744166	0.0314207	0.0105402	0	0	0.0655739	0.0232404	0.0792962	0.0909224	0.0987186	0.053644	0.0149694	0.0549454	0	0	0	BRCA
TCGA-AO-A0J8-01A	0.0413466	0.00430059	0	0.0994114	0	0.190051	0.0109673	0	0.017354	0.051157	0	0.0131033	0.0153026	0.18153	0.0847112	0.0815086	0.053773	0.0115422	0.143941	0	0	0	BRCA
TCGA-BH-A2L8-01A	0.0734237	0	0.0407818	0.1583	0	0.141573	0.0521211	0.0272864	0.0313707	0.016227	0	0.0441077	0.0182913	0.0535561	0.0818848	0.106834	0.0630618	0	0.0911796	0	0	0	BRCA
TCGA-E9-A1N5-01A	0.00979185	0	0	0.186449	0	0.105531	0.00624468	0.0210134	0.0177446	0	0	0.0572739	0.0384017	0.106887	0.0765105	0.158432	0.0231322	0	0.192588	0	0	0	BRCA
TCGA-A8-A075-01A	0.048955	0	0.10208	0.109964	0	0.161863	0.0376166	0.0394175	0.0153184	0.00236738	0	0.00938574	0	0.0975925	0.0887026	0.166656	0.0633175	0	0.0390621	0	0	0.0177016	BRCA
TCGA-AN-A0FZ-01A	0.0951128	0	0	0.0757641	0	0.0416144	0	0.0334484	0.00627365	0.0208221	0	0	0	0.310396	0.0497097	0.305665	0.000846629	0	0.0603477	0	0	0	BRCA
TCGA-D8-A1XJ-01A	0.0394103	0	0.019999	0.0288308	0	0.211176	0	0.0544131	0.0333359	0	0	0.0319457	0.0245028	0.125324	0.0871872	0.174782	0.0674609	0.00553172	0.0774473	0	0	0.0186538	BRCA
TCGA-E2-A15F-01A	0.0982897	0.0370144	0.0148086	0.00562168	0	0.199617	0	0.0821226	0.0172825	0	0.00942398	0	0.00309923	0.119547	0.0702597	0.125642	0.0470766	0.0508911	0.11045	0	0	0.00885435	BRCA
TCGA-A2-A0EP-01A	0.144237	0	0	0.124854	0	0.115222	0.0207149	0.0927043	0.0186329	0	0	0.0466514	0.0395219	0.0644329	0.0490405	0.0990157	0.105386	0.0159679	0.0570926	0	0.00652595	0	BRCA
TCGA-BH-A18K-01A	0.0549802	0	0.00455217	0.0684263	0	0.143691	0	0.0658478	0.0266193	0	0	0.0110992	0	0.0863104	0.069359	0.213641	0.127245	0.0112043	0.0923514	0	0	0.0246738	BRCA
TCGA-AR-A5QN-01A	0.0924664	0	0.0170656	0.1406	0	0.241909	0	0.0165789	0	0.0161111	0	0.00214599	0	0.0196969	0.0961795	0.178981	0.0192909	0.0134725	0.13361	0	0	0.0118921	BRCA
TCGA-E9-A244-01A	0.103787	0	0.0169435	0.131694	0	0.238805	0.0217851	0.0735261	0.000617061	0	0.00559533	0	0.00278081	0.123806	0.0946977	0.117481	0.0291324	0.0393476	0	0	0	0	BRCA
TCGA-A8-A0A2-01A	0.0393059	0	0.108185	0.12942	0	0.222479	0	0.0636354	0.00753547	0	0	0.0200192	0.103817	0	0.064376	0.153355	0	0.0144025	0.0734701	0	0	0	BRCA
TCGA-B6-A40C-01A	0.0429674	0.00249393	0	0.228957	0	0.167662	0.0248373	9.92555e-05	0.0982076	0	0	0	0.0187634	0.0402212	0.0900156	0.18901	0.0213408	0	0.0708434	0	0	0.00458241	BRCA
TCGA-AR-A2LQ-01A	0.083068	0	0.108049	0.0427095	0	0.166044	0	0.0237486	0	0.011877	0	0.0192694	0.00719272	0.0370834	0.0474271	0.237849	0.0702293	0.0166045	0.128848	0	0	0	BRCA
TCGA-EW-A1J6-01A	0.0559318	0.0255255	0	0.122874	0	0.144857	0.0927105	0.0221015	0.00229853	0.0431551	0	0.00237401	0.0154161	0.0525383	0.142743	0.200203	0.0262353	0.0272297	0.0238071	0	0	0	BRCA
TCGA-EW-A1IZ-01A	0.0653274	0.0423356	0.0591601	0.255677	0	0.0449749	0.0744074	0.0779984	0	0.0186418	0	0.0580759	0.0037352	0.0342951	0.0850218	0.110709	0.0076567	0.00320183	0.0587811	0	0	0	BRCA
TCGA-AC-A2FG-01A	0.0642931	0	0.116755	0.0953756	0	0.170886	0	0.0204376	0.0140726	0	0.00215646	0	0.0533397	0.0402598	0.0346155	0.129545	0.114875	0	0.143388	0	0	0	BRCA
TCGA-A8-A09Z-01A	0.00520533	0	0.00146753	0.204825	0	0.104682	0.0582095	0.0597376	0.0417587	0.00780425	0	0.0591052	0	0.061033	0.0730239	0.165445	0.0718672	0.0251247	0.0607105	0	0	0	BRCA
TCGA-EW-A1P1-01A	0.0453812	0	0	0.142385	0	0.199793	0.0305412	0.0412384	0.0140782	0.00847435	0	0.0252721	0.018461	0.0975531	0.0851029	0.101059	0.0896701	0.028325	0.0656198	0	0	0.00704562	BRCA
TCGA-A8-A0A9-01A	0	0	0	0.0741482	0	0.182114	0	0.0147554	0.0250196	0	0	0.0787922	0.0328046	0.214336	0.105523	0.0947367	0.0155586	0	0.156959	0	0.00525233	0	BRCA
TCGA-BH-A0DT-01A	0.109342	0	0.021167	0.102447	0	0.217875	0.0125068	0.040712	0.026817	0.00754812	0	0.00241364	0.0152275	0.0381759	0.0974579	0.0860637	0.128626	0.0197242	0.0738962	0	0	0	BRCA
TCGA-A2-A0T2-01A	0	0	0	0.183815	0	0.0492142	0.076578	0.0877473	0.0179098	0.000346067	0	0.0899655	0.0200149	0.0981961	0.0834828	0.237685	0	0.0177189	0.02068	0	0	0.0166464	BRCA
TCGA-A7-A4SA-01A	0.0649118	0	0	0.198869	0	0.178444	0.00720141	0.0412239	0.0157012	0	0	0.023509	0.0220148	0.0171407	0.100444	0.144597	0.04635	0.0270049	0.11259	0	0	0	BRCA
TCGA-D8-A27F-01A	0.163569	0	0.0119107	0.0677975	0	0.181318	0	0	0	0	0	0	0.0376735	0.183671	0.0521956	0.154982	0.0754806	0.0259382	0	0.0238231	0.0151904	0.00645039	BRCA
TCGA-D8-A146-01A	0.120098	0	0.0381207	0.0839964	0	0.187458	0	0.0319265	0	0	0	0.0341566	0.0213736	0.0863612	0.058296	0.124872	0.0485905	0	0.164082	0	0	0.000667916	BRCA
TCGA-D8-A27E-01A	0.0379896	0	0.00337363	0.086496	0	0.215842	0	0.0799802	0	0.0146328	0	0.0227725	0.126643	0	0.0756463	0.148708	0.0820789	0.00532742	0.0882192	0	0.0090112	0.00327871	BRCA
TCGA-C8-A138-01A	0.0800114	0	0.0957406	0.18047	0	0.0689967	0.0446304	0.0477845	0.0419957	0.0108013	0	0.0411634	0	0.0476258	0.0686806	0.105549	0.0387596	0.0358472	0.0919442	0	0	0	BRCA
TCGA-E2-A14V-01A	0.0659071	0	0.00627412	0	0	0.169815	0.0330293	0.033217	0.0083021	0.0520394	0	0.0187128	0	0.125765	0.0969727	0.078314	0.0859354	0	0.225716	0	0	0	BRCA
TCGA-AC-A5EH-01A	0	0.00994709	0.000319055	0	0	0.220973	0	0.0274603	0.0011244	0.0397946	0	0.0483766	0.00198848	0.197024	0.0832386	0.227828	0.00561384	0	0.136312	0	0	0	BRCA
TCGA-A2-A0YL-01A	0.126548	0	0.0257963	0.166938	0	0.229135	0.0103917	0.0191634	0.00875447	0	0	0.00715441	0.000456444	0.00571561	0.0863716	0.144254	0.0694466	0.00612258	0.0937534	0	0	0	BRCA
TCGA-E2-A1LK-01A	0.00361403	0.0206233	0	0.139828	0	0.0612202	0	0.0232528	0.0318916	0	0	0.0634401	0.0300616	0.199207	0.067518	0.184454	0.0633263	0.106332	0	0.00523059	0	0	BRCA
TCGA-D8-A13Z-01A	0.101448	0	0	0.103497	0	0.113385	0.0116816	0.0596696	0.0168096	0	0	0.0222789	0.0329035	0.13027	0.0731907	0.140854	0.0841934	0.0633226	0.0441249	0	0.00237131	0	BRCA
TCGA-D8-A27V-01A	0.101596	0	0.0172178	0.10209	0	0.262586	0.0327088	0.0325429	0	0.0102562	0	0.00957284	0.0164363	0	0.0964605	0.140899	0.0920348	0	0.0855997	0	0	0	BRCA
TCGA-EW-A3U0-01A	0.0904409	0	0.0456828	0.169551	0	0.0846897	0.0609433	0.0636793	0	0	0	0.045163	0.0299154	0.07144	0.0894152	0.114394	0.0668653	0.00960756	0.0582128	0	0	0	BRCA
TCGA-A2-A4S2-01A	0.126736	0	0.00970299	0.0831465	0	0.189975	0.0472129	0	0.00419546	0.0143105	0	0.0553048	0.00961645	0.12566	0.0934851	0.098898	0	0.0532155	0.0885408	0	0	0	BRCA
TCGA-D8-A1XV-01A	0.0418561	0	0.00774166	0.023939	0	0.150366	0	0.0331724	0.0259452	0.000974776	0	0.000626359	0.146455	0.0956095	0.0754956	0.290089	0.0144621	0	0.0810624	0	0.0122051	0	BRCA
TCGA-BH-A1F0-01A	0.139856	0	0.0282059	0.0579779	0	0.161716	0.0204245	0.0825506	0	0.0340452	0	0.0454127	0.0484532	0.0465211	0.0898963	0.169274	0.00756399	0.0345066	0.0335965	0	0	0	BRCA
TCGA-AN-A0FT-01A	0.0553328	0	0.00869764	0.142345	0	0.185857	0	0.0452276	0	0	0	0.0491561	0.0426375	0.0728155	0.0791717	0.192101	0.0013635	0.000845327	0.105248	0	0.0192008	0	BRCA
TCGA-E2-A15K-01A	0.124616	0.00636068	0.0261069	0.159783	0	0.152899	0.0344823	0.0553992	0.014378	0	0	0.0105205	0.000246638	0.0518713	0.0759265	0.137885	0.0525613	0.0241248	0.0728384	0	0	0	BRCA
TCGA-BH-A0DL-01A	0.0204235	0	0.0291931	0.112936	0	0.13847	0.0692149	0.0523306	0.0136208	0	0	0.023915	0.0373793	0.0709747	0.0881347	0.143152	0.121695	0.0256713	0.028417	0	0	0.0244716	BRCA
TCGA-A2-A0EY-01A	0.0966597	0	0.0367099	0.0989076	0	0.240893	0.031045	0.0316101	0	0	0	0.00200628	0.0182075	0.0868057	0.0703649	0.137462	0.0410547	0	0.1066	0	0	0.00167408	BRCA
TCGA-B6-A0IG-01A	0.123473	0	0.0443372	0.106813	0	0.260449	0	0	0.0320345	0	0	0.0106232	0.0381263	0.142187	0.0989119	0.0273578	0	0.0633678	0.0523198	0	0	0	BRCA
TCGA-BH-A0HI-01A	0.0589146	0	0.00220265	0.0613379	0	0.194122	0	0.0672317	0.00825142	0	0	0.0665923	0.0382051	0.100603	0.0841272	0.166191	0.0355629	0.00921385	0.088525	0	0.0189189	0	BRCA
TCGA-E2-A576-01A	0.0534498	0	0.124716	0.110651	0	0.0852969	0	0.0743823	0.0342019	0.00640655	0	0.07667	0.00361949	0.0302459	0.0682736	0.105058	0.0534524	0.00131933	0.172257	0	0	0	BRCA
TCGA-BH-A201-01A	0.119368	0	0.0168794	0.0196636	0	0.223541	0	0.0242892	0	0	0	0.0309361	0.00937836	0.151118	0.070479	0.139235	0.0929272	0.0141553	0.0748635	0	0.00440253	0.00876506	BRCA
TCGA-D8-A1JB-01A	0.095718	0.0242679	0.0154689	0.181158	0	0.086856	0.0736267	0.0633204	0	0.0513747	0	0.0135113	0.0124497	0.048502	0.0961459	0.117843	0.0226223	0	0.0971348	0	0	0	BRCA
TCGA-A1-A0SN-01A	0.0500894	0	0.0268679	0.101527	0	0.261123	0.0734095	0	0.0157037	0	0	0.0163323	0.00766105	0.0795255	0.0867285	0.124754	0.0376485	0	0.117589	0	0	0.0010418	BRCA
TCGA-A8-A08A-01A	0	0.00272824	0.00102883	0.0941694	0	0.202742	0.0161627	0.0471455	0	0	0	0.0191286	0.0269343	0.105847	0.0684197	0.234827	0.0703662	0	0.110502	0	0	0	BRCA
TCGA-A2-A0YI-01A	0.0444616	0.045735	0.00865711	0.0715923	0	0.225834	0.0277535	0.0273586	0	0.0484046	0	0.0123949	8.10324e-05	0.0319624	0.11392	0.203106	0.0594698	0	0.0792686	0	0	0	BRCA
TCGA-AR-A1AN-01A	0.0228037	0.0187954	0	0.10194	0	0.247664	0	0	0.00306428	0	0	0.016001	0.0213643	0.176105	0.0797558	0.121492	0.0867803	0	0.104234	0	0	0	BRCA
TCGA-AR-A2LM-01A	0.0847622	0	0.0155098	0.124851	0	0.211559	0	0.0621087	0	0.0176208	0	0.0114223	0.0471514	0	0.0615384	0.127046	0.0629864	0.0140495	0.159395	0	0	0	BRCA
TCGA-AR-A5QQ-01A	0.105163	0	0.0916981	0.154901	0	0.110527	0.066417	0.0160237	0.0102524	0	0	0.00985564	0.0148141	0.0592874	0.0678543	0.139429	0.0887373	0.0228011	0.0254233	0	0	0.0168164	BRCA
TCGA-AR-A0TR-01A	0.178186	0	0.0318207	0.189832	0	0.0781215	0	0.0451458	0.0157765	0.00826284	0	0.0322395	0.00021	0.0225152	0.0710353	0.163168	0.0181192	0.00341914	0.135175	0	0	0.00697319	BRCA
TCGA-GM-A3XG-01A	0.147232	0	0.0663651	0.0797263	0	0.128896	0	0.0761299	0.0144376	0.00633658	0	0	0	0.151092	0.0629596	0.19555	0.00607735	0.0192091	0.0459894	0	0	0	BRCA
TCGA-BH-A1FC-01A	0.0294991	0.0197872	0.106745	0.144907	0	0.085059	0.172643	0.0563649	0	0.00838878	0	0.0167203	0.00230131	0.0354357	0.0883393	0.132282	0.00567174	0.0269585	0.058817	0	0.00845377	0.00162681	BRCA
TCGA-A2-A0D1-01A	0.0565828	0	0.0404697	0.115692	0	0.034992	0	0.0848067	0	0.0990731	0	0.0181297	0	0.361949	0.0712605	0.0281856	0	0.0709059	0.0179536	0	0	0	BRCA
TCGA-EW-A1P7-01A	0.156655	0.00398645	0.0218467	0.161806	0	0.173546	0.0189564	0.0685694	0	0	0	0.0259113	0.0246941	0.0502951	0.0580736	0.0989154	0.0550385	0.0415033	0.0402028	0	0	0	BRCA
TCGA-AR-A1AP-01A	0.0874289	0	0.00580812	0.0300856	0	0.211969	0	0.047965	0.0255388	0	0	0.00889232	0.0150608	0.0812611	0.106777	0.192874	0.10468	0.018299	0.0546833	0	0	0.00867729	BRCA
TCGA-E2-A150-01A	0.0286501	0.0249529	0	0.0636092	0	0.221517	0	0.064406	0	0	0	0	0.0285379	0.195644	0.162568	0.0808398	0.119881	0.00534186	0	0.00405272	0	0	BRCA
TCGA-EW-A2FW-01A	0.00090903	0.00753856	0.0343164	0.0243285	0	0.191081	0	0	0.0101565	0.0983732	0	0	0	0.19368	0.0716777	0.220208	0.00600579	0	0.117114	0.0246112	0	0	BRCA
TCGA-AR-A1AV-01A	0	0	0.00194072	0.0151296	0	0.199437	0	0.0267855	0	0.0115888	0	0.0236199	0.00591565	0.194519	0.0595431	0.227516	0.0724166	0	0.129843	0	0.0317449	0	BRCA
TCGA-A2-A0T1-01A	0.0240868	0	0.0677651	0.140734	0	0.13485	0.0348113	0.0501849	0.0494945	0.00617997	0	0.0252261	0.0310014	0.097368	0.0896293	0.150918	0.0385936	0.009221	0.0499369	0	0	0	BRCA
TCGA-AO-A0JF-01A	0.0618778	0	0	0.163165	0	0.181108	0.0082607	0.00231432	0.0161919	0.0128435	0	0.0157994	0.0411729	0.0137813	0.0653389	0.129228	0.144891	0	0.142769	0	0	0.00125819	BRCA
TCGA-OL-A6VR-01A	0.135979	0	0.0584812	0.0246467	0	0.16463	0	0.0254003	0	0.0108968	0	0.011441	0	0.24563	0.0354802	0.221884	0.00792261	0	0.0576084	0	0	0	BRCA
TCGA-A8-A090-01A	0.0567112	0	0.000172428	0.0306917	0	0.129712	0.00900755	0.00974367	0.0189226	0.0114753	0	0.0337048	0.0149829	0.226065	0.0663357	0.190277	0.0412025	0.0150036	0.145992	0	0	0	BRCA
TCGA-BH-A0BG-01A	0.0793984	0.0271607	0.0141238	0.12624	0	0.194258	0.0758066	0.0346162	0.0302522	0.0150577	0	0.030355	0.00971321	0.0460201	0.105927	0.113835	0.032269	0.0415228	0.0234438	0	0	0	BRCA
TCGA-LL-A441-01A	0.310912	0	0	0.056288	0	0.175038	0.0329181	0.0730135	0.00345122	0	0.0183422	0	0.0284594	0.0928161	0.073122	0.0571248	0.0301807	0	0.0483335	0	0	0	BRCA
TCGA-C8-A133-01A	0.0523956	0	0.00635975	0.0416793	0	0.135109	0	0	0.0214592	0	0	0.0418787	0.0337513	0	0.0628939	0.393965	0.0206605	0.0251623	0.146822	0	0	0.0178627	BRCA
TCGA-BH-A8FZ-01A	0.111773	0	0.039211	0.0904538	0	0.138109	0.048939	0.0429106	0	0	0	0.00552343	0.0138142	0.0542959	0.0424648	0.13353	0.0930996	0.0403079	0.109189	0	0.0320711	0.00430727	BRCA
TCGA-E2-A1II-01A	0.0362637	0.0451899	0.0106643	0.234574	0	0.0758977	0.15976	0.0171765	0.00862898	0.0215374	0	0.0356898	0.0066116	0.0302817	0.0992458	0.145865	0.00475885	0.0346762	0.026919	0	0	0.00625843	BRCA
TCGA-EW-A6SC-01A	0.109033	0	0.0225553	0.0256691	0	0.232875	0	0.0824178	0	0.0102798	0	0	0.0277298	0.00425081	0.0675838	0.154305	0.146661	0.00991164	0.0209276	0.071596	0.00570725	0.00849743	BRCA
TCGA-AN-A0XT-01A	0.12889	0	0.0147423	0.177807	0	0.150654	0	0.0106388	0	0	0	0.00629811	0.0372444	0.0596798	0.0975489	0.1057	0.00228152	0	0.208514	0	0	0	BRCA
TCGA-BH-A0RX-01A	0.101816	0.0179406	0.0193494	0.198896	0	0.0380856	0.0483888	0.0611495	0.021224	0	0	0.0635053	0.0109826	0.0553655	0.0817505	0.13631	0.0186163	0.0544529	0.0707448	0	0	0.00142276	BRCA
TCGA-A8-A08X-01A	0	0.0388488	0.175792	0.096691	0	0.166503	0.0221748	0.0467422	0.0280649	0	0	0.0053625	0.0138992	0.0646291	0.0639392	0.149444	0.0211374	0.040092	0.0593914	0	0	0.00728776	BRCA
TCGA-AO-A03V-01A	0.206895	0	0.0970329	0.102037	0	0.215665	0	0.0199949	0.00777463	0	0	0.00353741	0.00188417	0.0557025	0.084245	0.13389	0.010965	0.0100948	0.0502819	0	0	0	BRCA
TCGA-EW-A1PH-01A	0.0640952	0	0.0553535	0.175274	0	0.195145	0.0587477	0.070711	0	0	0	0.0102764	0.000831413	0.0768763	0.0790874	0.0813954	0.0499804	0.0474786	0.016077	0	0	0.0186704	BRCA
TCGA-A2-A0ST-01A	0.104761	0.0160103	0.0469478	0.156136	0	0.115427	0.0580894	0.045583	0.0121822	0.0032293	0	0.0275979	0.017016	0.0555796	0.0717841	0.0818621	0.114124	0.0433988	0.0302722	0	0	0	BRCA
TCGA-BH-A0BC-01A	0.0561217	0	0.01125	0.118386	0	0.192765	0	0.0358898	0.0549499	0	0	0.0207207	0.052871	0.074342	0.103509	0.134183	0.0810833	0	0.0554369	0	0	0.00849251	BRCA
TCGA-E9-A1NH-01A	0.00970454	0.0199943	0.00546747	0.0773903	0	0.21477	0	0	0.0216352	0	0	0.0548421	0.00486945	0.137763	0.101909	0.132227	0.132758	0	0.0830253	0	0	0.00364428	BRCA
TCGA-AC-A4ZE-01A	0.0595826	0	0.014131	0.200075	0	0.261541	0	0.0191961	0.00626994	0.00438026	0	0	0.0300736	0	0.0738758	0.192412	0	0	0.138462	0	0	0	BRCA
TCGA-A8-A07Z-01A	0.0427698	0	0	0.0620214	0	0.107185	0	0.0126774	0.0126326	0.0532721	0	0.022889	0.0461487	0.0369377	0.0532446	0.195611	0.0622063	0.094725	0.19768	0	0	0	BRCA
TCGA-OL-A66P-01A	0.0254912	0.0425265	0.094506	0.219718	0	0.0707653	0.00904123	0.0803312	0	0	0	0.0632662	0	0.0347997	0.0737991	0.174599	0.0410885	0	0.0641482	0	0	0.00592025	BRCA
TCGA-E2-A1LE-01A	0.0426601	0	0	0.281314	0	0.0932309	0.0486571	0.0500337	0	0	0	0.0438307	0.0323057	0.084877	0.0947085	0.151275	0.0209903	0.00339678	0.0527199	0	0	0	BRCA
TCGA-C8-A8HR-01A	0.0649557	0	0	0.127393	0	0.208233	0.0136645	0.0745858	0.00798996	0.0188952	0	0.0377089	0.0268167	0	0.109926	0.185725	0.0608125	0.00527298	0.0580205	0	0	0	BRCA
TCGA-A8-A09T-01A	0.0143816	0	0.0064542	0.0651014	0	0.251751	0	0.00103104	0	0	0	0.0521735	0.101973	0.0634061	0.0746631	0.273019	0.0348069	0	0	0.0163805	0	0.0448588	BRCA
TCGA-BH-A0HB-01A	0.0442817	0	0.0188296	0.158065	0	0.181331	0.0342047	0.0156074	0.0469208	0.00705954	0	0.0108916	0.0408263	0.0481705	0.0737842	0.153349	0.0758151	0.024185	0.0666778	0	0	0	BRCA
TCGA-A8-A08G-01A	0.0538143	0	0.0202878	0.0924383	0	0.100663	0.0397619	0	0.00380574	0.0335924	0	0.054886	0.00952611	0.142659	0.0786792	0.193509	0.0195663	0	0.154549	0	0	0.00226169	BRCA
TCGA-A2-A0EQ-01A	0.146847	0	0.0420296	0.120966	0	0.130783	0.103332	0.0115665	0.00172339	0.0118515	0	0.0542886	0.00723088	0.0822407	0.0884835	0.104385	0.0146459	0.0095316	0.070095	0	0	0	BRCA
TCGA-A8-A081-01A	0.0759988	0	0.0681827	0.193305	0	0.0912147	0.0920332	0.0174091	0.00106551	0.00702872	0	0.0338408	0.0157335	0.0528354	0.0906466	0.147448	0.0223869	0	0.0908707	0	0	0	BRCA
TCGA-AO-A1KO-01A	0.0482802	0	0.082978	0.117297	0	0.364677	0	0	0	0	0	0.0228882	0	0.0461573	0.0135064	0.179619	0.0436013	0.0545525	0.0264422	0	0	0	BRCA
TCGA-OL-A66H-01A	0.0274669	0.00324676	0	0.132421	0	0.17014	0	0.0529475	0	0	0	0.0363021	0.0426545	0.0253842	0.0955805	0.269602	0.00367711	0.0194268	0.0876863	0	0	0.033464	BRCA
TCGA-A2-A0T0-01A	0	0.00378067	0.00858172	0.0321584	0	0.289314	0	0.0167259	0.00204615	0	0	0.0482962	0.010761	0.158205	0.105392	0.275539	0	0.0269702	0.0159247	0	0.00630596	0	BRCA
TCGA-AN-A04C-01A	0.0386986	0	0.0179944	0.0996308	0	0.231161	0.0162968	0.0879958	0.00651526	0.00470827	0	0.0325154	0	0.0959685	0.080736	0.174047	0	0.0553315	0.0473523	0	0	0.0110481	BRCA
TCGA-E2-A573-01A	0.0589256	0	0.106472	0.111329	0	0.141794	0.0589981	0.0677062	0.0106091	0.0142574	0.00175079	0.0122223	0.0132627	0.0907337	0.0761347	0.137006	0.0203666	0.0417599	0.0304532	0	0	0.00621882	BRCA
TCGA-AN-A0XS-01A	0.0574933	0	0.097419	0.189329	0	0.157983	0.00574927	0.0308021	0.0446153	0	0	0.0203762	0.0434378	0.0453658	0.0803114	0.112851	0.0498995	0.00403695	0.0603302	0	0	0	BRCA
TCGA-D8-A3Z6-01A	0.191892	0	0.0260318	0.121044	0	0.125625	0	0.0215816	0.0151067	0	0	0.00909338	0.0169316	0.126513	0.0865584	0.114816	0.00718269	0	0.137625	0	0	0	BRCA
TCGA-EW-A3E8-01B	0.120677	0	0.0468026	0.138261	0	0.197605	0.0276226	0.0306424	0	0	0	0.0247126	0.0397017	0.0561285	0.0903509	0.100012	0.00106151	0.00454478	0.121878	0	0	0	BRCA
TCGA-C8-A137-01A	0.042751	0	0.103299	0.0245416	0	0.175565	0.0151572	0.0783879	0.0104289	0.00452627	0	0.0159567	0.000807557	0.133881	0.0931475	0.143108	0.00927936	0.0267189	0.122445	0	0	0	BRCA
TCGA-GM-A4E0-01A	0.106555	0	0.0151667	0.234778	0	0.120411	0.0106612	0.0159836	0	0	0	0.0615836	0.0234353	0.00344129	0.0992245	0.208678	0.00494067	0	0.0951405	0	0	0	BRCA
TCGA-E2-A1B4-01A	0.0581554	0	0.0121218	0.0634683	0	0.202344	0	0.0946408	0.0230411	0.0238225	0	0.0417675	0.0127404	0.0346304	0.0569824	0.189128	0.00215337	0.0553031	0.125424	0	0	0.00427683	BRCA
TCGA-EW-A2FS-01A	0.0788751	0.0211838	0.0646245	0.143295	0	0.218059	0	0.0771934	0.0174422	0.038567	0	0.000774911	0.017068	0.0325071	0.0920318	0.0893221	0.097306	0	0	0.00381784	0.007932	0	BRCA
TCGA-S3-A6ZG-01A	0.0862645	0	0.105679	0.104018	0	0.18869	0	0.0293513	0.0172265	0.00056686	0	0.0183888	0.0472703	0.0738738	0.0632272	0.126065	0.0103354	0.00379457	0.125249	0	0	0	BRCA
TCGA-GM-A3XN-01A	0.115247	0	0.105198	0.109115	0	0.175251	0.0063685	0	0.0175379	0.0280688	0	0.0018785	0.00565018	0.129716	0.104975	0.113671	0.00639779	0	0.0809248	0	0	0	BRCA
TCGA-EW-A1P8-01A	0.0213721	0	0	0.134491	0	0.177069	0	0.056982	0.0394973	0	0	0	0.036878	0	0.0714854	0.20222	0.172023	0.0147814	0	0.0570559	0.00225668	0.0138883	BRCA
TCGA-E2-A156-01A	0.00351738	0	0.00153663	0	0	0.119608	0	0.0645818	0.024625	0	0	0.065338	0.0302831	0.0926916	0.00854371	0.294556	0.0555796	0.0575736	0.171175	0	0	0.0103903	BRCA
TCGA-AC-A8OP-01A	0.0829501	0.057452	0	0.137889	0	0.178977	0	0.0517311	0	0	0	0.0126964	0.0489389	0.105739	0.109864	0.128391	0.0118727	0	0.0587589	0.0129611	0.00177984	0	BRCA
TCGA-AN-A0FS-01A	0.15719	0	0.0200666	0.0638294	0	0.173967	0	0.0555897	0	0	0	0.0268849	0	0	0.0293349	0.247904	0.0534672	0.00822056	0.157039	0	0	0.00650709	BRCA
TCGA-B6-A0IM-01A	0.00840182	0	0.0105989	0.0650573	0	0.206717	0	0.0420587	0.0305783	0	0	0.0187182	0	0.177988	0.0757515	0.161403	0.106397	0.0281571	0.0501098	0	0	0.0180635	BRCA
TCGA-E9-A3HO-01A	0.0200118	0.0206781	0	0.233631	0	0.0944027	0.0178981	0.043663	0	0	0	0.0481158	0.0446216	0.101074	0.145531	0.117138	0.0342889	0	0.0789465	0	0	0	BRCA
TCGA-D8-A27K-01A	0.115822	0	0.0452468	0.0714301	0	0.240483	0.0168915	0.085023	0	0.0150352	0	0	0.0354435	0.00806426	0.094253	0.130048	0.0551146	0.0247198	0.0623279	0	0	9.80318e-05	BRCA
TCGA-E9-A2JT-01A	0.242604	0	0	0.226028	0	0.0969412	0.0653755	0.0432321	0.0100337	0	0	0.0262472	0.0277674	0.0250156	0.0754918	0.0860293	0.00335795	0.00107522	0.0708012	0	0	0	BRCA
TCGA-GM-A2DK-01A	0.0933206	0	0.0136414	0.159437	0	0.116731	0.0190599	0.0325019	0.0159675	0.00941542	0	0.0167132	0.0102349	0.0796268	0.0534918	0.204651	0.0900467	0.00883323	0.0614637	0	0.00611436	0.00875078	BRCA
TCGA-AR-A1AK-01A	0.0491361	0	0.00212132	0.121199	0	0.135701	0.0398664	0.0260906	0	0	0	0.0680322	0.0101534	0.0293845	0.132647	0.22264	0.00489739	0.0157855	0.119298	0	0.0046525	0.0183949	BRCA
TCGA-BH-A18Q-01A	0.0697794	0	0.0174406	0.183136	0	0.0996822	0.0105088	0.109753	0	0	0	0.0601422	0.0502268	0.0298252	0.0979156	0.120117	0.0417675	0.035985	0.073721	0	0	0	BRCA
TCGA-E2-A153-01A	0	0.0250969	0	0.0137259	0	0.183693	0	0.0435746	0.00337094	0	0	0.0411603	0.118485	0.0667436	0.0213258	0.248959	0.000279409	0.0690032	0.159169	0	0	0.00541403	BRCA
TCGA-BH-A0BT-01A	0.044726	0.0335911	0	0.136377	0	0.136338	0.00114412	0.078886	0	4.48633e-05	0	0.0589208	0.037095	0.0733995	0.12968	0.0869022	0.0957879	0.0316216	0.0554853	0	0	0	BRCA
TCGA-E9-A54Y-01A	0.3182	0	0.0135323	0.101227	0	0.0104319	0	0.112433	0	0	0	0	0	0.114146	0.0406941	0.179691	0.0214122	0	0.0581042	0	0	0.0301286	BRCA
TCGA-E2-A14Q-01A	0.0746271	0	0.0280465	0.149484	0	0.262535	0.00686378	0.0282952	0	0.0238669	0	0.0245393	0	0.0127168	0.0929893	0.110554	0.0462956	0.0300132	0.109174	0	0	0	BRCA
TCGA-BH-A0HN-01A	0	0.0250906	0.0162176	0.0727677	0	0.109588	0	0.0532281	0.0200844	0	0	0	0.164295	0	0.0728288	0.312354	0.0761211	0	0.0743551	0.0030696	0	0	BRCA
TCGA-E2-A1IK-01A	0.0436638	0.0427531	0.0244087	0.166124	0	0.149387	0.0122486	0.0469173	0.00987713	0	0	0.0559706	0.0150599	0.0855968	0.0960153	0.169962	0.0082407	0.0081422	0.0656327	0	0	0	BRCA
TCGA-E2-A10C-01A	0.0988785	0	0.0455631	0.144191	0	0.186619	0.0282279	0.00828149	0.066853	0.0402965	0	0.00481055	0.0336268	0.0683225	0.079762	0.101741	0.0175215	0	0.0753049	0	0	0	BRCA
TCGA-A8-A095-01A	0.0748426	0	0	0.169651	0	0.0988366	0	0.0624743	0	0.0125298	0	0.0393523	0.0035698	0.0636504	0.0548676	0.156903	0.0561462	0.0271048	0.180072	0	0	0	BRCA
TCGA-A7-A0DB-01A	0.0630708	0	0.00304857	0.0235048	0	0.108092	0	0.00442077	0	0.0112219	0	0.0296247	0.0598582	0.251421	0.0369453	0.161204	0.0963573	0	0.150591	0	0.000639909	0	BRCA
TCGA-BH-A18J-01A	0	0.0175845	0	0.0309029	0	0.202789	0	0.0529899	0.0184748	0	0	0.0505112	0.102058	0.133562	0.0594772	0.261393	0	0	0.0529315	0	0	0.0173262	BRCA
TCGA-BH-A28O-01A	0.144558	0	0.142919	0.142851	0	0.224031	0	0.025516	0.00163369	0	0	0.0102678	0.0157982	0	0.0505609	0.107811	0.0552126	0.0128937	0.0659474	0	0	0	BRCA
TCGA-AC-A3TN-01A	0.0411885	0	0.0229613	0.119279	0	0.261094	0	0.0548694	0.00182951	0.0109116	0	0.0126165	0.0329262	0.0515951	0.0599058	0.150272	0	0.0550755	0.118352	0	0	0.00712394	BRCA
TCGA-A7-A13E-01A	0.0852245	0	0.0165642	0.132996	0	0.0742633	0	0.0720865	0	0	0	0.000460404	0	0.282162	0.0809748	0.189834	0	0.061273	0	0	0	0.00416116	BRCA
TCGA-BH-A0W5-01A	0.135682	0.0254147	0.0290741	0.118978	0	0.220484	0.0275624	0.0418841	0.00607937	0.008501	0	0.0171592	0.00332458	0.072695	0.0737824	0.0923829	0.0213346	0.000812376	0.10485	0	0	0	BRCA
TCGA-GM-A2DD-01A	0.0725236	0	0	0.142428	0	0.156727	0.0517747	0.00493217	0.0373555	0.0303997	0	0.0352829	0.0129547	0.0501961	0.080344	0.128048	0.0807452	0.0483304	0.0679582	0	0	0	BRCA
TCGA-AN-A0XV-01A	0.0424708	0.0278082	0.0381657	0.151832	0	0.195243	0	0.0116802	0.00149574	0.024362	0	0.0146117	0.0265796	0.123853	0.0977419	0.0727195	0.0469953	0	0.124441	0	0	0	BRCA
TCGA-E2-A1IL-01A	0.138462	0	0.0709009	0.0705306	0	0.146562	0	0.0526633	0	0.0321566	0	0.0122363	0.00487791	0.0504298	0.0971189	0.177415	0.0393585	0.00908833	0.0857605	0	0	0.0124397	BRCA
TCGA-EW-A2FR-01A	0.0398635	0	0	0.0464408	0	0.216606	0.000829699	0	0.0197805	0.028629	0	0.0951025	0	0.198355	0.115357	0.160626	0.00845329	0	0.0699562	0	0	0	BRCA
TCGA-3C-AAAU-01A	0.134461	0	0.0742	0.0675497	0	0.123128	0	0.068976	0	0	0	0.00997339	0.00166892	0.113028	0.0822572	0.254884	0.0087104	0	0.0611646	0	0	0	BRCA
TCGA-AR-A24W-01A	0.141506	0	0.0735472	0.069741	0	0.240332	0	0.0363311	0	0.0118783	0	0.0147158	0	0	0.00840562	0.110516	0.115714	0.0483165	0.10715	1.15034e-05	0.0131093	0.00872572	BRCA
TCGA-OL-A5RZ-01A	0.0724358	0	0.0446568	0.123131	0	0.0739163	0.00874892	0.116584	0	0	0	0.0333493	0.0324468	0.117954	0.0275533	0.279988	0	0.0163648	0.0499825	0	0.00137074	0.00151884	BRCA
TCGA-E9-A1RB-01A	0.0136762	0	0.00069362	0.130363	0	0.146155	0	0.029305	0	0	0	0.0218016	0.0068723	0.245091	0.0695	0.214842	0.0443693	0	0.0751857	0	0	0.00214501	BRCA
TCGA-AN-A0AJ-01A	0.0182264	0.0358811	0.00964697	0.182097	0	0.115992	0.0663349	0.0465508	0	0.00694772	0	0.0335892	0.0116782	0.0761097	0.086257	0.154934	0.0668312	0.0165609	0.0723636	0	0	0	BRCA
TCGA-AR-A1AT-01A	0.0465833	0	0.0406195	0.138817	0	0.165221	0.0325332	0.0585035	0.00860067	0.00756779	0	0.0396057	0.0365039	0.0837441	0.0807322	0.155756	0.0294411	0.0136858	0.0620855	0	0	0	BRCA
TCGA-A8-A09Q-01A	0.0781547	0	0.0168576	0.0823363	0	0.186733	0.0485668	0.029544	0.00327327	0.0291432	0	0.00808119	0.00779537	0.131217	0.0708638	0.156307	0.0350103	0	0.109014	0	0	0.00710306	BRCA
TCGA-A8-A083-01A	0.0286642	0	0.0126461	0.114486	0	0.100945	0	0.0901455	0	0.0167981	0	0.042656	0.025273	0.0633039	0.062213	0.271481	0.0696948	0.0135341	0.0705042	0	0	0.0176552	BRCA
TCGA-AN-A0XL-01A	0.0466564	0	0.00556704	0.124924	0	0.210667	0	0.0340242	0	0	0	0.0130215	0.0548975	0	0.0713122	0.241312	0.0492317	0	0.148386	0	0	0	BRCA
TCGA-E9-A1RC-01A	0	0	0.0120145	0.0437651	0	0.0444597	0	0.0574879	0.0137836	0	0	0.00730864	0	0.392067	0	0.274921	0	0.0638501	0.0765511	0	0	0.0137905	BRCA
TCGA-D8-A27I-01A	0.102407	0	0.0361165	0.140285	0	0.196441	0	0.0476552	0	0	0	0.0151876	0.0180088	0.0120187	0.0622727	0.144303	0.11563	0.0121418	0.0975339	0	0	0	BRCA
TCGA-A2-A04Y-01A	0.0643571	0	0.0207549	0.157394	0	0.227322	0.00111638	0.0525217	0.0102194	0.00922067	0	0.0133327	0.0443596	0.0198086	0.0912232	0.201432	0.0070255	0.000828769	0.0790838	0	0	0	BRCA
TCGA-PE-A5DC-01A	0.0208763	0	0	0.195824	0	0.240496	0	0.0253443	0	0	0	0	0.0288287	0.124468	0.148057	0.116484	0.0148158	0	0.0845669	0	0.000239372	0	BRCA
TCGA-OL-A5D8-01A	0.0738912	0	0.0109119	0.163343	0	0.0519078	0.0194885	0.0433438	0.0166226	0	0	0	0.0222432	0.132482	0.147527	0.116371	0.0541768	0	0.147553	0	0	0.000138105	BRCA
TCGA-A7-A26E-01A	0.0746918	0	0.0263956	0.017487	0	0.303081	0	0.00869902	0	0	0.00211184	0.000636023	0.134197	0	0.0679046	0.197496	0.0152153	4.92447e-05	0.133596	0	0.0143774	0.00406248	BRCA
TCGA-AN-A0FL-01A	0.0915817	0	0.00889007	0.0828233	0	0.19693	0	0.0277757	0	0	0	0.0164058	0.0445965	0.219776	0.0596192	0.179654	0	0.0340411	0.0379076	0	0	0	BRCA
TCGA-A8-A0A1-01A	0.00180813	0.00249126	0	0.0348687	0	0.158773	0.043494	0.054394	0.00975547	0.0465174	0	0.0266702	0.0376436	0.154058	0.102753	0.0944492	0.0743351	0.00285019	0.154224	0	0	0.000914395	BRCA
TCGA-AN-A0FN-01A	0.0928052	0	0.020028	0.122322	0	0.187575	0	0.0794764	0.00210484	0.0585451	0	0.0429786	0.0256942	0.0299981	0.078038	0.105087	0.0436639	0.0103872	0.101297	0	0	0	BRCA
TCGA-D8-A1J9-01A	0.0169567	0	0.0018491	0.0542734	0	0.187711	0.0149939	0.0385757	0.0400589	0	0	0.0158271	0	0.0875182	0.0825133	0.285687	0.00487683	0.00433362	0.126796	0	0	0.03803	BRCA
TCGA-BH-A1EO-01A	0.0540572	0	0	0.0136699	0	0.293193	0.0103759	0.0165077	0.0148987	0.0118169	0	0	0.0167406	0.0559847	0.0853712	0.168818	0.0693548	0.0214416	0.156203	0	0	0.0115664	BRCA
TCGA-B6-A0I2-01A	0.0479471	0	0.0854197	0.184711	0	0.093612	0.0709858	0.0402753	0.0590868	0	0	0.0497848	0.0513708	0.0694954	0.108938	0.0702511	0.0274731	0	0.040649	0	0	0	BRCA
TCGA-E9-A5UP-01A	0	0	0.011682	0.0359993	0	0	0	0.101179	0.0500771	0	0.0215643	0	0.0131529	0.389758	0.0284154	0.133952	0	0.157852	0	0.0563688	0	0	BRCA
TCGA-A2-A0T5-01A	0.0306155	0.0171918	0.0182031	0.0812254	0	0.161447	0	0.0545672	0.0420827	0	0.0309813	0	0.0378378	0.0915392	0.0825501	0.21411	0.0576471	0.0468791	0.033123	0	0	0	BRCA
TCGA-A7-A0DA-01A	0	0.018579	0.0109552	0.109824	0	0.105111	0	0.0496276	0.000135229	0	0	0.100419	0	0.30622	0.112909	0.132453	0	0	0.0526978	0	0.00106964	0	BRCA
TCGA-B6-A0IC-01A	0	0.0200723	0	0.0195529	0	0.161194	0	0	0.0396455	0	0	0.0641812	0.0634588	0.0987041	0.0648118	0.311149	0.114268	0.0120675	0.025168	0	0	0.00572701	BRCA
TCGA-BH-A5J0-01A	0.0205113	0.00692465	0.018696	0.156776	0	0.143673	0.0528851	0.00923705	0.0211797	0	0	0.0488081	0.0224751	0.0699256	0.0824751	0.15841	0.0775994	0	0.110424	0	0	0	BRCA
TCGA-A2-A0CY-01A	0.0318542	0	0.00722344	0.19754	0	0	0	0.122221	0.0262005	0	0	0.0401347	0	0.307467	0	0.183808	0	0.0320652	0.0206841	0	0	0.0308015	BRCA
TCGA-E9-A245-01A	0.0895483	0	0.100793	0.0795461	0	0.144868	0	0.0243319	0	0	0	0	0.0553991	0.00655476	0.0648566	0.253198	0.0426259	0	0.138279	0	0	0	BRCA
TCGA-GM-A3NW-01A	0.0931032	0	0.00396017	0.147915	0	0.168167	0	0.0086601	0	0	0	0.015587	0.0137365	0.0499302	0.134009	0.118128	0.0325532	0	0.214251	0	0	0	BRCA
TCGA-OL-A66N-01A	0.0386989	0.0530404	0.105351	0.162709	0	0.10056	0	0.046646	0	0	0	0.0502473	0.00560301	0	0.029753	0.169722	0.0682133	0.00825997	0.161197	0	0	0	BRCA
TCGA-A2-A0CQ-01A	0	0.016903	0	0.0972447	0	0.223127	0	0.0305751	0	0	0	0.00973031	0.0869333	0.00815277	0.114347	0.320421	0.0463154	0	0.0168824	0	0.0293679	0	BRCA
TCGA-C8-A1HG-01A	0.0165174	0.0226394	0.103458	0.204536	0	0.111239	0.0828227	0.0242103	0.0104965	0.0175583	0	0.0322173	0.00223394	0.0396157	0.0729859	0.145797	0.0375	0.00765097	0.0685222	0	0	0	BRCA
TCGA-AC-A2BK-01A	0.118539	0	0.0177919	0.214476	0	0.11319	0.0446953	0.092318	0	0	0	0.0187705	0.00914439	0.0101139	0.103972	0.162614	0.0703791	0.0239959	0	0	0	0	BRCA
TCGA-A8-A08J-01A	0.076161	0	0.0660047	0.0597836	0	0.207065	0	0	0.0291082	0	0	0.0385206	0	0.119219	0.0770821	0.227663	0.0113468	0	0.0824975	0	0	0.00554805	BRCA
TCGA-A8-A09V-01A	0.0800016	0	0.0839262	0	0	0.140061	0	0.022585	0	0	0.0139197	0	0.13082	0	0.055182	0.263486	0	0.0113852	0.192196	0	0	0.00643831	BRCA
TCGA-A2-A0T3-01A	0.125751	0	0.00774951	0.0891845	0	0.166745	0.00312482	0.0286746	0.000521944	0.015464	0	0	0.00258073	0.213942	0.111978	0.181142	0	0	0.0531406	0	0	0	BRCA
TCGA-C8-A1HK-01A	0.164014	0	0.110306	0.234901	0	0.0606923	0.0112968	0.0492682	0	0	0	0.0206211	0.00602885	0.0157638	0.10862	0.130897	0	0.0118751	0.0757139	0	0	0	BRCA
TCGA-AN-A04A-01A	0.0361597	0	0.00341149	0.117581	0	0.293217	0	0	0.0113303	0	0	0.00460708	0.00480654	0.107605	0.100547	0.153645	0.0864112	0	0.0806784	0	0	0	BRCA
TCGA-E9-A1RG-01A	0.0564807	0	0.0149207	0.139221	0	0.123444	0	0	0.0225338	0	0	0.0305032	0.0297385	0.0798516	0.0729286	0.207125	0.0963482	0	0.125159	0	0	0.00174534	BRCA
TCGA-JL-A3YW-01A	0.0762987	0	0	0.0255582	0	0.183522	0.00567859	0.0352851	0.0169583	0.0341178	0	0.0692559	0.0215199	0.147343	0.107473	0.167224	0.0361262	0.0189059	0.0547336	0	0	0	BRCA
TCGA-E2-A154-01A	0.00887623	0	0.00769562	0.0375081	0	0.161707	0	0.033426	0	0.00110236	0	0.0309981	0.0484685	0.0532849	0.0517784	0.381228	0	0.0514605	0.109218	0	0	0.0232477	BRCA
TCGA-A2-A04U-01A	0.101788	0	0.0893693	0.122404	0	0.134603	0.0135443	0.0735705	0.0166172	0	0	0.0176205	0.0190542	0.108048	0.0376369	0.155233	0.00717876	0.0792455	0.0240861	0	0	0	BRCA
TCGA-BH-A0EE-01A	0.0741303	0.0102976	0.0155543	0.0600586	0	0.208618	0.039852	0.0613467	0.00857918	0.0101588	0.00592846	0.0439234	0.00392616	0.0850218	0.100645	0.0979721	0	0.105991	0.0606171	0	0	0.00737924	BRCA
TCGA-BH-A0H5-01A	0.161479	0	0.043367	0.171116	0	0.0662228	0.0724266	0.0605273	0.0223061	0.0311537	0	0.0199194	0.00965444	0.0346278	0.0701866	0.0946371	0.0434539	0.0218033	0.0771188	0	0	0	BRCA
TCGA-EW-A1IW-01A	0.0919541	0.015215	0	0.117365	0	0.244213	0.0101519	0.00779409	0	0.012498	0	0.0170131	0.0182189	0.0690732	0.100863	0.164849	0.0644896	0	0.0663038	0	0	0	BRCA
TCGA-AO-A0J4-01A	0.178543	0	0.0529463	0.0998458	0	0.211584	0.0222523	0.0490316	0.0319778	0.00622751	0	0.00603744	0	0.0695447	0.10863	0.0997012	0.025143	0.0366478	0.00188647	0	0	0	BRCA
TCGA-A7-A3J1-01A	0.122379	0.0100489	0	0.162908	0	0.242341	0.0243812	0	0.00425864	0	0	0.0183475	0.0253351	0.0416246	0.107945	0.127316	0.0124653	0	0.10065	0	0	0	BRCA
TCGA-E9-A243-01A	0.0456784	0.0481725	0.0271322	0.11244	0	0.133059	0.106052	0.0123432	0.0139869	0.0668828	0	0.00906699	0.0075537	0.068011	0.0843026	0.117118	0.0181794	0.0355184	0.0691134	0	0	0.0253904	BRCA
TCGA-C8-A134-01A	0.0465661	0.0326226	0	0.0991939	0	0.0676433	0.0878729	0.0585871	0.00155999	0.0467234	0	0.0136171	0.0300907	0.14726	0.12349	0.13321	0.0757497	0.0124253	0.0184432	0	0.00494535	0	BRCA
TCGA-D8-A1Y1-01A	0	0	0	0.0519308	0	0.313614	0.00380296	0	0	0.00500135	0	0.00888923	0.134955	0.0484463	0.0697258	0.278012	0	0.0113075	0.0617375	0	0	0.0125775	BRCA
TCGA-AO-A12A-01A	0.174195	0	0.0407965	0.126782	0	0.156406	0	0.0518993	0.0306931	0.0147248	0	0.0174994	0.0160079	0.00866608	0.0675905	0.108233	0.0829718	0.0472245	0.0563095	0	0	0	BRCA
TCGA-E2-A108-01A	0.0716077	0	0.00956688	0.187313	0	0.0894286	0.0624012	0.0448904	0.00788505	0.00891096	0	0.0434222	0.0227695	0.0474856	0.0752759	0.135534	0.0286556	0.0232448	0.141609	0	0	0	BRCA
TCGA-BH-A0E1-01A	0.115257	0	0.069064	0.04493	0	0.148501	0	0.0261777	0	0	0.0246994	0	0	0.229808	0.0383179	0.18282	0.0335965	0	0.0868287	0	0	0	BRCA
TCGA-E2-A14U-01A	0.0982342	0	0.0096762	0.154604	0	0.198378	0	0.0731529	0	0	0	0.013291	0.0228893	0.0289201	0.0485965	0.293632	0.0250405	0	0.021778	0	0.0118066	0	BRCA
TCGA-BH-A0HL-01A	0.0436072	0	0.0140979	0.0222636	0	0.0551192	0	0.00810649	0.054857	0.00634059	0	0.0175682	0	0.302927	0.0163509	0.294929	0.0164363	0	0.0702559	0	0.0750871	0.00205284	BRCA
TCGA-E9-A229-01A	0.085535	0	0.0306679	0.0812512	0	0.258628	0	0.00841501	0.0169233	0	0	0.00539109	0.0400417	0.0435519	0.0657315	0.19727	0.0177596	0.032575	0.111812	0	0	0.0044467	BRCA
TCGA-A8-A08T-01A	0.0243461	0.0182957	0	0.0842062	0	0.232368	0	0.0104514	0.0151828	0	0	0.0331543	0.03465	0.138949	0.0487035	0.156673	0.0235174	0	0.179503	0	0	0	BRCA
TCGA-E9-A1RF-01A	0.0384205	0	0.00860067	0.191738	0	0.171863	0.0544911	0.0222204	0.0256124	0.000751059	0	0.0132412	0.000225972	0.106758	0.0861947	0.197219	0.0184097	0.0214796	0.032562	0	0	0.0102132	BRCA
TCGA-A2-A04T-01A	0.107062	0	0.027234	0.200431	0	0.0284682	0.110308	0.0933705	0	0.0208244	0	0.0234436	0	0.0557389	0.0882321	0.152278	0.0503408	0.0371758	0	0	0.00497966	0.000112732	BRCA
TCGA-E2-A15P-01A	0.125498	0	0.0436199	0.153073	0	0.107203	0	0.0253329	0.0109596	0	0	0.00942228	0.00761124	0.0324756	0.105923	0.177249	0.0159571	0	0.185675	0	0	0	BRCA
TCGA-C8-A3M8-01A	0.024502	0	0.00612898	0.163725	0	0.17163	0	0.0349472	0.0219023	0	0	0	0	0.161495	0.116654	0.203919	0.0295139	0	0.0655836	0	0	0	BRCA
TCGA-LL-A5YO-01A	0.141037	0	0.0521247	0.143106	0	0.0665823	0.075358	0.0237069	0.0293875	0	0	0.0516341	0	0.0724686	0.0829139	0.106505	0.0532508	0.0127557	0.0891699	0	0	0	BRCA
TCGA-OL-A66L-01A	0.0231084	0.0269528	0.0410882	0.17558	0	0.0897038	0.00717687	0.0828443	0	0.00802672	0	0.0612617	0.0323729	0.0305876	0.0646829	0.163394	0.0367625	0.0397023	0.114908	0	0	0.00184641	BRCA
TCGA-OL-A66K-01A	0.118446	0	0.0650983	0.0967669	0	0.107843	0	0.090157	0	0.00441007	0	0.025252	0.0638827	0.0378955	0.0273752	0.191342	0	0.0393776	0.115409	0	0	0.0167454	BRCA
TCGA-E2-A1LG-01A	0.0399615	0	0.119567	0.0955443	0	0.0884028	0.0157325	0.124266	0	0.0131969	0	0.021908	0.00545904	0.10124	0.130673	0.119021	0.0725375	0.0252395	0.0272509	0	0	0	BRCA
TCGA-E2-A1LS-01A	0.116803	0	0	0.105079	0	0.227295	0.00180487	0.10428	0	0	0.00341291	0	0.0652624	0	0.136823	0.166685	0.0037289	0.0688256	0	0	0	0	BRCA
TCGA-A7-A426-01A	0.113248	0	0.0846268	0.209022	0	0.118407	0	0.0243576	0	0	0	0.0583029	0.0190409	0	0.053808	0.136018	0.00484465	0	0.178325	0	0	0	BRCA
TCGA-BH-A0B7-01A	0.13052	0	0.037035	0.13621	0	0.215889	0.0302777	0.0536725	0	0	0	0.0181557	0.0168206	0.0688916	0.0698417	0.101842	0.0336815	0.024089	0.0630739	0	0	0	BRCA
TCGA-AC-A2FO-01A	0.0803458	0.0259021	0.0720511	0.11714	0	0.262449	0.0222874	0.00699529	0	0	0	0.0413787	0.030927	0.0128156	0.0691735	0.12911	0.0578646	0	0.0715602	0	0	0	BRCA
TCGA-D8-A27L-01A	0.0979305	0	0.0609223	0.0758288	0	0.196463	0	0.0255384	0.0399956	0	0	0.0278847	0.023225	0.0343142	0.0737651	0.11748	0.0900345	0	0.136231	0	0	0.000385915	BRCA
TCGA-AC-A2FF-01A	0.0702599	0	0.0977006	0.136493	0	0.185904	0.00549099	0.0401458	0.0104311	0.00894455	0	0.000724441	0.00436962	0.00850751	0.0724832	0.122002	0.0937538	0.0207938	0.121995	0	0	0	BRCA
TCGA-GM-A2D9-01A	0.0104115	0.0397047	0.043301	0.105439	0	0.173812	0	0	0.0024728	0	0	0.0310665	0.0233069	0.141554	0.108301	0.170994	0.0450824	0	0.101651	0	0.0029037	0	BRCA
TCGA-A2-A0D3-01A	0.139192	0	0.0446776	0.12624	0	0.163337	0.0288797	0.0555537	0.00800429	0.0524806	0	0.0405748	0	0.027056	0.0857566	0.123112	0.0215255	0.012679	0.0709324	0	0	0	BRCA
TCGA-A2-A0EO-01A	0.0863265	0	0.0510969	0.125737	0	0.186493	0.00435392	0.0230501	0.0130813	0	0	0.0360287	0.0379393	0.0393983	0.0750956	0.121228	0.0443047	0.0052865	0.15058	0	0	0	BRCA
TCGA-A2-A0T7-01A	0.0763235	0	0.0335155	0.123186	0	0.176868	0	0.0245592	0.0248881	0	0	0.00982228	0	0.133277	0.0575911	0.189034	0.021472	0.0279011	0.0952522	0	0	0.0063092	BRCA
TCGA-OL-A6VO-01A	0.0484008	0	0	0.0759991	0	0.184121	0.020861	0.106219	0	0.00386824	0	0.0502346	0.0162956	0.16933	0.10313	0.153083	0.0151499	0.042194	0.0111128	0	0	0	BRCA
TCGA-BH-A0EI-01A	0.0965588	0	0.00400589	0.00587164	0	0.14378	0	0.0428316	0.0038044	0	0	0.0447144	0.0720357	0.0521944	0.0125553	0.27043	0	0.0512624	0.197112	0	0	0.00284404	BRCA
TCGA-A8-A094-01A	0.0583483	0	0.0596421	0.0897397	0	0.188956	0.0726777	0.0311976	0	0.00924412	0	0.0321714	0	0.109089	0.0784251	0.167003	0.0209672	0.0416178	0.0258645	0	0	0.0150558	BRCA
TCGA-A8-A092-01A	0.0242911	0	0	0.0462619	0	0.151965	0.0148559	0.0495373	0.0500347	0	0	0.026174	0	0.187329	0.079071	0.225656	0	0	0.126913	0	0	0.01791	BRCA
TCGA-AC-A3W6-01A	0.0854988	0	0.00666993	0.169964	0	0.199591	0.0241569	0.00539788	0.0159065	0	0	0.0234243	0.00736441	0.0228967	0.0878332	0.186467	0.010878	0	0.153951	0	0	0	BRCA
TCGA-BH-A0BA-01A	0.143558	0	0.126699	0.104161	0	0.234889	0	0.0272832	0	0.014664	0	0.0131354	0.00348136	0	0.0591205	0.081254	0.0782037	0.0052293	0.108321	0	0	0	BRCA
TCGA-EW-A1OX-01A	0.00681261	0	0.0179846	0.0216899	0	0.121797	0	0.0262773	0.00198558	0.00582412	0.0273337	0	0	0.258402	0.0504437	0.26246	0	0	0.198989	0	0	0	BRCA
TCGA-A2-A0CR-01A	0.100117	7.91855e-05	0.0604662	0.236185	0	0.0398731	0.00920715	0.0912625	0.0224369	0.00745374	0	0.0561551	0.0209073	0.0431785	0.0756306	0.12064	0.0284848	0.00893021	0.0789926	0	0	0	BRCA
TCGA-D8-A1JD-01A	0.0617665	0	0.00428985	0.0456675	0	0.256958	0.00164796	0.0301507	0.0226545	0	0	0.0248255	0.0163343	0.017526	0.0673032	0.199911	0.0874534	0.0175031	0.123792	0	0	0.0222164	BRCA
TCGA-C8-A26X-01A	0.0311207	0.0334448	0.0890823	0.114311	0	0.0678728	0.066012	0.0547446	0	0	0.0112206	0.0541797	0.00975144	0.0789201	0.0836277	0.159971	0.071551	0.0178535	0.0563364	0	0	0	BRCA
TCGA-A1-A0SE-01A	0.0766456	0	0.0586552	0.148721	0	0.209742	0	0	0.0389475	0	0	0.0117055	0.0178873	0	0.0700075	0.110029	0.0860815	0.00739502	0.164183	0	0	0	BRCA
TCGA-A7-A4SF-01A	0.202505	0	0.0344029	0.180543	0	0.0448088	0.00537507	0.00401941	0	0	0	0	0.0199959	0.148025	0.0971357	0.104995	0.0239662	0	0.134228	0	0	0	BRCA
TCGA-OL-A66O-01A	0	0.03271	0.139168	0.145351	0	0.0661104	0	0.0622652	0.0314879	0	0	0.110809	0.00068004	0.0612897	0.0340499	0.167072	0	0.000715617	0.14122	0	0	0.00707134	BRCA
TCGA-C8-A26W-01A	0.080862	0.0445194	0	0.224142	0	0.109626	0.0223907	0	0.00321292	0.0267788	0	0.0147099	0.0036881	0.0778545	0.141416	0.161729	0.00874103	0	0.0633153	0	0.017015	0	BRCA
TCGA-E2-A9RU-01A	0	0.0246058	0.0444058	0.0966447	0	0.126975	0.00423646	0.0802405	0	0	0	0.03824	0.0631016	0.149688	0.0854241	0.181662	0.0163233	0	0.0784641	0	0	0.00998932	BRCA
TCGA-AN-A0FW-01A	0.0782071	0	0.000815759	0.169697	0	0.168726	0.0416648	0.0276801	0.0225817	0.023538	0	0	0.0182734	0	0.061356	0.182459	0.104123	0.011527	0.0893514	0	0	0	BRCA
TCGA-D8-A1JC-01A	0.0262671	0.00235708	0.00740784	0.0653814	0	0.190776	0	0.0292349	0.0140125	0.00753785	0	0.0237559	0.0151767	0.179948	0.125764	0.106546	0	0.038226	0.163199	0	0.00440942	0	BRCA
TCGA-C8-A12V-01A	0.0504075	0.0493329	0.0250754	0.121752	0	0.143564	0.0755486	0.0263623	0.00589248	0.0249394	0	0.0601216	0.00825269	0.0698652	0.0868237	0.121943	0.0388252	0.0404214	0.0508732	0	0	0	BRCA
TCGA-A2-A04P-01A	0.131425	0	0.0504033	0.122411	0	0.165268	0.00142584	0.130737	0.00459095	0	0	0.0270346	0.010079	0.0263182	0.092275	0.123079	0.025279	0.0578132	0.020972	0	0.0108884	0	BRCA
TCGA-BH-A0W3-01A	0	0.00300734	0.00490827	0.0691772	0	0.159843	0	0.0659432	0.00944035	0	0	0.0413826	0.125969	0	0.0689356	0.331621	0.00115215	0.00419695	0.113842	0	0	0.000581374	BRCA
TCGA-BH-A0B5-01A	0.100826	0	0.00438257	0.0341757	0	0.261494	0	0	0	0.030437	0	0.0283383	0.00809691	0.0999426	0.0792591	0.143332	0.0265639	0	0.180421	0	0.00273061	0	BRCA
TCGA-S3-AA10-01A	0.116686	0	0.0137331	0.123026	0	0.116281	0.0557182	0.158453	0	0	0	0.0467458	0.0186806	0.0685591	0.0887537	0.0873496	0.0292167	0.0664477	0	0	0.0103495	0	BRCA
TCGA-BH-A0B0-01A	0.0824594	0	0.0253799	0.0797984	0	0.181871	0.0156748	0.0255141	0.05491	7.7452e-06	0	0.0205594	0.0283162	0.0544146	0.0749008	0.121403	0.0758829	0.0373029	0.121605	0	0	0	BRCA
TCGA-E2-A574-01A	0	0.0485336	0.0228565	0.0442016	0	0.0624303	0	0.0900891	0.0304903	0	0	0	0	0.420521	0	0.108784	0.0181045	0.14804	0	0	0.00594871	0	BRCA
TCGA-AN-A0XN-01A	0.0245895	0	0	0.0667928	0	0.270432	0.00594944	0.0509598	0.0215455	0	0.0010312	0	0.0931449	0.128145	0.0611362	0.172545	0.00610006	0.0510505	0.0171252	0.0198687	0	0.00958479	BRCA
TCGA-AN-A0XW-01A	0.0513537	0	0.028627	0.11748	0	0.173866	0.0712887	0.0535114	0.00727859	0.0181994	0	0.041956	0.0337235	0.0497256	0.0921874	0.132715	0.0145939	0.011469	0.102024	0	0	0	BRCA
TCGA-C8-A1HF-01A	0.0571659	0	0.0299827	0.158936	0	0.187396	0.0952389	0.0392712	0.0081206	0.0319456	0	0.020941	0.0064564	0.0604376	0.0800244	0.167498	0.0153587	0.0166756	0.0245506	0	0	0	BRCA
TCGA-AR-A2LO-01A	0.130893	0	0.0316737	0.177074	0	0.189745	0.00316454	0.0646223	0.0291243	0	0	0.0240948	0.0196022	0.0210211	0.0870936	0.0970446	0.0539877	0.00929727	0.049183	0	0	0.0123781	BRCA
TCGA-D8-A1XA-01A	0.0090405	0.0200915	0	0.0626659	0	0.215269	0	0.039058	0.0225721	0	0	0.0347272	0	0.125484	0.0733086	0.178525	0.00754725	0.00801866	0.167491	0	0	0.0362022	BRCA
TCGA-BH-A0BL-01A	0.141011	0	0.0347893	0.0577517	0	0.218424	0.0627994	0.038413	0	0	0	0.0245734	0.0328507	0.0313302	0.0956788	0.106141	0.0930474	0.0246464	0.0385437	0	0	0	BRCA
TCGA-EW-A1J2-01A	0.0795871	0	0.00401924	0.1198	0	0.186538	0.0108621	0.0467772	0	0.0148737	0	0.00512829	0.0274818	0.146361	0.0704511	0.119888	0.0532691	0.0143546	0.0996527	0	0	0.000957096	BRCA
TCGA-BH-A0AZ-01A	0.137127	0	0.0535488	0.12788	0	0.246205	0.00697219	0	0.00146744	0	0	0	0	0.0636231	0.0767762	0.154723	0.0409983	0	0.0848358	0	0	0.0058436	BRCA
TCGA-E9-A227-01A	0.0829115	0	0.0223876	0.153717	0	0.147691	0.050985	0.00349116	0.00853071	0.0347899	0	0	0.0249719	0	0.0620932	0.166626	0.136798	0.0319633	0.0730432	0	0	0	BRCA
TCGA-A2-A0D2-01A	0.0859892	0	0.0250997	0.16787	0	0.104196	0.0709898	0.0384005	0.000214417	0	0.00794055	0.0128156	0.0400635	0.0703258	0.0887743	0.13372	0.0707956	0.0307496	0.0520554	0	0	0	BRCA
TCGA-D8-A1XM-01A	0.0853455	0	0	0.0894882	0	0.259583	0.0134537	0.0171423	0.000716825	0	0	0.00136796	0.0283912	0.0249341	0.0837533	0.159678	0.106263	0.00437886	0.122625	0	0	0.00287933	BRCA
TCGA-D8-A1Y3-01A	0.0481402	0	0.000878454	0.160332	0	0.0724239	0.0294235	0.0804137	0	0	0	0.0219659	0.0610441	0.110745	0.081873	0.183132	0.000336614	0.0178604	0.122144	0	0	0.00928704	BRCA
TCGA-C8-A275-01A	0.0764209	0	0.0565793	0.115892	0	0.150054	0.0934635	0.0250486	0.00578166	0.0059987	0	0.0120576	0.00467097	0.124744	0.0875549	0.118674	0.044924	0.0185147	0.0596208	0	0	0	BRCA
TCGA-E2-A3DX-01A	0.106916	0	0.0532981	0.205352	0	0.151094	0.0169109	0.00720717	0.0328776	0.00426496	0	0.0296781	0.0194636	0.0258633	0.0679686	0.102595	0.0813707	0.00180976	0.0933302	0	0	0	BRCA
TCGA-C8-A1HM-01A	0.0670213	0	0.00379723	0.16922	0	0.0812846	0.119271	0.0873485	0	0.0440011	0	0.0595524	0.00599794	0.016784	0.106374	0.149924	0.00040986	0.0218621	0.0632297	0	0	0.00392211	BRCA
TCGA-E2-A158-01A	0.0856085	0	0.0360697	0.121621	0	0.0902745	0.0372176	0.133478	0	0	0	0.021124	0.0128356	0.0872123	0.132897	0.107524	0.0784395	0.0171122	0.0385858	0	0	0	BRCA
TCGA-AR-A0TP-01A	0	0.0214755	0	0.0105364	0	0.115212	0	0.0404624	0.00514431	0	0	0.028622	0.0368028	0.291522	0	0.324523	0.0222717	0.0696434	0.0337849	0	0	0	BRCA
TCGA-A7-A26F-01B	0.151322	0	0.0200112	0.101575	0	0.217659	0.0208312	0.0085168	0	0	0.000397943	0	0.0158836	0.0841609	0.0203868	0.172763	0	0.133165	0	0.0365872	0	0.0167406	BRCA
TCGA-A2-A1FW-01A	0.132187	0	0.00682003	0.157843	0	0.194475	0.00464743	0	0	0.0314823	0	0	0.0163629	0.0170293	0.125029	0.2097	0	0	0.104423	0	0	0	BRCA
TCGA-E2-A15A-06A	0.086111	0.0435883	0.0188413	0.133997	0	0.225973	0.0661496	0.0299936	0.0054429	0	0.022012	0	0.0319669	0.0184441	0.097355	0.121372	0.0605879	0	0.0341949	0	0.00397033	0	BRCA
TCGA-BH-A0C7-01B	0.0806653	0	0	0.085826	0	0.232302	0.00499457	0	0.00231719	0	0	0	0.0220642	0.160729	0.0867615	0.0384382	0.0441186	0.0435173	0.198266	0	0	0	BRCA
TCGA-AR-A1AJ-01A	0.112725	0	0.00387312	0.11901	0	0.138104	0.0820024	0.0651966	0	0.0088118	0	0.00640628	0	0.0267456	0.106152	0.18383	0.0661676	0.0441378	0.027407	0	0	0.00943101	BRCA
TCGA-E9-A1R5-01A	0.0252568	0	0.00817051	0.00699217	0	0.322606	0	0	0.0335903	0	0	0.0048048	0	0.146978	0.101215	0.158035	0.0624781	0	0.127452	0	0	0.00241996	BRCA
TCGA-A8-A09A-01A	0.129027	0	0.0114475	0.108759	0	0.209163	0.0167382	0.00376344	0	0	0	0.0336405	0.0161867	0.0537993	0.113256	0.150729	0.0325171	0	0.120974	0	0	0	BRCA
TCGA-GM-A2DC-01A	0.0721054	0	0.0531382	0.154821	0	0.174302	0	0.0779041	0.0301994	0	0	0.0289731	0.039522	0.00104327	0.101433	0.138471	0.0175444	0	0.110544	0	0	0	BRCA
TCGA-A2-A3KC-01A	0.109131	0	0.0517508	0.0325887	0	0.273235	0	0.023279	0.00812172	0.00277132	0	0.0206477	0.00202046	0.0669878	0.0766564	0.154604	0.0728294	0	0.103662	0	0	0.00171442	BRCA
TCGA-AO-A0J9-01A	0.102685	0	0.0134083	0.174001	0	0.171286	0	0	0.0325104	0	0	0.0225233	0.0175031	0.116082	0.0582346	0.158071	0.0612226	0	0.0724718	0	0	0	BRCA
TCGA-E2-A14Y-01A	0.0520142	0	0.0729529	0.0399078	0	0.16298	0.00961	0.121592	0	0	0.0217803	0.0522084	0	0.145342	0.0861982	0.119639	0.0118373	0.0744668	0.0100794	0	0	0.0193916	BRCA
TCGA-D8-A4Z1-01A	0.0881002	0	0.0437137	0.146757	0	0.190135	0	0.0684294	0.00590547	0	0.0126552	0.0140639	0.0332143	0	0.0618684	0.152207	0.0427945	0	0.140156	0	0	0	BRCA
TCGA-3C-AALI-01A	0.0357513	0.0246918	0.00859132	0.283175	0	0.0324121	0.020641	0.0349814	0.0161311	0	0	0.0863471	0.0263824	0.0600004	0.124603	0.144326	0	0.0370747	0.0636	0	0	0.00129174	BRCA
TCGA-E2-A159-01A	0.0821328	0	0.0325216	0.158969	0	0.0708577	0.0564015	0.0432368	0	0.00589286	0	0.062044	0.00254472	0.0521755	0.0918511	0.168335	0.0659974	0.0262687	0.0806407	0	0.00013035	0	BRCA
TCGA-E2-A155-01A	0.102458	0	0.00234723	0.119986	0	0.187278	0	0.0663597	0.00400008	0	0	0.0360463	0	0.0689629	0.0997636	0.146141	0	0.00470361	0.161954	0	0	0	BRCA
TCGA-A8-A082-01A	0	0	0.000368029	0	0	0.14732	0	0.0123757	0.0267976	0	0.00874499	0.0212446	0.163086	0.0896618	0.0768254	0.365356	0.00350545	0	0.0676004	0	0	0.0171142	BRCA
TCGA-E2-A14R-01A	0.0103179	0.0799995	0.041832	0.138813	0	0.0435503	0.0174114	0.115268	0	0	0	0.0627539	0.0457079	0.13873	0.125634	0.11876	0.00488063	0.0085738	0.0450906	0	0.00267739	0	BRCA
TCGA-D8-A141-01A	0.0974978	0	0.0069953	0.160811	0	0.150327	0.0410994	0.0341711	0.0311228	0.0173984	0	0.0209551	0.0127905	0.0733568	0.0952849	0.109104	0.0724705	0.00438374	0.0722313	0	0	0	BRCA
TCGA-BH-A204-01A	0.0193534	0	0	0.0599278	0	0.185972	0	0.0127102	0	0	0	0.0174902	0.130425	0.00208106	0.0649482	0.325345	0	0	0.106725	0	0.0612883	0.013734	BRCA
TCGA-E2-A109-01A	0.161982	0	0.0924403	0.11047	0	0.164238	0	0	0.00460772	0.00777485	0	0.0223807	0.00728278	0.128095	0.0783612	0.103057	0	0.0110101	0.108301	0	0	0	BRCA
TCGA-C8-A1HJ-01A	0.115437	0	0.0354739	0.119879	0	0.173718	0.0928783	0.0741519	0	0.0149656	0.000839882	0	0.0128384	0.0562081	0.114534	0.100057	0.0119236	0.0520873	0.0250085	0	0	0	BRCA
TCGA-BH-A0C1-01B	0.0537592	0	0.00416602	0.182243	0	0.297648	0.000143608	0.00626704	0	0	0	0.0379709	0.0239375	0.0564175	0.106821	0.094532	0.0181187	0	0.117976	0	0	0	BRCA
TCGA-D8-A1Y2-01A	0.0423373	0.0289273	0	0.081135	0	0.28511	0.00581882	0	0.0141075	0.011515	0	0.00620322	0.0331806	0.121338	0.0708805	0.181734	0.0455662	0	0.0533801	0	0	0.0187653	BRCA
TCGA-AR-A2LJ-01A	0.0706173	0	0.0787098	0.12115	0	0.13559	0	0.0262642	0.028883	0	0	0.0341152	0.0391087	0.0918094	0.0549799	0.13912	0.083427	0.0072799	0.0889455	0	0	0	BRCA
TCGA-AC-A2QH-01B	0.0014356	0.00369943	0	0	0	0.30628	0	0.0109189	0.0504067	0	0.0412352	0.017352	0	0.5014	0	0.0270988	0.00255313	0	0	0.0376201	0	0	BRCA
TCGA-A2-A0YK-01A	0.175681	0	0.0100625	0.146674	0	0.190233	0.0467881	0.0593514	0	0.00842156	0	0.0171558	0.024247	0.0355344	0.0779565	0.103679	0.0285583	0	0.0756572	0	0	0	BRCA
TCGA-E9-A22H-01A	0.0450621	0.00868604	0	0.0633069	0	0.162826	0.067082	0	0	0.0671207	0	0	0.00700888	0.0492695	0.145761	0.209873	0.0262098	0	0.147795	0	0	0	BRCA
TCGA-E2-A1L8-01A	0.111597	0	0.075927	0.089874	0	0.204614	0.0161575	0.0563782	0.00221676	0.0130411	0	0	0	0	0.0663606	0.0936114	0.16862	0.064024	0.0282143	0	0	0.00936367	BRCA
TCGA-BH-A0B8-01A	0.0513626	0	0.00283599	0.0769135	0	0.295357	0.0106318	0.0232429	0	0	0	0.0288439	0.0593045	0.00637163	0.0779628	0.166171	0.0589274	0.0205829	0.111752	0	0	0.00974012	BRCA
TCGA-BH-A18G-01A	0	0.00188554	0	0.131272	0	0.263605	0.0565047	0	0	0	0.0543228	0.00886883	0.164658	0.0218167	0.0578032	0.144876	0	0.0855407	0.00884659	0	0	0	BRCA
TCGA-JL-A3YX-01A	0.0521931	0	0.0347115	0.160119	0	0.122767	0	0.0698389	0	0	0	0.0312827	0.0143556	0.0151359	0.0411836	0.159043	0.0317392	0.0102911	0.25734	0	0	0	BRCA
TCGA-S3-AA17-01A	0.0995383	0	0.0480084	0.102971	0	0.121139	0.0858146	0.0345679	0.0378613	0.0222952	0	0.0159484	0.0276717	0.0735948	0.0887491	0.139443	0.00587513	0.0408897	0.0556323	0	0	0	BRCA
TCGA-E2-A15M-01A	0.0892232	0	0.0267181	0.109938	0	0.234392	0.020605	0.03342	0.0113721	0.0317113	0	0.0249637	0.0185587	0.0303625	0.0854987	0.129587	0.0740481	0.00782535	0.0717765	0	0	0	BRCA
TCGA-E2-A56Z-01A	0.0331933	0	0.0210968	0.181116	0	0.0388905	0	0	0.0390486	0.040959	0	0.0420804	0.0291617	0.186271	0.133895	0.133161	0.00599281	0	0.109002	0	0.00613172	0	BRCA
TCGA-A7-A0CH-01A	0	0.0155639	0	0.0849234	0	0.268978	0.000535587	0	0	0	0	0.0291812	0.0378411	0.153216	0.0619629	0.129023	0.0519215	0.0230287	0.143826	0	0	0	BRCA
TCGA-AR-A0TZ-01A	0.0541095	0	0.00845398	0.0799066	0	0.250647	0	0.0642511	0	0	0	0.0152197	0.083855	0.0176906	0.0636707	0.19535	0.0590519	0.022106	0.0754474	0.0102402	0	0	BRCA
TCGA-E2-A15I-01A	0.122651	0	0.0289578	0.144657	0	0.229578	0.00488164	0.0528977	0.00733434	0.021623	0	0.00273615	0	0.034941	0.0779104	0.110752	0.0742108	0.0193284	0.0600893	0	0	0.00745133	BRCA
TCGA-BH-A0B4-01A	0.0612773	0	0	0.184026	0	0.169762	0	0.0140155	0	0	0	0.0651291	0.018107	0.0703796	0.099526	0.147063	0.0184699	0	0.152244	0	0	0	BRCA
TCGA-E2-A15K-06A	0.0904497	0	0.109338	0.0563721	0	0.0423057	0	0.0183828	0.0223926	0	0	0.0163716	0.100709	0	0.0189734	0.198971	0.166141	0.00981751	0.128573	0.0152194	0.00598379	0	BRCA
TCGA-BH-A0WA-01A	0.068323	0	0	0.0935197	0	0.195389	0.0642037	0.0425913	0.0191654	0.00245425	0	0.001796	0.00919471	0.108541	0.119244	0.146717	0.0766714	0.020324	0.0318662	0	0	0	BRCA
TCGA-A2-A0ET-01A	0.0622946	0	0.0270557	0.144321	0	0.223615	0.0424638	0.0571066	0.0142642	0	0	0.00821805	0.0648916	0	0.0569629	0.146208	0.0981983	0.00351678	0.0248514	0	0.0260323	0	BRCA
TCGA-OL-A5RW-01A	0.00637034	0.0498054	0.0193192	0.0272649	0	0.218676	0.0130987	0.115277	0.0257443	0	0	0.0116136	0.0805715	0.0785482	0.0787311	0.177514	0	0.0761794	0.0126279	0	0	0.00865849	BRCA
TCGA-AN-A0FD-01A	0.0559755	0	0.0682572	0.14628	0	0.132288	0.0184361	0.0776201	0.0247065	0	0	0.0348993	0	0.0927608	0.0762734	0.14998	0.00557487	0.0299716	0.06992	0	0	0.0170564	BRCA
TCGA-BH-A0H7-01A	0.0760677	0.00361863	0	0.0463068	0	0.214332	0	0	0.0344536	0.0507914	0	0.0239988	0	0.192242	0.0949471	0.083448	0.0320923	0.00916632	0.138483	0	0	5.26089e-05	BRCA
TCGA-LL-A5YL-01A	0.0910431	0.0174765	0.0354759	0.228473	0	0.0281098	0.00212258	0.0252686	0	0.00381823	0	0.0522384	0.0279132	0.0555449	0.0676812	0.194986	0.00846256	0.00547014	0.155916	0	0	0	BRCA
TCGA-A2-A0D0-01A	0.0505816	0	0.000882396	0.167164	0	0.143183	0.074683	0.0613062	0.0222383	0	0	0.0488736	0.0421585	0.0616692	0.0793563	0.113956	0.11634	0.010405	0	0.006984	0	0.000219821	BRCA
TCGA-AO-A129-01A	0.145383	0	0.0488626	0.176236	0	0.0904256	0.0507515	0.047872	0.00491917	0	0	0.0433268	0.0265685	0.0835688	0.098609	0.107446	0	0.0504839	0.0255472	0	0	0	BRCA
TCGA-BH-A1EW-01A	0.110308	0	0	0.0494377	0	0.172033	0.0359762	0	0.0191276	0.00742132	0	0.0309855	0.0769141	0.0503619	0.0806057	0.133576	0	0.0575935	0.155552	0	0	0.0201065	BRCA
TCGA-AO-A03M-01B	0.0948426	0	0.0734455	0.0807005	0	0.0809946	0.0793134	0.0364064	0.00650381	0.0668497	0	0.0280691	0.00823444	0.0385954	0.0993412	0.149779	0.0253077	0.0226769	0.108939	0	0	0	BRCA
TCGA-B6-A0RP-01A	0.0735887	0.00769867	0	0.127449	0	0.2326	0	0.00616115	0.00831068	0	0	0.0689269	0.0106075	0.108268	0.0725166	0.181645	0.0560526	0.00200317	0.0387861	0	0	0.0053851	BRCA
TCGA-E2-A15T-01A	0.111338	0	0.0288089	0.105859	0	0.146457	0.0024566	0.0491508	0.0234447	0	0	0.00743011	0.00545747	0.120357	0.0744576	0.159903	0.0979284	0	0.0669509	0	0	0	BRCA
TCGA-A2-A4RW-01A	0.108878	0	0.0497943	0.0953223	0	0.139611	0	0	0.0462845	0	0	0.0466179	0.00670032	0.0167865	0.0774623	0.12838	0.0597463	0	0.224417	0	0	0	BRCA
TCGA-A8-A08O-01A	0.172068	0	0.108293	0.0538332	0	0.211966	0	0.046725	0.00130522	0	0	0.0350565	0.0188824	0.0227865	0.0595368	0.12691	0.0409405	0	0.101697	0	0	0	BRCA
TCGA-BH-A18I-01A	0.0555144	0	0.0279418	0.0804247	0	0.217506	0.0119123	0.0414218	0.0353605	0.02133	0	0.027931	0.027571	0.0429816	0.0963349	0.08127	0.08846	0.0308873	0.113153	0	0	0	BRCA
TCGA-BH-A0BM-01A	0.0678753	0.0175505	0.044609	0.138884	0	0.26781	0	0.00330307	0	0	0	0.0357181	0.0150681	0.0885442	0.0679541	0.0984695	0.0261355	0	0.128079	0	0	0	BRCA
TCGA-E2-A14N-01A	0.0795819	0	0	0.0783624	0	0.255967	0.0618056	0.0797258	0	0.0356377	0	0	0	0.109186	0.103482	0.106225	0	0.0900274	0	0	0	0	BRCA
TCGA-5L-AAT0-01A	0.0741579	0	0.00591946	0.20422	0	0.131148	0.00716081	0.0374512	0.0104595	0	0	0.0444056	0.00684836	0.0871287	0.0957203	0.104452	0.0382685	0	0.15266	0	0	0	BRCA
TCGA-BH-A6R9-01A	0.0602211	0	0.0407098	0.141657	0	0.111434	0.0324748	0.00971854	0.0243088	0	0	0.0477697	0.0169161	0.054306	0.0720476	0.15852	0.111657	0	0.108373	0	0	0.00988723	BRCA
TCGA-EW-A1PG-01A	0.158516	0	0.0146935	0.0880817	0	0.188181	0.0149982	0.00660754	0	0	0	0.00261184	0.0738796	0.035656	0.0599873	0.112369	0.100066	0.0448251	0.0844188	0	0.0151078	0	BRCA
TCGA-AN-A03Y-01A	0.0322014	0.0429469	0.0117214	0.104106	0	0.208867	0.0449383	0.00994676	0	0.00768707	0	0.0394027	0.00501808	0.0496408	0.11352	0.122	0.0347401	0	0.168844	0	0	0.00441936	BRCA
TCGA-B6-A0RT-01A	0.135265	0	0.0343846	0.186372	0	0.114433	0.0809837	0.0191319	0.0484238	0.00254798	0	0.0277889	0.0199151	0.0465434	0.0875321	0.110786	0.00791419	0.0373025	0.0406764	0	0	0	BRCA
TCGA-A2-A25D-01A	0.0756859	0	0.0101981	0.200849	0	0.108903	0.0418847	0.0328501	0.0250383	0.0218464	0	0.0282058	0.020877	0.0183319	0.0838338	0.131555	0.0348492	0.0423892	0.122703	0	0	0	BRCA
TCGA-A7-A56D-01A	0	0.0144454	0.110137	0.0824355	0	0.0862948	0	0.0533753	0.0346702	0	0	0.0652765	0.0857086	0.0753794	0.0351827	0.170329	0	0.0782211	0.0976113	0	0	0.0109338	BRCA
TCGA-D8-A73W-01A	0.0435745	0	0	0.0861222	0	0.191902	0	0.0580226	0.02367	0	0.00799547	0.0104563	0.0296159	0.0855409	0.0839553	0.276093	0	0.00704582	0.0631954	0	0	0.0328101	BRCA
TCGA-AO-A0J5-01A	0.0520484	0	0.0634312	0.0859007	0	0.182373	0	0.0223724	0	0.0316024	0	0	0.00884233	0.0503311	0.0712873	0.241707	0.0239341	0	0.154096	0	0	0.0120745	BRCA
TCGA-A2-A1G6-01A	0.085105	0	0.0755381	0.180758	0	0.13594	0	0.0178283	0.033146	0.0058288	0	0.00676078	0.0211052	0	0.0218599	0.178126	0.148732	0.0022077	0.0818727	0	0	0.00519254	BRCA
TCGA-AC-A3OD-01B	0.0416905	0	0.0251337	0.12498	0	0.281556	0.0608473	0.0198584	0	0.0336892	0	0.00234294	0	0.00129341	0.0779545	0.130097	0.0734046	0.0259015	0.101251	0	0	0	BRCA
TCGA-A7-A0CJ-01A	0.0928326	0	0.0150713	0.0828383	0	0.164078	0.0315773	0.0798753	0.0161621	0.00871095	0	0.0218641	0	0.184214	0.0740643	0.113157	0.0121837	0.0206479	0.0670869	0	0.000524542	0.0151112	BRCA
TCGA-A8-A07U-01A	0.0897208	0.0139018	0.0465765	0.104175	0	0.102547	0.0967596	0.0633544	0	0	0	0.0636828	0.0329494	0.0619655	0.100114	0.104272	0.012855	0.0489651	0.0536802	0	0	0.00448061	BRCA
TCGA-D8-A1XS-01A	0.0281723	0	0.0458792	0.0842199	0	0.186861	0.00996321	0.0721531	0.0161557	0.00704881	0	0.0264152	0.0514977	0.0698419	0.0740368	0.188591	0.0111802	0.00830653	0.116561	0	0	0.00311663	BRCA
TCGA-B6-A0I8-01A	0.106481	0	0.080914	0.0759642	0	0.0509014	0	0.0291658	0.017752	0	0.000303444	0.00607307	0.0152614	0.0756268	0.0526162	0.30124	0	0.0429062	0.122702	0	0	0.0220929	BRCA
TCGA-LL-A5YM-01A	0.00477624	0.0179148	0.041475	0.197097	0	0.0331197	0	0.0140645	0.0045242	0.00800841	0	0.0200206	0	0.190161	0.056143	0.246249	0.000693228	0	0.165753	0	0	0	BRCA
TCGA-E2-A15E-01A	0.12407	0	0.023619	0.0961584	0	0.148854	0	0.0478027	0	0	0	0.0452661	0.0237506	0.0468989	0.0757433	0.151053	0.0473619	0.0117747	0.157648	0	0	0	BRCA
TCGA-D8-A27G-01A	0.0216991	0.0436574	0	0.163023	0	0.177301	0.0387993	0.0498938	0	0	0	0.0287889	0.00869873	0.0685728	0.0862079	0.141161	0.0316681	0	0.140529	0	0	0	BRCA
TCGA-BH-A1EX-01A	0.042789	0.0139568	0	0.0966728	0	0.21178	0.0045806	0.0921539	0	0	0	0.0155446	0.0167745	0.133039	0.0815071	0.208544	0.041409	0	0.0412491	0	0	0	BRCA
TCGA-A8-A076-01A	0.0926928	0	0.031163	0.0405557	0	0.171154	0.00253331	0.00438983	0.0286572	0.0181059	0	0.00976773	0	0.157339	0.0612633	0.192548	0.0403841	0.0193457	0.108908	0	0	0.0211927	BRCA
TCGA-EW-A1OV-01A	0.112781	0	0.0437701	0.166189	0	0.146587	0.0676836	0.0592679	0	0.0100009	0	0.0264083	0.0268728	0.0435698	0.0744992	0.124512	0.00347594	0.0216377	0.0727447	0	0	0	BRCA
TCGA-B6-A0X7-01A	0.0538577	0	0.0446586	0.102445	0	0.167859	0	0.0297586	0.0112739	0	0	0.0376989	0	0.0305892	0.0947957	0.173514	0.0297064	0.00565573	0.218187	0	0	0	BRCA
TCGA-B6-A0WT-01A	0.0586982	0	0.0961888	0.0469409	0	0.224998	0	0.0429305	0.0262121	0	0	0.0172259	0	0.0316898	0.0603531	0.162083	0.0265749	0.0398484	0.153903	0	0	0.0123534	BRCA
TCGA-A2-A4S3-01A	0.00672451	0.0213458	0.00311375	0.231568	0	0.0136071	0.0584542	0.0231665	0.00876654	0	0	0.0483224	0.0101183	0.132917	0.0949866	0.140305	0.0509439	0	0.155661	0	0	0	BRCA
TCGA-BH-A0BZ-01A	0.0394118	0	0	0.176308	0	0.132844	0.0491974	0.044833	0.0522407	0.0124619	0	0.0264312	0.0117963	0.110461	0.111117	0.152911	0.0281378	0.00261246	0.0492009	0	0	3.60874e-05	BRCA
TCGA-OL-A5RU-01A	0.0839802	0.0419428	0.110185	0.177946	0	0.132255	0.00618888	0.063484	0.00287985	0	0	0.0192272	0.0223245	0.018203	0.0714522	0.111146	0.0672112	0.00079698	0.0707767	0	0	0	BRCA
TCGA-D8-A73U-01A	0	0.0538306	0.0923963	0.157864	0	0.127505	0.00801735	0.0509959	0.0291945	0.0108736	0	0.036683	0.0465908	0.116891	0.0605549	0.129273	0	0.0184443	0.060885	0	0	0	BRCA
TCGA-A2-A0YT-01A	0.0606673	0	0.011886	0.00963023	0	0.296026	0	0	0.0111408	0	0	0.0388902	0.0672173	0.0637853	0.063312	0.162894	0.0217879	0.0702583	0.102734	0	0.0197705	0	BRCA
TCGA-A1-A0SK-01A	0	0.037013	0.0735288	0.165613	0	0.231756	0	0.0519694	0.0352727	0	0	0	0.0168297	0.23062	0.0301399	0	0	0	0.0228206	0	0.104438	0	BRCA
TCGA-E9-A295-01A	0.0486628	0	0.00478705	0.144208	0	0.143529	0.0077182	0.0259903	0.0516761	0	0	0.0181142	0.00641966	0.0132636	0.101763	0.146515	0.142501	0	0.144853	0	0	0	BRCA
TCGA-AR-A1AR-01A	0.0717674	0.00875506	0	0.0200434	0	0.285029	0.0587711	0.011933	0	0.0165757	0.00326919	0	0.0588703	0.0904429	0.086891	0.168724	0.0557247	0.0610553	0.00115259	0	0.000995742	0	BRCA
TCGA-D8-A1XY-01A	0.0522727	0	0.00929272	0.0141483	0	0.120153	0.0193597	0.0576391	0.0147989	0	0	0.035043	0.0301794	0.143616	0.0493502	0.229586	0.0539704	0.0172804	0.152437	0	0	0.000873557	BRCA
TCGA-LL-A8F5-01A	0	0.063752	0.124445	0.157092	0	0.0425221	0.0445399	0.0773814	0.0143948	0.0110742	0	0.0305064	0.00238475	0.121818	0.0693573	0.145282	0.0281814	0.0360457	0.0312238	0	0	0	BRCA
TCGA-E9-A1R6-01A	0.0189171	0	0.00592446	0.0842888	0	0.133723	0	0.0609401	0.0429512	0	0	0.0188333	0.0663327	0.0766743	0.0886363	0.279556	0.00421895	0.00279428	0.105738	0	0	0.010472	BRCA
TCGA-BH-A1FL-01A	0.113911	0	0.00641431	0.121791	0	0.184677	0	0.0899085	0	0.0141414	0	0.00579156	0.0236992	0.0216783	0.0746925	0.139574	0.0374997	0	0.166221	0	0	0	BRCA
TCGA-E9-A1RE-01A	0.0859601	0	0.0156286	0.0949918	0	0.225992	0	0.0438965	0.0275465	0.00475847	0	0.0142802	0	0.111427	0.0633865	0.10541	0.0272935	0	0.179429	0	0	0	BRCA
TCGA-D8-A1JN-01A	0.0609747	0	0.026072	0.132051	0	0.177611	0.0244587	0.0828812	0.00258326	0.0256047	0	0.0278519	0.0224258	0	0.0867379	0.146475	0.0364974	0	0.147775	0	0	0	BRCA
TCGA-D8-A145-01A	0.0695244	0	0.184217	0.112811	0	0.157938	0.0067328	0.0431261	0	0.00717326	0	0	0	0.0354737	0.0581585	0.125893	0.0749591	0	0.123993	0	0	0	BRCA
TCGA-B6-A0IK-01A	0.0848596	0	0.0496452	0.207749	0	0.0936995	0.0147081	0.0564023	0.016788	0	0	0.0218405	0.0165602	0.047855	0.0862554	0.148556	0.0410023	0.0398107	0.0742683	0	0	0	BRCA
TCGA-C8-A1HE-01A	0.0357499	0.0173929	0	0.0869759	0	0.251528	0.0176984	0	0.00468905	0	0	0	0.00910987	0.0642844	0.111671	0.196414	0.0740959	0	0.13039	0	0	0	BRCA
TCGA-A8-A0AB-01A	0.131176	0	0.0914807	0.0655421	0	0.0884395	0	0	0	0	0	0	0.00195597	0.105683	0	0.204146	0.0663334	0.00147941	0.238687	0	0	0.00507705	BRCA
TCGA-EW-A1J3-01A	0.0839878	0	0.0124482	0.0367456	0	0.270424	0.0161225	0.0794796	0	0.0183173	0	0	0.0583902	0.0324455	0.0854639	0.187198	0.0104815	0.0330715	0.028435	0.0461886	0	0.000800131	BRCA
TCGA-GI-A2C8-01A	0.0450709	0	0.0151587	0.0631734	0	0.178583	0	0.0588099	0.0242801	0.0184773	0.00737272	0	0.0835611	0.0698787	0.0645399	0.228012	0.00920271	0.00758661	0.117694	0	0	0.00859866	BRCA
TCGA-A2-A0YJ-01A	0.0523204	0	0.0179241	0.12501	0	0.171299	0	0.0384022	0	0	0	0.0283145	0.0197709	0.125079	0.0874134	0.179128	0.141003	0.00639555	0.00794049	0	0	0	BRCA
TCGA-A8-A0A7-01A	0.0933361	0	0.103934	0.192788	0	0.102816	0.0500167	0.0223321	0.0208872	0	0	0.0491721	0.0173474	0.0526247	0.0677548	0.110631	0.0392666	0.0175936	0.0595001	0	0	0	BRCA
TCGA-A8-A08L-01A	0.0965558	0	0	0.188745	0	0.131174	0.0517974	0.0599789	0.00873318	0	0	0.0422139	0.045943	0.0562885	0.099723	0.131429	0.0231532	0.0119612	0.0523037	0	0	0	BRCA
TCGA-BH-A0H6-01A	0.0560907	0	0.000358089	0.0573914	0	0.200767	0	0.0270481	0.0100366	0	0	0.0347108	0.09916	0.0365929	0.0558725	0.224119	0.089432	0	0.107737	0	0	0.000683756	BRCA
TCGA-D8-A1XL-01A	0.0783537	0.00311785	0.0233044	0.206361	0	0.0574927	0.0425925	0.0914199	0.016758	0	0	0.0437369	0.0492391	0.0107323	0.0788662	0.187068	0.0170395	0.0579788	0.0321507	0	0.00378846	0	BRCA
TCGA-E2-A10B-01A	0.0252113	0.002629	0	0.118876	0	0.164262	0.022971	0.0480857	0.0141747	0	0	0.0295006	0.0246424	0.0554839	0.0908006	0.186037	0.0772541	0	0.140073	0	0	0	BRCA
TCGA-E9-A228-01A	0	0.00229402	0	0.0668345	0	0.116732	0	0.00676689	0.00356038	0	0	0	0.0113755	0.25763	0.0362241	0.259433	0.0880749	0	0.123765	0	0.02731	0	BRCA
TCGA-A2-A3KD-01A	0.162505	0	0.0946741	0.0770637	0	0.158623	0.0154418	0.00168824	0.0188342	0	0	0.025605	0.0391976	0.0336281	0.0539053	0.188898	0.0451077	0	0.0848276	0	0	0	BRCA
TCGA-AQ-A7U7-01A	0.0734635	0.0159861	0.028318	0.197461	0	0.152536	0.0142548	0.077187	0.0144584	0.00443677	0	0.0399317	0.0180613	0.0310002	0.0874688	0.135188	0	0.021149	0.0890995	0	0	0	BRCA
TCGA-AO-A1KS-01A	0.019221	0.00481721	0	0.090035	0	0.300595	0.0146702	0.0406213	0	0	0	0	0.0169429	0.020214	0.0613614	0.196314	0	0.0746535	0.157495	0	0	0.00305835	BRCA
TCGA-A7-A0DC-01B	0	0	0.0156984	0.012245	0	0.35658	0	0	0	0	0.0227744	0	0	0.0625654	0.00602823	0.232377	0	0.00339919	0.288332	0	0	0	BRCA
TCGA-BH-A0EB-01A	0.054764	0	0.0600525	0.090335	0	0.204647	0.0026402	0.0506441	0.0316147	0.0122266	0	0.00785037	0.0825577	0.00733649	0.0706284	0.137222	0.0972977	0.00962085	0.0790788	0	0	0.0014833	BRCA
TCGA-C8-A12W-01A	0.04168	0	0.162431	0.0646755	0	0.148524	0.0184196	0.0340861	0.0251247	0.0269447	0	0.0155997	0.0138096	0.116021	0.0617531	0.160485	0.00643756	0.00284543	0.0839626	0	0	0.0171997	BRCA
TCGA-AR-A24L-01A	0.124977	0	0.0160008	0.0349836	0	0.19294	0.00347533	0	0	0	0	0	0	0.243804	0.0713394	0.117894	0	0	0.190161	0	0	0.00442484	BRCA
TCGA-EW-A1PB-01A	0.067964	0	0.00255575	0.0759614	0	0.148	0.0338725	0.0960894	0.00232371	0.0118423	0	0.0630325	0.00791189	0.0273648	0.156282	0.235552	0.00394509	0.0235262	0.0315278	0	0	0.0122479	BRCA
TCGA-D8-A1JJ-01A	0	0.0147468	0.000544632	0.13652	0	0.164212	0	0	0.0315936	0	0	0.0580777	0.0100591	0.213155	0.056018	0.187594	0.0680353	0.00388006	0.0417219	0	0	0.0138422	BRCA
TCGA-C8-A12Z-01A	0.103964	0	0.0396354	0.100917	0	0.144948	0.00846024	0.0323679	0	0	0	0.00326535	0.012879	0.21731	0.112428	0.109367	0.0223164	0	0.0792128	0	0	0.0129283	BRCA
TCGA-A8-A09X-01A	0.105992	0	0.0345271	0.139111	0	0.115231	0.0541999	0.0239064	0.00293421	0	0	0.0542159	0.0249432	0.0482471	0.0795391	0.140094	0.015711	0.00768603	0.153662	0	0	0	BRCA
TCGA-AC-A62Y-01A	0.0570709	0	0.0068765	0.100849	0	0.186438	0	0.0533624	0	0	0	0.0270457	0.0605416	0.0972677	0.0562586	0.179067	0.079503	0.0120263	0.0496272	0	0.0272713	0.00679464	BRCA
TCGA-AC-A3YJ-01A	0	0.0175853	0.0139861	0.206537	0	0.0583858	0	0.0301955	0.0222407	0	0	0.035665	0.0395906	0.0505259	0.0313224	0.265798	0.130661	0	0.0975066	0	0	0	BRCA
TCGA-E9-A22G-01A	0	0.0144224	0.00908711	0.190694	0	0.0933019	0.0290239	0.0496953	0	0.0313604	0	0	0	0.191288	0.131987	0.0742714	0.036621	0.090993	0	0.0406951	0	0.0165593	BRCA
TCGA-GM-A5PX-01A	0.110053	0	0.028019	0.0826833	0	0.272351	0	0	0	0.0146325	0	0.0387304	0	0.0457035	0.0617686	0.162064	0.0120093	0	0.171986	0	0	0	BRCA
TCGA-A2-A4RX-01A	0.135418	0.0472984	0.045645	0.110779	0	0.265611	0.0115698	0.000908846	0	0	0	0	0.00751507	0.0735475	0.0850557	0.152689	0.0392009	0.0114984	0.0132633	0	0	0	BRCA
TCGA-B6-A0WW-01A	0.0267376	0	0.0316764	0.028322	0	0.234285	0.0299267	0.106124	0.0074451	0	0.00654282	0	0.0581716	0.0517762	0.143754	0.166153	0	0.0199452	0.0891388	0	0	0	BRCA
TCGA-A2-A0SV-01A	0.0384408	0.00123343	0	0.0131586	0	0.301943	0	0.00314464	0.0549976	0.00369765	0	0.00608651	0.00600851	0.136296	0.0718847	0.18139	0.0913416	0.0145648	0.0715333	0	0	0.00427808	BRCA
TCGA-AR-A24U-01A	0.0708711	0	0.0442939	0.0754322	0	0.216046	0.0669928	0.0253251	0.0121462	0.0280065	0	0	0.00519149	0.0833052	0.0756292	0.131307	0.0711861	0.0170231	0.0632628	0	0	0.013981	BRCA
TCGA-B6-A0X0-01A	0.0148278	0	0.000775749	0.236179	0	0.0779828	0	0.12117	0	0	0	0.0355899	0.0221959	0.101908	0.101354	0.167672	0.0463054	0.00836408	0.0656759	0	0	0	BRCA
TCGA-BH-A0EA-01A	0.099762	0	0.0050645	0.0772807	0	0.215284	0	0.0140039	0	0.0419949	0	0.0198255	0.0138122	0.126545	0.0681542	0.120807	0.131934	0	0.0649092	0	0.000623385	0	BRCA
TCGA-LL-A440-01A	0.0745515	0	0	0.0594791	0	0.16788	0	0.039085	0.0279765	0	0.00510921	0.00374357	0.0581257	0.127363	0.0330278	0.175929	0.0998305	0.0214458	0.106454	0	0	0	BRCA
TCGA-A1-A0SQ-01A	0.103712	0	0.110541	0.0849385	0	0.181733	0	0.0222974	0	0	0	0.017376	0.073072	0.0181632	0.0608809	0.18431	0.0292403	0	0.110256	0	0	0.00347834	BRCA
TCGA-A8-A09N-01A	0.04933	0	0	0.17535	0	0.138743	0.010152	0.0482728	0.0102592	0	0	0.0809536	0.0117542	0.017625	0.099886	0.134361	0.0297066	0	0.192624	0	0.000983329	0	BRCA
TCGA-AC-A3QQ-01B	0.193058	0	0.0359853	0.0529139	0	0.401151	0.017448	0.00958909	0	0	0.0114753	0	0.00292184	0.000619119	0.0424995	0.0927831	0.0220987	0.0367063	0.0123845	0.0133368	0.055029	0	BRCA
TCGA-BH-A18V-06A	0.105399	0	0.0348652	0.165077	0	0.114882	0.0254449	0.059424	0.0445126	0	0	0.0599906	0.0342981	0.0330678	0.108639	0.153096	0.0372141	0.0108252	0.0132644	0	0	0	BRCA
TCGA-BH-A18H-01A	0.0782905	0	0.0391039	0.217284	0	0.0949153	0.104327	0.017353	0.013816	0.00467346	0	0.000180896	0.0305393	0.0814448	0.0976258	0.0890704	0.0351502	0.00751164	0.088714	0	0	0	BRCA
TCGA-E2-A1LH-01A	0.117151	0.00413936	0.0503323	0.171672	0	0.0773004	0.0628759	0.0420084	0.0160765	0	0	0.0600663	0.0187434	0.0730113	0.086506	0.126971	0.0187875	0.0163151	0.058043	0	0	0	BRCA
TCGA-C8-A27A-01A	0.101973	0	0.0869585	0.0491896	0	0.238546	0.00798826	0.0592459	0.0235153	0	0	0.0132843	0	0.11548	0.0931741	0.127738	0.0389083	0.00761626	0.0227391	0	0	0.0136444	BRCA
TCGA-E9-A1R4-01A	0.0199152	0.0106305	0	0.0914312	0	0.267534	0.0280088	0.0161113	0.0276248	0	0	0.0362097	0.0749731	0.0270756	0.100416	0.172746	0.0510139	0.0272644	0.0434039	0	0	0.00564076	BRCA
TCGA-A2-A3XU-01A	0.116396	0	0.142797	0.130637	0	0	0	0.0781082	0	0	0	0	0.0115021	0.288677	0.0162349	0.174166	0.0262093	0	0.00846819	0	0.00680473	0	BRCA
TCGA-HN-A2NL-01A	0.0878377	0	0.00657602	0.303522	0	0	0.0241084	0.0708496	0	0	0	0.0436239	0.0128985	0.0748152	0.0988665	0.158062	0.0159428	0.0303431	0.0725539	0	0	0	BRCA
TCGA-BH-A0BO-01A	0.116677	0	0.0696597	0.0166149	0	0.209757	0.0320656	0.000576794	0	0.00371515	0.00302359	0	0.0509838	0.0389131	0.027176	0.157315	0.0138471	0.0345822	0.105663	0	0.00331772	0.116112	BRCA
TCGA-D8-A1Y0-01A	0.0762816	0	0.0114221	0.131289	0	0.226581	0.0146483	0.0610593	0.00433967	0.0136537	0	0.0124537	0.044681	0	0.0921355	0.0962408	0.118744	0.00333054	0.0931396	0	0	0	BRCA
TCGA-B6-A40B-01A	0.101198	0	0	0.0560347	0	0.154932	0	0.0767329	0	0	0	0.0169887	0	0.0938113	0.0299612	0.13224	0.0720908	0.0702718	0.160255	0.000560388	0	0.0349228	BRCA
TCGA-PL-A8LX-01A	0.0141691	0.0137587	0.00197015	0.0670135	0	0.201085	0.00256057	0	0.0341805	0	0	0.0402053	0.151821	0	0.0556262	0.331125	0	0	0.0864847	0	0	0	BRCA
TCGA-B6-A1KF-01A	0.171908	0	0.0110159	0.0290823	0	0.0553527	0	0.121489	0	0	0	0.0455594	0.00719334	0.316636	0	0.177679	0	0.0443708	0.0197135	0	0	0	BRCA
TCGA-AO-A0J7-01A	0.0886202	0	0.00621739	0.016597	0	0.225755	0.0302479	0.0433198	0.00533634	0.00456685	0	0.0438585	0	0.104679	0.0667588	0.137179	0.12118	0	0.105684	0	0	0	BRCA
TCGA-EW-A2FV-01A	0.0556721	0	0.0188988	0.097911	0	0.221488	0.00940835	0.0489718	0.00684115	0.0231402	0	0.0521136	0.0160981	0.0759805	0.0845412	0.143127	0.0626701	0.00835743	0.074781	0	0	0	BRCA
TCGA-AR-A252-01A	0.0879684	0	0.0671545	0.156897	0	0.14948	0.0806811	0.0235318	0	0.0510744	0	0	0.0320144	0.0371693	0.0632936	0.112092	0.0383337	0.0353586	0.0649508	0	0	0	BRCA
TCGA-AN-A0XR-01A	0.0148559	0	0.0133465	0.0262993	0	0.0615962	0	0.111873	0.0508731	0.00975021	0	0	0	0.183993	0.123808	0.0945445	0.200574	0.0545162	0.053	0	0	0.000969512	BRCA
TCGA-A2-A0YC-01A	0.0180803	0	0.00299187	0.0720008	0	0.126668	0	0	0.0176055	0	0	0.038089	0.0336025	0.0953386	0.0822747	0.186902	0.0822483	0.00127184	0.242927	0	0	0	BRCA
TCGA-A8-A07P-01A	0.0616373	0	0	0.0521766	0	0.155065	0.0442858	0.0209593	0.000152664	0	0	0.0281256	0.0798742	0.0278218	0.0633595	0.171256	0.0523328	0.029172	0.212936	0	0	0.000844947	BRCA
TCGA-E9-A3X8-01A	0.0204539	0	0.140206	0.286	0	0.0166941	0	0.062199	0.0311854	0	0	0.0605934	0.0116744	0.015599	0.0630531	0.120348	0.0344069	0.0273144	0.110272	0	0	0	BRCA
TCGA-AC-A2B8-01A	0.0422296	0	0.00188251	0.15211	0	0.237388	0	0.0399074	0	0	0	0.00968153	0.0598823	0.0863462	0.0765458	0.136681	0.0351956	0	0.118137	0	0	0.00401237	BRCA
TCGA-AO-A0JL-01A	0.0466226	0	0.0172098	0.143696	0	0.0528657	0.0399768	0.0671	0.00849739	0	0	0.0301054	0	0.275933	0.092499	0.18623	0.00217026	0	0.0364945	0	0	0.00060014	BRCA
TCGA-D8-A27W-01A	0.00906938	0.0657996	0.176086	0.0642511	0	0.228452	0	0	0.00289105	0.0159955	0	0.0138168	0.0117069	0.0707141	0.0591333	0.140351	0.0393583	0	0.102375	0	0	0	BRCA
TCGA-B6-A0RO-01A	0.0437563	0	0.022113	0.228481	0	0.0887184	0	0.0592628	0	0	0	0.0574528	0.0416188	0.0187286	0.0798349	0.21897	0.0423339	0.017456	0.0527728	0	0.0285	0	BRCA
TCGA-BH-A0DE-01A	0.0213146	0	0.00181949	0.0880739	0	0.224858	0	0.0682204	0	0	0	0.0251624	0.0845531	0.0386349	0.115439	0.205105	0.0186334	0.00469704	0.0780283	0	0.0254604	0	BRCA
TCGA-D8-A147-01A	0.131297	0	0.0356328	0.0719477	0	0.225824	0.00460388	0.0681238	0.0148092	0.0135691	0	0.0204409	0.019549	0.0680354	0.0507786	0.143308	0.028368	0.072493	0.0285195	0	0	0.00270116	BRCA
TCGA-BH-A202-01A	0.098271	0	0.00821468	0.0982038	0	0.169604	0.0966193	0.0197173	0.000527511	0	0	0.0288576	0	0.112709	0.0749687	0.183427	0.026192	0.00590063	0.0712421	0	0	0.00554534	BRCA
TCGA-BH-A18R-01A	0.097322	0	0.0673722	0.0868047	0	0.168152	0.0627992	0.0561523	0	0.00116552	0	0.0189743	0.0478505	0.0196378	0.0842	0.111868	0.0944487	0.00241058	0.0808421	0	0	0	BRCA
TCGA-B6-A0RV-01A	0.0873791	0	0.0569359	0.1597	0	0.164484	0.0215938	0.00488764	0.0745794	0.00786542	0	0.00815522	0.0261968	0.0657106	0.0776706	0.0899024	0.0796351	0.00118646	0.0741172	0	0	0	BRCA
TCGA-D8-A27P-01A	0.095096	0	0.0223219	0.0970105	0	0.150925	0	0.0556693	0	0	0	0.00351399	0.0286624	0.100434	0.0381417	0.204502	0.0982409	0.00639754	0.0990847	0	0	0	BRCA
TCGA-BH-A0W7-01A	0.093855	0	0.0651875	0.16539	0	0.13199	0.010755	0.0349547	0.0523762	0	0	0.0265206	0.00876236	0.0525129	0.0822645	0.117084	0.0622834	0.0198645	0.0761981	0	0	0	BRCA
TCGA-AN-A046-01A	0.0129337	0.0199994	0	0.126472	0	0.236659	0.0429716	0.076678	0	0	0	0.0615369	0.0123891	0.0411728	0.11299	0.150327	0.0611992	0.031274	0.0133979	0	0	0	BRCA
TCGA-A2-A0SX-01A	0.0716036	0.0448599	0.0155938	0.0944962	0	0.173339	0.00840315	0.082296	0.00850191	0.023879	0	0.0560763	0.00824758	0.114585	0.0795078	0.0970339	0.0260963	0.0502639	0.0452166	0	0	0	BRCA
TCGA-A8-A06N-01A	0.0027011	0	0.0226445	0.135581	0	0.136421	0	0.052608	0.0108814	0	0	0.031416	0.0904804	0	0.0736866	0.319859	0	0.0249536	0.0987673	0	0	0	BRCA
TCGA-BH-A8G0-01A	0.127808	0.0705699	0	0.0141185	0	0.269716	0	0	0	0.00966173	0	0.0116111	0.00985632	0.148013	0.0644346	0.164251	0.00250354	0	0.107456	0	0	0	BRCA
TCGA-BH-A0HP-01A	0.117736	0	0.012896	0.0487538	0	0.256684	0	0.0331375	0.0229577	0	0	0.0452241	0.0675151	0.0026309	0.0914047	0.140201	0.0476262	0	0.113233	0	0	0	BRCA
TCGA-BH-A18U-01A	0.0523617	0	0.0689404	0.062155	0	0.149133	0.039451	0.0862898	0	0	0	0.0198208	0	0.122767	0.0993652	0.162986	0.0248506	0.0139253	0.0684729	0	0	0.0294814	BRCA
TCGA-AN-A0AS-01A	0.015714	0	0.000247815	0.0918086	0	0.108508	0	0.0589094	0.0513519	0	0.00399358	0.0130876	0	0.235086	0.0477421	0.227212	0	0.00655511	0.090478	0	0	0.0493062	BRCA
TCGA-AO-A0JC-01A	0.232046	0	0	0.127056	0	0.208396	0.055271	0.0826294	0.00382139	0.0162508	0	0.0200658	0	0	0.0586476	0.132539	0.0247648	0.0164819	0.0220307	0	0	0	BRCA
TCGA-BH-A1F2-01A	0.00512221	0	0	0.0190886	0	0.168722	0	0.0625717	0	0.0400435	0	0	0.0116891	0.158938	0.0530527	0.261979	0.010957	0.0306095	0.0967233	0.0268373	0.0292553	0.024411	BRCA
TCGA-BH-A18M-01A	0.148031	0	0.0555496	0.102919	0	0.233281	0.00312422	0.0102619	0	0	0	0.017658	0.0419542	0	0.0597842	0.142929	0.0398228	0.0202401	0.1225	0	0	0.00194572	BRCA
TCGA-C8-A12L-01A	0.0898618	0	0.0834553	0.0978568	0	0.201884	0.032223	0.0685536	0	0	0.0141518	0	0.0165748	0.113566	0.0634815	0.121564	0.0261186	0.0207469	0.0314524	0	0	0.0185094	BRCA
TCGA-E9-A1R7-01A	0.139709	0	0.129811	0.106908	0	0.183211	0	0.0357721	0	0.0315554	0	0.0235616	0	0.030078	0.0904869	0.115826	0.0411012	0	0.0693815	0	0	0.00259853	BRCA
TCGA-BH-A1FH-01A	0.154719	0	0.103082	0.10316	0	0.142408	0.00104067	0.0185009	0	0	0	0.0231545	0.0112205	0	0.0459144	0.220581	0.0578048	0	0.11375	0	0	0.004664	BRCA
TCGA-AR-A24V-01A	0.0361954	0	0.000325058	0.00689088	0	0.26144	0	0	0.0152039	0	0	0.0273983	0.00133726	0.114742	0.0760863	0.239021	0.000914525	0.0139279	0.177952	0	0	0.0285654	BRCA
TCGA-AC-A6IX-01A	0.106282	0	0.0683432	0.151047	0	0.162704	0	0.0331204	0.0162333	0	0	0.0330933	0.0251513	0.00449468	0.0712494	0.176121	0.0161017	0.0208593	0.111286	0	0	0.00391305	BRCA
TCGA-D8-A1JH-01A	0.139319	0	0.0462294	0.0832493	0	0.181972	0	0.0272311	0.0252494	0	0	0.00646603	0.0666084	0	0.0512114	0.159109	0.0802913	0.0228703	0.110193	0	0	0	BRCA
TCGA-BH-A1FE-01A	0.117861	0	0.0295288	0.109592	0	0.219496	0.0453005	0.0239499	0	0.0301884	0	0.0118517	0.0131092	0.0302408	0.0967601	0.0843558	0.0633587	0.0213496	0.103057	0	0	0	BRCA
TCGA-A2-A25C-01A	0.152097	0	0	0.062238	0	0.218833	0	0	0.00789356	0.0151352	0	0.0155356	0.0287647	0.0962222	0.0575434	0.109285	0	0.113693	0.122759	0	0	0	BRCA
TCGA-B6-A0IQ-01A	0.0670356	0	0.0944441	0.149109	0	0.118311	0	0.0968688	0.0465569	0	0	0.0391607	0	0.0718327	0.100789	0.0652857	0.102457	0.0143691	0.0337795	0	0	0	BRCA
TCGA-AO-A0JI-01A	0.107105	0	0.0428422	0.120529	0	0.145501	0	0.0282313	0	9.2861e-06	0	0.0539239	0	0.0107602	0.074562	0.0710243	0.0259928	0	0.302776	0	0.0167435	0	BRCA
TCGA-B6-A0IA-01A	0	0.0273749	0	0.071486	0	0.0759932	0	0.0833352	0	0.00262087	0	0.0285555	0	0.235564	0	0.21967	0.0733854	0.16176	0.00732862	0	0	0.0129257	BRCA
TCGA-E2-A1L7-01A	0.0777506	0	0.0456972	0.196063	0	0.158734	0.0339179	0.0211789	0.0382415	0	0	0.0258938	0.00141261	0.074136	0.0795703	0.167534	0.0402375	0.00416118	0.0327867	0	0	0.00268499	BRCA
TCGA-BH-A18F-01A	0.143619	0	0	0.100298	0	0.284867	0.00418048	0	0	0.00208618	0	0.0411108	0.0254458	0.102918	0.0719052	0.067401	0.0312106	0.00583692	0.114098	0	0.00502447	0	BRCA
TCGA-C8-A1HI-01A	0.0785604	0	0.142582	0.0641216	0	0.156501	0.00362241	0.00758559	0	0.0466244	0	0.000655216	0	0.0842638	0.0797039	0.193992	0.0240201	0.000743165	0.112475	0	0.000116914	0.00443201	BRCA
TCGA-A2-A0YD-01A	0.121725	0	0.0318073	0.100958	0	0.177115	0.00997853	0.0446767	0.0136987	0.0143238	0	0.0240525	0.0215697	0.0173567	0.0652589	0.15885	0.0593107	0.00821571	0.114646	0	0	0.0164573	BRCA
TCGA-A8-A06U-01A	0.070147	0	0.0515207	0.133719	0	0.114622	0.0301272	0.084891	0.00972633	0	0	0.0348532	0.00546995	0.0810681	0.0652144	0.184237	0.030308	0.033225	0.070276	0	0	0.000595056	BRCA
TCGA-BH-A18S-01A	0.0653876	0	0.00641522	0.144817	0	0.160443	0.00336867	0.0111979	0.00617716	0.0107006	0	0.00353469	0.0901384	0.117155	0.039048	0.257459	0	0.00838922	0.0737804	0	0.00198758	0	BRCA
TCGA-A8-A08S-01A	0.0240452	0	0.0249004	0.0223027	0	0.115827	0	0.0665736	0.0485369	0.0160245	0	0.054369	0.00889566	0.143989	0.0624152	0.192054	0.0868269	0.0415319	0.0635311	0	0	0.0281777	BRCA
TCGA-A8-A08C-01A	0.000863826	0.00370412	0	0.0670611	0	0.239543	0	0.0205704	0.00232414	0	0.0345353	0	0.0262524	0.190849	0.104643	0.114128	0.0515059	0	0.144019	0	0	0	BRCA
TCGA-C8-A1HO-01A	0.0157067	0	0.107748	0.103646	0	0.178303	0.0155111	0.0345931	0	0.037247	0	0.0368886	0	0.0908625	0.100876	0.161949	0.00516818	0.00293547	0.104575	0	0	0.00399131	BRCA
TCGA-AO-A0JG-01A	0.0860967	0	0.0276773	0.20024	0	0.172699	0.020152	0.0554525	0	0.0135378	0	0.0314599	0.00449156	0.0352341	0.101336	0.145693	0.0346105	0	0.071319	0	0	0	BRCA
TCGA-E9-A1NF-01A	0.010411	0	0.00681317	0.0683756	0	0.265412	0.00693924	0	0	0	0	0.0744609	0.00546092	0.22835	0.0570806	0.202213	0	0.0159679	0.0507327	0	0	0.00778303	BRCA
TCGA-AO-A0J6-01A	0.0386871	0	0.00268431	0.155168	0	0.163073	0.0371663	0.114378	0.00445686	0.0124899	0	0.0692167	0.00945623	0.0464184	0.0814758	0.115369	0	0.119377	0.0206756	0	0	0.00990724	BRCA
TCGA-LL-A5YP-01A	0.0186334	0.00143254	0.0753578	0.0988543	0	0.180347	0.0134994	0.0593982	0.0140456	0.0136299	0	0.0105118	0.0692879	0.0576557	0.0705465	0.182546	0.0666459	0.0183326	0.0492754	0	0	0	BRCA
TCGA-BH-A0DI-01A	0.0885143	0	0.0452729	0.124187	0	0.152476	0.00977714	0.0314168	0.014104	0.0116015	0	0.0250605	0.0312794	0.066387	0.0744153	0.101954	0.0962511	0	0.127304	0	0	0	BRCA
TCGA-BH-A1FJ-01A	0.0956916	0	0.00207634	0.0634274	0	0.149185	0.0162251	0.0810376	0.00134111	0.00558205	0	0	0.00332771	0.0896074	0.0158453	0.247022	0	0.122071	0.0820641	0	0.00947146	0.0160245	BRCA
TCGA-UU-A93S-01A	0.0401441	0	0.0590251	0.11397	0	0.0283283	0.0295423	0.107479	0	0.000554933	0	0.0672021	0.0472946	0.157063	0.0678391	0.112733	0	0.0914216	0.0760659	0	0	0.00133659	BRCA
TCGA-A2-A0YE-01A	0.0701755	0	0.106886	0.0543739	0	0.171399	0.0120421	0.0896969	0.00454475	0	0	0.0367619	0.00200141	0.108285	0.0902444	0.15962	0	0.0411669	0.0528017	0	0	0	BRCA
TCGA-BH-A209-01A	0.144876	0	0.0285463	0.105454	0	0.0938997	0.125682	0.0199312	0.00485786	0.0481484	0	0.0153684	0.00992993	0.0522142	0.0708144	0.10724	0.0294051	0.0469741	0.0963182	0	0	0.000339528	BRCA
TCGA-OL-A5RX-01A	0.215322	0	0.00636327	0.0674748	0	0.243694	0.00482003	0.0261867	0	0.02072	0	0.00279266	0.0143467	0.0777205	0.0818855	0.105206	0.0261509	0	0.107317	0	0	0	BRCA
TCGA-E2-A15D-01A	0.052392	0	0.0446989	0.159341	0	0.228154	0	0.104433	0	0.00368305	0	0.0219563	0.0232949	0.0558879	0.0808137	0.123075	0.0194631	0.0117692	0.0710385	0	0	0	BRCA
TCGA-D8-A27H-01A	0.106669	0	0	0.0753326	0	0.240241	0	0.0453208	0.0034477	0	0	0.0189606	0.0743285	0.0626067	0.0831297	0.182027	0.0259529	0	0.0819749	0	0	8.17985e-06	BRCA
TCGA-BH-A1F6-01A	0.0772847	0	0.0264059	0.202781	0	0.137387	0	0.0332812	0	0	0	0.0503539	0.0638143	0.108464	0.0971177	0.15422	0	0.044306	0	0.00458434	0	0	BRCA
TCGA-A1-A0SD-01A	0.0654314	0	0.0172841	0.0723941	0	0.243407	0	0.070595	0.00385914	0	0	0.0280398	0.00927985	0.0284727	0.0961792	0.15786	0.0591099	0.036334	0.107879	0	0	0.00387484	BRCA
TCGA-A7-A26J-01B	0.105397	0	0.00196	0	0	0.382777	0.0135184	0.00302128	0	0.0122374	0	0	0	0	0.080143	0.260402	0.0715303	0	0.0475406	0	0.0214724	0	BRCA
TCGA-D8-A1XC-01A	0	0.0102539	0.00352973	0.0172598	0	0.201007	0	0.0660253	0	0	0	0.035237	0.0812418	0.0476244	0.0487705	0.378591	0	0	0.0854472	0	0.0173168	0.0076951	BRCA
TCGA-A2-A04R-01A	0.0851267	0	0.0347247	0.0503147	0	0.147795	0	0.0217636	0.00854345	0	0	0.00421492	0	0.19416	0.075623	0.127272	0.00978083	0	0.240681	0	0	0	BRCA
TCGA-LD-A66U-01A	0.110246	0	0.0901085	0.227641	0	0.109142	0	0.106517	0.00541543	0.000939216	0	0.0365149	0.0230862	0.015465	0.0711783	0.111682	0.0287247	0	0.0633402	0	0	0	BRCA
TCGA-E2-A15O-01A	0.132823	0	0.00766119	0.120687	0	0.175924	0	0.0238477	0	0	0	0	0.00439737	0.17199	0.0798184	0.106549	0.037763	0	0.137025	0	0	0.0015135	BRCA
TCGA-AR-A24T-01A	0.117767	0	0.0486534	0.100605	0	0.163837	0.00515988	0.0246846	0	0	0	0.00409176	0.105206	0.0246187	0.0502931	0.178506	0.00413227	0.00866108	0.163784	0	0	0	BRCA
TCGA-BH-A0HO-01A	0.0204004	0.00399905	0.0120027	0.147131	0	0.134823	0	0.0498662	0.00715754	0.00575645	0	0.0266612	0.0145887	0.12594	0.0994097	0.243277	0.00403096	0.00683117	0.0981251	0	0	0	BRCA
TCGA-A7-A6VW-01A	0.0934843	0	0.0567171	0.0296616	0	0.13549	0	0.0954695	0.00299767	0.00136883	0	0.030297	0.0555425	0.158091	0.0541296	0.14854	0	0.0961784	0	0	0	0.0420321	BRCA
TCGA-BH-A0HY-01A	0.0880497	0	0.014061	0.0286468	0	0.298701	0	0.04273	0	0.00660905	0	0.00814638	0.0274163	0.111975	0.112466	0.124033	0.0327593	0	0.104407	0	0	0	BRCA
TCGA-3C-AALJ-01A	0.0199603	0.0317505	0.019769	0.154357	0	0.184269	0	0.0359278	0	0.0493118	0	0.0025464	0.014155	0.192562	0.0972164	0.123442	0.0233768	0	0.0513559	0	0	0	BRCA
TCGA-BH-AB28-01A	0.184769	0	0.00223781	0.0754156	0	0.21767	0.0036914	0.0599474	0.0173499	0	0.0207339	0	0.0263896	0.017795	0.0839815	0.183948	0.0272384	0.000912811	0.0779197	0	0	0	BRCA
TCGA-A7-A0CG-01A	0.106993	0	0.0734992	0.117687	0	0.20774	0.0263304	0.0174376	0.0121759	0.0352391	0	0.00677034	0.00540267	0.014293	0.0701355	0.108381	0.0730074	0.010011	0.114896	0	0	0	BRCA
TCGA-A8-A08H-01A	0.039105	0	0	0.111327	0	0.139517	0.03442	0.00416044	0	0	0	0.0185318	0.0508324	0.112271	0.0396791	0.223552	0.0574779	0.00228607	0.104251	0	0.0211298	0.0414601	BRCA
TCGA-D8-A1XF-01A	0	0.00691389	0.124848	0.0593612	0	0.148029	0.00840672	0.0479546	0.0175514	0	0.00641318	0.00831897	0	0.145415	0.106276	0.186176	0.00303787	0	0.119489	0	0	0.0118088	BRCA
TCGA-BH-A0BQ-01A	0.0830595	0	0.0431284	0.128105	0	0.211966	0.00837448	0.0260915	0	0	0	0.0275387	0.0241394	0.0621779	0.0603964	0.121246	0.0154123	0.0666744	0.12169	0	0	0	BRCA
TCGA-EW-A1PC-01B	0.008777	0	0.00979046	0.154881	0	0.0437519	0	0.14405	0.0144807	0	0	0.0262799	0	0	0.0395712	0.209771	0.0151792	0.277939	0.0141737	0	0	0.0413547	BRCA
TCGA-A8-A08I-01A	0.0411134	0	0.0281051	0.191641	0	0.113207	0.0539527	0.0369544	0.026862	0	0	0.036389	0.0237349	0.125931	0.080316	0.11974	0.0776749	0	0.0411258	0	0	0.00325304	BRCA
TCGA-E9-A2JS-01A	0	0.0159832	0	0.123186	0	0.16895	0	0.00563997	0.0651375	0	0	0.0173384	0.00134796	0.074397	0.101885	0.219459	0.0148234	0	0.191853	0	0	0	BRCA
TCGA-A8-A096-01A	0.00502223	0.000366238	0.00129316	0.132764	0	0.264386	0.0496474	0.00138831	0	0	0	0.0441726	0.0265026	0.0489024	0.11194	0.179539	0.0551232	0	0.0662634	0	0.00866916	0.00401909	BRCA
TCGA-B6-A0WY-01A	0.0961374	0	0.003684	0.138452	0	0.109799	0	0.0767791	0.020727	0	0	0.047749	0.0129287	0.0726533	0.108974	0.171457	0.0209639	0.0191792	0.100515	0	0	0	BRCA
TCGA-A8-A09E-01A	0.0379184	0.0172046	0	0.0986869	0	0.153786	0	0.0559214	0.00722206	0.00703878	0	0.041978	0.00564252	0.0602003	0.12711	0.227993	0.0311257	0	0.119788	0	0.00559663	0.00278814	BRCA
TCGA-EW-A1OW-01A	0.0398798	0.00865375	0.0317367	0.0937057	0	0.0903351	0	0.0475734	0.00394021	0.00769052	0	0.0904368	0.0167905	0.21354	0.0980724	0.0456932	0.108194	0.0191028	0.0846546	0	0	0	BRCA
TCGA-D8-A1XD-01A	0.126756	0	0.110958	0.0328024	0	0.208942	0.00762412	0	0.0115469	0	0.0116575	0.00256498	0.00385878	0.112379	0.0432561	0.183211	0.0165851	0.00094191	0.126916	0	0	0	BRCA
TCGA-B6-A0RG-01A	0.107703	0	0.0439601	0.052693	0	0.131565	0	0.0532341	0.0175057	0	0	0.0482115	0.0046206	0.0939671	0.0669226	0.106451	0.103601	0.0120183	0.157547	0	0	0	BRCA
TCGA-A8-A097-01A	0.0301297	0.0428684	0	0.0375049	0	0.212294	0	0.0178629	0.0107355	6.49019e-05	0	0.0632205	0.00826458	0.20653	0.0754609	0.155334	0.0207008	0	0.11903	0	0	0	BRCA
TCGA-A2-A0CX-01A	0.0666928	0	0.00920107	0.0700587	0	0.284672	0	0	0	0.00608109	0	0.067811	0	0.119222	0.0986109	0.139132	0.00461078	0.00545716	0.122736	0	0	0.0057155	BRCA
TCGA-E9-A5FK-01A	0.0868799	0.00887177	0.0465633	0.22376	0	0.0861014	0.01449	0.0825692	0.00828438	0	0	0.0611845	0.0271628	0.042112	0.0704436	0.107368	0.0139747	0.0284861	0.0917486	0	0	0	BRCA
TCGA-C8-A8HQ-01A	0.0629386	0	0.0592288	0.126116	0	0.187553	0.0230604	0.0785102	0.0148307	0	0	0.0363201	0	0.089301	0.0887973	0.133032	0.0237967	0.00862681	0.0539583	0	0	0.0139304	BRCA
TCGA-BH-A0BP-01A	0.0707068	0	0.0287666	0.0660857	0	0.204146	0	0.044552	0	0	0	0	0.00871026	0.144482	0.0924552	0.194073	0.0517552	0	0.0816436	0	0	0.0126228	BRCA
TCGA-A8-A08F-01A	0.00897882	0	0.00429359	0.18495	0	0.15598	0.00594556	0.00546864	0	0	0	0.0778554	0.0686643	0.0829203	0.118851	0.174625	0.0547518	0	0.0564527	0	0.000263429	0	BRCA
TCGA-A2-A0CK-01A	0.10687	0	0.0629781	0.147239	0	0.259709	0	0.0296356	0.0138398	0.00361324	0	0.0191591	0.0342115	0.0246977	0.0736674	0.127889	0.0348195	0	0.0616715	0	0	0	BRCA
TCGA-E9-A1N4-01A	0.0645201	0.00413609	0.00388834	0.0627733	0	0.206977	0.0202174	0.0120609	0	0.00982072	0	0.0121346	0.0193197	0.207318	0.0865536	0.157925	0	0	0.132356	0	0	0	BRCA
TCGA-D8-A1XZ-01A	0.0817151	0	0.0561885	0.045848	0	0.288841	0.00867019	0.0291206	0.00804786	0	0	0.0403688	0.0452973	0.0494418	0.0828363	0.148681	0.0224953	0.0132919	0.0755837	0	0	0.00357277	BRCA
TCGA-AR-A1AS-01A	0.0584769	0	0.00112269	0	0	0.178147	0	0.00916485	0	0	0	0	0.0431898	0.201829	0.0248062	0.283832	0.0674255	0.019152	0.0432208	0.0267135	0	0.0429191	BRCA
TCGA-EW-A424-01A	0.105158	0	0.135694	0.0669737	0	0.139588	0	0.049547	0	0	0	0.025234	0.0244037	0.0413954	0.04765	0.159429	0.0179512	0	0.180719	0	0.00625638	0	BRCA
TCGA-A7-A3RF-01A	0.0692749	0	0.000196027	0.096173	0	0.0854882	0	0.0295811	0.0566069	0	0	0.0196972	0.00253289	0.19866	0.0519087	0.248381	0	0	0.1415	0	0	0	BRCA
TCGA-AR-A24H-01A	0.0447541	0	0	0.0568542	0	0.298659	0.00383237	0.0505125	0	0.0215605	0	0.0275246	0.0158822	0.0994513	0.132448	0.213403	0.0195268	0	0.0155928	0	0	0	BRCA
TCGA-A8-A06T-01A	0.0510261	0	0.0497132	0.12873	0	0.222713	0.0274512	0.0760092	0.0106299	0.0050161	0	0.0312657	0.0211078	0.0286219	0.0868041	0.135492	0.0423433	0.0390881	0.0439889	0	0	0	BRCA
TCGA-C8-A1HL-01A	0.0840435	0	0.00946246	0.01889	0	0.226369	0.0396409	0.0159657	0	0.00487566	0	0.00443952	0	0.155926	0.0497619	0.279284	0.0162731	0.0019021	0.0845946	0	0	0.00857216	BRCA
TCGA-D8-A1X8-01A	0.0792609	0	0.0194947	0.100823	0	0.230546	0	0.0229487	0.00396941	0.0107863	0	0.0121959	0.0880493	0	0.0654302	0.157509	0.101262	0.00668361	0.0949435	0	0	0.00609701	BRCA
TCGA-AO-A1KT-01A	0.00810932	0	0.00361113	0.0555747	0	0.255142	0.0146675	0.0382344	0.00808268	0	0.0134981	0	0.072531	0.0628629	0.0404387	0.229748	0	0.0844443	0.0578208	0.0170617	0.00721775	0.0309551	BRCA
TCGA-B6-A0RQ-01A	0.149427	0	0.0281087	0.150718	0	0.0556672	0	0.0514195	0	0	0	0.0154695	0.0305602	0.0896536	0.039012	0.172376	0.0541678	0.000564948	0.162855	0	0	0	BRCA
TCGA-AR-A1AQ-01A	0.085122	0.00971847	0.0720166	0.0985025	0	0.0904587	0.102987	0.0443368	0.0151453	0.0173214	0	0.0430223	0.0216486	0.0717146	0.0765428	0.118899	0.0463439	0.0407053	0.0447472	0	0.000768154	0	BRCA
TCGA-OL-A5D6-01A	0.00650338	0.00198457	0.0338072	0.0672587	0	0.228311	0	0.031311	0.0193705	0	0	0.0287766	0.0489977	0.0389749	0.0784686	0.200467	0.0859479	0.0176477	0.112173	0	0	0	BRCA
TCGA-A8-A091-01A	0.149724	0	0.0201712	0.0667456	0	0.126717	0.0118044	0	0.0300595	0.0298139	0	0.0277071	0.0118463	0.0611854	0.0470201	0.227196	0.00152988	0	0.188479	0	0	0	BRCA
TCGA-A7-A4SE-01A	0.0449515	0	0.00205884	0.0302909	0	0.237627	0.000512307	0.0986995	0	0	0	0.0122351	0.0054854	0.16446	0.124823	0.139345	0.0749475	0.0333422	0.0258087	0	0.00541381	0	BRCA
TCGA-AC-A2FE-01A	0.04813	0	0.0269642	0.222221	0	0.1768	0.0206274	0.0439395	0.0249607	0.00377182	0	0.0499613	0.0306354	0.0115781	0.0894243	0.132125	0.0376112	0.0249528	0.0548671	0	0	0.00143114	BRCA
TCGA-C8-A26Z-01A	0.145559	0	0.102095	0.0785522	0	0.137947	0	0.0395771	0	0	0	0.00520723	0	0.00036253	0.0777626	0.231077	0.0513052	0	0.101003	0.0102151	0.00582099	0.0135156	BRCA
TCGA-C8-A12Y-01A	0.110813	0	0.0554975	0.121967	0	0.0120762	0.006212	0.0749653	0.0311717	0	0	0.0436303	0.0410387	0.0968714	0.0963194	0.121685	0.018668	0.016612	0.152472	0	0	0	BRCA
TCGA-A7-A13F-01A	0.0647905	0	0.0293047	0.0170866	0	0.208448	0	0.0210521	0.00170277	0	0	0	0	0.0521976	0.0476241	0.179251	0.217948	0	0.123561	0	0.0190108	0.0180235	BRCA
TCGA-BH-A28Q-01A	0.150809	0	0.0132129	0.0302046	0	0.34947	0	0.0302257	0	0	0	0.0135874	0.023768	0.0139354	0.0809263	0.136493	0.0659405	0.0016421	0.0897641	0	2.10815e-05	0	BRCA
TCGA-GM-A5PV-01A	0.0424493	0	0.0096354	0.136877	0	0.259024	0	0.0606053	0	0.0181994	0	0.0289543	0.00386261	0.0403539	0.0929709	0.145249	0.107959	0	0.0538604	0	0	0	BRCA
TCGA-A7-A4SC-01A	0.136374	0	0.0421289	0.138254	0	0.234343	0	0.0118149	0.0175171	0	0.0154025	0	0.042189	0	0.0635811	0.133794	0.092828	0	0.0717728	0	0	0	BRCA
TCGA-A8-A09G-01A	0.086475	0	0	0.184575	0	0.214599	0.0541121	0.0244247	0.00526723	0	0.00583974	0.0161257	0.0287427	0	0.125292	0.173292	0.00597487	0	0.0752803	0	0	0	BRCA
TCGA-E2-A15H-01A	0.108802	0	0.130441	0.145897	0	0.151374	0	0.037245	0	0	0	0.0142675	0.00704653	0.0859463	0.0848813	0.120188	0.0475627	0	0.0663498	0	0	0	BRCA
TCGA-A7-A13E-01B	0.168192	0	0	0.012457	0	0.385269	0.0295171	0	0	0.0471491	0	0	0	0	0.0783156	0.172872	0	0.0308517	0.0115302	0	0.0638463	0	BRCA
TCGA-B6-A0IH-01A	0.0472603	0	0.102978	0.191051	0	0.154494	0	0.0528686	0.0262038	0	0	0.0171927	0.012732	0	0.0810557	0.115575	0.0855338	0.00670827	0.106346	0	0	0	BRCA
TCGA-A2-A1G4-01A	0.0847037	0	0.104069	0.123922	0	0.174166	0	0.0791784	0	0.00357562	0	0.022264	0.0468552	0.0187308	0.060965	0.187453	0.00488525	0.00204314	0.0831307	0	0.0031493	0.000909797	BRCA
TCGA-A8-A093-01A	0.0801743	0	0.0716376	0.066244	0	0.0817654	0	0.00825004	0.0159791	0	0	0.0181734	0.0536338	0.109259	0.03929	0.210243	0.060602	0	0.171772	0	0	0.0129765	BRCA
TCGA-C8-A12O-01A	0.0523182	0	0.0890406	0.0972273	0	0.167341	0.00541623	0.017099	0.0260554	0	0	0.0270025	0.00963961	0.182373	0.0750285	0.113953	0.00454794	0.0143542	0.118604	0	0	0	BRCA
TCGA-AO-A1KQ-01A	0.072375	0	0.0687509	0.196429	0	0.120914	0.0379837	0.0631113	0.0284542	0.0122003	0	0.0213768	0.0112702	0.0799033	0.0760428	0.114031	0.0156949	0.00632171	0.0708739	0	0	0.00426701	BRCA
TCGA-AR-A256-01A	0	0.0463361	0	0.101699	0	0.272531	0	0.0252989	0	0	0	0.0165321	0.0242001	0.136667	0.0753497	0.0840426	0.120546	0.0948475	0	0	0	0.00195125	BRCA
TCGA-OL-A66I-01A	0.0324549	0	0.0349796	0.188782	0	0.11435	0.0987509	0.0144858	0.0520763	0.0013868	0	0.0463715	0.0101333	0.048102	0.0784039	0.0736626	0.0964741	0.0257816	0.074322	0	0	0.009483	BRCA
TCGA-C8-A3M7-01A	0.0915229	0	0.143771	0.107062	0	0.17209	0	0.0252696	0	0.0306917	0	0.0367316	0	0.0146397	0.087222	0.111507	0.0188912	0.00963757	0.150964	0	0	0	BRCA
TCGA-A2-A04W-01A	0.117087	0	0.0648283	0.100026	0	0.107792	0.00597379	0.0683282	0.00695457	0	0	0.0301897	0	0.142415	0.0571263	0.14595	0	0.0355142	0.0870918	0	0	0.0307227	BRCA
TCGA-OL-A97C-01A	0.0744936	0	0.00839111	0.260299	0	0.138649	0.0684065	0.0344332	0	0	0	0.0143486	0.0132214	0.0996968	0.0828304	0.142712	0.0391892	0	0.0233286	0	0	0	BRCA
TCGA-AR-A1AM-01A	0.127285	0	0.0476241	0.18905	0	0.111441	0.0027989	0	0.00454907	0.0174516	0	0.0128462	0.0324679	0.119548	0.0756917	0.118157	0.0451508	0	0.0948516	0	0.00108656	0	BRCA
TCGA-AR-A2LR-01A	0.0790585	0	0.00522378	0.119686	0	0.122731	0	0.0345334	0	0	0	0.0282166	0.0326323	0.0567392	0.091466	0.244542	0.00672179	0	0.102004	0	0.0677945	0.00865095	BRCA
TCGA-EW-A1OZ-01A	0.0349937	0.0191128	0	0.0783074	0	0.190268	0	0	0	0	0	0.0172012	0	0.121524	0.059246	0.248025	0.0227781	0.0349667	0.165123	0	0	0.00845466	BRCA
TCGA-A1-A0SF-01A	0.0717137	0	0.118312	0.200626	0	0.192015	0	0.0125706	0.0311736	0.0122578	0	0.0201392	0.00944311	0.00175849	0.074305	0.0915858	0.0881429	0.00734739	0.068609	0	0	0	BRCA
TCGA-A1-A0SJ-01A	0.112805	0	0.0897614	0.100424	0	0.261948	0	0	0.0285813	0.00405205	0	0.00721564	0.00274256	0.0249205	0.0610479	0.104156	0.0970654	0	0.0948931	0	0	0.010387	BRCA
TCGA-D8-A1JU-01A	0.0776163	0	0.0161226	0.155462	0	0.148464	0.0192145	0.0152593	0.00675782	0	0	0.00939745	0.0129314	0.00103279	0.0607147	0.22026	0.118516	0	0.138252	0	0	0	BRCA
TCGA-A8-A07F-01A	0.0676207	0	0.0046285	0.102288	0	0.245317	0	0.0378009	0.0163042	0	0	0.0403988	0.0356814	0.0269546	0.0770501	0.158289	0.0672388	0	0.118263	0	0	0.00216509	BRCA
TCGA-A7-A6VY-01A	0.0760015	0	0.120706	0.131386	0	0	0.03423	0.12837	0	0.0079681	0	0.055494	0	0.0882494	0.0909782	0.149628	0.0734296	0.0220205	0.0215384	0	0	0	BRCA
TCGA-A2-A0CU-01A	0.0988428	0	0	0.146123	0	0.162758	0	0.0407726	0	0.01788	0	0.0334598	0.0214947	0.00952233	0.105679	0.218782	0.0198835	0	0.124802	0	0	0	BRCA
TCGA-E9-A1NE-01A	0.0747975	0.00817194	0.0355779	0.194576	0	0.160078	0.0818125	0.0229765	0.00717132	0.0173764	0	0.037758	0.0253926	0.0242555	0.0937031	0.133452	0	0.0175868	0.0653141	0	0	0	BRCA
TCGA-A7-A0D9-01A	0.0624985	0	0.0779316	0.0569681	0	0.245821	0.012633	0.0346907	0.00793684	0	0	0.000197741	0	0.106313	0.0374533	0.18099	0.0801542	0.0503164	0.0334831	0	0	0.0126129	BRCA
TCGA-C8-A12K-01A	0.0431346	0	0	0.135601	0	0.151755	0.0343131	0.0441508	0.031392	0.00978331	0	0.0613213	0.0283981	0.114157	0.102527	0.118345	0.0515708	0.0206386	0.0507142	0	0	0.0021988	BRCA
TCGA-A8-A07O-01A	0.0700739	0	0.0192543	0.123512	0	0.172589	0.0419172	0.0292415	0.0266755	0	0	0.0226781	0.0449732	0.174156	0.0576432	0.0970564	0.0507643	0.028502	0.0217829	0	0	0.0191805	BRCA
TCGA-C8-A12U-01A	0.0294935	0.00805959	0.00260639	0.255183	0	0.0158311	0.0871003	0.0296322	0	0	0	0.0540943	0.013258	0.0528062	0.0992949	0.143937	0.0261183	0	0.182585	0	0	0	BRCA
TCGA-C8-A8HP-01A	0.0273174	0.0309803	0.0844767	0.177458	0	0.0949065	0.0338774	0.0423711	0.0401785	0	0	0.0486541	0.0207178	0.0756328	0.079338	0.150843	0.0363995	0.00470493	0.0521439	0	0	0	BRCA
TCGA-A2-A3XV-01A	0.00751583	0.00402407	0.0327213	0.133626	0	0.104508	0.00409074	0.031158	0	0.0390953	0	0.016034	0.0281822	0.0981849	0.0536247	0.34474	0.00333948	0	0.0991557	0	0	0	BRCA
TCGA-BH-A0AW-01A	0.0715237	0.00351308	0.0506548	0.171302	0	0.120637	0.048168	0.0232697	0.0102523	0.0255547	0	0.0416406	0.00988661	0.0538882	0.0798095	0.128814	0.0421737	0.0299695	0.0889436	0	0	0	BRCA
TCGA-AN-A0FF-01A	0.0238308	0.029005	0.0271126	0.0467609	0	0.144988	0	0	0.0105135	0.0936037	0	0.0175383	0	0.161725	0.103849	0.255501	0.0134604	0	0.0721113	0	0	0	BRCA
TCGA-AR-A24M-01A	0.156002	0	0.042833	0	0	0.214754	0	0	0.00944951	0	0.0133614	0	0.0242114	0.0596086	0.0501936	0.191912	0.0374874	0	0.178457	0	0	0.0217303	BRCA
TCGA-E2-A2P6-01A	0.0976652	0	0.0148583	0.0234972	0	0.161597	0	0.0583476	0	0	0	0.0404219	0.0324911	0.0158479	0.0731817	0.251403	0.0078098	0	0.209623	0	0.00858795	0.00466934	BRCA
TCGA-C8-A130-01A	0.0881675	0	0.049022	0.184432	0	0.187782	0	0.0477713	0.00683971	0	0	0.0231023	0.0132927	0.107031	0.0720687	0.112881	0.00644734	0	0.101163	0	0	0	BRCA
TCGA-C8-A274-01A	0	0.0239476	0.00587309	0.0337593	0	0.191207	0.010825	0.0095993	0.00297832	0	0	0	0.141114	0.0164961	0.0951537	0.260595	0.0780707	0.0332634	0.089498	0	0	0.00761971	BRCA
TCGA-D8-A73X-01A	0.101967	0	0.0358012	0.0718393	0	0.0872835	0	0.0771742	0.0100619	0.00718903	0	0.0277919	0	0.122584	0.0358211	0.189538	0.0612156	0	0.165579	0	0	0.00615432	BRCA
TCGA-AO-A0JA-01A	0.0780469	0	0.0590477	0.0919639	0	0.226209	0.0066302	0.0318579	0.00995521	0	0	0.00618391	0.0514028	0.0173176	0.0716264	0.187828	0.01857	0.0215277	0.102573	0	0	0.0192589	BRCA
TCGA-LL-A5YN-01A	0.128766	0	0.0293269	0.177178	0	0.0945959	0.0279454	0.0440585	0.0664907	0.0179783	0	0.0377723	0.0214249	0.0593972	0.0636393	0.107588	0.0494166	0.0168542	0.0575672	0	0	0	BRCA
TCGA-D8-A1XB-01A	0.0710728	0	0.0459239	0.0433001	0	0.200978	0	0.0470141	0.0201665	0	0	0.0289121	0.0433557	0.0238451	0.0449062	0.174374	0.026949	0.00879157	0.220411	0	0	0	BRCA
TCGA-LL-A6FP-01A	0.00177911	0	0.0465426	0.0115433	0	0.108467	0	0.0233575	0	0.0580884	0	0.0338458	0.0439474	0.0262895	0.0305818	0.324002	0.0915356	0	0.161386	0	0	0.0386344	BRCA
TCGA-A7-A26E-01B	0.00535198	0	0.0232821	0.0099465	0	0.145374	0	0.0384332	0	0	0	0.00739589	0.140392	0	0.0156388	0.461992	0	0.0146435	0.0796615	0	0.057889	0	BRCA
TCGA-A7-A6VX-01A	0.00140473	0	0.00768377	0.0766521	0	0.238244	0	0.0807883	0.0118638	0	0	0.0457788	0	0.0580415	0.0742376	0.232143	0.0933467	0.00166909	0.0642445	0	0	0.0139029	BRCA
TCGA-AC-A6IW-01A	0.0625753	0	0	0.107404	0	0.125399	0.00695674	0.109311	0.00142018	0.00478836	0	0.0664194	0.0125649	0.0213126	0.121	0.159874	0.178636	0	0.0223398	0	0	0	BRCA
TCGA-BH-A0C3-01A	0.0984584	0	0	0.0465331	0	0.272216	0.0268192	0.00772699	0.00779839	0.0160607	0	0.0225524	0.0332353	0.0340778	0.0903349	0.127144	0.0814162	0	0.135627	0	0	0	BRCA
TCGA-E2-A1L9-01A	0.0388225	0	0.00691188	0.103459	0	0.178892	0.00426847	0.049019	0.0128095	0	0	0.0259006	0.011337	0.193732	0.078621	0.192868	0.00622103	0.0219508	0.0723429	0	0	0.00284473	BRCA
TCGA-BH-A1EV-01A	0.0774789	0	0.0479919	0.0637115	0	0.113711	0	0.00128608	0.0173027	0	0	0.0185094	0.00203338	0.200649	0.0688398	0.305007	0	0.0155343	0.0541363	0	0	0.0138088	BRCA
TCGA-A2-A3XX-01A	0.135654	0	0.0692026	0.127288	0	0.0614489	0.0628081	0.0617661	0.0128871	0	0	0.0218099	0.00865567	0.114984	0.0912343	0.130034	0.0225103	0.00854409	0.070146	0	0	0.00102603	BRCA
TCGA-E9-A1NA-01A	0.0358911	0	0.00637018	0.0680706	0	0.185967	0	0.0425057	0.0337033	0	0	0.019373	0.0862832	0.164996	0.0487214	0.176395	0.000573919	0.0514199	0.0632899	0	0	0.0164407	BRCA
TCGA-EW-A1OY-01A	0.0750208	0	0.0557425	0.0925778	0	0.178462	0.00256711	0.0476008	0.0251613	0	0	0.0213148	0.00958504	0.0617286	0.106249	0.227834	0.0222408	0.00432716	0.0543999	0	0	0.0151881	BRCA
TCGA-BH-A0AU-01A	0.0382028	0	0.0462185	0.105705	0	0.215846	0	0.0615559	0.0205866	0	0	0.022982	0.0223323	0.0795999	0.103409	0.123381	0.0365839	0.00727945	0.116317	0	0	0	BRCA
TCGA-B6-A0WS-01A	0.0961722	0	0.0310368	0.0842356	0	0.200553	0.0349052	0.0465294	0.0382393	0.0220894	0	0.0125938	0.0154913	0.0580845	0.0882828	0.106123	0.0582423	0.0352331	0.0721886	0	0	0	BRCA
TCGA-B6-A0I5-01A	0.130039	0	0.0578959	0.114128	0	0.168244	0.00620909	0.0414417	0.0302388	0	0	0.00912813	0.0244784	0.0334958	0.0532088	0.185742	0.0628347	0.0426981	0.040217	0	0	0	BRCA
TCGA-E2-A14P-01A	0.121066	0	0.0306069	0.117857	0	0.128372	0	0.0732294	0	0	0	0.0729789	0.0177241	0.116794	0.124165	0.0947573	0.0131846	0	0.0888191	0	0.000445216	0	BRCA
TCGA-GM-A2DF-01A	0.0444414	0.0449445	0.0895956	0.134698	0	0.110117	0	0.0554982	0.0242365	0	0	0.0402326	0.035663	0.0792389	0.0887038	0.160843	0.0427367	0.0241913	0	0	0.0248599	0	BRCA
TCGA-AQ-A04H-01B	0.0162752	0.0162516	0.00392097	0.0259136	0	0.289303	7.04036e-05	0.0111741	0.0124073	0.0115563	0	0.00903719	0.0080443	0.137998	0.0888683	0.2319	0.0179128	0.00587709	0.113491	0	0	0	BRCA
TCGA-AC-A6NO-01A	0.0507985	0	0.0300194	0.0733365	0	0.214568	0	0.102703	0.0236006	0	0	0.0388019	0.00253498	0.072165	0.0727855	0.13042	0.113343	0.00312923	0.0717945	0	0	0	BRCA
TCGA-BH-A0E9-01B	0.174195	0	0.0400272	0.107883	0	0.283971	0	0	0	0	0.0142827	0	0.0184272	0	0.042401	0.132142	0.0966271	0	0.0900452	0	0	0	BRCA
TCGA-BH-A0B1-01A	0.109293	0	0.0302569	0.0865191	0	0.211888	0.00544872	0.0548633	0	0	0	0.0267428	0.0100814	0.030044	0.0802696	0.126669	0.0614617	0.0115487	0.152455	0	0	0.00245868	BRCA
TCGA-AR-A0TW-01A	0.0461743	0	0.0731394	0.208263	0	0.0743025	0.0370982	0.0599464	0	0	0	0.0506358	0.0121464	0.0255796	0.110262	0.182218	0.00715553	0.0229162	0.0758431	0	0.0126591	0.00166118	BRCA
TCGA-AN-A0FX-01A	0.038506	0.0169952	0	0.0507881	0	0.222627	0	0	0.0190914	0	0	0	0.0228637	0.301923	0.139557	0.10245	0.0206923	0	0.0645057	0	0	0	BRCA
TCGA-BH-A0BD-01A	0.0504133	0.00154295	0	0.177872	0	0.114	0.0136397	0.0361511	0.0271465	0.00614856	0	0.0578923	0.0250002	0.0725319	0.101575	0.12943	0.0138235	0.0440898	0.128744	0	0	0	BRCA
TCGA-D8-A1JA-01A	0.000930542	0	0.00582009	0.0601647	0	0.275117	0.0325264	0.0217926	0	0	0.0283177	0	0.0455417	0	0.112029	0.175831	0.0761764	0.0931268	0	0.0217538	0.0398229	0.0110492	BRCA
TCGA-S3-AA11-01A	0.0402208	0.00768967	0.00931586	0.0632106	0	0.111599	0	0.053105	0.0157582	0	0	0.00193276	0	0.187639	0.0723056	0.208222	0	0	0.229002	0	0	0	BRCA
TCGA-AO-A03T-01A	0.0606862	0	0.00912147	0.11	0	0.203609	0.0615874	0.0464014	0.00351528	0	0	0.0584276	0.016869	0.0784025	0.106751	0.146015	0.0413187	0.000134985	0.0571608	0	0	0	BRCA
TCGA-AC-A3YI-01A	0.0950619	0	0.0692791	0.0984204	0	0.185851	0.012301	0.0106467	0	0	0.0368689	0	0.059035	0.0855421	0.0582573	0.120887	0.00486743	0.0386418	0.0565733	0.0490677	0	0.0186988	BRCA
TCGA-BH-A0B2-01A	0.114585	0	0.0331815	0.150106	0	0.153404	0.0294214	0.0200292	0.0268236	0	0	0.0274949	0.0340848	0.0585164	0.0811239	0.16501	0	0.0143108	0.0919097	0	0	0	BRCA
TCGA-LL-A7T0-01A	0.0412669	0	0.08993	0.25175	0	0.0308209	0	0.0837274	0.0469823	0	0	0.0327488	0.00633941	0.0800069	0.0745256	0.182667	0.0267891	0	0.0524461	0	0	0	BRCA
TCGA-BH-A0DH-01A	0.0927346	0	0.21305	0.0326729	0	0.142037	0	0	0.0402088	0.0341099	0	0.0109357	0	0.11053	0.077208	0.0902029	0.0519672	0	0.104343	0	0	0	BRCA
TCGA-AC-A8OQ-01A	0.0115905	0.105907	0.104703	0.131473	0	0.110772	0.00508818	0.0549048	0.000911222	0	0	0.048677	0.0252581	0.100113	0.0670135	0.120638	0.00622104	0.0326626	0.0740666	0	0	0	BRCA
TCGA-C8-A12N-01A	0.017699	0	0.00612451	0.0304026	0	0.178306	0	0.0544691	0.0410143	0	0	0.0288505	0.0257784	0.0264455	0.0809761	0.142846	0.226356	0	0.126094	0	0	0.0146381	BRCA
TCGA-AO-A03U-01B	0	0.00545989	0	0.0643588	0	0.17241	0	0.0312485	0	0	0	0.119741	0.122387	0.015777	0.0436044	0.183091	0.0981596	0.00323148	0.140532	0	0	0	BRCA
TCGA-C8-A12T-01A	0.0317809	0	0.0201492	0.132625	0	0.128699	0	0.0462184	0.0306544	0	0	0.0400651	0.0639523	0.0980947	0.0637268	0.125541	0.0231493	0.0710277	0.124316	0	0	0	BRCA
TCGA-AO-A0J2-01A	0.0536778	0	0.00725083	0.214985	0	0.0321495	0.0122526	0.125172	0	0	0	0.124981	0.0149884	0.0782568	0.106641	0.122256	0.0343559	0.01887	0.0523931	0	0.00177056	0	BRCA
TCGA-D8-A27R-01A	0.070134	0	0.0552248	0.111821	0	0.17478	0.0340582	0	0.00531522	0.0230633	0	0.0420732	0.0370702	0.0268074	0.0699871	0.203729	0.0193294	0.0034599	0.123147	0	0	0	BRCA
TCGA-A2-A0EU-01A	0.0403913	0	0.0069466	0.0207471	0	0.269349	0	0.0497771	0	0.0527477	0	0.0110864	0	0.0690804	0.0796339	0.0930306	0.0918941	0.03331	0.177668	0	0	0.00433765	BRCA
TCGA-AO-A12D-01A	0.000223729	0	0.0952479	0.0997253	0	0.218847	0.0568385	0.0724426	0.00127025	0	0	0.03543	0.00668874	0.0785865	0.0766212	0.163664	0	0.0259698	0.0684448	0	0	0	BRCA
TCGA-D8-A1XT-01A	0.0405953	0	0.00365048	0.0287945	0	0.183109	0	0.0860966	0	0	0	0.0494456	0.0672463	0.143472	0.103689	0.176596	0.00413551	0.0506017	0.0543869	0	0	0.00818184	BRCA
TCGA-A2-A0CW-01A	0.046844	0	0.00367074	0.0747795	0	0.125597	0.0235594	0.0389417	0	0	0	0.0507973	0.00690972	0.0916365	0.114859	0.214262	0.00441399	0.0671714	0.129987	0	0	0.00657102	BRCA
TCGA-E2-A10F-01A	0.0925286	0	0.0336194	0.109754	0	0.213619	0	0.0230941	0.0291869	0	0	0.0160363	0.0635117	0.112676	0.0648635	0.134637	0.0122253	0.00547978	0.088768	0	0	0	BRCA
TCGA-BH-A0E7-01A	0	0.0124331	0.00279566	0.00197695	0	0.159528	0	0.0398284	0.00453187	0	0	0.0320274	0.114022	0.0157638	0.0541867	0.289482	0	0.015875	0.257549	0	0	0	BRCA
TCGA-D8-A1XG-01A	0	0.0279365	0	0	0	0.155924	0	0.00207049	0.00988124	0	0	0.0500403	0.00849295	0.0245651	0.0916689	0.281219	0.211428	0	0.132446	0	0	0.00432716	BRCA
TCGA-E9-A1N8-01A	0.0633589	0	0	0.119497	0	0.162247	0.0344552	0.095119	0.012902	0	0	0.0115933	0	0.126231	0.140501	0.173853	0	0.037358	0.0228847	0	0	0	BRCA
TCGA-E2-A2P5-01A	0.0290367	0	0.00696297	0.149364	0	0.220638	0.0265535	0.0523729	0	0.0126928	0	0.0501482	0.0184601	0.0317861	0.0992918	0.104757	0.0369226	0	0.161013	0	0	0	BRCA
TCGA-C8-A278-01A	0.0730845	0	0.110632	0.0969321	0	0.14896	0.0494576	0.0409578	0.012143	0	0	0.00907515	0	0.103791	0.0628452	0.148838	0.0266702	0.0180633	0.0863555	0	0	0.0121943	BRCA
TCGA-A8-A08R-01A	0.0308524	0.0343715	0.0565757	0.0346139	0	0.18575	0.0832285	0.000495541	0.00976237	0.0364143	0	0.0176907	0	0.169796	0.124966	0.139966	0.0396749	0	0.035109	0	0	0.000734219	BRCA
TCGA-E2-A15A-01A	0.0384388	0	0.0560323	0.145515	0	0.17249	0.0163774	0.051269	0.0303848	0.00320783	0	0.0216341	0.0326036	0.101409	0.0900289	0.153989	0.0162651	0.0026338	0.0632287	0	0	0.00449148	BRCA
TCGA-D8-A1JT-01A	0.0330955	0	0.00616429	0.0418589	0	0.0467806	0.0684603	0.0734463	0	0.00804373	0	0.00430792	0.00285088	0.23471	0.0791913	0.251115	0.000478643	0.0500853	0.048812	0	0.0175499	0.0330495	BRCA
TCGA-D8-A142-01A	0.0411245	0.0201462	0.140445	0.134548	0	0.156042	0	0.0531424	0.00458415	0	0.0119307	0.00279054	0.0171018	0.0767842	0.0836137	0.155746	0.0656064	0.000155349	0.0362394	0	0	0	BRCA
TCGA-A2-A3Y0-01A	0.0676253	0	0.0374455	0.271219	0	0	0.0405586	0.122252	0.0230293	0	0	0.0581054	0.0132318	0.0670876	0.0829868	0.111285	0.0333602	0.0456958	0.0193779	0	0	0.00673942	BRCA
TCGA-AQ-A0Y5-01A	0.018111	0	0	0.00296	0	0.196102	0.0119597	0.0234098	0	0	0	0.0219305	0	0.134003	0.0774493	0.308464	0	0.0385655	0.108559	0	0	0.058487	BRCA
TCGA-A8-A07W-01A	0.01438	0	0.00263704	0.0757054	0	0.178045	0	0	0.0276626	0	0	0.0466686	0.0276914	0.172328	0.062828	0.220825	0.0350492	0	0.13618	0	0	0	BRCA
TCGA-A1-A0SM-01A	0.00516785	0.0257731	0.0115634	0.0378146	0	0.257328	0	0.0330507	0	0	0	0.0317356	0.0863567	0.0297864	0.0387487	0.245629	0.0142073	0.0538925	0.0955998	0	0	0.033346	BRCA
TCGA-AC-A3EH-01A	0	0.0257454	0.00622569	0.0209296	0	0.18435	0	0	0.0445267	0	0	0.0818997	0.00459188	0.142812	0.0875165	0.279915	0.01266	0	0.108827	0	0	0	BRCA
TCGA-MS-A51U-01A	0.138645	0	0.0411925	0.0480567	0	0.178874	0.0198639	0	0	0.0306726	0	0.0305366	0.0368973	0.0999142	0.110498	0.098225	0.043559	0	0.118671	0	0.00439378	0	BRCA
TCGA-AR-A24K-01A	0.13694	0	0.0432978	0.0577234	0	0.236796	0	0.0564649	0.000489348	0	0	0.0125613	0.0870248	0.0148065	0.0401632	0.201971	0.0426527	0.0433127	0.0183638	0	0	0.00743136	BRCA
TCGA-AC-A2BM-01A	0.0100725	0.0134059	0.0739878	0.0764895	0	0.263713	0.0052709	0.0497848	0.00364808	0.0196069	0	0.0190843	0	0.0415925	0.0836708	0.149381	0	0.0457899	0.129144	0	0	0.0153573	BRCA
TCGA-A2-A3XY-01A	0.102928	0	0.0461884	0.0130207	0	0.194349	0.0248397	0.0682263	0.037361	0	0.0252558	0.0116333	0.0181586	0.106133	0.122697	0.123949	0.0391057	0.0187956	0.0473601	0	0	0	BRCA
TCGA-E2-A14W-01A	0.0213354	0	0.00112614	0	0	0.197699	0	0.00798581	0.0525439	0	0	0.0252081	0	0.256269	0.0854065	0.298557	0.00337186	0	0.0476177	0	0.00287959	0	BRCA
TCGA-BH-A1F8-01A	0.0974725	0	0.066793	0.124273	0	0.220579	0.00198311	0.0547804	0	0	0	0.0168109	0	0.0441679	0.0466638	0.150589	0.0415355	0.0490076	0.0621264	0	0	0.0232168	BRCA
TCGA-E9-A1RA-01A	0.145713	0	0	0.162589	0	0.132138	0	0.0287203	0	0	0	0.0186045	0.015825	0.161882	0.0763123	0.138015	0.0229254	0	0.0972754	0	0	0	BRCA
TCGA-A8-A0A6-01A	0.0565916	0	0.0482876	0.185606	0	0.121479	0.0339018	0.0418047	0.0166064	0.0170283	0	0.0302878	0.00930659	0.0791329	0.0885838	0.13536	0.0498423	0	0.0808382	0	0	0.00534316	BRCA
TCGA-AC-A7VC-01A	0.014424	0	0	0.0284407	0	0.0861165	0	0.0576217	0.0149441	0	0.0549811	0.013655	0	0.288105	0.030936	0.229346	0.137336	0	0.0440936	0	0	0	BRCA
TCGA-C8-A27B-01A	0.0242435	0	0.0416018	0.133917	0	0.181246	0.0658542	0.0481333	0.00796151	0.0236556	0	0	0.0333425	0.111584	0.0903146	0.0862882	0.0738054	0.0432994	0	0	0	0.0347525	BRCA
TCGA-S3-AA15-01A	0.122283	0.00112785	0.100732	0.158115	0	0.0672384	0.0947106	0	0.0120545	0	0	0.00208132	0.0314769	0.0702203	0.0545007	0.146378	0.0268403	0.00710919	0.105132	0	0	0	BRCA
TCGA-BH-A1ES-01A	0.077286	0	0.0134494	0.0146518	0	0.282768	0	0.0305798	0	0	0	0	0.0101171	0.0809986	0.0191141	0.236425	0.0310225	0.0759778	0.0765158	0	0	0.0510945	BRCA
TCGA-E2-A1L6-01A	0.127171	0	0	0.0547662	0	0.232542	0	0.0451363	0	0.0113983	0.0261412	0	0	0.139167	0.0675043	0.186629	0.0417446	0	0.0419197	0.0115313	0	0.014349	BRCA
TCGA-E9-A1R0-01A	0.0399422	0.0712636	0.0369921	0.2133	0	0.208686	0.000895277	0	0.00469253	0	0	0.0264276	0.0331397	0.0846338	0.0598376	0.0945934	0.0235844	0	0.102012	0	0	0	BRCA
TCGA-BH-A0B6-01A	0.0789602	0.0155114	0.0520574	0.165841	0	0.0445211	0.0468327	0.0567819	0.0412211	0.026166	0	0.0442566	0.0562336	0.0623823	0.0855521	0.0787139	0.0541144	0.00979555	0.0810586	0	0	0	BRCA
TCGA-B6-A0RN-01A	0.110459	0	0.0473649	0.113788	0	0.232532	0	0.0417862	0.00829316	0.0063774	0	0.0405821	0	0	0.0467079	0.168495	0.0467057	0.00926596	0.114771	0	0	0.0128707	BRCA
TCGA-A8-A09W-01A	0.103139	0	0.0181532	0.0398759	0	0.292371	0	0	0.020279	0.0138951	0	0.0190738	0.0104484	0.0199881	0.0695498	0.204551	0.0190062	0.0116089	0.146483	0	0	0.0115768	BRCA
TCGA-EW-A1P3-01A	0.0991678	0	0.0486814	0.0900631	0	0.16469	0	0.0919509	0	0.00943525	0	0.012433	0.0140669	0.000163245	0.110646	0.155264	0.0475003	0	0.144689	0	0.00760432	0.00364526	BRCA
TCGA-A2-A0T6-01A	0.117204	0	0	0.139232	0	0.18631	0.0165958	0.0681814	0	0.00389654	0	0.0155673	0.0270912	0.0177337	0.0611268	0.122731	0.0539822	0.00928191	0.146589	0	0.0144778	0	BRCA
TCGA-A7-A5ZW-01A	0.0741351	0	0.0300906	0.0947362	0	0.180089	0	0.0476783	0.00970535	0	0	0.0288829	0.0383219	0.0531301	0.0516035	0.126296	0.0843109	0.0128001	0.16822	0	0	0	BRCA
TCGA-BH-A203-01A	0.0444007	0	0.058811	0.104862	0	0.177839	0.0726502	0.0586201	0.00610646	0.0181279	0	0	0.0421695	0.102954	0.0865258	0.137634	0.0299771	0.0233558	0.0359666	0	0	0	BRCA
TCGA-DS-A7WI-01A	0	0.0600396	0.0042758	0.178607	0	0.165937	0	0	0.0980486	0.00963475	0	0.106739	0	0.0131086	0.0492789	0.0996215	0.0707383	0.0383237	0	0.0531138	0	0.0525332	CESC
TCGA-EX-A449-01A	0.141196	0	0.0946199	0.128625	0	0.147161	0	0.0216168	0.0815978	0	0	0.0664411	0.0055379	0.0608963	0.0283452	0.0654273	0.047595	0.0721979	0.031635	0	0.00710823	0	CESC
TCGA-VS-A958-01A	0.0663515	0	0.0567806	0.225551	0	0.0336208	0.0808091	0.0568315	0.0427176	0	0.0210516	0.0385645	0.022568	0.0321458	0.0748148	0.11201	0.048092	0.0362867	0.0329295	0	0	0.0188746	CESC
TCGA-MY-A5BE-01A	0.0496655	0.0523944	0.0434545	0.285375	0	7.94565e-05	0.128952	0.0155003	0.0384707	0	0	0.0133991	0.00578606	0.030296	0.0834308	0.116058	0.0358371	0.0248181	0.0764834	0	0	0	CESC
TCGA-C5-A905-01A	0.171194	0	0.0249	0.143198	0	0.063933	0.131603	0.0329672	0.0103015	0.0156455	0	0	0.103067	0.0956594	0.0442731	0.088367	0.00450079	0.0402356	0.0282043	0	0.00195069	0	CESC
TCGA-Q1-A73Q-01A	0.104641	0	0.0951786	0.0503647	0	0.16718	0.0410757	0.0795516	0.0341545	0	0	0.00516366	0.0226957	0.0567909	0.0382744	0.0199648	0.134921	0.0698685	0.0738382	0	0.00351566	0.00282115	CESC
TCGA-BI-A0VR-01A	0.0582538	0	0.125525	0.188442	0	0.014754	0.0886541	0.039054	0.0280947	0	0	0.0267039	0.0224062	0.0399229	0.0783447	0.0880074	0.0571723	0.0793477	0.0653171	0	0	0	CESC
TCGA-EK-A2PK-01A	0.0368223	0	0.130449	0.162239	0	0.0749452	0.00251672	0.0680993	0.0187276	0	0	0.165912	0.0140367	0.0382447	0.0466816	0.114901	0	0.0626806	0.0520229	0	0	0.0117211	CESC
TCGA-FU-A3WB-01A	0.0433653	0	0.0500912	0.224613	0	0.162632	0.0816106	0.0467822	0.0359573	0	0	0.0198845	0.0192491	0.0103256	0.0488899	0.0727053	0.0683238	0.0553247	0.0602457	0	0	0	CESC
TCGA-MA-AA41-01A	0	0.0510687	0	0.250108	0	0	0.0438197	0.0331295	0	0	0	0.0889482	0.0130908	0.0766322	0.159139	0.113378	0.0891216	0	0.0767869	0	0.0033608	0.00141606	CESC
TCGA-IR-A3LK-01A	0	0.01454	0.00711157	0.169767	0	0.102684	0.0742755	0.0836216	0	0	0	0.0677625	0	0.0531019	0.1043	0.132121	0.0833819	0.0414769	0.0564373	0	0.000166321	0.00925282	CESC
TCGA-VS-A952-01A	0.0629273	0	0.135394	0.0667804	0	0.372202	0	0	0.0794005	0	0	0.0289771	0.0124176	0.0882692	0.0254855	0.039791	0.0289958	0.0328543	0.0265056	0	0	0	CESC
TCGA-C5-A8YT-01A	0.0137726	0	0.00447227	0.230041	0	0.041112	0	0.0161091	0	0	0	0.25732	0.0439298	0.160435	0.0183269	0.0554128	0.00368457	0.00524715	0.150137	0	0	0	CESC
TCGA-EA-A5ZD-01A	0.0036744	0.0272553	0	0.204344	0	0.0585051	0.0114273	0.111504	0	0	0	0.0385817	0.0450513	0	0.115195	0.124981	0.102249	0.0802274	0.0313285	0	0	0.0456757	CESC
TCGA-C5-A1MI-01A	0.161057	0	0.079574	0.223406	0	0.0981259	0.0570216	0.0373253	0.011395	0	0	0.0182792	0.0154143	0.0505272	0.0805175	0.0811419	0.0391687	0.00327174	0.0437744	0	0	0	CESC
TCGA-EK-A2RO-01A	0	0	0.00576688	0.120234	0	0.195198	0.0320948	0.0561355	0	0.015989	0	0.0949405	0	0.0953751	0.0875264	0.132032	0.0650105	0.0701847	0.0257463	0	0.0037671	0	CESC
TCGA-FU-A3YQ-01A	0.0318012	0	0.107372	0.12827	0	0.102426	0.070974	0.0174156	0.0317458	0	0	0.0376173	0.00190876	0.0497051	0.0813109	0.0845111	0.100012	0.0478726	0.0880757	0	0	0.0189827	CESC
TCGA-C5-A7CL-01A	0	0.0137386	0	0	0	0.184805	0	0.0458595	0.00773782	0.0119867	0.116431	0	0.0109266	0.122762	0.0317284	0.086852	0	0.156911	0	0.171578	0	0.0386832	CESC
TCGA-VS-A9UB-01A	0	0	0.0148824	0.193155	0	0.03191	0.060703	0.0653869	0.0454206	0.026072	0	0.0557951	0.0329075	0.0128327	0.093311	0.154964	0.05926	0.071374	0.0675873	0	0.000597353	0.0138413	CESC
TCGA-C5-A1BM-01A	0	0.0277043	0.0246714	0.0849247	0	0.128774	0.013315	0.140422	0.00880266	0	0	0.0495568	0.0121873	0.0238815	0.0999433	0.18393	0.0906188	0.0690416	0.00976421	0	0	0.0324631	CESC
TCGA-C5-A2LY-01A	0.0226704	0	0.0111773	0.249207	0	0	0.0140817	0.0872637	0.0511858	0	0	0.0956417	0.023472	0.0500487	0.0679654	0.111312	0.111238	0.0223046	0.0824321	0	0	0	CESC
TCGA-EA-A50E-01A	0.0455908	0	0.00622248	0.0182381	0	0.198137	0	0.05006	0	0.0541475	0	0.0399487	0.028255	0.136937	0.0836449	0.200157	0.0626445	0.0523138	0	0.0160991	0.00155189	0.00605195	CESC
TCGA-ZJ-AAXU-01A	0.0733383	0.0271859	0.107628	0.235832	0	0.0457591	0.0251493	0.0848084	0.0104887	0	0	0.0754594	0.0145577	0.0282373	0.0623251	0.056815	0.0285151	0.0645368	0.0573986	0	0	0.00196571	CESC
TCGA-HM-A6W2-01A	0.123707	0	0.0959794	0.0994872	0	0.128971	0.16814	0	0.00527242	0	0	0.0250965	0.0226127	0.0415777	0.0625755	0.160729	0	0	0.0621779	0	0	0.0036735	CESC
TCGA-C5-A1MQ-01A	0.0831819	0	0.0976973	0.224541	0	0.066162	0.0242877	0.0440757	0.000147476	0	0	0.035776	0.0333254	0.0661559	0.0678483	0.164219	0.0211223	0.0439784	0.0240138	0	0	0.00346729	CESC
TCGA-C5-A1BE-01B	0.0253941	0	0.0166637	0.0622058	0	0.131713	0.0685154	0.0358686	0	0.00355284	0	0.0470409	0.0223967	0.0694635	0.130703	0.16208	0.0979985	0.10655	0.016831	0	0.000942855	0.0020805	CESC
TCGA-C5-A1MN-01A	0	0.00932493	0	0.0938569	0	0.232237	0	0	0	0	0	0	0.0481915	0.184435	0.0992987	0.0937393	0.0347817	0.0935132	0	0.0410136	0.0250434	0.044565	CESC
TCGA-VS-A9U7-01A	0.013046	0	0.0273219	0.205164	0	0.0809101	0.0397972	0.0596927	0.0511574	0	0	0.0583789	0.00700735	0.0426757	0.111172	0.131039	0.0813028	0.0296097	0.0556188	0	0	0.00610721	CESC
TCGA-ZJ-AB0I-01A	0	0.0391942	0	0.261786	0	0.0283698	0.0281121	0.065737	0.0105338	0	0	0.112877	0.000415834	0.158782	0.0371142	0.0955602	0.0486006	0.0608924	0	0.0520252	0	0	CESC
TCGA-LP-A4AX-01A	0.0176073	0.0389461	0.0403936	0.284263	0	0.0101637	0.0642575	0.0900215	0.0109587	0.00480807	0	0.0686361	0	0.0461594	0.0678355	0.156174	0	0.049815	0.0208605	0	0.0183519	0.0107488	CESC
TCGA-JW-A5VH-01A	0	0	0.0110325	0.131682	0	0.187111	0.00254195	0.0197358	0	0	0	0.0372434	0.0328384	0.376103	0.0177691	0	0	0.0518399	0	0.0929892	0	0.0391136	CESC
TCGA-C5-A902-01A	0.00037721	0.0125534	0	0.255779	0	0.124728	0.0074996	0.0954549	0.0560154	0.0315371	0	0.141632	0.00310408	0.0522997	0.0606345	0.0636438	0.0149336	0.0161368	0.0596967	0	0.00397398	0	CESC
TCGA-FU-A23L-01A	0.0438965	0	0.00135649	0.221706	0	0.091409	0.0843595	0.0601409	0.0332982	0	0.0206854	0.0374948	0.0279179	0.020176	0.0854798	0.079229	0.0713373	0.0776715	0.0438412	0	0	0	CESC
TCGA-FU-A3NI-01A	0.114811	0	0.0350569	0.127624	0	0.098788	0.0410249	0.0168018	0.0126192	0.00628128	0	0.0634232	0.020934	0.0355522	0.0953925	0.104988	0.101282	0.0207012	0.104719	0	0	0	CESC
TCGA-VS-A9UT-01A	0.0734528	0	0.0870355	0.19485	0	0.0850133	0.0776899	0.0481062	0.0284301	0	0	0.019351	0.0167406	0.117614	0.0806697	0.146129	0.000244645	0	0.0148121	0	0	0.00986191	CESC
TCGA-C5-A8YR-01A	0	0	0	0.182569	0	0.0925945	0.114346	0.0649374	0.000959497	0	0.0300034	0.0448608	0.00451667	0.105801	0.0588461	0.206751	0	0.0286411	0	0.0353813	0	0.0297927	CESC
TCGA-VS-A94X-01A	0	0.02849	0.0603301	0.156064	0	0.0730242	0.0715636	0.114296	0	0	0.00165653	0.0597582	0.0177625	0.0628423	0.0732907	0.0824847	0	0.133949	0.05873	0	0	0.0057586	CESC
TCGA-VS-A8EK-01A	0.0127575	0.0701124	0.047765	0.154324	0	0.0546272	0	0.0013136	0.00738222	0.0289397	0	0.0376552	0.0198476	0.101172	0.0696524	0.190087	0.00318974	0.0652427	0.0071455	0	0.0276607	0.101125	CESC
TCGA-FU-A3HZ-01A	0	0	0.00135375	0.336182	0	0	0.119843	0.10706	0	0	0	0.0683262	0.0264038	0.12093	0.0592692	0.103618	0.0107026	0.00464247	0.0252226	0	0.0164464	0	CESC
TCGA-ZJ-AAXT-01A	0	0.00701927	0.0563506	0.162943	0	0.142126	0.0583555	0.0880962	0	0	0	0.0459295	0.0341181	0.100955	0.104711	0.0601515	0.00287861	0.0780852	0.0548892	0	0	0.00339158	CESC
TCGA-C5-A2LT-01A	0	0.0184605	0.0337499	0.234355	0	0.084104	0.0872398	0.0393258	0	0.000277761	0	0.057264	0	0.117632	0.0564631	0.116687	0.0086903	0.0441467	0.0994591	0	0	0.00214564	CESC
TCGA-WL-A834-01A	0.00895464	0.0188297	0.000290905	0.220329	0	0.0998573	0	0.0187825	0.0126877	0	0	0.0375351	0.0121783	0.122969	0.0558592	0.122686	0.14254	0.0124735	0.114028	0	0	0	CESC
TCGA-FU-A40J-01A	0.125443	0	0.0586832	0.180704	0	0.139948	0.0680109	0.0201566	0.00300977	0	0	0.0570244	0	0.00383572	0.00365117	0.0517111	0.0575799	0.0630275	0.0928894	0	0.00617348	0.0681517	CESC
TCGA-MU-A5YI-01A	0.0254745	0.00506673	0.0143808	0.0622427	0	0.238301	0.00205037	0.0399331	0.0213935	0.0284838	0	0.0652846	0.0264043	0.0298261	0.0898402	0.129465	0.0854973	0.0493499	0.0870061	0	0	0	CESC
TCGA-MA-AA3W-01A	0.0891113	0	0.0104049	0.190178	0	0.0852393	0.0809803	0.0455773	0.0430477	0	0.0136782	0.0229029	0.00395419	0.0300305	0.0755749	0.0851771	0.121392	0.0368905	0.0658612	0	0	0	CESC
TCGA-EK-A2PG-01A	0.0261774	0	0.0495403	0.224236	0	0.0590975	0.0580635	0.114855	0.00801922	0	0	0.0824152	0.0252924	0.0340288	0.0448463	0.129486	0.0642648	0.0353792	0.0418994	0	0	0.00239951	CESC
TCGA-UC-A7PG-06A	0.0961325	0.0214981	0.0310223	0.203453	0	0.0608078	0.0313078	0.0493386	0.0162218	0	0	0.0595339	0.0178015	0.00645641	0.102829	0.160959	0.0709867	0.00985556	0.0613675	0	0	0.000427442	CESC
TCGA-EA-A5ZE-01A	0.0140941	0.000194079	0.0615579	0.0849632	0	0.115793	0.0229762	0.0619698	0.0305069	0.0419766	0	0.055029	0.0529281	0.0072457	0.0622261	0.128546	0.134113	0.0202132	0.105667	0	0	0	CESC
TCGA-4J-AA1J-01A	0.0431983	0	0.00870975	0.112743	0	0.130706	0.0348565	0.0569937	0.00178701	0	0	0.0685995	0.0190715	0.103956	0.0394057	0.104483	0	0.115151	0.091692	0	0	0.0686471	CESC
TCGA-C5-A7CH-01A	0.0258194	0	0.0179291	0.0952479	0	0.0813639	0.0427836	0.0673848	0	0	0	0.0253798	0	0.228042	0.0878239	0.0987093	0.0536059	0.102462	0	0.0425204	0	0.0309285	CESC
TCGA-C5-A8XH-01A	0.012361	0	0.0159061	0.101151	0	0.126542	0.0770284	0.0507671	0.01444	0.000612984	0	0.0872851	0.0135475	0.092158	0.12139	0.120259	0.0492654	0.0635167	0.0537702	0	0	0	CESC
TCGA-JW-A69B-01A	0.119185	0	0.0649434	0.0817419	0	0.115374	0.00372018	0.0262431	0.087469	0	0.0218249	0	0	0.151036	0.0323218	0.228437	0.0178854	0.0436037	0	0.00290844	0	0.00330628	CESC
TCGA-ZX-AA5X-01A	0.0488443	0	0.0620516	0.0485811	0	0.165754	0.0226291	0.0265664	0.0388861	0.00789725	0.00293856	0.0294275	0.0273679	0.0125706	0.0882377	0.131701	0.0898796	0.0396788	0.1264	0	0	0.0305892	CESC
TCGA-EA-A97N-01A	0.00823902	0.0264056	0	0.0941772	0	0.188254	0.050619	0.0154662	0	0	0.0520746	0	0.00756677	0.138036	0.111771	0.113456	0.104341	0.0214932	0.0510114	0	0	0.0170882	CESC
TCGA-Q1-A73S-01A	0.103472	0	0.00959302	0.110684	0	0.0595952	0.0294856	0.0925912	0	0	0	0.0234053	0.0684105	0.160843	0.00289267	0.21654	0	0.11593	0.00306148	0	0	0.00349536	CESC
TCGA-ZJ-AAXA-01A	0	0.0115267	0.0133227	0.0882779	0	0.0641572	0	0.0685478	0.0355535	0	0	0.0269552	0.00492105	0.108397	0.062306	0.257104	0.185347	0.0346962	0	0	0.038888	0	CESC
TCGA-DS-A0VL-01A	0.0750765	0	0.054518	0.161534	0	0.0689149	0.0453828	0.0870934	0.0233235	0.0115591	0	0.0753965	0.00616379	0.050757	0.0925681	0.0583802	0.0694597	0.0682815	0.0515917	0	0	0	CESC
TCGA-C5-A1BN-01B	0.00405161	0	0.0119462	0.0262321	0	0.23238	0	0	0	0	0.0503499	0.0460195	0	0.325351	0.0653477	0.0656617	0	0.11473	0.0491945	0	0.00873671	0	CESC
TCGA-C5-A2M1-01A	0.103959	0	0.0199372	0.248053	0	0.0117585	0.132213	0.045842	0.013859	0	0	0.0759877	0.009514	0	0.0695118	0.15023	0	0.061451	0.0576831	0	0	0	CESC
TCGA-C5-A7CJ-01A	0.0778218	0	0.0260351	0.123804	0	0.152649	0.0661931	0.0433463	0.00832508	0	0.00375538	0.0426548	0.0225318	0.0103194	0.0686227	0.0734395	0.128259	0.0491784	0	0.0737085	0	0.0293573	CESC
TCGA-EA-A1QT-01A	0.00984663	0	0	0.107311	0	0.141001	0.0883719	0.047656	0	0.0110122	0	0.0464558	0.0695263	0.0767547	0.123882	0.134847	0.084095	0.0362024	0.0130508	0	3.14901e-05	0.00995585	CESC
TCGA-VS-A957-01A	0	0.00384295	0.0174836	0.177969	0	0.0587106	0	0.0789391	0.0885045	0	0.033226	0.0615806	0.0154735	0.110833	0.0418714	0.0642199	0.083267	0.164079	0	0	0	0	CESC
TCGA-JW-A5VK-01A	0.158217	0	0.0753702	0.0687069	0	0.0255328	0.0291374	0.0144509	0.0294198	0	0	0	0.027194	0.163867	0	0.130871	0.0725996	0.0672748	0	0.110755	0	0.026604	CESC
TCGA-EK-A2R7-01A	0.0873686	0	0.11446	0.216449	0	0.0819338	0.06471	0.0240484	0.0175226	0	0	0.05782	0.0168682	0.0585575	0.0773789	0.0957164	0.0128708	0.0145342	0.0597612	0	0	0	CESC
TCGA-EA-A4BA-01A	0	0.148489	0.0184811	0.0274796	0	0.287472	0	0	0.0710583	0	0.00385063	0	0	0.353329	0	0.019517	0.0122432	0	0.0272764	0.0308041	0	0	CESC
TCGA-EA-A411-01A	0.0644738	0	0.0582156	0.0739702	0	0.187785	0	0.0679963	0	0	0	0.0491641	0.0483385	0.168491	0.0178662	0.043896	0	0.143533	0.0709897	0	0	0.00528097	CESC
TCGA-HM-A6W2-06A	0.0841039	0	0.0252921	0.0965232	0	0.0559353	0	0	0.0281023	0	0	0.0408663	0.0886165	0.352808	0.028609	0.165364	0	0	0	0.0337794	0	0	CESC
TCGA-C5-A7UE-01A	0.00119644	0.0715161	0.0233741	0.16372	0	0.0902088	0.0797648	0	0.0278557	0	0.013258	0.0373113	0.0250143	0.0604583	0.0417325	0.095449	0.0821398	0.0701669	0.116834	0	0	0	CESC
TCGA-JW-A5VI-01A	0.0610921	0	0.0528528	0.208176	0	0.0974183	0.0459492	0.0140747	0.0408127	0	0	0.0560057	0.0019289	0.063474	0.0744073	0.0865396	0.0780137	0.0250338	0.086634	0	0	0.00758708	CESC
TCGA-VS-A9UD-01A	0.00640926	0.00460371	0.00735509	0.237791	0	0.024602	0.0839219	0.0671111	0.0243963	0	0	0.0823113	0.023138	0.0560938	0.0931837	0.159893	0.0104649	0.0474471	0.0669497	0	0	0.00432873	CESC
TCGA-DS-A0VN-01A	0.0107416	0	0.00428175	0.248883	0	0.0734603	0.0859407	0.0396239	0.0230479	0	0	0.0905673	0.0164522	0.044964	0.0741642	0.122992	0.0704665	0.0299071	0.0523517	0	0	0.0121557	CESC
TCGA-HM-A3JK-01A	0.0383077	0	0.0971632	0.128033	0	0.199608	0	0.00828221	0.018612	0	0	0.0331523	0.0522949	0.0906344	0.0579593	0.0791633	0.0958247	0.0527419	0.0482227	0	0	0	CESC
TCGA-LP-A5U3-01A	0.0101922	0	0.0052194	0.143668	0	0.0941789	0.0163512	0.0626538	0.0446094	0.000317287	0	0.105356	0.0112119	0.0279576	0.105421	0.109538	0.104291	0.0679323	0.0911018	0	0	0	CESC
TCGA-DG-A2KH-01A	0.160428	0	0.14502	0.130639	0	0.192575	0.0348548	0.00914412	0.0175742	0	0	0.0618394	0.00162562	0.0228659	0.00924623	0.0139292	0.0711806	0.07943	0.0277768	0	0	0.0218716	CESC
TCGA-C5-A2LS-01A	0.0697814	0	0.0413577	0.143177	0	0.207185	0	0.0200871	0	0	0	0.0648492	0.00457376	0.0132614	0.0162714	0.0540251	0.112928	0.173702	0.0591378	0	0.00753315	0.0121296	CESC
TCGA-IR-A3LH-01A	0.0284141	0.00118534	0.0415627	0.212803	0	0.132956	0.0923844	0.0143166	0.00722791	0	0	0.0210418	0.0248056	0.0450059	0.104103	0.171717	0.0401783	0.0356174	0.0255863	0	0	0.00109431	CESC
TCGA-Q1-A5R3-01A	0.0563422	0	0.0244924	0.227924	0	0	0.0853992	0.0810556	0.036354	0.0078725	0.0159753	0.0304612	0	0.148013	0.0457934	0.0798237	0	0.0993134	0.0611796	0	0	0	CESC
TCGA-MA-AA3X-01A	0.121128	0	0.0317003	0.00806467	0	0.155765	0	0.00246	0.00333476	0	0.00555397	0.010386	0.03719	0.252149	0.0407766	0.151217	0	0.111711	0.0191124	0	0	0.0494515	CESC
TCGA-VS-A954-01A	0.00355991	0.0242974	0.113432	0.164657	0	0.102166	0.0315444	0.0972273	0.0391829	0	0	0.0351824	0.00846079	0.0886833	0.0756411	0.1247	0.0222332	0.0384304	0.0306026	0	0	0	CESC
TCGA-EA-A3HS-01A	0	0.0229954	0.0419927	0.0720653	0	0.123114	0.0482361	0.0992229	0.00664692	0.0376067	0	0.0615457	0.0177967	0.115019	0.102539	0.0754	0.0215932	0.0598658	0.0943609	0	0	0	CESC
TCGA-EA-A3HR-01A	0.0371834	0	0	0.0649478	0	0.290544	0	0	0.0196474	0	0.0324943	0	0.0167915	0.0425211	0.123214	0.0799307	0.169881	0.0419906	0	0.0216938	0.0197035	0.0394563	CESC
TCGA-ZJ-AB0H-01A	0.021848	0.0315925	0.0726815	0.264151	0	0.0133549	0.0275242	0.0968851	0	0	0	0.0496956	0.0187942	0.0384152	0.0803059	0.153083	0.0201306	0.0770086	0.0158036	0	0.00187704	0.0168491	CESC
TCGA-JX-A3Q0-01A	0.0680832	0	0.0407398	0.16445	0	0.123662	0.0558235	0.103945	0.0231246	0	0	0.0296297	0.0356577	0.0782017	0.0729434	0.0927968	0.0108621	0.0574861	0.0281835	0	0	0.0144107	CESC
TCGA-DS-A3LQ-01A	0.110704	0	0.0988516	0.0967288	0	0.0625288	0.0628012	0.037794	0.0054758	0.000435047	0	0.0135567	0.0131339	0.139779	0.0851826	0.175687	0.0336667	0.0146042	0.0457261	0	0	0.00334501	CESC
TCGA-EK-A2R8-01A	0.0327437	0	0.0453324	0.181506	0	0.0962761	0.118978	0.0392598	0.034079	0	0.030977	0.037599	0	0.0766485	0.123309	0.0248189	0	0.0406444	0.0382247	0	0	0.0796037	CESC
TCGA-FU-A3TX-01A	0.0628415	0	0.00607394	0.244012	0	0.122923	0.0636357	0	0.0339513	0	0	0.072362	0.0312724	0.0713864	0.0931274	0.0367871	0.102373	0.0338273	0.0254262	0	0	0	CESC
TCGA-EA-A556-01A	0	0.0143114	0.00400047	0.0383207	0	0.239383	0.00600687	0.0868946	0.000106295	0	0	0.101973	0.00140205	0.113211	0.0891795	0.117811	0	0.0783685	0.0972824	0	0	0.0117489	CESC
TCGA-VS-A9UO-01A	0.0517953	0	0.0562599	0.20767	0	0.0879583	0.000432119	0.13181	0.0668509	0.0816907	0	0.123161	0	0.0260621	0.0470947	0	0	0.0657768	0.0534385	0	0	0	CESC
TCGA-EX-A3L1-01A	0	0.0237179	0.0578026	0.0267051	0	0.193271	0	0.0426465	0	0	0.00289963	0.05212	0.00942543	0.0857014	0.026343	0.0567303	0.0434915	0.099162	0	0.127884	0.0183469	0.133753	CESC
TCGA-C5-A7CM-01A	0.0719509	0	0.192091	0	0	0.199965	0	0.0236411	0.00765733	0	0	0.147083	0	0.228282	0.00426934	0	0	0.0591184	0.0584995	0	0	0.00744242	CESC
TCGA-ZJ-AAXF-01A	0.0771561	0.0354842	0.0181726	0.184914	0	0.10099	0.0521181	0.0571231	0.0177752	0	0	0.0398754	0.0186048	0.0949911	0.0999441	0.0548425	0.0463929	0.0199644	0.0816514	0	0	0	CESC
TCGA-2W-A8YY-01A	0.0055731	0.0628476	0.0235244	0.202103	0	0.11289	0	0.0577633	0	0	0	0.0668759	0	0.121693	0.124427	0.160302	0.0531217	0	0.00304181	0	0	0.0058363	CESC
TCGA-VS-A9UR-01A	0.0462551	0	0	0.164559	0	0.056779	0	0.132684	0.0776139	0	0	0.129623	0	0.10569	0.0549912	0.0242991	0.0183285	0.116466	0.0713693	0	0	0.00134253	CESC
TCGA-C5-A7X3-01A	0	0.0649565	0.122246	0.13442	0	0.0999138	0.0342245	0.0565677	0.0304677	0.00349465	0	0.0575532	0.000326225	0.0482465	0.0449865	0.15137	0	0.0568568	0.0930008	0	0	0.00136972	CESC
TCGA-HM-A4S6-01A	0.0529381	0	0.0447419	0.164214	0	0.121987	0.0200502	0.066546	0.0244274	0	0	0.0567767	0.0509318	0.0708665	0.0931724	0.0868668	0.104444	0	0.0420383	0	0	0	CESC
TCGA-FU-A770-01A	0.0734124	0	0	0.126236	0	0.139464	0.0369659	0	0.0116896	0	0.0649047	0	0.0559105	0.0753525	0	0.0353526	0.0600744	0.112262	0	0.0650766	0.0158012	0.127497	CESC
TCGA-VS-A9UC-01A	0.0859846	0	0.0234492	0.190479	0	0.0666008	0.0499101	0.100506	0	0	0.0199293	0.0430554	0	0.0497649	0.0817731	0.135857	0.00367769	0.0658504	0.0402907	0	0	0.0428721	CESC
TCGA-DS-A1OC-01A	0.0111799	0.0341341	0.0233685	0.15538	0	0.0315081	0.0484985	0.0532625	0.00884175	0.00187525	0	0.104658	0.0273587	0.0819182	0.109856	0.14387	0.042727	0.0274324	0.0860345	0	0	0.0080973	CESC
TCGA-EX-A69M-01A	0.0231328	0	0.0673325	0.213273	0	0.11297	0.0454796	0.0789169	0.00305381	0	0	0.0592283	0.000733284	0.0244426	0.0777129	0.10585	0.0658499	0.036314	0.058922	0	0	0.0267884	CESC
TCGA-C5-A1MK-01A	0.0291182	0	0.00712766	0.13572	0	0.132694	0	0.11406	0	0.00798115	0	0	0.0446405	0.0835275	0.0807804	0.0863853	0.00923354	0.0995296	0	0.129108	0.0127359	0.0273585	CESC
TCGA-JW-A5VJ-01A	0.0387832	0.0242972	0.0888708	0.0861329	0	0.119411	0	0.00168346	0.000311718	0	0	0.0700896	0.0040012	0.141444	0.108512	0.167826	0.0298026	0.0267409	0.083921	0	0	0.00817234	CESC
TCGA-EX-A1H6-01B	0.112701	0	0.106969	0.200336	0	0.118273	0.0482431	0.00959015	0.0509968	0.0328492	0	0.047763	0	0.0194608	0.0342757	0.0518405	0	0.0840814	0.0826208	0	0	0	CESC
TCGA-EA-A3Y4-01A	0.00872727	0	0.0279974	0.291605	0	0.100684	0.067375	0.0544832	0.0358468	0	0	0.0803471	0.0106224	0.054737	0.0697935	0.116961	0	0.0273299	0.0534776	0	1.26835e-05	0	CESC
TCGA-JW-A5VL-01A	0	0	0.00950864	0.172643	0	0.063463	0.0449108	0.074118	0.0515678	0	0	0.0757416	0.052441	0.0492931	0.0930555	0.129452	0.0807971	0.0351877	0.0678208	0	0	0	CESC
TCGA-EA-A1QS-01A	0.0433923	0	0.059275	0.0833282	0	0.227894	0.0120477	0.0334885	0.0157004	0	0	0.0164399	0.0181147	0.0420723	0.0695838	0.11674	0.147094	0.0103974	0.103614	0	0	0.000818196	CESC
TCGA-JX-A3PZ-01A	0	0.0114827	0	0.187264	0	0.124835	0	0.045307	0.000925093	0	0	0.112127	0.0235447	0.0962343	0.0698517	0.12832	0.116384	0.0483983	0	0.0353255	0	0	CESC
TCGA-DG-A2KK-01A	0.0557288	0	0.0305103	0.161187	0	0.224507	0.0284045	0.0657983	0.0071263	0	0	0.0410544	0.0254328	0.0430812	0.0998642	0.0938332	0.0654724	0.0166496	0.0179267	0	0	0.0234232	CESC
TCGA-VS-A8QM-01A	0.0904919	0.0145207	0.0251927	0.248484	0	0.168941	0.00732136	0.00933005	0.0424652	0	0	0.0546035	0.0259802	0.0258481	0.0692252	0.0850489	0.0588723	0.00810949	0.065566	0	0	0	CESC
TCGA-C5-A7CO-01A	0.00125791	0.02073	0.00290401	0.206295	0	0.0220338	0.0370196	0.164326	0.0227932	0	0	0.0578121	0.0460441	0.0309074	0.0770542	0.0797617	0.0918576	0.0790954	0.0601081	0	0	0	CESC
TCGA-VS-A9UH-01A	0.0197372	0.0301196	0.0642573	0.0985741	0	0.136905	0.0121149	0.0890302	0.00578188	0	0	0.0916059	0.0177871	0.0661764	0.115694	0.179086	0	0.0178237	0.0359078	0	0	0.019399	CESC
TCGA-EA-A439-01A	0.0637138	0	0.0143826	0.20052	0	0.0741356	0.0702102	0.0831497	0.0234865	0	0.0291902	0.0303495	0.00445916	0.0586477	0.099989	0.0748802	0.0656801	0.0430498	0.0504763	0	0.0136791	0	CESC
TCGA-EK-A3GJ-01A	0.0103177	0	0.00817179	0.195044	0	0.107825	0.0962718	0.0693572	0.000860813	0	0	0.0617944	0.0272243	0.0259022	0.103332	0.144558	0.0806198	0.0263606	0.0331973	0	0	0.00916362	CESC
TCGA-EA-A3HQ-01A	0.0221246	0	0	0.134787	0	0.160806	0.0425273	0.0500821	0.00762339	0	0	0.0419292	0.0430176	0.0339876	0.103263	0.128937	0.153054	0.0189673	0.0461151	0	0.003372	0.00940596	CESC
TCGA-EA-A6QX-01A	0.0251661	0.0350457	0.102641	0.171651	0	0.0849934	0.043191	0.0247202	0.0640141	0	0	0.0583564	0.0366463	0.0425231	0.0581064	0.0921892	0.00327574	0.0742931	0.0746076	0	0	0.00857992	CESC
TCGA-C5-A7UI-01A	0.0160078	0.0106752	0.133965	0.213929	0	0.0599782	0.0725777	0.0684239	0.030694	0	0.0281349	0.0387508	0.0039826	0.0256284	0.0670451	0.126362	0.00129199	0.0901165	0.0124371	0	0	0	CESC
TCGA-ZJ-AAXD-01A	0.190426	0	0.040005	0.0753332	0	0.290208	0	0	0	0	0.000882068	0.0299667	0.035234	0.0682421	0.0246877	0	0.0621146	0.085143	0.0446282	0	0.00991214	0.0432171	CESC
TCGA-LP-A4AV-01A	0.00248609	0	0.106294	0.205101	0	0	0.0528865	0.0572376	0.0648433	0	0.0149111	0.0484915	0.0372562	0.0635059	0.0767585	0.0932485	0.0761125	0.0376213	0.062079	0	0	0.00116736	CESC
TCGA-VS-A950-01A	0	0.0428148	0.105617	0.130442	0	0.0803042	0.0296765	0.0579394	0	0	0	0.0304546	0	0.133461	0.0706897	0.130268	0.0463498	0.0605181	0	0.0331037	0	0.048362	CESC
TCGA-C5-A3HD-01B	0	0.00121574	0.0186517	0.0114801	0	0.181105	0.108837	0.0623473	0	0	0	0.124768	0	0.146794	0.118218	0.0456521	0.00278797	0.107691	0.0445412	0	0.0259116	0	CESC
TCGA-DS-A5RQ-01A	0	0.00300898	0.0190344	0.160176	0	0.130785	0.0444386	0.0611992	0	0	0	0.0567776	0.0463485	0.0503942	0.0752414	0.109364	0.105785	0.0452707	0.0792225	0	0.0129527	0	CESC
TCGA-VS-A9UP-01A	0.169775	0	0.0746392	0.226505	0	0.124917	0	0.0175598	0.0277923	0	0	0.0865726	0.0148357	0.131443	0.00651267	0.031766	0	0.0175645	0.0701168	0	0	0	CESC
TCGA-C5-A7CG-01A	0.0635609	0.0185149	0.0340949	0.262226	0	0.038385	0.0788367	0.081865	0.019906	0.0101967	0	0.0310387	0.0128456	0.0161021	0.102583	0.105011	0.040619	0.0222599	0.0619544	0	0	0	CESC
TCGA-MY-A5BD-01A	0.153668	0	0.0279867	0.161876	0	0.108181	0.00999304	0.116557	0	0	0.0361823	0.0413426	0	0.0297896	0.0380124	0.0390921	0.110399	0.0509648	0.0759552	0	0	0	CESC
TCGA-C5-A1M6-01A	0.276846	0	0.0642071	0.109434	0	0.0290765	0	0.0756737	0.00919691	0	0	0	0.00101576	0.268288	0.0242191	0	0	0.0975787	0	0.0403452	0.00411881	0	CESC
TCGA-VS-A8QF-01A	0.00605568	0.0628013	0.0451947	0.140408	0	0.113705	0.0814074	0.00248411	0.00341483	0.02491	0	0.00136855	0.0304561	0.102689	0.0818713	0.149989	0.0567275	0.0435907	0.039574	0	0.0015766	0.0117766	CESC
TCGA-EK-A2RE-01A	0	0.0184506	0.00593247	0.0294612	0	0.231849	0	0.0161853	0	0	0	0.00734084	0.00130368	0.24382	0.0473908	0.0527854	0.100619	0.141032	0	0.0867072	0	0.0171239	CESC
TCGA-UC-A7PG-01A	0.0091055	0.0258333	0	0.0750696	0	0.264783	0.00739675	0.0194627	0	0	0	0.0791293	0.00201647	0.147471	0.110915	0.0300875	0.122933	0.0301555	0	0.032457	0	0.0431852	CESC
TCGA-VS-AA62-01A	0.0410906	0.0161256	0.0355047	0.199095	0	0.0898005	0.0959777	0.0601733	0.0178919	0	0	0.0418263	0.014229	0.0656224	0.0893709	0.129816	0.0490103	0.0363036	0.0143595	0	0.00171138	0.00209118	CESC
TCGA-MA-AA3Y-01A	0.0175513	0	0.0250936	0.203754	0	0.0724202	0.114594	0.0470158	0	0	0.0202672	0.0199068	0.000984708	0.109315	0.109883	0.149331	0.0422734	0.00921488	0.0354947	0	0	0.0229012	CESC
TCGA-MY-A913-01A	0.0124181	0	0.061126	0.186988	0	0.0409576	0.0549363	0.0725628	0.0252509	0	0	0.0719617	0	0.104112	0.0638306	0.128733	0	0.102802	0.0567652	0	0	0.0175564	CESC
TCGA-C5-A7CK-01A	0.0965509	0	0.1839	0.0639342	0	0.147219	0.0361716	0.0182401	0.0251475	0	0.0282411	0	0.0325215	0.125161	0.0471219	0.0743475	0.00931597	0.0716234	0.0265597	0	0.0122029	0.0017424	CESC
TCGA-UC-A7PI-01A	0.0684713	0	0.0130961	0.172851	0	0.194161	0.0210255	0.0860464	0	0	0	0.0570893	0	0.0463184	0.0778531	0.099473	0.0751368	0.0493524	0.0391253	0	0	0	CESC
TCGA-C5-A7X5-01A	0.0803879	0	0.00172868	0.0649558	0	0.0861174	0.031464	0.0849104	0	0	0	0.0249076	0.0818504	0.172396	0.0213257	0.13733	0	0.212626	0	0	0	0	CESC
TCGA-DG-A2KJ-01A	0.0684329	0.019711	0.0411296	0.20661	0	0.0742332	0.030058	0.0293377	0.000905157	0	0	0.0815489	0.0186908	0.0387166	0.0693344	0.153477	0.0462639	0.036826	0.0839131	0	0	0.00081192	CESC
TCGA-VS-A9V3-01A	0.128798	0	0.0312721	0.127791	0	0.181881	0.0232712	0.0808437	0.00207146	0	0	0.0584374	0.0189187	0.0473682	0.0854283	0.101635	0.00804739	0.0428228	0.0614143	0	0	0	CESC
TCGA-DS-A7WF-01A	0.0796547	0	0.00361822	0.134346	0	0.158732	0.0489402	0.110549	0.0112706	0	0.000680653	0.0203632	0	0.0548	0.123932	0.0826944	0.0595843	0.0435404	0.0672944	0	0	0	CESC
TCGA-C5-A8XK-01A	0	0.0275915	0	0.0277222	0	0.277665	0	0	0	0	0.114305	0	0.00482394	0.15677	0.09005	0.147256	0	0.0271743	0	0.0652937	0	0.0613489	CESC
TCGA-VS-A9UZ-01A	0.1117	0	0.195161	0.0129403	0	0.227186	0.00111514	0.0352323	0.00408049	0.0400491	0	0.0542219	0.0139613	0.12016	0.0920283	0.0137333	0.0127451	0.0313232	0.0343636	0	0	0	CESC
TCGA-EK-A2IP-01A	0	0.00940832	0	0.151007	0	0.16557	0.192858	0.00982165	0.00265062	0	0.071828	0	0.001525	0.252008	0.0422669	0	0	0.0444832	0	0.0504793	0.00609381	0	CESC
TCGA-VS-A94W-01A	0.0716482	0	5.43548e-05	0.113635	0	0.12094	0.088189	0.00849818	0.0537072	0	0	0.0607888	0.0136438	0.0911439	0.10466	0.0782546	0.0971489	0.0376194	0.060069	0	0	0	CESC
TCGA-DS-A1OB-01A	0.0892889	0	0.0752506	0.102617	0	0.0511234	0.0508307	0.0519689	0.0228909	0	0	0.0366087	0.0673641	0.119754	0.0586484	0.117615	0.00547232	0.0695711	0.0737199	0	0	0.00727537	CESC
TCGA-EA-A410-01A	0.0442438	0	0.00877644	0.376708	0	0	0.0880319	0.0373165	0.015438	0	0.0271441	0.0299946	0.0237783	0.113437	0.0975529	0.081776	0.0294416	0	0.0245998	0	0	0.00176045	CESC
TCGA-EX-A8YF-01A	0.107434	0	0.163921	0.271235	0	0.0483689	0.0618498	0.0382089	0.00736605	0	0	0.0355256	0.00362044	0.0241505	0.0588817	0.0977594	0	0.0278085	0.0273074	0	0	0.0265626	CESC
TCGA-EK-A2H0-01A	0	0	0.00744105	0.0584937	0	0.0840801	0.0226899	0.0523961	0.0178241	0.00218037	0.0405529	0.0836314	0.00998454	0.0680503	0.0840141	0.146794	0.0931576	0.136556	0.0720432	0	0.00970783	0.0104028	CESC
TCGA-VS-A9UV-01A	0.166956	0	0.107875	0.0750478	0	0.130799	0.027521	0.0343539	0.0250613	0	0.0377065	0.0127701	0.0394597	0.0396579	0.0467884	0.0825159	0.0737206	0.053376	0.0382337	0	0	0.00815732	CESC
TCGA-LP-A7HU-01A	0.0353554	0	0.0721371	0.21817	0	0.0457195	0.0637042	0.108669	0.0265767	0	0.00171222	0.0481629	0.0222733	0.0597377	0.0945566	0.108745	0.0300651	0.0161919	0.0482229	0	0	0	CESC
TCGA-VS-A8EI-01A	0.0148386	0.0163347	0.0591229	0.22423	0	0.0926245	0.0101484	0.0658544	0.0223689	0	0	0.068297	0.0259686	0.0574255	0.102533	0.0843701	0.0441284	0.0272193	0.0782926	0	0	0.00624323	CESC
TCGA-BI-A0VS-01A	0.15643	0	0.0832745	0.133384	0	0.069082	0.104403	0	0.035972	0	0.0106794	0	0.00478099	0.0927294	0.0826411	0.0586486	0.0947815	0.0174118	0.0407815	0	0.015	0	CESC
TCGA-DS-A0VM-01A	0.0515022	0	0.0189218	0.106431	0	0.0489935	0.0794005	0.0306802	0.0190708	0	0	0.0905391	0.0379687	0.0632031	0.0652412	0.109654	0.0973325	0.102579	0.0784825	0	0	0	CESC
TCGA-IR-A3LB-01A	0.0669557	0	0.0313562	0.0682849	0	0.284264	0	0.0359202	0	0	0	0.0591381	0.0130659	0.192835	0.059579	0.0860142	0	0.0818202	0.0205618	0	0.000204525	0	CESC
TCGA-VS-A9V2-01A	0.0391083	0.0195225	0.00812009	0.120739	0	0.123027	0.0100607	0.0766491	0.0356656	0	0	0.0570724	0	0.0414805	0.101622	0.101307	0.131851	0.0300732	0.103702	0	0	0	CESC
TCGA-IR-A3LA-01A	0.0497825	0	0.0089803	0.346647	0	0.0675268	0.0206646	0.0106189	0.018702	0	0	0.0382743	0.0186484	0.0675529	0.0820745	0.187628	0.021033	0.00255625	0.04709	0	0.0122207	0	CESC
TCGA-C5-A7X8-01A	0.118813	0	0.184562	0.120407	0	0.228985	0.015891	0.00302554	0.00387917	0	0	0.0628299	0.0185124	0.0335943	0.0278742	0.070937	0.0339068	0.00629564	0.0678657	0	0	0.00262079	CESC
TCGA-EK-A2RL-01A	0.133667	0	0.0639455	0.228385	0	0.174325	0.0482678	0	0.0201623	0	0	0.0211707	0	0.0570925	0.0163681	0.0591896	0	0.0757021	0.028824	0	0.0109452	0.0619551	CESC
TCGA-C5-A0TN-01A	0	0.00473995	0.00466239	0.150745	0	0.119338	0.0861201	0.0367216	0	0	0	0.107585	0.0458646	0.125749	0.0724099	0.117099	0.00742498	0.106457	0	0.00438556	0.0106977	0	CESC
TCGA-FU-A57G-01A	0.0782892	0	0.00684839	0	0	0.303908	0.00339853	0.0692548	0.00543141	0.000492567	0	0.0169389	0	0.193883	0.0493495	0.162775	0	0.0690773	0.00801007	0.00512268	0	0.0272195	CESC
TCGA-EK-A2PI-01A	0	0	0.0288659	0.0481143	0	0.204883	0.0119087	0.0394896	0	0	0	0.0938548	0.0339377	0.0857055	0.0700559	0.149747	0.0891633	0.0527816	0.091493	0	0	0	CESC
TCGA-Q1-A73P-01A	0.0614506	0	0.0383456	0.220811	0	0.160072	0.0231656	0.0753756	0.00992316	0	0	0.0407911	0.0159083	0.0435317	0.104937	0.108352	0.00544175	0.0329288	0.058966	0	0	0	CESC
TCGA-C5-A1MP-01A	0.0436966	0	0.0897064	0.160318	0	0.109954	0.0344253	0.0204316	0.0325911	0	0	0.0232742	0.0675767	0.0400366	0.0647608	0.0781793	0.140864	0.0294995	0.0641826	0	0	0.000503122	CESC
TCGA-VS-A8EL-01A	0.00785429	0	0.0448201	0.255789	0	0.0189918	0.0432217	0.074894	0	0	0	0.0837395	0	0.0842448	0.0794105	0.167257	0.0501088	0.0372016	0.043404	0	0	0.00906326	CESC
TCGA-C5-A1BQ-01C	0.0276305	0	0.0286901	0.319547	0	0.0645621	0.034743	0.0914496	0.0200411	0	0	0.0847781	0.00785004	0.0129171	0.076059	0.132167	0.0280055	0.0247331	0.0468266	0	0	0	CESC
TCGA-ZJ-AAXI-01A	0	0.0310417	0.00405404	0.0290066	0	0.307918	0	0.0582391	0.000503706	0	0.0325498	0.0831819	0.0106317	0.0120647	0.0795933	0.0121203	0.230393	0.0595278	0.048129	0	0	0.00104556	CESC
TCGA-FU-A23K-01A	0.0579403	0	0.103672	0.179756	0	0	0.0702495	0.0634534	0.0444142	0.0132256	0	0.0480716	0.0111042	0.0646129	0.061985	0.113305	0.0538583	0.0264496	0.0879019	0	0	0	CESC
TCGA-Q1-A6DT-01A	0	0	0.00959635	0.0781674	0	0.102881	0.0564572	0.0782697	0	0	0.0294285	0.00857163	0	0.170885	0.0840031	0.160119	0.105917	0.058969	0	0.0185244	0	0.0382112	CESC
TCGA-EK-A2H1-01A	0.017028	0	0.0560188	0.157797	0	0.123093	0.0753986	0.0021941	0.0166727	0	0	0.06912	0.0424926	0.0644386	0.0877578	0.187326	0.00281797	0.085239	0.000143672	0.00875636	0	0.00370635	CESC
TCGA-C5-A1M5-01A	0.0760748	0	0.0843071	0.127356	0	0.106295	0.0478676	0.0607883	0.0395361	0.01337	0	0.0225519	0.000737196	0.0423305	0.0821725	0.0799718	0.0702088	0.0768657	0.0622586	0	0	0.00730881	CESC
TCGA-EA-A44S-01A	0.0155588	0.00787687	0.0163253	0.252322	0	0.0763481	0.040323	0.0113311	0	0	0	0.0655681	0.0135657	0.0916437	0.0685568	0.205909	0.040456	0.0421494	0.0520659	0	0	0	CESC
TCGA-EA-A78R-01A	0.0384976	0	0.0117866	0.160084	0	0.0561864	0.0360995	0.0906223	0.00912081	0	0	0.0660531	0.0322573	0.0517901	0.0976569	0.129309	0.0719006	0.0838638	0.0398553	0	0	0.0249165	CESC
TCGA-C5-A7XC-01A	0.0168695	0	0.0763146	0.0807888	0	0.107303	0.0474883	0.0128276	0.0163538	0.0411997	0	0.0940723	0.0299539	0.0581748	0.0385266	0.0699963	0.0820918	0.0596063	0.165176	0	0	0.00325709	CESC
TCGA-VS-A9V4-01A	0.0591101	0	0.0179122	0.11358	0	0.182995	0.197925	0	0.000707093	0	0.0106447	0.00249794	0.0170454	0.0993713	0.00348017	0.0509734	0.0220569	0.0111718	0	0.0845898	0.0506163	0.0753227	CESC
TCGA-EK-A2RA-01A	0.0416651	0	0.00991487	0.16466	0	0.068581	0.0196609	0.128807	0.0234623	0.0361641	0	0.0970083	0.0360492	0.0129892	0.0960905	0.0707226	0.114864	0.0528621	0.0264988	0	0	0	CESC
TCGA-EX-A1H5-01A	0.0217827	0.0506241	0.111946	0.181408	0	0.100171	0.00623765	0.0985444	0.00589185	0.0159612	0	0.0332124	0.0159044	0.0291382	0.104985	0.031567	0.0288089	0.0527384	0.111078	0	0	0	CESC
TCGA-VS-A953-01A	0	0	0	0.0734619	0	0.278358	0.0367466	0	0	0.030974	0	0.0500613	0	0	0.103285	0.171212	0.0520457	0.0394935	0	0.133439	0	0.0309223	CESC
TCGA-MA-AA3Z-01A	0.10734	0	0.0130043	0.167804	0	0.0964598	0.0164997	0.110435	0	0	0	0.147836	0.00868807	0.00344633	0.0952735	0.0915217	0.024416	0.0619809	0.0532222	0	0.00207136	0	CESC
TCGA-VS-A959-01A	0.0393522	0.0117075	0.149201	0.162421	0	0.119399	0.0255481	0.0604035	0.0618979	0	0.00813942	0.0221652	0.00686685	0.0686754	0.0638582	0.102223	0.00837316	0.0504865	0.0335498	0	0	0.00573268	CESC
TCGA-FU-A3EO-01A	0.0267867	0	0.0285435	0.152941	0	0.0949923	0.0552615	0.0119374	0.0063816	0	0	0.0797255	0.0802481	0.0257093	0.00218251	0.145	0.103422	0.0844984	0.0677714	0	0.0219653	0.0126335	CESC
TCGA-BI-A20A-01A	0.0748179	0	0.0286059	0.143198	0	0.140101	0.0468396	0.0692409	0.0118475	0	0	0.0399593	0.0296739	0.0376193	0.0937239	0.110897	0.102091	0.0234161	0.0479687	0	0	0	CESC
TCGA-DS-A1OD-01A	0.0882021	0	0.0474926	0.25987	0	0.109461	0.0881299	0.023572	0.00829363	0	0	0.0677469	0.00840409	0.0122065	0.0675115	0.0950381	0.0363	0.0193737	0.0683985	0	0	0	CESC
TCGA-C5-A1M9-01A	0.00180557	0	0	0.252652	0	0.0417063	0.107303	0.0897108	0.0215734	0	0.0230549	0.0335736	0.017321	0.153142	0.0726762	0.0982527	0	0.0517223	0.0291724	0	0	0.00633387	CESC
TCGA-Q1-A6DW-01A	0.0474349	0	0.0726654	0.050664	0	0.214434	0.0644192	0.0445563	0	0.0378198	0.00697854	0.0567847	0.0387629	0.043738	0.0439175	0.0812352	0.0664153	0.10255	0.0276236	0	0	0	CESC
TCGA-C5-A3HF-01A	0.169188	0	0.0855781	0.0810072	0	0.254745	0.00451359	7.0975e-05	0.00998859	0.015762	0	0.0469115	0.0157429	0.0926001	0.0579933	0.0258358	0.039647	0.0424567	0.0562064	0	0	0.00175223	CESC
TCGA-VS-A8Q9-01A	0	0.046895	0	0.121803	0	0.200588	0.174701	0	0.0108916	0.0110534	0	0.072829	0	0.0964928	0.145786	0.0854143	0.000914604	0.0122169	0.0204148	0	0	0	CESC
TCGA-Q1-A5R2-01A	0.0211391	0	0.0579634	0.233631	0	0	0.0482516	0.0743894	0.0337524	0	0	0.0596038	0.0587303	0.0534819	0.0799674	0.0948579	0.0522177	0.073528	0.0584859	0	0	0	CESC
TCGA-VS-A8Q8-01A	0.0126281	0	0.00752629	0.250432	0	0.0255723	0.0628759	0.0930139	0	0	0	0.0695225	0.0119923	0.0396249	0.0972896	0.115034	0.0584694	0.044662	0.0937177	0	0	0.0176382	CESC
TCGA-C5-A1BJ-01A	0.0715797	0.0177544	0	0.118411	0	0.195599	0.0304432	0	0.0158348	0	0.0259909	0	0.0395029	0.104916	0.0970485	0.0413997	0.0267803	0.102827	0.0546145	0	0	0.0572965	CESC
TCGA-Q1-A6DV-01A	0.0594079	0	0.0473385	0.2177	0	0.0991471	0	0.0664465	0	0	0	0.0943029	0	0.0339686	0.0182162	0.049204	0.0578561	0.10405	0.0372327	0.00829954	0.0376276	0.0692017	CESC
TCGA-EK-A3GK-01A	0.00319251	0	0.0378183	0.151467	0	0.131416	0.0521164	0.0870196	0.0450744	0.0147869	0	0.0677201	0	0.115648	0.0647694	0.0829154	0	0.0635828	0.0824731	0	0	0	CESC
TCGA-IR-A3LF-01A	0.162237	0	0.0166864	0.153516	0	0.186488	0.017569	0.0797381	0.0380574	0	0	0.0164396	0	0.0489965	0.101217	0.0662885	0.0626603	0.0110896	0.0386233	0	0	0.000392559	CESC
TCGA-C5-A1M7-01A	0.0591251	0.025625	0.0727457	0.0918738	0	0.150539	0.0931108	0.0214787	0.00933419	0	0.0511855	0	0.0277362	0.050876	0.0727065	0.0508101	0.036664	0.0651351	0.0522113	0.0203505	0	0.0484926	CESC
TCGA-EK-A2PL-01A	0	0.0118598	0.00954918	0.226913	0	0.0683315	0.11518	0.0848758	0.0430616	0	0	0.0644315	0.0033424	0.054098	0.0848208	0.0541192	0.0452017	0.0511083	0.0818626	0	0	0.00124488	CESC
TCGA-LP-A4AU-01A	0	0.00864314	0.0530095	0.216733	0	0	0.0221515	0.135397	0.0374603	0	0	0.0957917	0	0.0865267	0.0680053	0.0614465	0	0.147248	0.0143777	0	0	0.0532099	CESC
TCGA-ZJ-AAXJ-01A	0.0228333	0.0448412	0.00357608	0.0959452	0	0.0983466	0.192831	0	0.0194104	0.0514204	0	0	0.00893343	0.076791	0.0621125	0.0618097	0.0439822	0.152576	0.0344595	0	0.0276675	0.00246447	CESC
TCGA-VS-A94Z-01A	0.0462813	0	0	0.200864	0	0	0.155539	0.0740022	0.0161144	0.0625065	0	0.0948741	0	0	0.0745983	0.152109	0.0335426	0.0141457	0.0754229	0	0	0	CESC
TCGA-EK-A2GZ-01A	0.0887186	0	0	0.148123	0	0.146603	0.0826398	0.0524541	0	0	0.0277497	0.03562	0.0070289	0.126262	0.0513927	0.0744187	0.0456631	0.0535869	0.0345048	0	0	0.0252349	CESC
TCGA-JW-A852-01A	0	0.0175974	0.0342746	0.170187	0	0.0349575	0.0548478	0.0743071	0.078828	0	0.00634581	0.0329974	0.0365164	0.0484377	0.0707818	0.104859	0.1577	0.042947	0.0330639	0.00135116	0	0	CESC
TCGA-VS-A9V5-01A	0.188982	0	0.0714486	0.0272419	0	0.210226	0	0.0419553	0.0168394	0	0	0.10062	0	0.0306843	0.0376485	0.063885	0.0152994	0.0491723	0.101568	0	0	0.0444287	CESC
TCGA-ZJ-AAXB-01A	0.0379359	0	0.019775	0.053671	0	0.165496	0.025338	0.106316	0	0.0131196	0	0.00284526	0	0.204974	0.00717618	0.142434	0	0.189271	0	0.0316485	0	0	CESC
TCGA-EK-A2R9-01A	0.0299461	0	0.00912225	0.216855	0	0.0381692	0.0463633	0.0801502	0.0461515	0	0	0.102301	0.0164281	0.0212865	0.102097	0.0774128	0.162485	0.00494964	0.0460028	0	0	0.000279981	CESC
TCGA-C5-A3HE-01A	0.0959251	0	0.0890211	0.162683	0	0.0544063	0.068862	0.0469456	0.0305479	0.0385644	0	0.0593926	0	0.0242913	0.0471411	0.0977468	0.0118951	0.0170368	0.0927249	0	0	0.0628159	CESC
TCGA-ZJ-A8QR-01A	0.12683	0	0.0550411	0.0218714	0	0.0423495	0	0.00930424	0.0659445	0	0	0.097374	0	0.0866463	0.0712542	0.115147	0.0742146	0.0987521	0.0673272	0	0	0.067944	CESC
TCGA-EK-A2RC-01A	0.0494558	0	0.032099	0.16468	0	0.27761	0.00577217	0	0.0249636	0.0031801	0	0.0651949	0.00961709	0.0433296	0.0833779	0.122168	0.0505949	0.0342009	0.0337556	0	0	0	CESC
TCGA-C5-A1ML-01A	0	0	0.0302652	0.0934846	0	0.109046	0.0546141	0.0690909	0.0080239	0	0	0.0623092	0.0669267	0.0746007	0.0575816	0.0800902	0.143982	0.0939566	0.0560282	0	0	0	CESC
TCGA-FU-A5XV-01A	0.0790678	0	0.0820273	0.138992	0	0.116438	0.0992733	0.0553804	0	0	0.0134627	0.0192911	0.00853213	0.043582	0.0161253	0.0548522	0.0924048	0.0774866	0.0773914	0	0.0117228	0.0139695	CESC
TCGA-EA-A43B-01A	0.0446595	0	0.0803113	0.186288	0	0.0181438	0.051517	0.0827124	0.00195701	0	0	0.103128	0.00872406	0.0567768	0.103841	0.112028	0.00205335	0.0606273	0.0826424	0	0	0.00459083	CESC
TCGA-MA-AA42-01A	0.046148	0.0297514	0.033032	0.222204	0	0.0264303	0.0993533	0.0696885	0.010916	0.0108152	0	0.056558	0	0.0317424	0.0865311	0.128798	0.0782818	0.0325037	0.0372463	0	0	0	CESC
TCGA-VS-A9V1-01A	0.0849047	0	0.170689	0.0927908	0	0.162722	0.015605	0.00823318	0	0.0151117	0	0.0831208	0.0117765	0.037398	0.00413059	0.00927964	0	0.0787969	0.00921157	0	0	0.216229	CESC
TCGA-JW-AAVH-01A	0.05617	0	0.0339616	0.229048	0	0.115201	0.117366	0.00901908	0.0395168	0.0201373	0.0766906	0	0	0.00406641	0.00338046	0.0606788	0.0199157	0.176908	0.0379392	0	0	0	CESC
TCGA-VS-A8EJ-01A	0.00274323	0.0359551	0.0438354	0.19093	0	0.102621	0.0415161	0.0513625	0.0726267	0	0	0.100342	0.0184816	0.123622	0.0527678	0.09548	0.0368548	0	0.0308626	0	0	0	CESC
TCGA-Q1-A73O-01A	0.000783217	0	0.0145605	0.220097	0	0.114571	0.0634922	0.0475601	0.0272932	0	0	0.074842	0.00716122	0.0732444	0.12386	0.0755781	0.00325258	0.0434514	0.110253	0	0	0	CESC
TCGA-FU-A2QG-01A	0	0	0.0106726	0.223028	0	0.0184066	0.0793674	0	0.00161085	0	0	0.144794	0.00490055	0.144599	0.054382	0.041678	0.0281365	0.114279	0.126177	0	0.00194857	0.00602005	CESC
TCGA-DS-A1O9-01A	0	0.0153822	0.000838212	0.224915	0	0.02143	0.0330451	0.121705	0	0	0	0.0904754	0.0309013	0	0.16505	0.177791	0.0729192	0.00247033	0.0174832	0	0.0255944	0	CESC
TCGA-VS-A8QA-01A	0.0457625	0	0.0133443	0.251677	0	0.0752985	0.050828	0.155401	0.00401474	0	0	0.0408334	0	0.0301888	0.100022	0.0676256	0.074599	0.0596877	0.0307171	0	0	0	CESC
TCGA-C5-A1MH-01A	0.0164836	0.0523084	0.0277672	0.189292	0	0.0448885	0.0203261	0.120224	0.00719617	0	0	0.075515	0.043623	0.0719016	0.0997016	0.129826	0.0159136	0.0364488	0.0369623	0	0	0.0116225	CESC
TCGA-XS-A8TJ-01A	0.0034086	0.0241766	0.0332763	0.142592	0	0.0629762	0.0620576	0.0804669	0	0	0	0.0263275	0.0162105	0.0301796	0.082559	0.103997	0.121113	0.0633027	0.147357	0	0	0	CESC
TCGA-C5-A1ME-01A	0	0.0298046	0.0206559	0.29065	0	0.0977104	0.0438683	0.02697	0.0718338	0	0	0.0489444	0.0315952	0.0612704	0.0126001	0.0827244	0.0391442	0.0606654	0.0815632	0	0	0	CESC
TCGA-C5-A2LZ-01A	0.0405862	0	0.100954	0.153765	0	0.0275549	0.0522624	0.0860888	0.047819	0	0	0.0567401	0.00941406	0.0464988	0.0626675	0.0757241	0.0577614	0.0787078	0.103457	0	0	0	CESC
TCGA-GH-A9DA-01A	0.0117728	0.00517595	0.000706629	0.214697	0	0.157657	0.0626834	0	0.0239631	0	0.0481756	0	0.0680678	0.0670145	0.0633303	0.0555624	0.0760242	0.0874809	0.00956902	0.0189867	0	0.0291332	CESC
TCGA-VS-A8QH-01A	0	0.0210612	0	0.0444902	0	0.232178	0	0	0.104398	0	0	0.0887129	0	0.139529	0.0446257	0.0718834	0.154568	0.0540996	0.0406606	0	0	0.00379355	CESC
TCGA-VS-A9U6-01A	0.0196129	0	0.00419548	0.217666	0	0.0760303	0	0.107595	0.04127	0	0	0.0714755	0.0272625	0.0244927	0.0572337	0.122672	0.12667	0.0623554	0.0342064	0	0	0.00726199	CESC
TCGA-C5-A8YQ-01A	0	0.0830992	0.00922257	0.125895	0	0.218168	0.000695723	0.104024	0	0	0	0.0282952	0.0277232	0.108553	0.0585374	0.12115	0.0365222	0.0313295	0.0228743	0	0	0.0239094	CESC
TCGA-DS-A1OA-01A	0.0425635	0	0.062031	0.142501	0	0.130584	0.0600516	0.0258552	0.0143374	0	0	0.0748271	0.007612	0.0820919	0.0975963	0.0566391	0.106697	0.0228325	0.0737802	0	0	0	CESC
TCGA-HG-A2PA-01A	0.0397246	0	0.0721652	0.186751	0	0.0970826	0.0846745	0.0423983	0.00310724	0	0	0.0452863	0.022493	0.0480656	0.0424824	0.0460096	0.0548803	0.0832331	0.128258	0	0	0.00338789	CESC
TCGA-EA-A3QD-01A	0.0867152	0	0.0348242	0.221407	0	0.0785966	0.0667872	0.0318646	0.0416592	0.0191583	0	0.0405331	0.0231031	0.030455	0.0836895	0.113855	0.0449153	0.0271452	0.0552918	0	0	0	CESC
TCGA-C5-A7UC-01A	0	0.000217866	0.00557091	0.137092	0	0.109315	0.0720801	0.104735	0	0	0.080141	0	0.00398276	0.166628	0.0737532	0.00856497	0	0.0986461	0	0.118825	0.0204485	0	CESC
TCGA-MA-AA43-01A	0.104495	0	0.102471	0.00968587	0	0.195777	0	0.0414339	0.0250829	0	0	0.0415244	0	0.0960619	0.0785753	0.0124038	0.080565	0.0367921	0	0.140458	0	0.0346746	CESC
TCGA-Q1-A73R-01A	0.0599821	0	0.0126784	0.158556	0	0.18364	0.0133603	0.0939923	0.0197435	0	0.0184199	0.0391681	0.0019352	0.057024	0.104985	0.10816	0.0536887	0.0259398	0.0475993	0	0.00112808	0	CESC
TCGA-PN-A8MA-01A	0.0876819	0	0.109275	0.207016	0	0.0960949	0.0564796	0.0700945	0.00408951	0	0	0.0325229	0.00066409	0.0633597	0.0857767	0.104697	0.0561687	0	0.0260796	0	0	0	CESC
TCGA-C5-A2LV-01A	0	0.00441715	0.028711	0.154085	0	0.148027	0.0553121	0.00929154	0.0113542	0	0	0.0592134	0	0.0858759	0.0792372	0.160616	0.0984298	0.0127758	0.0858118	0	0.00536741	0.00147485	CESC
TCGA-VS-A9UQ-01A	0.0897333	0	0.108696	0.212759	0	0.115866	0	0.0225392	0.0345429	0	0	0.0656847	0.0241755	0.043289	0.0171649	0.0785432	0.0629135	0.0322496	0.0918432	0	0	0	CESC
TCGA-MY-A5BF-01A	0.00566511	0	0.00770117	0.227857	0	0.171277	0.0372667	0.0355493	0.011313	0	0	0.0589409	0.0184375	0.0363495	0.0885544	0.0972148	0.125459	0.0355432	0.0378535	0	0	0.00501773	CESC
TCGA-JX-A3Q8-01A	0.0160202	0	0.00608123	0.213245	0	0.0969243	0.0499991	0.0138328	0.0188043	0.0216674	0	0.128015	0.00181798	0.0311034	0.0657732	0.175237	0.0699357	0.0447613	0.0399164	0	0.00686482	0	CESC
TCGA-VS-A9UM-01A	0.0295379	0	0.0783423	0.147689	0	0.136348	0.0266088	0.0430548	0.0176169	0	0	0.0747568	0.0104578	0.0420789	0.0779981	0.158886	0.0276228	0.0387915	0.0902113	0	0	0	CESC
TCGA-VS-A8EH-01A	0	0.00373895	0.000851632	0.00248655	0	0.0884757	0	0.0544868	0.0444488	0.0491176	0	0.124034	0.031949	0.0630063	0.01391	0.116497	0.216796	0.0432073	0.146994	0	0	0	CESC
TCGA-LP-A4AW-01A	0.0558275	0	0.0111871	0.117258	0	0.208254	0	0	0.0279742	0	0	0.0109722	0.0412092	0.0976749	0.0766886	0.211711	0.00361365	0.0382356	0.0566911	0	0.0182035	0.0244997	CESC
TCGA-C5-A1MJ-01A	0.100594	0	0.00274821	0.0783904	0	0.144655	0.0205993	0.0500151	0.0208273	0	0	0.042052	0.0605389	0.125422	0.0864491	0.133448	0.0766084	0.00416585	0.0534852	0	0	0	CESC
TCGA-UC-A7PD-01A	0	0.00747765	0.0717315	0.151933	0	0.0904458	0.0443539	0.0695272	0.040769	0	0.000344208	0.051657	0.0130155	0.093106	0.0746634	0.0488071	0.0652197	0.115847	0	0.0452876	0	0.0158147	CESC
TCGA-EK-A2RK-01A	0	0.0447501	0	0.16182	0	0.0984232	0.0678873	0.0399239	0.000229341	0	0	0.109256	0.0091437	0.00762879	0.106796	0.151509	0.0577113	0.0611379	0.0837826	0	0	0	CESC
TCGA-Q1-A5R1-01A	0.129971	0	0.10514	0.105476	0	0.170656	0.0223557	0.0514979	0.024519	0	0	0.0391742	0.00320037	0.0251995	0.0358692	0.0847473	0.0395328	0.0790806	0.0835804	0	0	0	CESC
TCGA-VS-A9U5-01A	0.0920384	0.00401825	0.00878224	0.29405	0	0.00914921	0.102562	0.0891066	0	0	0	0.0377804	0.00625909	0.0602702	0.0707126	0.129027	0.0123087	0.0694808	0.00130243	0	0.0131522	0	CESC
TCGA-EA-A3QE-01A	0.0239832	0.045454	0	0.190678	0	0.129414	0.0434279	0.0773891	0	0	0	0.100072	0.00744199	0.0562034	0.0984822	0.0645307	0.00602862	0.0679926	0.0700999	0	0	0.0188018	CESC
TCGA-EK-A3GM-01A	0	0.0404053	0.013477	0.136217	0	0.272714	0	0.0431324	0.0201696	0	0	0.0596925	0.00957373	0.0955161	0.0108305	0.0291884	0	0.162526	0	0.0998564	0.00648595	0.000215612	CESC
TCGA-EA-A3HT-01A	0.0709645	0	0.0511735	0.106897	0	0.126064	0.038857	0.0786671	0.015506	0	0	0.0288837	0.0407559	0.0261153	0.053768	0.0859229	0.122357	0.0790359	0.0547862	0	0	0.0202457	CESC
TCGA-C5-A2LX-01A	0.0781947	0	0.0598156	0.195881	0	0.0646074	0.0498092	0.0822247	0.0517253	0	0	0.0457668	0.00862296	0.0512016	0.0685947	0.0670812	0.097845	0.0161469	0.0624831	0	0	0	CESC
TCGA-MU-A51Y-01A	0.0306267	0	0.0168481	0.163989	0	0.0932958	0.0554553	0.0472988	0.0352326	0	0	0.0438495	0.065829	0.0444404	0.104641	0.0979685	0.0727978	0.0393591	0.0883683	0	0	0	CESC
TCGA-JX-A5QV-01A	0.0283032	0	0.001565	0.224679	0	0.0211863	0.0888322	0.0678709	0.0151208	0	0	0.0620491	0.00456192	0.0606004	0.0721038	0.0971183	0.127177	0.029108	0.0953896	0	0	0.00433386	CESC
TCGA-FU-A3HY-01A	0	0	0	0	0	0.298417	0.0587148	0	0.0106744	0.0471759	0	0.0711521	0	0.176188	0.00623335	0.0405787	0.0979943	0.109365	0.00148715	0.0169687	0.00314749	0.0619041	CESC
TCGA-MU-A8JM-01A	0.00839233	0.0162588	0	0.121103	0	0.174524	0.0512348	0.00993059	0	0	0.00687589	0.0694564	0.04571	0.0663128	0.0239598	0.0688045	0.132269	0.094785	0.106401	0	0	0.00398207	CESC
TCGA-RA-A741-01A	0.035436	0	0.109427	0.156244	0	0.076171	0.0334406	0.0541957	0.0200673	0	0	0.0604734	0.00537533	0.0159651	0.0677431	0.135141	0.0679372	0.0341713	0.122114	0	0	0.00609754	CESC
TCGA-C5-A1BF-01B	0.00548856	0	0.0250131	0.0865801	0	0.150078	0.0461623	0.00219472	0.0624857	0.0417436	0	0.11241	0.0936231	0.0686108	0.0402877	0.071286	0.045265	0.0715235	0	0.0515167	0.00532171	0.020409	CESC
TCGA-C5-A3HL-01A	0.0300905	0	0.0944774	0.162275	0	0.0612303	0.0159434	0.0262321	0	0	0.036431	0.0640453	0.0329048	0.0973667	0.0857347	0.0679511	0.0847434	0.0360598	0.102575	0	0	0.00193981	CESC
TCGA-EK-A2RN-01A	0	0.00573431	0.0292708	0.162426	0	0.078424	0.116395	0.0442458	0.0110132	0	0	0.00593979	0.159907	0	0.0890969	0.154564	0.0473715	0.0557368	0	0.00123912	0.0309493	0.00768679	CESC
TCGA-C5-A901-01A	0.106043	0	0.0556516	0.0120381	0	0.222559	0.0708414	0	0	0.0424962	0	0	0.0254967	0.163275	0.0515722	0.040901	0.0754998	0.10513	0.0101015	0	0.00832269	0.0100727	CESC
TCGA-VS-A9UI-01A	0.0230919	0	0.0646623	0.152157	0	0.101241	0.0382135	0.102953	0.0306284	0	0.00534601	0.0521716	0.0427153	0.0517031	0.0901327	0.0744686	0.0486189	0.0534369	0.0591096	0	0	0.00935052	CESC
TCGA-VS-A9UY-01A	0.0660732	0	0.0453258	0.0801183	0	0.133682	0.0400824	0.0867954	0	0	0.0118185	0.0594379	0	0.0833894	0.0776512	0.141394	0.0150365	0.107709	0.025334	0	0	0.0261514	CESC
TCGA-C5-A1MF-01A	0	0.0943606	0.106134	0.188088	0	0.00824849	0.0576607	0.069729	0.00905879	0.0541425	0	0.0524254	0	0.0705339	0.0401327	0.096227	0.0215713	0.0495055	0.0691735	0	0	0.0130089	CESC
TCGA-ZJ-AAXN-01A	0.0161064	0	5.22923e-05	0.123774	0	0.0751619	0.0483703	0.109845	0.0050976	0.013027	0	0.143682	0.0228032	0.0744193	0.137756	0.0554598	0.0511595	0.0251161	0	0.0981691	0	0	CESC
TCGA-ZJ-A8QQ-01A	0.00868117	0	0.0121891	0.078422	0	0.126048	0.0590458	0.0441793	0	0	0.0111466	0.0885577	0	0.0769529	0.108964	0.149385	0.0400365	0.108147	0.0645342	0	0.000908902	0.0228031	CESC
TCGA-C5-A8XI-01A	0.039119	0.00322324	0.0698834	0.236784	0	0.0654196	0.0719469	0.111222	0.0182211	0	0.0109681	0.0387604	0.0315627	0.087092	0.0747375	0.0201511	0.0368989	0.0779406	0.00606954	0	0	0	CESC
TCGA-C5-A8XJ-01A	0.134649	0	0.103855	0.201866	0	0.0960355	0.0430435	0.0564626	0.0281362	0	0	0.0539548	0.0113365	0.0382487	0.0645647	0.0809449	0.0387306	0.0130303	0.0351423	0	0	0	CESC
TCGA-EA-A5ZF-01A	0.0962526	0	0.0769427	0.0326871	0	0.188349	0	0.0120848	0	0	0	0.0202748	0.0139154	0.200481	0.0341976	0.124484	0.0205922	0.13824	0.0254589	0	0	0.0160409	CESC
TCGA-IR-A3LC-01A	0.080626	0	0.0133733	0.029836	0	0.211738	0.0272233	0.0210552	0	0.00169982	0.0402761	0.0858254	0.00411799	0.0844292	0.0432134	0.148276	0.00828286	0.0549186	0.143745	0	0	0.00136388	CESC
TCGA-C5-A1BK-01B	0.0898912	0	0.0574223	0.236561	0	0.0157138	0.0602318	0.0611513	0.0512894	0	0	0.0508741	0.0115512	0.0292561	0.086403	0.0851536	0.0462555	0.0566093	0.0616364	0	0	0	CESC
TCGA-DR-A0ZM-01A	0.0500794	0	0.0608996	0.2063	0	0.00119557	0.0870882	0.0493893	0.0761359	0	0.0111941	0.0512499	0.0371236	0.0591196	0.0998827	0.0688587	0.0544204	0.025853	0.0612097	0	0	0	CESC
TCGA-EK-A2RB-01A	0	0.000242903	0.0199686	0.206937	0	0	0.0705231	0.0483132	0	0	0	0.161542	0.0172776	0.0439886	0.0290453	0.0864777	0.0652495	0.131267	0.119167	0	0	0	CESC
TCGA-VS-A8EB-01A	0	0.0142413	2.02071e-06	0.146845	0	0.0902956	0	0.0825955	0.0566546	0.05012	0	0.191972	0	0.0530027	0.0981769	0.0639868	0.13345	0	0.0186573	0	0	0	CESC
TCGA-VS-A94Y-01A	0.020627	0	0	0.096513	0	0.17811	0	0.0322374	0	0	0	0.167911	0	0.176439	0.0522215	0.0967532	0	0.049905	0	0.129283	0	0	CESC
TCGA-ZJ-AAX8-01A	0.0210781	0.0273003	0	0.157819	0	0.188501	0.0183103	0.0375094	0.0101818	0	0	0.0784564	0.0418833	0.0493736	0.0673026	0.0352637	0.111758	0.0514158	0.0944964	0	0	0.0093507	CESC
TCGA-VS-A8QC-01A	0.0167524	0	0.0671438	0.105094	0	0.0917395	0.0297747	0.0382369	0.0559619	0.00180326	0	0.0961659	0	0.107442	0.0606617	0.113098	0.0673011	0.044796	0.104029	0	0	0	CESC
TCGA-C5-A907-01A	0.0230597	0	0.0169702	0.128691	0	0.12764	0.0801398	0.0716068	0	0.0138088	0	0.0873293	0	0.0942423	0.0984009	0.150725	0	0.0420343	0	0.00843296	0	0.0569188	CESC
TCGA-EK-A2RM-01A	0.07916	0	0.00921313	0.0504805	0	0.119674	0.0281272	0.0209285	0.0225061	0	0	0.00522227	0.0184999	0.203871	0.0459973	0.116187	0	0.190635	0	0.0296973	0.0538492	0.00595186	CESC
TCGA-VS-A9UU-01A	0.179871	0	0.059578	0.184426	0	0.0563872	0.0133078	0.0167107	0	0.0228457	0	0.0115236	0.00305348	0.0804015	0.110311	0.0407466	0	0.155998	0.00814957	0	0	0.0566903	CESC
TCGA-C5-A7UH-01A	0	0.0025598	0.0125241	0.194931	0	0.0889824	0.122375	0.0555027	0	0	0.0278815	0.0230916	0.000427135	0.126211	0.0897187	0.191998	0	0	0.0454699	0	0	0.018327	CESC
TCGA-C5-A1M8-01A	0	0.000494301	0.0657299	0.00891342	0	0.199155	0.00816481	0	0.0403429	0.0225471	0	0	0.00368256	0.226712	0.0940482	0.300384	0.0107014	0.0162129	0	0.00183103	0	0.0010809	CESC
TCGA-DS-A7WH-01A	0.200453	0	0.0227162	0.0668223	0	0.144401	0.0569669	0	0.0394539	0	0.047729	0	0.00945891	0.150831	0.00240403	0.0534459	0	0.0840828	0.0845494	0.0087424	0	0.027943	CESC
TCGA-DR-A0ZL-01A	0.165916	0	0.024584	0.0814345	0	0.111099	0.0824629	0.0215629	0.0669464	0	0.0800705	0	0.0087296	0.0704016	0.0212085	0.0455224	0.0391976	0.119127	0	0.0059499	0.0134811	0.0423061	CESC
TCGA-DS-A0VK-01A	0.0466455	0	0.00325088	0.14462	0	0.113335	0.0476703	0.0343899	0	0.00835953	0	0.0344665	0.00313857	0.114147	0.139145	0.0992387	0.125563	0.0129872	0.0730437	0	0	0	CESC
TCGA-IR-A3LL-01A	0.0416769	0	0.00857137	0.252112	0	0.0124158	0.0743443	0.0354983	0.0597293	0	0.0125945	0.0492823	0.0141029	0.0314108	0.104467	0.154504	0.0398644	0.0489804	0.0604458	0	0	0	CESC
TCGA-HM-A3JJ-01A	0.0842762	0	0.0916651	0.0675117	0	0.132792	0.0382636	0.0485646	0.0154571	0.00366724	0	0.0441857	0.0193115	0.0148751	0.0836485	0.0739444	0.133165	0.0443028	0.104369	0	0	0	CESC
TCGA-EK-A2RJ-01A	0	0	0.0751687	0.218567	0	0.0755612	0.0801843	0.0861379	0	0	0.0050895	0.0575109	0.00290664	0.0964723	0.082153	0.12015	0	0.061457	0.000228151	0.00917773	0	0.0292356	CESC
TCGA-FU-A3TQ-01A	0.0635924	0.0167635	0.0401155	0.124441	0	0.126885	0.0642258	0.0338892	0.0195903	0	0.0032335	0.00270752	0.0180471	0.0728262	0.0663482	0.115999	0.0761388	0.0679286	0.0640922	0	0	0.0231754	CESC
TCGA-DG-A2KL-01A	0.023298	0	0.0136155	0.127666	0	0.163198	0.0620154	0	0.0108705	0	0	0.0346383	0.0428399	0.0461208	0.0957875	0.120097	0.158793	0.0484158	0.0298274	0.0179245	0.00489323	0	CESC
TCGA-C5-A8ZZ-01A	0.0514058	0	0.0483453	0.0355114	0	0.14123	0	0.0527322	0.0430709	0	0	0.0180381	0.0263717	0.106332	0.0583293	0.151608	0.0294576	0.0619734	0.175594	0	0	0	CESC
TCGA-EA-A5O9-01A	0	0	0.0112806	0.164408	0	0.0720763	0.0827712	0.0904075	0.0033882	0	0	0.0664796	0.00950247	0.00820534	0.037675	0.103265	0.0714093	0.178493	0.0877676	0	0	0.0128705	CESC
TCGA-LP-A5U2-01A	0.0293609	0	0.0205175	0.292774	0	0.0466346	0.0845059	0.0967143	0.035906	0	0	0.0508771	0.00294577	0.00370918	0.114627	0.062529	0.100114	0.0228851	0.0359001	0	0	0	CESC
TCGA-JW-A5VG-01A	0	0	0.0100148	0.186327	0	0.057978	0.0711386	0.0542019	0	0.0175051	0	0.108471	0	0.0350398	0.0635843	0.185173	0.0144778	0.101647	0.0944413	0	0	0	CESC
TCGA-ZJ-AAX4-01A	0.0548695	0	0.0110478	0.192248	0	0.0386024	0.0324562	0.0453364	0.0259818	0	0	0.0926918	0.0319884	0.0952003	0.080633	0.125479	0.0780215	0.020393	0.0728405	0	0	0.00221056	CESC
TCGA-EA-A3HU-01A	0.0993101	0	0.0674586	0.158165	0	0	0.045089	0.121806	0	0.0678889	0	0.102394	0	0.028708	0.0889434	0.129541	0.00870861	0.0317253	0.050227	0	3.52016e-05	0	CESC
TCGA-R2-A69V-01A	0.0642459	0.0116785	0.0141841	0.227607	0	0.0347794	0.0598051	0.0321774	0.00817851	0	0	0.0705258	0.0184042	0.0309285	0.0689551	0.165621	0.0551188	0.0456473	0.0742013	0	0.00501545	0.0129268	CESC
TCGA-DG-A2KM-01A	0.0296474	0.0191658	0.0485145	0.251332	0	0.0645372	0.113451	0.0431663	0	0	0	0.0376533	0.00364575	0.0682785	0.0687413	0.121166	0.0544273	0.0280824	0.0397988	0	0.00197047	0.00642212	CESC
TCGA-EX-A69L-01A	0.0249498	0.00445438	0.0798149	0.187454	0	0.052958	0.0571428	0.107956	0	0.00896918	0	0.0397627	0.0241052	0.0325866	0.087582	0.0853307	0.0664499	0.0399225	0.0637004	0	0	0.0368608	CESC
TCGA-ZJ-A8QO-01A	0.066657	0.0217688	0	0.0810114	0	0.156087	0.0996164	0.0688961	0.00165313	0	0	0.0301891	0.0192136	0.148471	0.100925	0.0319563	0.0455486	0.0969702	0.0262648	0	0.00477288	0	CESC
TCGA-C5-A1BL-01A	0.00367307	0.0341304	0	0.187007	0	0.0580521	0.0762597	0.0309891	0	0	0	0.0872779	0.00753008	0.0732012	0.10668	0.157301	0.0576548	0.0708781	0.0406193	0	0	0.00874611	CESC
TCGA-C5-A1BI-01B	0.0301788	0.0131062	0.0594253	0.146297	0	0.0623384	0.127877	0.00919057	0.00350193	0	0	0.0566687	0.0255206	0.0761156	0.0829137	0.106613	0.0587877	0.0496876	0.0772389	0	0	0.0145394	CESC
TCGA-UC-A7PF-01A	0.0236668	0	0.051399	0.199618	0	0.0309203	0.0717777	0.051097	0.00925534	0	0	0.056505	0.030429	0.0410987	0.0822592	0.105155	0.105954	0.0524295	0.0884357	0	0	0	CESC
TCGA-VS-A8EG-01A	0.0728904	0	0.0701333	0.207567	0	0.151051	0	0.0454638	0.0606624	0	0.0318315	0.00227033	0.0206251	0.0333246	0.0436525	0.100213	0.0241899	0.0746069	0.0382475	0	0	0.023271	CESC
TCGA-ZD-A8I3-01A	0.0838663	0	0.0227159	0.0838994	0	0.160371	0	0.038343	0.0277444	0	0.012914	0.0362453	0	0.219835	0.104002	0.107701	0.0773091	0	0	0.00731229	0	0.0177414	CHOL
TCGA-W5-AA30-01A	0.0819266	0	0.0995897	0.17382	0	0.211246	0	0.0188929	0.00773678	0	0	0.0642675	0.0176974	0.00512422	0.0889451	0.132467	0.075573	0	0.0180672	0	0	0.00464617	CHOL
TCGA-W5-AA38-01A	0	0.0357235	0.0237765	0.0858944	0	0.121047	0	0.0133334	0.0345757	0	0	0.0799505	0.104816	0.13242	0.0202339	0.21527	0	0.0559388	0.0532148	0	0	0.0238051	CHOL
TCGA-YR-A95A-01A	0.0912305	0	0.00074329	0.144215	0	0.214769	0	0.0352428	0.00697728	0	0	0.0811429	0.0150384	0.0798297	0.122262	0.150089	0.025201	0	0.0332583	0	0	0	CHOL
TCGA-W5-AA36-01A	0	0.0445348	0.0121917	0.109259	0	0.13229	0	0	0.0493777	0	0	0.10821	0.0867528	0.075108	0.0458755	0.168488	0.108593	0.00926394	0.0498397	0	0	0.000215109	CHOL
TCGA-W5-AA2U-01A	0.14019	0	0.0170113	0.0612554	0	0.285406	0.0287965	0.0519576	0	0.0272114	0	0.0367281	0.000244504	0.05919	0.0953911	0.0953469	0.0462663	0.0279457	0.0270589	0	0	0	CHOL
TCGA-ZH-A8Y2-01A	0.00888838	0.0621444	0.000594102	0.0922317	0	0.189209	0	0	0.0226687	0	0	0.0363732	0.102292	0.0328387	0.0458864	0.193791	0.197303	0	0	0	0	0.01578	CHOL
TCGA-3X-AAVB-01A	0.00330971	0.0200983	0.0604377	0.129317	0	0.131994	0	0.00922659	0.0428082	0	0	0.0633187	0.0372918	0.109573	0.0424785	0.176977	0.0768378	0.0033011	0.0926552	0	0	0.000374717	CHOL
TCGA-W5-AA2Q-01A	0.0444255	0.0358644	0.00636705	0.0915459	0	0.201166	0	0.0722867	0	0	0	0.0883762	0.00871582	0.125857	0.130207	0.0876993	0.0318901	0	0.0740439	0	0	0.00155483	CHOL
TCGA-W5-AA2Z-01A	0	0.0124459	0	0	0	0.240899	0	0.0110576	0.030239	0.0216064	0	0.19769	0.0199094	0.0730417	0.0722748	0.0871865	0.109597	0.0139065	0.0704689	0	0	0.0396774	CHOL
TCGA-3X-AAVA-01A	0.284359	0	0.000637814	0.110139	0	0.202284	0	0.0148496	0	0	0	0.0579267	0.0146112	0.0519995	0.0619077	0.156993	0.0068083	0	0.0323577	0	0	0.00512686	CHOL
TCGA-ZH-A8Y1-01A	0.0865306	0.0276871	0	0.0357889	0	0.2195	0	0	0.0367309	0	0	0.0293045	0.0185492	0.235945	0.0427596	0.15228	0.0436498	0	0	0.0324644	0.00304399	0.0357665	CHOL
TCGA-ZU-A8S4-01A	0	0.0025799	0.0141245	0.332869	0	0.051012	0.0444101	0.0385412	0.0585601	0	0	0.0154054	0.0201837	0.0745599	0.0759544	0.177501	0.0261529	0	0.0323057	0	0	0.0358402	CHOL
TCGA-W5-AA2R-01A	0.0207365	0.0202022	0.0474826	0.171397	0	0.195702	0.0269651	0.0123981	0.031878	0	0	0.0528431	0.0204721	0.0630919	0.109057	0.111664	0.0735736	0	0.0425374	0	0	0	CHOL
TCGA-W5-AA2H-01A	0.20743	0.0346687	0	0.194574	0	0.12926	0.0342622	0.118315	0	0	0	0.0348866	0.00905868	0.0175667	0.0572315	0.0830987	0.0291859	0.0217382	0.0287228	0	0	0	CHOL
TCGA-W5-AA2O-01A	0.0715382	0	0	0.0299863	0	0.162182	0	0	0.0475463	0.00296082	0	0.0832583	0.0510486	0.159793	0.0812297	0.198602	0.033654	0	0.0588354	0	0	0.0193653	CHOL
TCGA-3X-AAVC-01A	0.0551008	0	0.0139328	0.185967	0	0.0805586	0	0.143675	0	0	0.00953183	0.0288939	0.0137337	0.106936	0.107289	0.089117	0	0.0786315	0	0.0794757	0	0.00715697	CHOL
TCGA-3X-AAVE-01A	0.133472	0	0.0257076	0.234634	0	0.0942426	0.030015	0.0338443	0.0546086	0	0	0.0276833	0.00949366	0.0655919	0.0908955	0.122179	0.0402715	0.00403976	0.0119699	0	0	0.0213518	CHOL
TCGA-W5-AA2X-01A	0.0656398	0	0.0780975	0.0455722	0	0.133259	0	0.00229631	0.0256216	0	0.00281437	0.00261691	0	0.365714	0	0.0752424	0	0.0510073	0	0	0	0.152118	CHOL
TCGA-W5-AA33-01A	0.227723	0	0.00104304	0.093431	0	0.29721	0	0.0322506	0	0	0	0	0.0423947	0.024381	0.0587703	0.123472	0	0.0314639	0	0.0291562	0	0.0387042	CHOL
TCGA-ZH-A8Y8-01A	0.248945	0	0.00141283	0.0450179	0	0.194145	0.0357047	0.0213116	0.0261904	0.00430072	0	0	0	0.137938	0.0636315	0.0837	0.0754413	0	0	0.0309932	0	0.031268	CHOL
TCGA-WD-A7RX-01A	0.206412	0	0.00598422	0.179315	0	0.107742	0.0123596	0.0671718	0.0253249	0	0	0.0616999	0.0397214	0.0659423	0.0877765	0.0903117	0.00475938	0	0.0434898	0	0	0.00198904	CHOL
TCGA-W5-AA34-01A	0.000528943	0.0203568	0	0.0848762	0	0.155501	0	0.00458521	0.0644178	0	0	0.142195	0.0453571	0.0151429	0.0819308	0.162664	0.162576	0	0	0	0	0.0598691	CHOL
TCGA-W6-AA0S-01A	0.0514405	0	0	0.0791142	0	0.272446	0.0246171	0	0.0218006	0	0.0216677	0	0.0730904	0.0263433	0.0674998	0.225038	0.0709701	0.0182553	0	0.00922352	0	0.038494	CHOL
TCGA-4G-AAZO-01A	0.0167273	0.0159469	0	0.0966352	0	0.170197	0	0.0143447	0.0683666	0.0223753	0	0.114221	0.118511	0	0.0637332	0.17647	0	0.0516894	0.0707829	0	0	0	CHOL
TCGA-W5-AA31-01A	0.095263	0	0.0120928	0.0322028	0	0.189918	0	0	0.0488175	0	0	0.0215296	0.0519825	0.0898891	0.0630816	0.16097	0.139847	0.0306511	0	0.0201876	0	0.0435683	CHOL
TCGA-W5-AA2W-01A	0.0797601	0	0.0168704	0.212103	0	0.170599	0.0265418	0.0154591	0.034887	0	0	0.0670396	0.0692448	0.0826172	0.0737394	0.0787084	0	0.00476408	0.066806	0	0	0.000860535	CHOL
TCGA-ZH-A8Y4-01A	0.129427	0	0.0169066	0.0794907	0	0.165873	0	0	0.0173162	0	0	0.0733703	0	0.199462	0.0559624	0.128314	0	0	0.0611936	0	0	0.0726846	CHOL
TCGA-4G-AAZT-01A	0.00953869	0.0447338	0.0271905	0.175361	0	0.18691	0	0.00128354	0.0289414	0	0	0.0998289	0.0913871	0	0.0410216	0.154302	0.0674889	0.0093294	0.0626838	0	0	0	CHOL
TCGA-3X-AAV9-01A	0.0613674	0	0.0777584	0.212727	0	0.141892	0.0323609	0.0119411	0.00918045	0.00735104	0	0.0268309	0.0223068	0.0487116	0.0531909	0.141742	0.0460964	0.00830847	0.0982344	0	0	0	CHOL
TCGA-W5-AA2I-01A	0	0	0	0.151831	0	0.158798	0	0	0	0.0269145	0	0.193522	0	0.181197	0.0328237	0.13755	0	0	0.117364	0	0	0	CHOL
TCGA-W5-AA2G-01A	0.0959868	0	0	0.0488075	0	0.256696	0	0.0140986	0.00354789	0.0179782	0	0.0487637	0.0492875	0.139561	0.0844916	0.179701	0.0252925	0	0.0357879	0	0	0	CHOL
TCGA-DM-A288-01A	0.070377	0	0.0253145	0.021726	0	0.151428	0	0	0.0229092	0	0.0305247	0	0	0.442569	0.00799333	0.126144	0	0.0325557	0	0.0684582	0	0	COAD
TCGA-QL-A97D-01A	0.0429383	0.0412082	0.0248051	0.237078	0	0.166381	0.0615863	0.0307501	0.0293033	0	0.0476414	0	0.00912823	0.00574388	0.0804522	0.115257	0.0380526	0.0305642	0	0.0391104	0	0	COAD
TCGA-CM-6164-01A	0.0484404	0	0.0045601	0.202957	0	0.136944	0.0981792	0.045062	0	0	0.0141384	0.0204909	0.0287711	0.136244	0.108248	0.0782756	0.0421114	0	0.0305828	0	0.00499581	0	COAD
TCGA-G4-6299-01A	0.0655251	0	0.0481607	0.246604	0	0.113606	0.0348324	0.0446989	0.0182701	0	0	0.030819	0.00851728	0.126887	0.0726174	0.142519	0.0226788	0	0.0242643	0	0	0	COAD
TCGA-F4-6463-01A	0.173999	0	0.00217023	0	0	0.221066	0.0561228	0	0	0	0	0.0936232	0.0292678	0.0754163	0.0598787	0.148214	0	0.0256977	0.114544	0	0	0	COAD
TCGA-AZ-4615-01A	0.0622119	0	0.0157511	0.23898	0	0.136956	0.0719705	0.02846	0.0196333	0	0	0.0466058	0.000850214	0.076627	0.0702357	0.117747	0.031144	0.0273516	0.0542183	0	0	0.00125752	COAD
TCGA-AA-3549-01A	0.0359286	0.00111498	0.0105232	0.0513017	0	0.273088	0.0193339	0.0477369	0	0	0	0.0189989	0.0192424	0.241288	0.0361256	0	0.0154444	0.0612339	0	0.104989	0.00285418	0.060796	COAD
TCGA-AY-4071-01A	0.0484718	0	0.0587688	0.134571	0	0.147968	0.0468056	0.057436	0.0477538	0	0.0221654	0.0190384	0	0.133784	0.0650063	0.116013	0.051616	0	0.0289461	0	0.0216557	0	COAD
TCGA-CM-4752-01A	0.0698093	0	0.0231801	0.0878951	0	0.120575	0.133754	0.0597603	0.0253934	0	0.020964	0.0108572	0.00316681	0.111561	0.0882953	0.128219	0.0509271	0	0.0599741	0	0	0.00566774	COAD
TCGA-AA-3688-01A	0.00930402	0	0.0261381	0.0966607	0	0.214102	0.166436	0	0.00436638	0	0.0294271	0	0.00128339	0.150542	0.0438342	0.154106	0.0312648	0.00823026	0.0253765	0	0.010003	0.0289253	COAD
TCGA-AA-3854-01A	0.0583198	0	0	0.0423487	0	0.386901	0	0	0.00446633	0	0	0.0172959	0.029683	0.0553034	0.0697065	0.165817	0.0768432	0.0108732	0.0151127	0.0579182	0	0.00941089	COAD
TCGA-A6-3809-01A	0.0166682	0.0194692	0	0.0389583	0	0.251562	0.0166078	0.0973895	0	0	0	0.0836148	0.0170224	0.0522624	0.0906426	0.15586	0.0318257	0.0572529	0	0	0.0330557	0.0378082	COAD
TCGA-CM-6165-01A	0.0641898	0	0.000779952	0.036908	0	0.215544	0.0781421	0.00304891	0	0	0	0.0148636	0.0275764	0.131645	0.0853333	0.138122	0.122038	0.00937467	0.0724338	0	0	0	COAD
TCGA-CM-4751-01A	0.0841052	0	0.0324958	0.247539	0	0.130529	0.0523167	0.027685	0	0	0	0.039754	0.014848	0.039738	0.0789414	0.0996655	0.0426725	0.0381271	0.0568613	0	0.00307073	0.0116506	COAD
TCGA-A6-5659-01A	0.0939146	0	0.009471	0.0252686	0	0.186212	0.0964331	0.0389263	0	0	0.00169999	0.00418803	0.0466265	0.214732	0.0579354	0.126607	0.0338652	0.0129167	0.0292633	0	0.0219399	0	COAD
TCGA-AA-3494-01A	0.000393349	0	0.00795258	0.0257978	0	0.227686	0.149121	0.0589063	0	0	0.0171769	0.0143098	0.0146292	0.135217	0.0439592	0.144264	0.0414766	0.0131656	0.0368815	0	0.0218558	0.0472065	COAD
TCGA-CM-4750-01A	0.163283	0	0.0130155	0.102917	0	0.244185	0.0379943	0.0308666	0	0	0	0.00922318	0.00440455	0.121584	0.115379	0.0457031	0.0531959	0	0	0.029106	0.0291422	0	COAD
TCGA-AZ-4682-01B	0.103136	0	0.0993507	0.13821	0	0.235863	0.0429016	0.00167991	0	0	0	0.0548346	0.0200865	0.0417976	0.0335515	0.146207	0.0391976	0.00857372	0.0346109	0	0	0	COAD
TCGA-G4-6625-01A	0.104194	0	0.0319723	0.121843	0	0.148945	0.0591398	0.0330931	0	0	0	0.0343585	0	0.0679433	0.0650245	0.119176	0.0813922	0.0459809	0.059798	0	0.0271388	0	COAD
TCGA-DM-A0XF-01A	0.0662905	0	0.0123787	0.0536757	0	0.182639	0.133163	0.071086	0	0	0.0328794	0.029037	0.0138434	0.0968903	0.0972772	0.100467	0.0505897	0	0.0597823	0	0	0	COAD
TCGA-AA-3529-01A	0.0288185	0	0.0187217	0.0417005	0	0.18299	0.0518118	0.0104545	0	0	0	0.0452587	0.00490485	0.118809	0.0397424	0.147793	0.0740622	0	0.169091	0	0.0227572	0.0430843	COAD
TCGA-AA-3949-01A	0.0599365	0	0.00267424	0.0989053	0	0.184246	0.00834582	0.0561857	0	0.0389431	0	0.0831991	0	0.0369533	0.0802544	0.129302	0.0501218	0.0303752	0.0598791	0	0.0358679	0.0448107	COAD
TCGA-AA-3848-01A	0.114854	0	0.0362795	0.0751567	0	0.129539	0.223421	0	0	0	0.047448	0	0.0148945	0.190436	0.0221073	0.0895096	0.0421293	0	0	0.0031873	0.0110375	0	COAD
TCGA-CA-6715-01A	0.0513387	0	0.00445615	0.131362	0	0.0938268	0.0836675	0	0.0270754	0	0.0711581	0	0	0.307271	0.0079103	0.113243	0	0.0139012	0	0.0947906	0	0	COAD
TCGA-AA-3818-01A	0	0.014384	0.0244503	0.164246	0	0.201408	0.0445952	0.0427926	0.0107503	0	0	0.0619812	0.00136898	0.0765105	0.0578536	0.13232	0.0599346	0.00772534	0.0565304	0	0.0407248	0.00242406	COAD
TCGA-AA-3710-01A	0.00398398	0.0317887	0.00398975	0.193954	0	0.076562	0.0866927	0.0891283	0	0	0	0.0788094	0.00915092	0.0125724	0.0758098	0.164139	0.015744	0.0354156	0.0385443	0	0	0.0837155	COAD
TCGA-AA-3950-01A	0.0158666	0	0	0.0273176	0	0.287929	0.0131391	0	0	0.0134104	0	0.0248406	0.027625	0.0491262	0.0707234	0.191474	0.0689318	0.0330565	0	0.0712011	0	0.105359	COAD
TCGA-AA-A00N-01A	0.0668333	0	0.00538926	0.0464548	0	0.198511	0	0.0349759	0.0172449	0	0	0.0604773	0.0222994	0.175732	0.0613824	0.164244	0.00314115	0.019947	0	0.068304	0	0.0550643	COAD
TCGA-A6-6138-01A	0.0374484	0	0.00110887	0.112628	0	0.177276	0.0758253	0.0438279	0	0	0	0.0490638	0.0111269	0.139894	0.0654546	0.133023	0.0401042	0.0442839	0.0652883	0	0	0.00364711	COAD
TCGA-AA-A00K-01A	0.0279922	0.0380992	0.0136115	0.0524739	0	0.283325	0.174292	0.0183502	0	0	0.0148659	0	0.0206712	0.169101	0.0295646	0.0777658	0.0179735	0.0206476	0	0.0412666	0	0	COAD
TCGA-AA-3715-01A	0.0794403	0	0	0.17804	0	0.144507	0.0212497	0.0241465	0.0408092	0	0.0299364	0.0317739	0.0209582	0.098351	0.0681267	0.122102	0.0452128	0.0288375	0	0.0197621	0	0.0467464	COAD
TCGA-AA-3506-01A	0.0846273	0	0.00851932	0.182333	0	0.13285	0	0.0181889	0	0	0.0331886	0	0.0219374	0.133904	0.115291	0.105619	0.0449667	0	0	0.0898858	0.02869	0	COAD
TCGA-AU-3779-01A	0.0590864	0	0.0713977	0.0318531	0	0.263396	0.034784	0.0327064	0.0637421	0	0.0190241	0	0.00131961	0.0983619	0.0474445	0.0959112	0.0912036	0.0338402	0	0.02205	0.00190224	0.0319771	COAD
TCGA-CK-5916-01A	0.0312938	0	0.0033353	0.0543617	0	0.207719	0	0.0539629	0	0.0422675	0	0.103776	0.0141388	0.0396132	0.105253	0.13086	0.0848246	0.0249494	0.0664245	0	0.0280647	0.00915542	COAD
TCGA-QG-A5Z1-01A	0.0413995	0	0.00181603	0.00926011	0	0.26978	0.0163176	0.00139185	0.0197255	0	0.0199935	0	0	0.239861	0.04454	0.165569	0.137912	0.00476632	0.0199983	0.00766955	0	0	COAD
TCGA-AD-6890-01A	0.107887	0	0.00861748	0.103223	0	0.18898	0.195338	0	0	0	0.0310578	0	0.032975	0.139105	0.0792337	0.0384143	0.0237899	0.000780277	0.0245057	0	0.0260931	0	COAD
TCGA-A6-2685-01A	0.0577932	0	0.0229513	0.0668775	0	0.161159	0.00391359	0.0428387	0.0224133	0	0	0.00187795	0.00570787	0.110915	0.0476277	0.204814	0.0958483	0	0.00315162	0.023995	0.0955143	0.0326018	COAD
TCGA-AA-A00W-01A	0.0311435	0.0414402	0.0246173	0.202355	0	0.20681	0.152469	0.0388972	0	0	0.0230573	0	0.00297539	0.102035	0.049598	0.0505442	0	0.0613471	0	0.0103541	0	0.0023558	COAD
TCGA-CK-5914-01A	0.00948215	0	0	0.102173	0	0.209692	0.0942672	0.0546379	0	0	0	0.116414	0.0176183	0.161836	0.113441	0.0915476	0.00136909	0.0216996	0.00177595	0	0.00404654	0	COAD
TCGA-A6-2686-01A	0.0462736	0	0.000420808	0.234637	0	0.0672192	0.0165275	0.0471032	0.00722241	0	0	0.0756369	0	0.0303333	0.0733139	0.178849	0.0807025	0.0207393	0.0445329	0	0.0479321	0.0285565	COAD
TCGA-CA-5255-01A	0.177299	0	0.0180156	0.183996	0	0.221652	0	0.00256239	0.0102274	0	0	0.00287692	0.00238078	0.0701015	0.0494625	0.0594055	0.0914823	0.0513206	0	0.0498277	0.00938922	0	COAD
TCGA-A6-A5ZU-01A	0.0488007	0.0161962	0.0441865	0.131065	0	0.0500839	0.107094	0.0222394	0	0	0.000762184	0.0418863	0.00960587	0.159187	0.0934267	0.163217	0.0263978	0	0.0858513	0	0	0	COAD
TCGA-NH-A50V-01A	0.0703622	0	0.0497827	0.0615715	0	0.249199	0.0427563	0.074629	0.0495024	0	0.0213258	0	0	0.0976209	0.0833888	0.159566	0	0.0143884	0	0.0133722	0	0.0125344	COAD
TCGA-QG-A5YX-01A	0.00740027	0.0463735	0.00673202	0.139566	0	0.300026	0	0	0.0200504	0	0	0	0.0257241	0.156936	0	0.0743037	0.0353158	0.0638506	0	0.108374	0.0153475	0	COAD
TCGA-A6-2677-01A	0.117926	0	0.0125502	0.106663	0	0.204374	0.131475	0	0	0	0	0	0.0131167	0.105878	0.0732415	0.0503439	0.101864	0	0.0566254	0	0.0259422	0	COAD
TCGA-CA-6717-01A	0.0886604	0	0.0590547	0.126249	0	0.167096	0.0593702	0.00781853	0.000624355	0	0	0	0	0.0604451	0.0882748	0.120561	0.124113	0	0.07367	0	0.0240636	0	COAD
TCGA-A6-6649-01A	0.125116	0	0.0433612	0.0846785	0	0.272773	0.0277362	0	0.00659138	0	0	0.00502295	0.0480451	0.101276	0.0584972	0.0821509	0.0126658	0.0597004	0.0476924	0	0.0246932	0	COAD
TCGA-NH-A6GC-01A	0.0714308	0	0.112708	0.0644415	0	0.196043	0.0539828	0.0136837	0.0314383	0	0.00337403	0.0352438	0	0.0962712	0.0155879	0.218487	0.0421061	0	0.0452027	0	0	0	COAD
TCGA-AA-3562-01A	0.0570972	0	0.0403601	0.0728353	0	0.188819	0.00712949	0.0352024	0.029803	0	0	0.0140071	0.00257013	0.129545	0.0553348	0.178212	0.0901294	0	0.0558805	0	0.0357364	0.00733792	COAD
TCGA-A6-4105-01A	0	0	0	0.19842	0	0.123245	0.0987616	0.0605748	0	0	0.0229808	0.00937502	0.0111507	0.126775	0.072122	0.179375	0	0.0160301	0.0191354	0	0.0390444	0.0230104	COAD
TCGA-A6-6141-01A	0.0399829	0.00401981	0.0586455	0.161495	0	0.221796	0.0422425	0.0473718	0.0460245	0	0	0.0214367	0	0.0429606	0.0881643	0.0697477	0.116241	0.00518301	0.0346887	0	0	0	COAD
TCGA-AA-A00R-01A	0.0393083	0	0.006511	0.145095	0	0.0939484	0.122932	0.0756955	0	0.000209215	0	0.103944	0.00641648	0.08279	0.0703109	0.116608	0	0.0521299	0.0675506	0	0	0.0165498	COAD
TCGA-AZ-4684-01A	0.00820242	0	0.056616	0.105361	0	0.149627	0.0574986	0.0270528	0.0438327	0	0.04368	0	0.02171	0.131723	0.0392623	0.0871337	0.05351	0.0382388	0	0.0914313	0.0110141	0.0341061	COAD
TCGA-CK-6747-01A	0.101907	0	0.0873549	0.111424	0	0.237342	0.0516542	0.020507	0.0209959	0	0	0.0311316	0.00886394	0.051422	0.0708196	0.0743477	0.0844556	0	0.0430219	0	0.00475215	0	COAD
TCGA-AU-6004-01A	0.0833061	0	0.00790717	0.0979236	0	0.178144	0.0822777	0	0.0313584	0	0.0562709	0	0.00509822	0.129853	0.0812528	0.133303	0.0665523	0.00629136	0	0	0.00866166	0.0318001	COAD
TCGA-A6-2672-01B	0.0156487	0	0	0.0304602	0	0.323889	0.0616718	0.0152892	0	0	0.0403987	0	0	0.19978	0.168921	0.0525048	0.00265786	0.0229413	0	0.0629028	0.00293522	0	COAD
TCGA-QG-A5Z2-01A	0.25069	0	0.044832	0.12748	0	0.227748	0.0248331	0.0386197	0.0284869	0	0	0.0243117	0.00231592	0.0618215	0.0447378	0.0606551	0.0104121	0.0344487	0.0186063	0	0	0	COAD
TCGA-A6-6780-01A	0.0135013	0	0	0.0860408	0	0.143467	0.107809	0.0594224	0	0.02235	0.00125773	0.0204067	0	0.190624	0.102262	0.194966	0.00449813	0	0.0230886	0	0	0.0303078	COAD
TCGA-F4-6459-01A	0.0756253	0	0	0.156154	0	0.0965098	0.151122	0	0	0	0.00840987	0	0.019759	0.130139	0.0663306	0.132837	0.0599186	0	0.0334057	0	0.0697894	0	COAD
TCGA-AA-3970-01A	0.0774862	0	0.0539357	0.093522	0	0.177135	0.0633765	0.0564855	0	0	0.0111784	0.00896264	0	0.0930441	0.0369836	0.144434	0.0747478	0.00851866	0.0395941	0	0.0592379	0.00135857	COAD
TCGA-G4-6321-01A	0.178834	0	0.0225472	0.209371	0	0.205992	0.0331164	0.024271	0.00549942	0	0	0.0300617	0	0.0418693	0.0371709	0.0921864	0.0419767	0.0163241	0.0504208	0	0.0103586	0	COAD
TCGA-AY-6196-01A	0.0646403	0.00833332	0.0735485	0.156987	0	0.173883	0.0435008	0.0244075	0.0397103	0	0.00568342	0	0.0533687	0.0332753	0.0826869	0.15763	0.0763565	0	0.00386111	0	0	0.00212699	COAD
TCGA-AA-3524-01A	0.0768418	0	0.0430586	0.15797	0	0.0495358	0.0567922	0.0667088	0.0123115	0	0	0.0678905	0	0.107388	0.064747	0.150536	0.0449744	0	0.0198268	0	0.0402576	0.0411617	COAD
TCGA-DM-A1D0-01A	0	0.0316265	0	0.00626821	0	0.120754	0	0.0504671	0.00617464	0	0.0434972	0	0	0.439233	0.00360818	0.223508	0	0.0364536	0	0.0384094	0	0	COAD
TCGA-G4-6307-01A	0.221368	0	0	0.0250523	0	0.192174	0.145917	0.00182023	0	0	0	0.0269322	0.0144638	0.102789	0.0674283	0.0757399	0.0820873	0	0.044228	0	0	0	COAD
TCGA-DM-A1HB-01A	0.0628112	0	0.00855105	0.0203201	0	0.301835	0	0	0.0642105	0	0.0435552	0	0	0.172084	0.0181044	0.0283921	0.0638071	0.017722	0	0.189198	0	0.00940957	COAD
TCGA-AA-3697-01A	0.135483	0	0.0446441	0.0601034	0	0.245048	0.0881869	0	0	0.0160855	0	0.00157719	0	0.0520673	0.0436852	0.20103	0.00253223	0.041825	0	0.0376131	0	0.0301192	COAD
TCGA-CM-6679-01A	0.0182288	0.0113334	0.0620544	0.0911091	0	0.257548	0.0395892	0.0374525	0.03814	0	0	0	0.00349005	0.149447	0.077006	0.0998309	0.0971067	0	0.00977625	0	0	0.00788815	COAD
TCGA-AY-6197-01A	0.0732044	0	0.0105292	0.0921239	0	0.244837	0.0533811	0.0175806	0.0291054	0	0.0833549	0	0	0.173145	0.0431469	0.0891562	0	0.0145544	0.00862344	0.0361902	0.00343602	0.0276315	COAD
TCGA-AA-3672-01A	0.0955071	0	0.0306901	0.265111	0	0.0174846	0.0300296	0.0443841	0.00439627	0	0	0.106014	0	0.0796801	0.0844473	0.146086	0.0197704	0	0.0147236	0	0	0.061676	COAD
TCGA-AA-3684-01A	0.105646	0	0.0306593	0.0907289	0	0.170784	0	0.0332464	0.0141171	0	0	0.0259941	0	0.0945902	0.042752	0.156689	0.0924136	0	0.008312	0.0357943	0.0393885	0.0588846	COAD
TCGA-A6-2684-01C	0.0400663	0	6.15705e-05	0.00544402	0	0.242279	0.0182332	0.0175208	0	0	0.042286	0	0.00120929	0.0619518	0.151799	0.265211	0	0.0408128	0	0.0428912	0.0564261	0.013808	COAD
TCGA-AZ-4323-01A	0.199484	0	0.0378932	0.225048	0	0.144427	0.0538898	0.0915319	0	0	0	0	0	0.047676	0.0458536	0.117922	0	0.0321758	0.00409786	0	0	0	COAD
TCGA-AA-3971-01A	0.0596157	0	0.118825	0.123572	0	0.129823	0.115335	0.00156203	0.00876841	0	0	0.00196914	0.00443675	0.0635454	0.0409731	0.124328	0.0692984	0.00960207	0.0974379	0	0.030908	0	COAD
TCGA-AA-3989-01A	0.015162	0.0488604	0.0906812	0.0715643	0	0.266494	0.0693779	0	0	0	0	0	0	0.0261851	0.0714121	0.262859	0.0124486	0.0265194	0	0.0276861	0	0.01075	COAD
TCGA-AA-A00D-01A	0.0715307	0	0.0302654	0.141887	0	0.088667	0.0547079	0.0381591	0.0387441	0	0	0.0568977	0	0.0632769	0.0880589	0.158837	0.0571849	0.0245501	0.0723824	0	0	0.0148511	COAD
TCGA-AD-6548-01A	0.0712958	0	0.0511592	0.127145	0	0.111755	0.0837741	0.0455484	0	0	0.00748142	0.0382605	0.00911704	0.171019	0.0892073	0.140058	0.000629696	0.00838	0.0143158	0	0.0114239	0.01943	COAD
TCGA-D5-6539-01A	0.00197041	0	0.120347	0.0805365	0	0.239251	0	0.0191072	0.0286786	0	0	0.0377008	0.0133646	0.0230723	0.0474506	0.132655	0.105603	0.0269866	0.0787731	0	0.0445033	0	COAD
TCGA-G4-6302-01A	0.0869204	0	0	0.130932	0	0.145021	0.0642385	0	0.0506097	0	0.0152068	0	0.0152626	0.0931876	0.072695	0.189467	0.041718	0.0301908	0.0645508	0	0	0	COAD
TCGA-A6-2679-01A	0	0.0207248	0.141418	0.18442	0	0.181481	0.000927577	0.0619801	0.0709082	0	0.016346	0.024553	0.0336031	0.151167	0.0699169	0	0.00605905	0	0	0.0364955	0	0	COAD
TCGA-A6-2674-01A	0.0899996	0	0.0154354	0.0470471	0	0.201186	0	0.0221473	0	0	0	0.0168418	0.0118473	0.127293	0.040611	0.144653	0	0.0248889	0	0.0570713	0.0438892	0.157089	COAD
TCGA-AZ-4614-01A	0	0.072046	0	0.180932	0	0.226648	0.00509677	0.0599091	0	0	0	0.00591511	0.0306057	0.0728577	0.109061	0.0398745	0.000910164	0.0497664	0	0.121467	0.0189231	0.00598691	COAD
TCGA-NH-A5IV-01A	0.0980795	0	0.0507611	0.267072	0	0	0.0138673	0.0238236	0	0	0	0.111491	0	0.0647633	0.0488223	0.246894	0.0140996	0.000612398	0.0556522	0	0	0.00406069	COAD
TCGA-A6-5664-01A	0.0808651	0	0.0360067	0.131778	0	0.158944	0.0445429	0.00916403	0.0257139	0	0.0400791	0	0.0400244	0.0382859	0.0389334	0.193322	0.0730044	0.0369768	0.0229705	0	0.0123162	0.0170724	COAD
TCGA-AZ-4315-01A	0.0530466	0	0.0113906	0.0792142	0	0.208213	0	0.0257972	0	0	0	0.103109	0.0154508	0.094712	0.105995	0.197096	0.0856446	0	0.020331	0	0	0	COAD
TCGA-F4-6806-01A	0.186066	0	0.0928201	0.132024	0	0.189783	0.000866177	0.053654	0.0184349	0	0	0.0278927	0.00772712	0.0973174	0.0483774	0.071952	0.0459679	0.0220812	0.00446371	0.000571942	0	0	COAD
TCGA-AA-3510-01A	0.0614802	0.0136639	0	0.0698786	0	0.218674	0.0384966	0	0	0	0.0222045	0	0.00493367	0.0967077	0.118499	0.242228	0.0214346	0.00580796	0.00704204	0.0388748	0.0341826	0.00589201	COAD
TCGA-AA-3488-01A	0	0.0237842	0.0246399	0.12406	0	0.162587	0.136855	0.00586612	0	0	0	0.0428602	0.0634209	0.0811385	0.0485235	0.196444	0	0.0170384	0	0.0300702	0	0.0427128	COAD
TCGA-DM-A28F-01A	0.0119247	0.0849467	0.0224742	0.148917	0	0.221551	0.0395679	0.0991999	0.00032085	0	0	0.0243268	0.00976846	0.118565	0.127273	0.0566535	0.014986	0	0.016959	0	0.00256487	0	COAD
TCGA-G4-6293-01A	0	0.0227655	0.0931826	0.158372	0	0.133757	0.166558	0	0.0187931	0	0.0208073	0.0111433	0	0.111831	0.0604722	0.0856704	0.0115798	0.0153804	0.0814055	0	0	0.00828173	COAD
TCGA-D5-6533-01A	0.031761	0	0.0392154	0.0830622	0	0.186476	0.0669535	0.0639036	0	0	0	0.0331295	0	0.148445	0.0937869	0.146861	0.0275374	0.0229931	0.0347803	0	0	0.0210952	COAD
TCGA-A6-5657-01A	0.245082	0	0.0319035	0.115231	0	0.152434	0.0481905	0.0462155	0.0384123	0	0	0	0	0.0451274	0.0694697	0.0649461	0.0659485	0.0262205	0.0508183	0	0	0	COAD
TCGA-AA-3941-01A	0.0952453	0	0.0118353	0.0925272	0	0.294996	0.0172214	0.00656652	0.012502	0	0	0	0.00699452	0.00559702	0.0532627	0.124531	0.146457	0.013246	0.0400748	0	0.0789436	0	COAD
TCGA-DM-A28K-01A	0	0.00646564	0	0.060479	0	0.236429	0	0.0475198	0	0	0	0.0458194	0.00246863	0.248434	0.0665647	0.214864	0.00426289	0	0	0.0601603	0.00653222	0	COAD
TCGA-CM-5344-01A	0.17448	0	0.0294016	0.0666352	0	0.203223	0	0	0.0422221	0	0	0.018541	0.0144547	0.235931	0.0530736	0.128843	0.0100714	0	0	0.022172	0.000952124	0	COAD
TCGA-AA-3517-01A	0.0236222	0	0.00826078	0	0	0.252253	0.151441	0	0	0	0.0349011	0	0	0.131187	0.0325484	0.205694	0.0556102	0.0498442	0.0340348	0	0	0.0206026	COAD
TCGA-G4-6309-01A	0.0272961	0.0385991	0	0.124412	0	0.326198	0.124553	0	0.00795381	0	0	0.00189013	0.00447247	0.0874239	0.0419354	0.114676	0.0217379	0.00986319	0	0.0640903	0.00489891	0	COAD
TCGA-AY-6386-01A	0.0452629	0	0.0836008	0.0555931	0	0.301261	0.0357557	0.0467314	0	0.0259246	0	0	0	0.153933	0.0707851	0.0942486	0.0585535	0	0	0.00540476	0.00703571	0.0159105	COAD
TCGA-AA-3678-01A	0.0198273	0	0.0507518	0.049211	0	0.198905	0.151347	0	0.0249768	0	0	0.0271976	0	0.0708953	0.057401	0.105226	0.0623628	0.0231825	0.0727687	0	0.0455767	0.0403702	COAD
TCGA-AA-A01X-01A	0.243974	0	0.00789008	0.10026	0	0.274616	0	0	0.0216785	0	0	0.0024483	0.025782	0.106189	0.0405205	0.0771149	0.0481912	0	0	0.0513353	0	0	COAD
TCGA-AA-3821-01A	0.0492425	0	0.00728282	0.051255	0	0.253126	0.0355763	0.0254255	0	0	0.0249274	0.024398	0	0.151461	0.0692087	0.160083	0.0169114	0	0.0848104	0	0.0199412	0.0263507	COAD
TCGA-CM-6677-01A	0.0691071	0	0.0552634	0.0961035	0	0.18261	0.0868807	0.0476436	0	0	0	0.0249361	0.000694752	0.103017	0.0541692	0.123936	0.0328497	0.0217525	0.101037	0	0	0	COAD
TCGA-CM-5861-01A	0	0.0579307	0	0.105814	0	0.287643	0	0.0397116	0	0	0	0.00666929	0.0127908	0.173873	0.0956341	0.0488315	0.0315053	0.0048399	0	0.0979428	0	0.0368138	COAD
TCGA-D5-6923-01A	0.0403256	0	0.0050963	0	0	0.246866	0.0767212	0.0181693	0.0254941	0	0.0157119	0	0.00582489	0.166758	0.0627062	0.107103	0.0722218	0.0483063	0.0298662	0.0289215	0	0.0499072	COAD
TCGA-F4-6703-01A	0.0129788	0	0.0210274	0.12802	0	0.152957	0.0589962	0.048699	0.00542811	0	0.0203722	0.0183575	0.0555176	0.144517	0.0824615	0.153399	0	0.0297081	0.0258751	0.0101684	0	0.0315183	COAD
TCGA-AZ-6605-01A	0.061849	0	0.0722363	0.0430203	0	0.237781	0.0464419	0.0298255	0.0247965	0	0	0.00127105	0	0.13687	0.0759225	0.1044	0.0721035	0.0151661	0.0703411	0	0	0.00797618	COAD
TCGA-NH-A6GB-01A	0.0233918	0	0.0805099	0.0793108	0	0.179699	0.0874551	0.0734159	0.00278572	0	0.0541811	0.0102011	0	0.168862	0.0604382	0.123283	0	5.75094e-06	0.0142394	0	0	0.0422206	COAD
TCGA-CM-5349-01A	0.127012	0	0	0.0474725	0	0.144519	0.0027227	0.0121748	0.0222721	0	0	0.0219546	0.0268943	0.299068	0.0885928	0.137158	0.0428945	0	0.0187937	0	0.00846997	0	COAD
TCGA-NH-A50U-01A	0	0.0592902	0	0.0292244	0	0.172189	0	0.0333879	0.0287109	0	0	0.0422539	0.0138824	0.203527	0.0138292	0.211141	0	0.141743	0.0508215	0	0	0	COAD
TCGA-AA-3530-01A	0.0894721	0.0234996	0.0338377	0.131597	0	0.266979	0.0265917	0.042965	0	0	0	0.0275933	0.0112514	0.0408726	0.0530115	0.118591	0.0639748	0	0.0435273	0	0.0262359	0	COAD
TCGA-G4-6627-01A	0.102854	0	0.0434315	0.147012	0	0.194287	0.070788	0.00347449	0.0149052	0	0.00177907	0	0	0.043141	0.0734785	0.123835	0.0261732	0.0255351	0.083992	0	0.0275417	0.0177715	COAD
TCGA-DM-A28G-01A	0.00461212	0.00517943	0.0562917	0.116509	0	0.294301	0.0765698	0.0235726	0	0.00363644	0	0.0109562	0.00758734	0.12989	0.0245447	0.151619	0.0853968	0.00933282	0	0	0	0	COAD
TCGA-D5-6537-01A	0	0.00738561	0	0.162293	0	0.16097	0.124285	0.0277269	0	0	0	0.0182077	0.00734372	0.125983	0.0659539	0.0773303	0	0.0210756	0	0.115879	0	0.0855654	COAD
TCGA-D5-5539-01A	0.10156	0	0.0121988	0.0475782	0	0.276637	0.00279517	0.0276818	0	0	0	0	0.00991185	0.183878	0.0565991	0.124441	0.0750777	0	0.00341665	0.0381024	0.0164525	0.0236687	COAD
TCGA-CM-6163-01A	0.0435578	0	0.0377678	0.163518	0	0.205952	0.0473219	0.00209709	0.0467795	0	0	0	0	0.0531009	0.0630964	0.127915	0.114723	0.00940541	0.00896467	0	0.036269	0.0395317	COAD
TCGA-CM-4744-01A	0.0858072	0	0	0.349594	0	0.0464519	0.0293135	0.0569952	0	0	0	0.114228	0.0142763	0.0412305	0.072588	0.0334346	0.0882727	0.00949722	0.0384115	0	0.0100868	0.00981258	COAD
TCGA-AA-A004-01A	0.247624	0	0.0536018	0.188218	0	0.0683482	0.00940311	0	0.0943746	0	0	0.0591491	0	0.175269	0.0286277	0.0516521	1.05135e-05	0	0	0.0237219	0	0	COAD
TCGA-A6-3808-01A	0.0999022	0	0.0399143	0.0930518	0	0.131089	0.0265682	0.051069	0.0150522	0	0	0.0372247	0.0252929	0.0612783	0.0537642	0.119368	0.0719835	0	0	0.0834948	0.0593852	0.0315616	COAD
TCGA-AA-A010-01A	0.111902	0	0.0151402	0.166087	0	0.0610942	0.051468	0.0873631	0.0209121	0	0	0.0566484	0	0.149461	0.0783396	0.0970906	0.0374212	0	0.0554821	0	0	0.0115902	COAD
TCGA-AA-3837-01A	0.114937	0	0.0151656	0.141945	0	0.272914	0.116224	0	0.0211758	0	0	0	0.0190882	0.0247084	0.0731527	0.117018	0.056976	0	0.00469165	0.00916189	0.0128422	0	COAD
TCGA-CK-4947-01B	0.0290902	0	0.0377456	0.16581	0	0.168988	0.0372875	0.0336288	0.035989	0	0.00388599	0.00396845	0.00912931	0.0358969	0.0591702	0.108768	0.128133	0.00973557	0.0784648	0	0.04513	0.00917914	COAD
TCGA-CA-5256-01A	0.0165618	0	0.0209696	0.157903	0	0.183166	0.0993332	0.0327713	0	0.0125428	0	0.0134898	0	0.0274758	0.0626469	0.145962	0.144772	0.00991685	0.0518074	0	0.0206808	0	COAD
TCGA-CM-6167-01A	0.11149	0	0.0193336	0.0959288	0	0.170623	0	0.0696616	0	0	0	0.0114734	0	0.0554964	0.0781286	0.144696	0.0723301	0.00337932	0.150541	0	0.0169195	0	COAD
TCGA-4N-A93T-01A	0.075854	0.0573747	0.0812985	0.148046	0	0.201831	0.00175859	0.139206	0.055518	0	0	0.00922418	0.00300743	0.0410722	0.0450709	0.0796381	0.0558118	0.00528905	0	0	0	0	COAD
TCGA-AA-3521-01A	0.039043	0	0.0134159	0.0325288	0	0.264734	0.00559446	0.0274915	0	0	0	0.0187853	0	0.170466	0.0583895	0.227377	0.0476714	0.0139208	0	0.0216612	0.0061166	0.0528053	COAD
TCGA-CA-5797-01A	0.0870867	0	0.0259959	0.141084	0	0.146953	0.0317777	0.00688392	0.0144767	0	0	0.0365993	0.00652876	0.128812	0.0910213	0.111392	0.0876583	0.00701383	0.0767167	0	0	0	COAD
TCGA-CM-6166-01A	0.0103703	0	0.00790415	0	0	0.24259	0.165019	0.0241979	0.0161749	0	0	0.0183552	0.0198876	0.277835	0.0122187	0.0887875	0.0187755	0.0666881	0.00535178	0	0.0258434	0	COAD
TCGA-CK-4951-01A	0	0	0.00259221	0.0750916	0	0.117377	0.0528831	0.0969717	0.0155917	0.00229886	0	0.0606015	0.00028487	0.144634	0.0900609	0.167734	0.0114777	0.0533296	0.0531937	0	0	0.0558775	COAD
TCGA-CA-6719-01A	0.0418402	0	0.0440455	0.154675	0	0.098347	0.000235265	0.0555306	0.0631183	0	0	0.0333918	0.00699605	0.215476	0.0804629	0.146666	0.0285316	0	0.017817	0	0	0.0128667	COAD
TCGA-AA-A02R-01A	0.00990803	0	0	0.218541	0	0.0735414	0.0718175	0.0501911	0.0247433	0	0	0.065961	0.0219952	0.118839	0.115384	0.14778	0.00842924	0.0196857	0.0531837	0	0	0	COAD
TCGA-AA-A02O-01A	0.00696633	0.0221663	0.052863	0.132166	0	0.255986	0.150733	0	0.0183982	0	0.014793	0	0	0.123443	0.0378633	0.104146	0.0688915	0	0	0.0112989	0	0.000285745	COAD
TCGA-A6-5666-01A	0.061082	0	0	0	0	0.27545	0.0997342	0	0	0	0.0372177	0	0.0212771	0.175125	0.0780034	0.15466	0	0	0	0.0221211	0.00729315	0.0680378	COAD
TCGA-AY-5543-01A	0.0780462	0	0.00921448	0.151996	0	0.184204	0.0745426	0.0746148	0.0122343	0	0	0.0310322	0	0.125664	0.0691603	0.0947031	0.0305255	0.0445183	0.0195439	0	0	0	COAD
TCGA-AA-3845-01A	0.0724627	0	0.0198847	0.0656652	0	0.244272	0.0184771	0.0479353	0	0	0	0.0714737	0	0.0547966	0.0632781	0.155635	0	0.0556665	0.0485705	0	0.0538406	0.0280418	COAD
TCGA-F4-6704-01A	0.0409941	0	0.0483542	0.108982	0	0.237503	0.0563263	0	0.0193951	0.00313674	0	0.00841998	0.0041295	0.128795	0.0683321	0.159873	0.0388143	0	0.0603414	0	0.00933328	0.00726925	COAD
TCGA-AA-3856-01A	0.10472	0	0.052664	0.0542433	0	0.26049	0.0341866	0.0192635	0	0	0.00543511	0	0.0336523	0.100603	0.0793562	0.0817416	0.0825747	0.0106629	0.0223358	0	0.0580702	0	COAD
TCGA-AA-A00Q-01A	0.0725591	0	0.0242401	0.139514	0	0.188534	0.0497909	0.0481522	0.0231669	0	0	0.0310846	0.0114075	0.0983068	0.100835	0.0839511	0.0681257	0	0.0603314	0	0	0	COAD
TCGA-A6-6781-01B	0.0176412	0	0.000346888	0.0749223	0	0.241963	0.0112276	0.0345701	0	0	0	0	0.00512625	0.0441029	0.0343533	0.0644663	0.00379919	0.0528518	0	0.161162	0.061974	0.191493	COAD
TCGA-AA-A00F-01A	0.145794	0	0.0161413	0.0904735	0	0.330869	0	0	0	0	0	0	0.0191748	0.116965	0.0754233	0.136498	0.0102677	0	0	0.0583925	0	0	COAD
TCGA-D5-6920-01A	0	0	0.0976137	0.0882629	0	0.184475	0.105569	0.0190691	0.0236134	0	0.043844	0	0.00346796	0.131647	0.0326698	0.1506	0	0.0302996	0.0319794	0	0.0303277	0.0265624	COAD
TCGA-AA-3815-01A	0.0712248	0	0.0140882	0.173304	0	0.113795	0.0783697	0.0507729	0.0177578	0	0.0247295	0.0195282	0	0.0902913	0.0883242	0.149476	0.0235295	0.0192758	0.0432266	0	0.00435607	0.01795	COAD
TCGA-D5-5538-01A	0.0649803	0	0.0586394	0.112963	0	0.183454	0.010203	0.0418477	0	0	0	0.00323982	0	0.180381	0.053609	0.149104	0.031087	0.0264176	0	0.0139248	0.0389897	0.0311596	COAD
TCGA-AA-3867-01A	0.0993909	0	0.0205585	0.0733305	0	0.167594	0.085142	0	0	0	0	0.0308061	0	0.127999	0.0567248	0.162235	0.0849748	0	0.0725539	0	0.0186909	0	COAD
TCGA-A6-6782-01A	0.135934	0	0.0627506	0.175537	0	0.14677	0.044089	0.0153166	0	0	0.0134246	0.00495623	0.0870634	0.0892476	0.0576421	0.0960988	0	0.0179599	0	0.026811	0.0158435	0.0105544	COAD
TCGA-A6-6654-01A	0.028872	0	0.00567984	0.104562	0	0.175298	0.0404788	0.0145108	0.0392747	0	0	0.0230697	0.021722	0.127361	0.0772706	0.166875	0.0423338	0.023516	0	0.0547001	0.0345498	0.0199267	COAD
TCGA-AA-A01D-01A	0.0424908	0	0	0.0334202	0	0.216667	0.00274794	0.033658	0.0333911	0	0.0042664	0.0285687	0.0286315	0.183349	0.069893	0.198348	0.0900572	0.00339189	0.0105182	0.000772043	0	0.0198293	COAD
TCGA-G4-6311-01A	0.233653	0	0	0.0410424	0	0.177346	0.0610178	0.000491303	0.00794473	0	0	0	0	0.229866	0.0422018	0.115228	0.0175153	0.0117896	0.0137456	0.0223388	0.0120216	0.0137979	COAD
TCGA-A6-3807-01A	0.0256568	0	0	0.100726	0	0.149975	0.0564772	0.0803139	0	0	0.000659865	0.038449	0	0.126788	0.0923902	0.152043	0.0160688	0.00396643	0.0426982	0	0.0312892	0.0824984	COAD
TCGA-AZ-5403-01A	0.0327925	0	0.00285128	0.0446072	0	0.172831	0.0945543	0	0.00523012	0	0	0.0243712	0.0125883	0.215746	0.0344252	0.114528	0.0809009	0.0171466	0	0.0979124	0.0239381	0.0255775	COAD
TCGA-G4-6628-01A	0.0337963	0	0	0.192509	0	0.134709	0.0759333	0.0722042	0.0176864	0.00145594	0	0.0506839	0.00994356	0.0578651	0.0912618	0.175364	0.037098	0.0341712	0.0103766	0	0	0.00494098	COAD
TCGA-CM-5341-01A	0.0238269	0	0.00284066	0.0622171	0	0.180744	0.0602911	0.0190234	0	0.00633034	0	0.00763915	0.0253635	0.154439	0.0727098	0.186174	0.0825414	0.00186176	0	0	0.0827614	0.0312353	COAD
TCGA-AA-3862-01A	0.0195352	0	0.00474347	0.151277	0	0.157916	0.0840768	0.0285245	0.0368569	0	0	0.00879388	0	0.109923	0.0712061	0.104492	0.0358634	0.0174001	0.0858313	0	0.0608424	0.0227175	COAD
TCGA-AA-3939-01A	0.0392542	0.0187501	0	0.061906	0	0.190792	0.0836632	0.0739966	0	0.00552844	0	0	0.00242692	0.102035	0.0502571	0.157618	0.0527602	0	0	0.114143	0.0171952	0.0296737	COAD
TCGA-AA-3514-01A	0.0448511	0.008382	0	0.0830144	0	0.131857	0	0	0.015814	0	0	0.0054567	0	0.191488	0.0816716	0.200769	0.175001	0	0	0.0470594	0.0146357	0	COAD
TCGA-AA-3660-01A	0.0705537	0	0.00410188	0.0776153	0	0.153082	0.093688	0	0.023446	0	0	0.0361816	0	0.0889656	0.0245144	0.184314	0.0512037	0.0223293	0.115751	0	0.054253	0	COAD
TCGA-AA-3833-01A	0.0410108	0	0.0294261	0.166416	0	0.173664	0.0383041	0.0338232	0	0	0.0222385	0.0171738	0	0.116251	0.0442558	0.13588	0	0.0125903	0	0.100023	0.0240125	0.0449314	COAD
TCGA-AA-A01P-01A	0.0277624	0	0.0865916	0.204466	0	0.0989758	0.0880396	0.0304538	0.0135366	0	0.00648276	0.0305478	0	0.0662716	0.0774013	0.14942	0.0186317	0.0313448	0.0322261	0	0	0.0378489	COAD
TCGA-AA-A00Z-01A	0.0881246	0	0	0.151624	0	0.126714	0.149128	0.00924973	0	0	0	0.00133461	0.00673368	0.101647	0.116227	0.158253	0.0279509	0	0.0630136	0	0	0	COAD
TCGA-CM-5863-01A	0.102636	0	0.0274689	0.147128	0	0.230547	0.0257258	0	0	0	0.00170775	0	0.0304332	0.10962	0.078349	0.185868	0.00438807	0	0.0265393	0.0108258	0	0.0187631	COAD
TCGA-AZ-6598-01A	0.0319182	0	0.00604832	0.0593955	0	0.215978	0.0696234	0.0301499	0	0.0102852	0.0125849	0.0494032	0.0148492	0.137003	0.0858711	0.158584	0.0347275	0	0.0823371	0	0	0.00124108	COAD
TCGA-AA-3679-01A	0.0146552	0.00325697	0.0620417	0.110949	0	0.181874	0.0575063	0.0330557	0	0	0	0.0832717	0.0213585	0.0766335	0.0660902	0.169492	0.0450893	0.0157112	0.0547765	0	0	0.00423821	COAD
TCGA-G4-6304-01A	0.00483399	0.0111976	0	0.205524	0	0	0.221202	0	0	0	0.0410263	0	0.013183	0.111388	0.129724	0.213531	0.0216812	0.0177223	0	0	0.00898554	0	COAD
TCGA-DM-A285-01A	0.0426112	0	0.00107143	0.0188702	0	0.285429	0	0.00218504	0.0341087	0	0	0.0418068	0	0.260046	0.0524338	0.196462	0.0155246	0	0.0275855	0	0.0218658	0	COAD
TCGA-G4-6294-01A	0.0465521	0	0.0122138	0.0493834	0	0.314608	0.125376	0.0280792	0	0	0.0415189	0	0.000163129	0.0772743	0.045386	0.123921	0.135524	0	0	0	0	0	COAD
TCGA-A6-4107-01A	0.0806428	0	0.0703169	0.0645191	0	0.28275	0	0.05562	0.0237597	0	0	0	0.0113751	0.0644031	0.0780913	0.100052	0.0927494	0	0.012859	0.0461195	0.0167423	0	COAD
TCGA-DM-A1D4-01A	0.0331212	0	0	0.171203	0	0.337341	0.0564895	0	0.0230866	0	0.0253384	0	0.0139319	0.114177	0.0545725	0.0227239	0.0291088	0.00107531	0	0.104869	0.0129611	0	COAD
TCGA-CA-6716-01A	0.127373	0	0.00855973	0.02376	0	0.29694	0.0938877	0	0.029368	0	0.0327333	0	0.00258372	0.132814	0.0373672	0.136193	0.0737645	0	0	0.00465664	0	0	COAD
TCGA-CK-4952-01A	0.0461233	0	0.0131858	0	0	0.280507	0.00768565	0.00332182	0	0	0	0.0229203	0.000760546	0.196119	0.0515893	0.127051	0.00299882	0.0286521	0	0.0534369	0.0504125	0.115236	COAD
TCGA-AA-A01V-01A	0.0665381	0	0.0300333	0	0	0.41494	0.159017	0.0470671	0	0.00217624	0.0391555	0.014608	0	0.164017	0.00769133	0	0.00111679	0.0494319	0	0.0042078	0	0	COAD
TCGA-AA-3844-01A	0.0304387	0	0.00263458	0	0	0.448227	0.056152	0.0297585	0	0	0.0417872	0	0.0121798	0.0765076	0.0345195	0.0696193	0.0585026	0.0454645	0	0.094209	0	0	COAD
TCGA-D5-6541-01A	0.0293156	0	0.0626884	0.159378	0	0.0670524	0.0726437	0.0213352	0.0539272	0	0.00864937	0	0	0.189491	0.100965	0.169292	0.0046551	0	0.0302177	0	0	0.0303903	COAD
TCGA-AA-A01G-01A	0.0403455	0.064195	0	0.0649039	0	0.294059	0	0.00269195	0	0	0.0250174	0.0132859	0.0352425	0.178485	0.0412596	0.0297383	0.0220231	0.0311103	0	0.0836555	0.0739872	0	COAD
TCGA-AA-3870-01A	0.0558376	0	0.0256042	0.153886	0	0.0710495	0.0161966	0.00960512	0.0663953	0	0	0.0468408	0	0.138443	0.0716282	0.171594	0.0671095	0	0.0388108	0	0.0422928	0.0247062	COAD
TCGA-D5-6532-01A	0	0.0821977	0.0621704	0.12092	0	0.19208	0.100777	0.00474749	0.0158638	0	0.0273887	0	0.0115677	0.132444	0.0966632	0.107501	0.00448252	0.000568425	0.0364123	0	0	0.00421575	COAD
TCGA-CM-6169-01A	0	0.000656122	0.0216631	0.121019	0	0.135216	0.124708	0.0111278	0.0223406	0	0	0.0161424	0.0187846	0.111963	0.0688334	0.147879	0.050622	0.00948372	0.0797973	0	0.0451501	0.0146125	COAD
TCGA-D5-5541-01A	0.0445277	0	0.0639108	0.120724	0	0.106357	0.0335329	0.0460173	0.00893411	0	0	0.0383378	0.015937	0.197175	0.0741942	0.153593	0.0326235	0	0.0570951	0	0	0.00704125	COAD
TCGA-DM-A1DB-01A	0.0154364	0.0150991	0	0.34573	0	0.0671019	0.0701034	0.0219248	0	0	0	0.0220476	0.0460146	0.173243	0.10572	0.0363078	0.0447248	0	0	0.0104354	0.0261115	0	COAD
TCGA-AA-A00A-01A	0.0832532	0	0.0189972	0.135732	0	0.120583	0.0446024	0.0816629	0.0287545	0	0.0163006	0.0502681	0.000224499	0.123995	0.083738	0.130872	0.0127703	0.0275858	0.0406612	0	0	0	COAD
TCGA-D5-6530-01A	0.0443596	0	0.0339529	0.0925412	0	0.249133	0.0795378	0.0466625	0.00481406	0.0156965	0	0.0448637	0.00163361	0.105596	0.105397	0.12258	0.0115617	0	0.0113026	0	0.00790186	0.0224654	COAD
TCGA-A6-2684-01A	0	0.00844107	0.00216271	0.089042	0	0.182372	0.0495842	0.015943	0.00742108	0	0	0.020178	0.0475506	0.115627	0.0669922	0.144984	0.117453	0.0201156	0.0481959	0	0.0591907	0.00474753	COAD
TCGA-AA-3855-01A	0	0.00428927	0.0984728	0.114789	0	0.207507	0.0889421	0.00438971	0.01405	0	0.0055511	0.0190327	0.00870691	0.0684586	0.0415521	0.131062	0.0562983	0.00303846	0.0721015	0	0.0501635	0.0115952	COAD
TCGA-CM-5868-01A	0.0695992	0.0202403	0	0.0927444	0	0.258722	0.00440928	0	0.0568152	0	0	0.00414016	0.0314263	0.202879	0.0575337	0.101943	0.0382107	0.0292973	0	0.0176735	0.0143659	0	COAD
TCGA-AA-3519-01A	0.011952	0	0.0989684	0.038129	0	0.195615	0.0461657	0.0405392	0	0.0106397	0	0.0414726	0.0148941	0.0501564	0.0412696	0.146377	0.0449615	0.050913	0.0756624	0	0.0471118	0.0451729	COAD
TCGA-AA-3526-01A	0.0317891	0	0.00199494	0.208433	0	0.0431209	0.160864	0.0552996	0	0	0	0.035347	0.0129319	0.0461202	0.0859377	0.139614	0.0406046	0.0210712	0.044254	0	0.0599922	0.0126256	COAD
TCGA-D5-6926-01A	0.0433326	0	0.013423	0.0560433	0	0.155949	0.104967	0.00680344	0	0	0.00631785	0.00749567	0.0317802	0.254883	0.137475	0.109539	0.0173231	0	0.0100889	0	0.00810166	0.0364773	COAD
TCGA-AA-3534-01A	0.0391502	0	0.00624388	0.0381708	0	0.236603	0.11403	0.0203769	0	0	0	0.0123492	0	0.0858672	0.0442002	0.18535	0.0479553	0.0204023	0.108704	0	0.035791	0.00480596	COAD
TCGA-AA-A03J-01A	0.0185129	0.0428348	0	0.244158	0	0	0.0972332	0.0182811	0.0442233	0	0	0.0843442	0.0268318	0.128669	0.0462796	0.119927	0.0639964	0.0412208	0.0234882	0	0	0	COAD
TCGA-CM-6680-01A	0.0510354	0	0.00130379	0.138445	0	0.321098	0.00040888	0	0.014167	0	0	0	0.02552	0.107929	0.0674702	0.138318	0.0316101	0.0431831	0	0.0509137	0.00859738	0	COAD
TCGA-AA-A01K-01A	0.102655	0	0	0.0986741	0	0.13202	0	0.0595818	0.0735854	0	0	0.0699114	0.00524924	0.161322	0.0643142	0.140942	0.0272767	0.0164017	0.048066	0	0	0	COAD
TCGA-AA-3984-01A	0.0738017	0	0.0152546	0.108882	0	0.179738	0.0622046	0.0851389	0.00421073	0	0.0233834	0.0147025	0.00458595	0.105599	0.0758469	0.0871719	0.00245377	0.0447504	0	0.0993247	0.00742306	0.00552827	COAD
TCGA-D5-6536-01A	0.0380772	0	0.0012979	0.00879123	0	0.235461	0	0	0	0	0.00722451	0.0117871	0	0.22805	0.00885651	0.202097	0	0.0296486	0	0.124545	0	0.104163	COAD
TCGA-AD-A5EK-01A	0	0	0	0	0	0.377174	0.0293709	0.0310081	0.0337248	0.0123241	0	0.0726111	0.0034877	0.195946	0.0495445	0.125872	0	0.0278279	0.0411094	0	0	0	COAD
TCGA-AA-3663-01A	0.0778026	0	0.00972581	0.0493796	0	0.207278	0.0122998	0.0382449	0.000828507	0	0	0.0356474	0.00293147	0.143548	0.0665072	0.15357	0.0323845	0.00633163	0	0.113357	0.02783	0.0223337	COAD
TCGA-AZ-6607-01A	0	0	0	0.160715	0	0.26282	0.0317309	0.015746	0	0	0.0277314	0.00543155	0.0137188	0.0601343	0.0624989	0.127185	0.0717414	0.020887	0	0.103519	0.0317374	0.00440272	COAD
TCGA-AA-3520-01A	0.0376317	0	0.0127713	0.0973344	0	0.221045	0.0172376	0	0.0149902	0	0	0.000904537	0	0.044018	0.0615975	0.209687	0.102149	0.0228455	0.0545321	0.0255933	0.0453261	0.032337	COAD
TCGA-AA-3543-01A	0.00628001	0	0.0090975	0.199348	0	0.17231	0.0492996	0.0706114	0.0122405	0	0.0125603	0.039577	0	0.115547	0.0911777	0.156149	0	0.0096645	0.0410524	0	0	0.0150853	COAD
TCGA-AZ-5407-01A	0.0369062	0	0.076772	0.190096	0	0.341828	0.0218199	0	0.0340128	0.0409143	0	0	0	0.0314158	0.0196679	0.124361	0.0402844	0.00015755	0.0281221	0.00112309	0.0125185	0	COAD
TCGA-G4-6314-01A	0.135539	0	0.00908522	0.127909	0	0.250293	0.00481926	0.0408197	0	0	0	0.00962509	0.00544109	0.0785917	0.076392	0.181392	0.0620672	0	0	0.0180266	0	0	COAD
TCGA-CM-5348-01A	0.0420293	0	0	0.0435086	0	0.183244	0.000166625	0	0.0556066	0	0	0.00736518	0.0367027	0.228413	0.039998	0.129604	0.0765499	0.0593609	0.072851	0	0.00518469	0.0194156	COAD
[truncated: 7,148 more rows]
