# Supplementary material for: An integrated pan‐cancer analysis of TFAP4 aberrations and the potential clinical implications for cancer immunity
Source: J Cell Mol Med. 2020 Dec 29;25(4):2082–97. doi: 10.1111/jcmm.16147 (PMC7882993; doi:10.1111/jcmm.16147)
Supplement: Supplementary file 4 — Table S3 [file JCMM-25-2082-s004.xlsx]

## Sheet: estimateScores
ID	StromalScore	ImmuneScore	ESTIMATEScore	TumorPurity	CancerType
TCGA-OR-A5JP-01A	-683.643	-702.831	-1386.47	0.920488	ACC
TCGA-OR-A5JG-01A	-771.006	-209.395	-980.4	0.895574	ACC
TCGA-OR-A5LG-01A	-473.473	280.543	-192.93	0.838284	ACC
TCGA-OR-A5JR-01A	-842.129	194.893	-647.236	0.872754	ACC
TCGA-OR-A5KU-01A	-940.547	-806.584	-1747.13	0.939876	ACC
TCGA-OR-A5LS-01A	-1293.92	-829.947	-2123.86	0.957316	ACC
TCGA-OR-A5L9-01A	-163.896	1026.51	862.612	0.744101	ACC
TCGA-OR-A5JQ-01A	-3.85632	703.707	699.85	0.759848	ACC
TCGA-OR-A5K4-01A	-1629.79	-834.337	-2464.13	0.970553	ACC
TCGA-OR-A5JL-01A	-1095.45	-48.9557	-1144.4	0.906024	ACC
TCGA-OR-A5LC-01A	-527.819	-412.742	-940.561	0.892957	ACC
TCGA-OR-A5K2-01A	-787.843	-117.536	-905.38	0.890621	ACC
TCGA-P6-A5OG-01A	882.932	1886.34	2769.28	0.530603	ACC
TCGA-OR-A5JW-01A	-935.758	-292.946	-1228.7	0.911192	ACC
TCGA-OR-A5KO-01A	-1421.77	-1022.05	-2443.82	0.96983	ACC
TCGA-OR-A5J8-01A	1495.65	1945.46	3441.11	0.44457	ACC
TCGA-PA-A5YG-01A	70.6292	1050.5	1121.13	0.71822	ACC
TCGA-OR-A5KV-01A	-1304.49	-1079.3	-2383.79	0.967645	ACC
TCGA-OR-A5L4-01A	-467.133	-123.164	-590.297	0.868644	ACC
TCGA-OR-A5KX-01A	-1274.91	-399.992	-1674.91	0.936203	ACC
TCGA-OR-A5L8-01A	-866.483	-1008.4	-1874.88	0.946115	ACC
TCGA-OR-A5JO-01A	711.667	1979.29	2690.96	0.540312	ACC
TCGA-OR-A5JA-01A	-1287.78	-248.604	-1536.38	0.928863	ACC
TCGA-OR-A5LO-01A	-1405.8	-1177.33	-2583.13	0.974612	ACC
TCGA-OR-A5JM-01A	-1359.74	-1106.46	-2466.2	0.970626	ACC
TCGA-OR-A5JV-01A	-53.2413	1426.47	1373.23	0.691985	ACC
TCGA-OR-A5JB-01A	-502.673	1795.63	1292.96	0.700443	ACC
TCGA-OR-A5LA-01A	-7.77874	1021.65	1013.88	0.729085	ACC
TCGA-OR-A5JE-01A	-704.577	88.5032	-616.073	0.870512	ACC
TCGA-OR-A5JZ-01A	-808.167	72.3198	-735.847	0.87903	ACC
TCGA-OR-A5KT-01A	377.124	1113.05	1490.17	0.679491	ACC
TCGA-OR-A5KZ-01A	-520.832	-190.887	-711.719	0.877335	ACC
TCGA-OR-A5LJ-01A	-1267.89	-219.365	-1487.26	0.926168	ACC
TCGA-OR-A5LB-01A	-1212.45	-951.355	-2163.81	0.958994	ACC
TCGA-OR-A5LT-01A	-1145.72	-594.569	-1740.29	0.939533	ACC
TCGA-OR-A5LD-01A	-1147.59	-896.158	-2043.75	0.95385	ACC
TCGA-OR-A5J2-01A	-493.368	-352.948	-846.316	0.886645	ACC
TCGA-PK-A5HB-01A	-877.386	-404.82	-1282.21	0.9144	ACC
TCGA-OR-A5JS-01A	-1315.48	-673.363	-1988.84	0.951399	ACC
TCGA-OR-A5K6-01A	-796.159	-16.9643	-813.123	0.884381	ACC
TCGA-OR-A5JY-01A	-957.66	99.9697	-857.691	0.887416	ACC
TCGA-OR-A5JT-01A	-1003	-290.905	-1293.91	0.915093	ACC
TCGA-PK-A5H8-01A	-864.737	-40.5194	-905.257	0.890613	ACC
TCGA-OR-A5JX-01A	-778.474	-168.618	-947.092	0.893388	ACC
TCGA-OR-A5LK-01A	-157.375	1639.6	1482.23	0.680346	ACC
TCGA-P6-A5OF-01A	-644.818	-342.538	-987.356	0.896028	ACC
TCGA-OR-A5JI-01A	63.73	498.599	562.329	0.772816	ACC
TCGA-OR-A5K5-01A	-1189.55	-492.167	-1681.71	0.936554	ACC
TCGA-OR-A5JC-01A	-708.931	-65.8011	-774.732	0.881737	ACC
TCGA-OR-A5KW-01A	-935.317	-767.477	-1702.79	0.937634	ACC
TCGA-OR-A5JJ-01A	-1094.15	-579.025	-1673.17	0.936113	ACC
TCGA-OR-A5JD-01A	-567.625	613.336	45.711	0.818675	ACC
TCGA-OR-A5LM-01A	-1090.54	-296.046	-1386.59	0.920494	ACC
TCGA-PK-A5HA-01A	106.936	917.822	1024.76	0.727991	ACC
TCGA-OR-A5JF-01A	-857.843	-670.275	-1528.12	0.928413	ACC
TCGA-OR-A5LH-01A	-1048.75	126.051	-922.703	0.891774	ACC
TCGA-OR-A5K1-01A	-601.918	132.215	-469.703	0.859738	ACC
TCGA-OR-A5LN-01A	-481.497	1114.22	632.72	0.766217	ACC
TCGA-OR-A5LE-01A	-1642.08	-1124.16	-2766.24	0.980278	ACC
TCGA-OR-A5L3-01A	-1041.49	-238.049	-1279.54	0.914241	ACC
TCGA-OU-A5PI-01A	-527.328	-700.678	-1228.01	0.91115	ACC
TCGA-OR-A5K8-01A	-1013.26	-324.365	-1337.63	0.917662	ACC
TCGA-OR-A5K0-01A	-1438.47	-554.931	-1993.4	0.951605	ACC
TCGA-OR-A5KY-01A	-391.838	-139.651	-531.489	0.864335	ACC
TCGA-OR-A5J9-01A	-939.177	-598.826	-1538	0.928951	ACC
TCGA-OR-A5J1-01A	-980.838	-147.469	-1128.31	0.905022	ACC
TCGA-OR-A5J5-01A	-1526.41	-549.525	-2075.93	0.955258	ACC
TCGA-OR-A5L6-01A	-746.188	249.347	-496.84	0.861765	ACC
TCGA-OR-A5LP-01A	173.014	481.425	654.439	0.764165	ACC
TCGA-OR-A5K9-01A	-947.233	-722.55	-1669.78	0.935938	ACC
TCGA-OR-A5J7-01A	-1082.27	-622.85	-1705.12	0.937752	ACC
TCGA-PK-A5H9-01A	-260.511	190.078	-70.4329	0.828345	ACC
TCGA-OR-A5LR-01A	-546.074	-22.9504	-569.025	0.867092	ACC
TCGA-OR-A5JK-01A	-191.956	1394.59	1202.63	0.709844	ACC
TCGA-OR-A5J6-01A	-606.365	562.506	-43.8584	0.826154	ACC
TCGA-OR-A5LL-01A	-947.004	-443.591	-1390.59	0.920724	ACC
TCGA-OR-A5K3-01A	-891.832	265.455	-626.377	0.871255	ACC
TCGA-OR-A5J3-01A	-1180.41	-646.093	-1826.5	0.943791	ACC
TCGA-OR-A5L5-01A	143.833	715.161	858.994	0.744455	ACC
TCGA-FD-A3SS-01A	-959.047	-407.01	-1366.06	0.919313	BLCA
TCGA-FD-A43S-01A	814.515	2278.09	3092.61	0.489791	BLCA
TCGA-UY-A78K-01A	-519.179	1802.27	1283.09	0.701476	BLCA
TCGA-DK-A2HX-01A	973.836	293.403	1267.24	0.703132	BLCA
TCGA-DK-A1A3-01A	234.657	675.005	909.662	0.739469	BLCA
TCGA-GC-A6I3-01A	-204.217	1658.6	1454.39	0.683336	BLCA
TCGA-XF-AAMJ-01A	1197.94	622.286	1820.23	0.643162	BLCA
TCGA-GC-A6I1-01A	-166.535	2363.55	2197.02	0.599849	BLCA
TCGA-ZF-A9RL-01A	-2183.09	-892.755	-3075.84	0.988244	BLCA
TCGA-DK-A3IL-01A	-770.869	-256.519	-1027.39	0.898622	BLCA
TCGA-E7-A6MF-01A	-1827.78	-280.299	-2108.08	0.956643	BLCA
TCGA-BT-A20R-01A	855.208	597.405	1452.61	0.683526	BLCA
TCGA-H4-A2HQ-01A	-1725.92	-332.508	-2058.43	0.954495	BLCA
TCGA-GV-A3QH-01A	-2210.88	-724.732	-2935.61	0.984887	BLCA
TCGA-4Z-AA82-01A	-176.804	334.42	157.616	0.809132	BLCA
TCGA-E7-A4XJ-01A	-1359.1	-463.015	-1822.11	0.943578	BLCA
TCGA-XF-A8HE-01A	-256.597	1333.84	1077.24	0.722688	BLCA
TCGA-XF-A9T0-01A	-198.411	646.393	447.982	0.783358	BLCA
TCGA-FD-A5BT-01A	1479.6	2384.27	3863.87	0.388164	BLCA
TCGA-FD-A3SN-01A	-291.504	319.146	27.6422	0.820195	BLCA
TCGA-G2-AA3C-01A	-17.8169	2028.16	2010.34	0.621546	BLCA
TCGA-HQ-A2OE-01A	-1744.66	-390.695	-2135.35	0.957802	BLCA
TCGA-BL-A3JM-01A	-569.622	-173.626	-743.249	0.879547	BLCA
TCGA-XF-AAN3-01A	283.165	738.868	1022.03	0.728265	BLCA
TCGA-FD-A3SR-01A	360.81	992.927	1353.74	0.694048	BLCA
TCGA-4Z-AA89-01A	-2155.5	-56.578	-2212.08	0.960978	BLCA
TCGA-G2-A2EO-01A	481.656	1423.16	1904.82	0.633605	BLCA
TCGA-ZF-AA5H-01A	-186.685	1290.92	1104.24	0.719943	BLCA
TCGA-BT-A20V-01A	-1647.19	474.658	-1172.53	0.907764	BLCA
TCGA-GC-A3WC-01A	-167.498	1756.53	1589.03	0.668773	BLCA
TCGA-GV-A3JV-01A	-177.854	631.491	453.637	0.782842	BLCA
TCGA-YF-AA3M-01A	-1496.89	-109.321	-1606.22	0.932612	BLCA
TCGA-FD-A3B5-01A	-767.462	-248.17	-1015.63	0.897863	BLCA
TCGA-CF-A47V-01A	-828.849	398.637	-430.212	0.856763	BLCA
TCGA-GU-A42P-01A	-1908.7	-959.548	-2868.25	0.983127	BLCA
TCGA-BT-A20T-01A	-43.6212	782.4	738.779	0.756121	BLCA
TCGA-XF-AAN0-01A	-432.461	926.258	493.798	0.77916	BLCA
TCGA-E7-A7DV-01A	594.749	2108.47	2703.22	0.538796	BLCA
TCGA-GV-A40E-01A	-583.738	413.349	-170.389	0.836476	BLCA
TCGA-FJ-A3Z9-01A	-1929.12	-719.988	-2649.11	0.976735	BLCA
TCGA-XF-A9ST-01A	-1452.3	-911.021	-2363.32	0.966882	BLCA
TCGA-FJ-A3ZF-01A	-1832.79	-1010.24	-2843.03	0.982443	BLCA
TCGA-YC-A89H-01A	-647.154	365.746	-281.407	0.845295	BLCA
TCGA-CF-A9FM-01A	-1516.53	228.343	-1288.19	0.914755	BLCA
TCGA-DK-A1AD-01A	-330.709	310.072	-20.6374	0.824229	BLCA
TCGA-G2-A2EK-01A	-894.752	344.955	-549.797	0.865683	BLCA
TCGA-E5-A2PC-01A	-1521.84	452.763	-1069.08	0.90129	BLCA
TCGA-C4-A0F1-01A	-369.147	320.486	-48.6612	0.826551	BLCA
TCGA-FD-A43N-01A	-40.5596	361.792	321.232	0.794787	BLCA
TCGA-BL-A13J-01A	129.16	-75.8223	53.3374	0.818031	BLCA
TCGA-FD-A3SO-01A	392.65	1016.38	1409.03	0.688182	BLCA
TCGA-XF-A8HD-01A	-255.664	1427.13	1171.47	0.713059	BLCA
TCGA-BT-A20X-01A	-224.509	458.895	234.386	0.802459	BLCA
TCGA-ZF-AA52-01A	845.625	1077.91	1923.54	0.631477	BLCA
TCGA-DK-AA76-01A	-1806.95	-1096.06	-2903.01	0.984047	BLCA
TCGA-GV-A3JW-01A	-1544.7	-980.656	-2525.35	0.972678	BLCA
TCGA-FD-A3N6-01A	-1047.72	322.408	-725.308	0.878291	BLCA
TCGA-CU-A5W6-01A	-941.047	162.966	-778.081	0.881968	BLCA
TCGA-DK-A2I4-01A	1198.74	2757.05	3955.79	0.375694	BLCA
TCGA-DK-AA6M-01A	-11.6308	1638.31	1626.68	0.664655	BLCA
TCGA-4Z-AA7Y-01A	-1714.96	-469.908	-2184.87	0.959866	BLCA
TCGA-DK-A3WY-01A	876.446	3045.03	3921.48	0.380357	BLCA
TCGA-E7-A3X6-01A	-640	1095.1	455.095	0.782709	BLCA
TCGA-K4-A3WV-01A	-1349.55	-826.818	-2176.37	0.959515	BLCA
TCGA-DK-A3IQ-01A	1736.59	399.772	2136.36	0.606949	BLCA
TCGA-ZF-AA56-01A	-169.914	1032.63	862.713	0.744091	BLCA
TCGA-CU-A3QU-01A	-2025.58	-382.048	-2407.63	0.968522	BLCA
TCGA-FD-A6TI-01A	-693.813	-21.9196	-715.732	0.877618	BLCA
TCGA-XF-A9T3-01A	517.936	1030.64	1548.58	0.673177	BLCA
TCGA-FD-A3B3-01A	730.395	1977.75	2708.14	0.538188	BLCA
TCGA-YF-AA3L-01A	-1288.21	-117.925	-1406.13	0.921612	BLCA
TCGA-SY-A9G0-01A	1111.33	705.344	1816.68	0.643561	BLCA
TCGA-ZF-A9R2-01A	-2415.77	-746.061	-3161.83	0.990095	BLCA
TCGA-GU-AATQ-01A	-1068.05	159.94	-908.112	0.890803	BLCA
TCGA-FD-A5C1-01A	700.287	1804.73	2505.02	0.563075	BLCA
TCGA-DK-A2I1-01A	807.109	1243.91	2051.01	0.616858	BLCA
TCGA-CF-A5U8-01A	-1747.8	-453.769	-2201.57	0.96055	BLCA
TCGA-UY-A9PB-01A	762.487	1938.48	2700.97	0.539075	BLCA
TCGA-DK-A3X1-01A	-523.508	119.633	-403.874	0.854763	BLCA
TCGA-DK-A1AC-01A	9.39823	953.613	963.011	0.734175	BLCA
TCGA-FD-A62N-01A	1359.82	3004.99	4364.8	0.31941	BLCA
TCGA-DK-AA75-01A	-1880.68	-726.947	-2607.62	0.975411	BLCA
TCGA-XF-A9SL-01A	1104.46	2043.38	3147.84	0.482706	BLCA
TCGA-XF-A9T4-01A	-717.557	635.053	-82.5046	0.829337	BLCA
TCGA-XF-AAN2-01A	-901.587	947.555	45.9689	0.818653	BLCA
TCGA-BT-A2LD-01A	-601.796	221.988	-379.808	0.852924	BLCA
TCGA-ZF-A9R1-01A	-1204	-139.389	-1343.39	0.917998	BLCA
TCGA-ZF-A9R9-01A	754.575	548.234	1302.81	0.69941	BLCA
TCGA-DK-A6AV-01A	-982.191	331.839	-650.352	0.872977	BLCA
TCGA-XF-AAMY-01A	186.34	211.03	397.369	0.787955	BLCA
TCGA-GU-A763-01A	-1937.93	-41.1229	-1979.05	0.950956	BLCA
TCGA-FD-A3B7-01A	1294.62	2134.58	3429.2	0.446135	BLCA
TCGA-FD-A3NA-01A	-321.969	697.25	375.281	0.789947	BLCA
TCGA-CF-A47T-01A	-1290.56	-516.098	-1806.66	0.942825	BLCA
TCGA-BT-A0S7-01A	-464.983	-68.3235	-533.306	0.864469	BLCA
TCGA-GC-A3BM-01A	-1496.36	-24.5586	-1520.92	0.92802	BLCA
TCGA-GD-A3OP-01A	18.7066	343.22	361.927	0.791147	BLCA
TCGA-SY-A9G5-01A	782.393	1707.58	2489.97	0.564899	BLCA
TCGA-KQ-A41S-01A	354.075	303.626	657.701	0.763856	BLCA
TCGA-4Z-AA7M-01A	-1042.81	-147.348	-1190.16	0.908846	BLCA
TCGA-FD-A3SJ-01A	-204.85	13.4972	-191.353	0.838158	BLCA
TCGA-E7-A677-01A	-1076.15	168.16	-907.989	0.890795	BLCA
TCGA-UY-A8OD-01A	555.963	981.733	1537.7	0.674357	BLCA
TCGA-DK-AA6L-01A	-922.38	831.167	-91.2126	0.83005	BLCA
TCGA-GD-A2C5-01A	-187.657	51.5639	-136.093	0.833706	BLCA
TCGA-K4-A4AC-01A	-524.368	965.252	440.884	0.784006	BLCA
TCGA-FD-A62O-01A	-861.111	-415.858	-1276.97	0.914088	BLCA
TCGA-BT-A2LB-01A	231.654	1019.96	1251.61	0.704762	BLCA
TCGA-FD-A3N5-01A	-901.107	366.07	-535.036	0.864596	BLCA
TCGA-G2-A3VY-01A	-2047.94	-988.25	-3036.19	0.987337	BLCA
TCGA-DK-A1AA-01A	-1420.46	71.8701	-1348.59	0.918301	BLCA
TCGA-XF-A9SY-01A	567.899	2091.54	2659.44	0.544199	BLCA
TCGA-DK-AA6Q-01A	-1509	1085.89	-423.104	0.856224	BLCA
TCGA-G2-A2EL-01A	-2038.14	-1566.25	-3604.39	0.997121	BLCA
TCGA-E7-A6ME-01A	-1587.86	211.975	-1375.88	0.919879	BLCA
TCGA-HQ-A2OF-01A	-1684.28	-901.656	-2585.94	0.974704	BLCA
TCGA-FD-A6TF-01A	461.097	442.853	903.95	0.740033	BLCA
TCGA-FD-A3SP-01A	1688.8	1926.9	3615.7	0.42147	BLCA
TCGA-BT-A20P-01A	-1486.99	-371.814	-1858.81	0.945348	BLCA
TCGA-GV-A40G-01A	-1810.58	-650.68	-2461.26	0.970451	BLCA
TCGA-CF-A47S-01A	-1479.52	267.808	-1211.71	0.910162	BLCA
TCGA-XF-A9T2-01A	-164.392	-72.4516	-236.844	0.841782	BLCA
TCGA-CF-A9FH-01A	-1917.65	-248.688	-2166.34	0.959099	BLCA
TCGA-ZF-AA4X-01A	-2431.17	-357.684	-2788.86	0.980928	BLCA
TCGA-XF-AAMQ-01A	-686.999	1150.11	463.114	0.781976	BLCA
TCGA-CF-A3MH-01A	-1946.09	-104.194	-2050.28	0.954138	BLCA
TCGA-DK-AA6W-01A	-1173.3	-64.0675	-1237.36	0.911715	BLCA
TCGA-KQ-A41O-01A	-2500.48	-1425.46	-3925.94	0.999588	BLCA
TCGA-FJ-A3Z7-01A	131.85	363.661	495.511	0.779003	BLCA
TCGA-S5-AA26-01A	-1874.07	-583.139	-2457.21	0.970307	BLCA
TCGA-FD-A3B4-01A	147.576	1363.66	1511.24	0.677219	BLCA
TCGA-GC-A3OO-01A	-24.0892	415.238	391.149	0.788516	BLCA
TCGA-XF-A9SP-01A	940.467	849.203	1789.67	0.64659	BLCA
TCGA-FD-A3SL-01A	1129.43	753.233	1882.66	0.636118	BLCA
TCGA-FD-A6TB-01A	488.817	1964.65	2453.47	0.569312	BLCA
TCGA-FD-A6TA-01A	538.892	1264.6	1803.49	0.645041	BLCA
TCGA-XF-A8HB-01A	-1905.5	-385.083	-2290.58	0.964102	BLCA
TCGA-UY-A8OB-01A	-1272.3	579.832	-692.469	0.875976	BLCA
TCGA-GU-A767-01A	-356.234	-97.8674	-454.101	0.858566	BLCA
TCGA-FD-A43U-01A	1032.97	2300.73	3333.71	0.458636	BLCA
TCGA-DK-AA6T-01A	-123.743	2166.11	2042.36	0.617857	BLCA
TCGA-5N-A9KI-01A	-7.99898	746.452	738.453	0.756152	BLCA
TCGA-XF-A8HF-01A	-174.587	487.628	313.041	0.795516	BLCA
TCGA-UY-A78L-01A	-233.6	226.443	-7.15747	0.823106	BLCA
TCGA-FD-A5C0-01A	-429.242	211.868	-217.373	0.840235	BLCA
TCGA-UY-A9PE-01A	-514.955	-246.426	-761.381	0.88081	BLCA
TCGA-K4-A6FZ-01A	-908.922	920.955	12.0336	0.821503	BLCA
TCGA-DK-A3IK-01A	-393.413	-10.8227	-404.236	0.85479	BLCA
TCGA-LC-A66R-01A	-268.929	1535.7	1266.77	0.703181	BLCA
TCGA-GU-A762-01A	436.633	2382.66	2819.3	0.524365	BLCA
TCGA-4Z-AA7O-01A	-612.244	655.317	43.0727	0.818897	BLCA
TCGA-DK-A6B5-01A	-930.16	784.455	-145.706	0.834485	BLCA
TCGA-C4-A0F0-01A	-175.82	854.358	678.538	0.761878	BLCA
TCGA-UY-A78N-01A	-1171.74	-868.604	-2040.34	0.9537	BLCA
TCGA-G2-AA3F-01A	-1119.64	-443.429	-1563.07	0.930307	BLCA
TCGA-ZF-AA53-01A	655.192	1688.68	2343.87	0.582463	BLCA
TCGA-LT-A8JT-01A	-1479.28	173.822	-1305.46	0.915776	BLCA
TCGA-XF-A8HI-01A	-1524.65	29.6361	-1495.02	0.926597	BLCA
TCGA-FJ-A3ZE-01A	-2030.73	-1007.77	-3038.5	0.987391	BLCA
TCGA-FD-A3SM-01A	153.98	-40.2862	113.693	0.812903	BLCA
TCGA-DK-AA6X-01A	-559.67	877.955	318.284	0.795049	BLCA
TCGA-XF-A9SJ-01A	216.551	1409.93	1626.48	0.664677	BLCA
TCGA-CF-A7I0-01A	-470.161	101.897	-368.264	0.852038	BLCA
TCGA-GD-A3OQ-01A	-1176.58	-98.5984	-1275.18	0.913982	BLCA
TCGA-CU-A0YO-01A	-332.803	879.209	546.406	0.774297	BLCA
TCGA-DK-AA71-01A	-1246.96	-220.356	-1467.32	0.92506	BLCA
TCGA-CF-A9FL-01A	-351.908	24.906	-327.002	0.848852	BLCA
TCGA-ZF-AA5N-01A	-1525.69	-156.607	-1682.29	0.936583	BLCA
TCGA-UY-A9PF-01A	-445.586	474.891	29.3048	0.820055	BLCA
TCGA-UY-A78P-01A	201.588	1990.77	2192.36	0.600396	BLCA
TCGA-CF-A1HR-01A	-799.68	395.016	-404.664	0.854823	BLCA
TCGA-DK-A3IN-01A	480.691	1026.31	1507	0.677677	BLCA
TCGA-UY-A9PH-01A	237.913	2026.44	2264.36	0.591911	BLCA
TCGA-GD-A76B-01A	-718.085	1395.74	677.658	0.761962	BLCA
TCGA-ZF-AA58-01A	831.614	2407.36	3238.97	0.470948	BLCA
TCGA-ZF-AA4V-01A	-449.271	858.98	409.709	0.786838	BLCA
TCGA-DK-AA6R-01A	-897.144	203.67	-693.474	0.876047	BLCA
TCGA-FT-A61P-01A	665.392	1201.6	1866.99	0.637891	BLCA
TCGA-2F-A9KQ-01A	-1209.53	-566.562	-1776.1	0.94132	BLCA
TCGA-K4-A54R-01A	249.367	1383.31	1632.67	0.663997	BLCA
TCGA-FD-A62S-01A	1227.4	1429.63	2657.03	0.544496	BLCA
TCGA-ZF-A9R3-01A	-1180.82	254.084	-926.739	0.892042	BLCA
TCGA-BT-A42F-01A	-202.758	2063.22	1860.46	0.638628	BLCA
TCGA-K4-A83P-01A	1137.11	2525.11	3662.22	0.415268	BLCA
TCGA-K4-A5RJ-01A	478.39	2799.67	3278.06	0.465879	BLCA
TCGA-XF-A9SX-01A	976.859	1910.58	2887.44	0.515822	BLCA
TCGA-KQ-A41N-01A	-1235.88	-731.338	-1967.22	0.950417	BLCA
TCGA-DK-A1AE-01A	-1227.96	-360.811	-1588.77	0.931684	BLCA
TCGA-DK-A3WX-01A	118.312	1444.85	1563.17	0.671591	BLCA
TCGA-DK-A3WW-01A	-433.233	1972.1	1538.87	0.67423	BLCA
TCGA-XF-A9SK-01A	745.468	1242.06	1987.53	0.624166	BLCA
TCGA-KQ-A41R-01A	-1301.52	-346.579	-1648.1	0.934812	BLCA
TCGA-CF-A3MG-01A	-2138.41	-593.729	-2732.14	0.979276	BLCA
TCGA-CU-A0YR-01A	131.122	1300.32	1431.44	0.685791	BLCA
TCGA-UY-A78M-01A	-299.916	-233.205	-533.121	0.864455	BLCA
TCGA-CF-A5UA-01A	-1542.58	-216.487	-1759.07	0.940473	BLCA
TCGA-ZF-A9RN-01A	-1127.83	1052.1	-75.734	0.828781	BLCA
TCGA-4Z-AA81-01A	-1263.72	810.718	-452.998	0.858483	BLCA
TCGA-E7-A8O8-01A	-1416.49	-203.833	-1620.32	0.933357	BLCA
TCGA-BL-A0C8-01B	-904.413	-842.331	-1746.74	0.939857	BLCA
TCGA-GC-A3RB-01A	-1313.56	-180.505	-1494.07	0.926544	BLCA
TCGA-BT-A20O-01A	1046.84	3085.37	4132.2	0.351572	BLCA
TCGA-G2-A2ES-01A	-27.8486	860.904	833.055	0.746992	BLCA
TCGA-DK-AA6P-01A	-1602.55	-780.903	-2383.45	0.967632	BLCA
TCGA-FD-A43P-01A	-257.725	1959.09	1701.36	0.656424	BLCA
TCGA-2F-A9KT-01A	-936.478	-92.5685	-1029.05	0.898729	BLCA
TCGA-CF-A9FF-01A	-623.971	465.35	-158.621	0.835528	BLCA
TCGA-UY-A9PA-01A	-1624.02	831.017	-793.002	0.882998	BLCA
TCGA-E7-A7DU-01A	-1530.46	-176.264	-1706.73	0.937834	BLCA
TCGA-2F-A9KW-01A	-19.428	357.037	337.609	0.793325	BLCA
TCGA-4Z-AA87-01A	-805.221	703.974	-101.247	0.830871	BLCA
TCGA-GU-A42Q-01A	-1424.23	-512.97	-1937.2	0.949037	BLCA
TCGA-E7-A97P-01A	126.92	1731.94	1858.86	0.63881	BLCA
TCGA-XF-AAMG-01A	-177.386	-12.7456	-190.132	0.83806	BLCA
TCGA-BT-A3PH-01A	-991.738	-376.585	-1368.32	0.919444	BLCA
TCGA-ZF-AA4R-01A	166.407	-113.348	53.0596	0.818055	BLCA
TCGA-ZF-AA5P-01A	732.584	949.525	1682.11	0.658554	BLCA
TCGA-DK-A3X2-01A	-1793.68	-937.432	-2731.11	0.979246	BLCA
TCGA-YC-A8S6-01A	608.141	1324.53	1932.67	0.630437	BLCA
TCGA-K4-A4AB-01B	162.011	552.74	714.751	0.758424	BLCA
TCGA-GC-A3RC-01A	-397.937	1418.82	1020.88	0.728381	BLCA
TCGA-BL-A0C8-01A	-522.501	-171.227	-693.728	0.876065	BLCA
TCGA-GU-AATP-01A	528.476	759.839	1288.32	0.700929	BLCA
TCGA-CF-A1HS-01A	-625.26	620.667	-4.5923	0.822893	BLCA
TCGA-ZF-AA4U-01A	-2230.36	-269.353	-2499.71	0.971798	BLCA
TCGA-GV-A3QF-01A	-1691.21	-427.059	-2118.27	0.957078	BLCA
TCGA-GC-A4ZW-01A	-1656.92	-541.121	-2198.04	0.960406	BLCA
TCGA-ZF-A9RD-01A	-194.945	1846.24	1651.3	0.66195	BLCA
TCGA-GU-A766-01A	241.306	2419.84	2661.15	0.543989	BLCA
TCGA-G2-A2EF-01A	-664.04	1658.1	994.06	0.731073	BLCA
TCGA-FD-A5BY-01A	-180.178	437.016	256.838	0.800488	BLCA
TCGA-CF-A8HX-01A	-1586.19	-472.466	-2058.66	0.954505	BLCA
TCGA-GV-A6ZA-01A	-1343.91	401.674	-942.239	0.893068	BLCA
TCGA-DK-A1A5-01A	333.826	384.213	718.04	0.75811	BLCA
TCGA-4Z-AA7N-01A	826.394	2590.58	3416.97	0.447741	BLCA
TCGA-GC-A3RD-01A	-1157.76	-101.525	-1259.28	0.913032	BLCA
TCGA-G2-A3IE-01A	-1339.58	-122.411	-1461.99	0.924763	BLCA
TCGA-FD-A5BZ-01A	1017.45	156.963	1174.41	0.712756	BLCA
TCGA-BT-A3PJ-01A	-627.026	1041.06	414.032	0.786446	BLCA
TCGA-CU-A72E-01A	-147.833	294.846	147.013	0.810045	BLCA
TCGA-ZF-A9RM-01A	-2483.28	-852.493	-3335.77	0.993356	BLCA
TCGA-FD-A6TH-01A	31.6717	155.857	187.528	0.806544	BLCA
TCGA-GD-A3OS-01A	-395.2	-49.4598	-444.66	0.857855	BLCA
TCGA-DK-A3IS-01A	-1812.52	-170.737	-1983.26	0.951147	BLCA
TCGA-K4-A3WS-01A	1127.38	1241.81	2369.19	0.579438	BLCA
TCGA-4Z-AA7R-01A	-948.086	-654.35	-1602.44	0.932411	BLCA
TCGA-DK-A6B1-01A	-1211.33	-389.907	-1601.23	0.932347	BLCA
TCGA-GV-A3QI-01A	-1847.24	-1152.23	-2999.47	0.986468	BLCA
TCGA-DK-A6AW-01A	-1107.47	-292.051	-1399.52	0.921235	BLCA
TCGA-BT-A20W-01A	-601.782	608.786	7.0045	0.821924	BLCA
TCGA-DK-A3IU-01A	916.327	2728.75	3645.08	0.417556	BLCA
TCGA-GC-A3YS-01A	486.314	935.854	1422.17	0.686781	BLCA
TCGA-4Z-AA7Q-01A	-495.305	1803.21	1307.9	0.698875	BLCA
TCGA-LT-A5Z6-01A	-1793.8	75.4406	-1718.36	0.938425	BLCA
TCGA-GC-A3I6-01A	-483.204	834.189	350.986	0.792129	BLCA
TCGA-E7-A5KF-01A	-2382.78	-525.07	-2907.85	0.984173	BLCA
TCGA-DK-A3IM-01A	-1737.81	-640.507	-2378.32	0.967442	BLCA
TCGA-CF-A47X-01A	-1770.71	-601.738	-2372.45	0.967223	BLCA
TCGA-BT-A2LA-01A	-1389.67	-1427.67	-2817.35	0.981733	BLCA
TCGA-GV-A3QK-01B	-1236.81	907.372	-329.438	0.849041	BLCA
TCGA-FD-A6TD-01A	286.516	1630.47	1916.99	0.632222	BLCA
TCGA-XF-AAMX-01A	-374.569	-238.762	-613.331	0.870314	BLCA
TCGA-ZF-A9R5-01A	-1721.14	-74.7317	-1795.87	0.942295	BLCA
TCGA-XF-A8HC-01A	-2014.47	-930.612	-2945.08	0.985127	BLCA
TCGA-ZF-A9RF-01A	-737.581	1893.31	1155.73	0.714676	BLCA
TCGA-H4-A2HO-01A	-794.412	548.859	-245.553	0.842471	BLCA
TCGA-BT-A42E-01A	-496.582	1698.08	1201.5	0.709961	BLCA
TCGA-FD-A5BU-01A	487.688	1312.3	1799.98	0.645435	BLCA
TCGA-XF-A9T6-01A	-1196.29	309.864	-886.422	0.889352	BLCA
TCGA-ZF-AA4T-01A	-1756.67	-370.693	-2127.36	0.957464	BLCA
TCGA-FD-A3B6-01A	-181.362	1717.41	1536.05	0.674535	BLCA
TCGA-4Z-AA80-01A	-1707.03	-462.706	-2169.73	0.95924	BLCA
TCGA-XF-A9SW-01A	1485.87	1153.28	2639.15	0.546696	BLCA
TCGA-E7-A5KE-01A	-2170.4	-952.803	-3123.2	0.989283	BLCA
TCGA-DK-AA6S-01A	778.746	1141.33	1920.08	0.63187	BLCA
TCGA-FD-A5BR-01A	-136.454	1051.88	915.425	0.738899	BLCA
TCGA-FD-A6TC-01A	295.965	139.516	435.481	0.784498	BLCA
TCGA-XF-AAN1-01A	-1451.32	-125.1	-1576.42	0.931024	BLCA
TCGA-DK-A3IV-01A	-1486.97	1267.45	-219.52	0.840406	BLCA
TCGA-PQ-A6FN-01A	-516.959	705.171	188.212	0.806484	BLCA
TCGA-K4-A5RI-01A	-566.837	227.943	-338.894	0.849773	BLCA
TCGA-ZF-A9R7-01A	-949.1	2017.43	1068.33	0.723591	BLCA
TCGA-XF-A9SM-01A	665.642	2458.07	3123.71	0.485805	BLCA
TCGA-FD-A6TE-01A	-1903.61	-88.5648	-1992.17	0.95155	BLCA
TCGA-XF-AAME-01A	1564.08	2373.79	3937.87	0.37813	BLCA
TCGA-BT-A42C-01A	-1727.46	-438.059	-2165.52	0.959065	BLCA
TCGA-CF-A47Y-01A	-1621.76	-374.328	-1996.09	0.951726	BLCA
TCGA-E7-A519-01A	-779.311	1314.01	534.702	0.775383	BLCA
TCGA-FD-A43Y-01A	77.5494	805.228	882.778	0.74212	BLCA
TCGA-BL-A5ZZ-01A	934.883	1252.5	2187.38	0.60098	BLCA
TCGA-CF-A3MF-01A	-1288.25	-262.887	-1551.14	0.929663	BLCA
TCGA-FD-A3B8-01A	1655.23	2688.33	4343.56	0.322363	BLCA
TCGA-BL-A13I-01B	1141.87	2073.92	3215.78	0.473949	BLCA
TCGA-DK-A1A7-01A	-1072.74	58.4353	-1014.3	0.897777	BLCA
TCGA-DK-A1A6-01A	-458.747	976.025	517.279	0.776995	BLCA
TCGA-DK-A6B2-01A	626.518	1291.47	1917.98	0.632109	BLCA
TCGA-DK-AA74-01A	1431.35	2383.33	3814.69	0.394807	BLCA
TCGA-ZF-AA4N-01A	-775.163	767.494	-7.66806	0.823149	BLCA
TCGA-BT-A0YX-01A	-518.481	954.636	436.155	0.784436	BLCA
TCGA-R3-A69X-01A	497.719	1287.27	1784.99	0.647114	BLCA
TCGA-XF-AAMW-01A	-433.077	814.153	381.076	0.789425	BLCA
TCGA-C4-A0EZ-01A	-1288.09	-1109.48	-2397.57	0.968153	BLCA
TCGA-E7-A678-01A	-1878.64	19.6547	-1858.99	0.945357	BLCA
TCGA-G2-A3IB-01A	-1436.49	-219.305	-1655.8	0.935213	BLCA
TCGA-BL-A13J-01B	-202.406	96.0761	-106.33	0.831286	BLCA
TCGA-DK-A3IT-01A	-54.1807	528.816	474.635	0.780921	BLCA
TCGA-MV-A51V-01A	-1222.18	-551.232	-1773.42	0.941187	BLCA
TCGA-UY-A78O-01A	-868.173	-26.6119	-894.785	0.889912	BLCA
TCGA-FD-A6TK-01A	903.994	1597.62	2501.61	0.563487	BLCA
TCGA-4Z-AA83-01A	-832.598	470.043	-362.555	0.851599	BLCA
TCGA-DK-A2I6-01A	-935.734	-228.048	-1163.78	0.907225	BLCA
TCGA-XF-AAN4-01A	1629.46	2066.01	3695.47	0.410824	BLCA
TCGA-CF-A27C-01A	-2153.1	-413.002	-2566.1	0.97405	BLCA
TCGA-5N-A9KM-01A	-64.9539	880.921	815.967	0.748657	BLCA
TCGA-BT-A20U-01A	-334.141	200.452	-133.689	0.833511	BLCA
TCGA-YC-A9TC-01A	-930.661	-161.306	-1091.97	0.90274	BLCA
TCGA-E7-A6MD-01A	66.1001	1096.36	1162.46	0.713985	BLCA
TCGA-K4-A5RH-01A	890.765	2492.61	3383.37	0.452145	BLCA
TCGA-XF-AAMH-01A	-864.897	-589.502	-1454.4	0.924338	BLCA
TCGA-DK-A1AB-01A	903.635	978.751	1882.39	0.636149	BLCA
TCGA-E5-A4TZ-01A	-1972.42	-262.893	-2235.31	0.961916	BLCA
TCGA-FD-A43X-01A	-1787.63	-497.818	-2285.45	0.963901	BLCA
TCGA-XF-A9SU-01A	455.123	960.729	1415.85	0.687455	BLCA
TCGA-BT-A20N-01A	-1018.69	-670.306	-1688.99	0.936928	BLCA
TCGA-BT-A20J-01A	-325.638	1765.85	1440.21	0.684854	BLCA
TCGA-E7-A4IJ-01A	-1332.88	539.701	-793.179	0.883011	BLCA
TCGA-CF-A47W-01A	-1625.76	-363.171	-1988.93	0.951403	BLCA
TCGA-XF-A9SV-01A	173.716	-57.3714	116.345	0.812677	BLCA
TCGA-K4-AAQO-01A	451.563	844.324	1295.89	0.700136	BLCA
TCGA-CU-A3YL-01A	-959.664	-108.192	-1067.86	0.901212	BLCA
TCGA-DK-A2I2-01A	247.889	1598.36	1846.25	0.640233	BLCA
TCGA-4Z-AA84-01A	-1001.75	-335.516	-1337.27	0.917642	BLCA
TCGA-DK-A1AF-01A	1233.02	1748.24	2981.25	0.503976	BLCA
TCGA-E5-A4U1-01A	-2035.78	-934.833	-2970.62	0.985764	BLCA
TCGA-BT-A20Q-01A	415.625	1056.77	1472.4	0.681403	BLCA
TCGA-ZF-A9R4-01A	-1579.68	186.83	-1392.85	0.920853	BLCA
TCGA-KQ-A41Q-01A	-1406.08	-404.431	-1810.51	0.943013	BLCA
TCGA-E7-A8O7-01A	-1311.33	651.271	-660.063	0.873672	BLCA
TCGA-ZF-AA4W-01A	-1277.87	6.44852	-1271.42	0.913758	BLCA
TCGA-XF-AAN7-01A	-154.765	63.0792	-91.6863	0.830089	BLCA
TCGA-XF-A8HH-01A	230.014	313.873	543.886	0.774531	BLCA
TCGA-FD-A5BX-01A	820.413	1854.01	2674.42	0.542353	BLCA
TCGA-ZF-A9RE-01A	-1995.31	-326.924	-2322.23	0.965325	BLCA
TCGA-FT-A3EE-01A	-1058.36	-232.032	-1290.39	0.914885	BLCA
TCGA-XF-A9T5-01A	109.217	2143.32	2252.54	0.593308	BLCA
TCGA-XF-AAML-01A	-1948.31	244.488	-1703.82	0.937686	BLCA
TCGA-BT-A3PK-01A	305.754	1001.54	1307.3	0.698939	BLCA
TCGA-CF-A3MI-01A	-1022.59	348.38	-674.209	0.87468	BLCA
TCGA-E7-A541-01A	-813.517	1268.13	454.616	0.782753	BLCA
TCGA-ZF-AA54-01A	873.51	1761.58	2635.09	0.547194	BLCA
TCGA-XF-AAMZ-01A	-973.091	314.198	-658.893	0.873588	BLCA
TCGA-CF-A8HY-01A	-1611.36	-88.2063	-1699.56	0.937469	BLCA
TCGA-GV-A3QG-01A	1356.61	2693.81	4050.42	0.362784	BLCA
TCGA-DK-A6B6-01A	-1442.2	787.721	-654.482	0.873273	BLCA
TCGA-DK-A6B0-01A	-1725.26	-210.028	-1935.29	0.948949	BLCA
TCGA-E7-A97Q-01A	-153.017	307.982	154.965	0.80936	BLCA
TCGA-2F-A9KP-01A	-1629.49	-673.722	-2303.21	0.964593	BLCA
TCGA-FD-A62P-01A	160.621	1161.73	1322.35	0.697357	BLCA
TCGA-XF-A8HG-01A	-1633.78	-475.818	-2109.6	0.956708	BLCA
TCGA-4Z-AA86-01A	648.444	1863.87	2512.31	0.562189	BLCA
TCGA-GD-A6C6-01A	-1021.71	171.408	-850.298	0.886915	BLCA
TCGA-G2-A2EJ-01A	-1303.6	409.377	-894.226	0.889875	BLCA
TCGA-UY-A9PD-01A	-253.706	-35.5333	-289.239	0.845908	BLCA
TCGA-S5-A6DX-01A	361.655	1886.39	2248.05	0.593839	BLCA
TCGA-FD-A3SQ-01A	803.649	891.732	1695.38	0.657086	BLCA
TCGA-DK-AA77-01A	-1414.65	505.382	-909.265	0.89088	BLCA
TCGA-BL-A13I-01A	758.411	2191.34	2949.75	0.507965	BLCA
TCGA-K4-A6MB-01A	-434.249	-193.018	-627.267	0.871319	BLCA
TCGA-ZF-AA51-01A	64.2791	1449.62	1513.9	0.676932	BLCA
TCGA-E7-A7PW-01A	-1854.81	-128.546	-1983.35	0.951151	BLCA
TCGA-E7-A85H-01A	-534.749	608.032	73.2825	0.816344	BLCA
TCGA-XF-AAMR-01A	575.699	581.02	1156.72	0.714575	BLCA
TCGA-FD-A6TG-01A	538.663	853.007	1391.67	0.690028	BLCA
TCGA-2F-A9KO-01A	-114.71	1489.95	1375.24	0.691772	BLCA
TCGA-HQ-A5ND-01A	-1676.88	-152.018	-1828.89	0.943907	BLCA
TCGA-G2-AA3B-01A	-1704.89	307.163	-1397.73	0.921132	BLCA
TCGA-PQ-A6FI-01A	-1190.51	473.276	-717.233	0.877724	BLCA
TCGA-C4-A0F7-01A	-942.929	-441.194	-1384.12	0.920353	BLCA
TCGA-FD-A5BS-01A	1668.04	3163.17	4831.21	0.253835	BLCA
TCGA-GV-A3JX-01A	-1269.51	627.408	-642.103	0.872386	BLCA
TCGA-XF-AAMT-01A	849.387	1036.98	1886.37	0.635698	BLCA
TCGA-XF-A9T8-01A	368.48	1994.6	2363.08	0.580169	BLCA
TCGA-4Z-AA7S-01A	-1366.91	-595.966	-1962.88	0.950219	BLCA
TCGA-XF-A9SH-01A	-872.79	143.136	-729.654	0.878596	BLCA
TCGA-DK-A1AG-01A	-1746.39	195.008	-1551.38	0.929677	BLCA
TCGA-2F-A9KR-01A	-1434.53	-211.084	-1645.62	0.934683	BLCA
TCGA-DK-AA6U-01A	-1853.48	-396.606	-2250.08	0.962506	BLCA
TCGA-C4-A0F6-01A	-373.976	113.371	-260.606	0.843659	BLCA
TCGA-K4-A3WU-01B	182.863	1559.42	1742.29	0.651881	BLCA
TCGA-CU-A0YN-01A	-111.974	916.207	804.233	0.749798	BLCA
TCGA-FJ-A871-01A	-841.27	-484.849	-1326.12	0.91699	BLCA
TCGA-G2-A2EC-01A	361.268	971.443	1332.71	0.696266	BLCA
TCGA-FD-A5BV-01A	-1057.99	-451.985	-1509.98	0.92742	BLCA
TCGA-E7-A7XN-01A	-895.761	1910.4	1014.64	0.729008	BLCA
TCGA-GU-A764-01A	294.308	1444.48	1738.79	0.65227	BLCA
TCGA-XF-AAN8-01A	2132.96	2204.07	4337.04	0.323269	BLCA
TCGA-XF-A9SZ-01A	627.366	845.082	1472.45	0.681398	BLCA
TCGA-GU-AATO-01A	-86.5546	1160.58	1074.03	0.723013	BLCA
TCGA-ZF-A9RC-01A	3.94494	-232.365	-228.42	0.841113	BLCA
TCGA-ZF-A9R0-01A	-607.417	393.933	-213.483	0.839926	BLCA
TCGA-KQ-A41P-01A	-76.3912	540.716	464.325	0.781865	BLCA
TCGA-4Z-AA7W-01A	-58.6985	2474.39	2415.7	0.573861	BLCA
TCGA-HQ-A5NE-01A	-437.227	354.064	-83.1638	0.829391	BLCA
TCGA-CU-A3KJ-01A	-1046.27	435.527	-610.741	0.870126	BLCA
TCGA-UY-A8OC-01A	350.607	328.115	678.723	0.76186	BLCA
TCGA-E7-A3Y1-01A	-1267.53	-106.496	-1374.03	0.919773	BLCA
TCGA-XF-AAN5-01A	-563.462	1452.01	888.546	0.741552	BLCA
TCGA-G2-AA3D-01A	-2080.1	-342.065	-2422.17	0.969051	BLCA
TCGA-GU-A42R-01A	-1597.18	-648.767	-2245.95	0.962341	BLCA
TCGA-XF-A9SI-01A	726.738	2807.12	3533.86	0.432334	BLCA
TCGA-GV-A3JZ-01A	-360.158	125.122	-235.036	0.841638	BLCA
TCGA-E9-A1NI-01A	727.673	202.124	929.796	0.737476	BRCA
TCGA-A1-A0SP-01A	-7.14479	1071.13	1063.98	0.724031	BRCA
TCGA-A8-A06X-01A	302.469	580.905	883.374	0.742061	BRCA
TCGA-E2-A14T-01A	-50.0717	314.916	264.845	0.799783	BRCA
TCGA-AC-A8OS-01A	1114.73	1093.14	2207.87	0.598574	BRCA
TCGA-A8-A09K-01A	-611.268	761.795	150.527	0.809743	BRCA
TCGA-OL-A5RY-01A	1332.45	2372.67	3705.11	0.409533	BRCA
TCGA-BH-A0DG-01A	1386.53	1184.5	2571.03	0.55504	BRCA
TCGA-B6-A0I9-01A	-357.199	301.577	-55.6221	0.827126	BRCA
TCGA-A2-A0CP-01A	1036.02	422.852	1458.87	0.682855	BRCA
TCGA-A8-A07S-01A	211.381	221.023	432.404	0.784778	BRCA
TCGA-AO-A12H-01A	-58.7614	164.488	105.726	0.813584	BRCA
TCGA-AR-A1AU-01A	548.603	94.4591	643.062	0.765241	BRCA
TCGA-D8-A1X9-01A	898.615	758.946	1657.56	0.661261	BRCA
TCGA-A8-A07R-01A	-622.755	-151.388	-774.142	0.881696	BRCA
TCGA-AO-A12C-01A	1114.64	-79.8936	1034.75	0.726985	BRCA
TCGA-V7-A7HQ-01A	243.367	433.839	677.207	0.762005	BRCA
TCGA-A2-A1FZ-01A	1120.51	832.611	1953.12	0.628104	BRCA
TCGA-AR-A251-01A	171.13	268.74	439.87	0.784098	BRCA
TCGA-EW-A1PF-01A	1091.09	718.659	1809.75	0.64434	BRCA
TCGA-BH-A18T-01A	-330.02	329.371	-0.649293	0.822564	BRCA
TCGA-AR-A24S-01A	1477.05	1617.96	3095.01	0.489484	BRCA
TCGA-AN-A041-01A	829.342	213.946	1043.29	0.726123	BRCA
TCGA-E2-A1LL-01A	-474.559	-139.962	-614.521	0.8704	BRCA
TCGA-E2-A1IJ-01A	1526.46	1512.98	3039.44	0.496581	BRCA
TCGA-AR-A24O-01A	1589.68	1172.71	2762.38	0.53146	BRCA
TCGA-XX-A899-01A	1230.94	1914.13	3145.07	0.483062	BRCA
TCGA-D8-A1XK-01A	-415.771	936.359	520.588	0.776689	BRCA
TCGA-AC-A5XS-01A	825.047	1629.47	2454.52	0.569185	BRCA
TCGA-BH-A18L-01A	-641.082	-204.512	-845.594	0.886596	BRCA
TCGA-OL-A66J-01A	815.159	474.649	1289.81	0.700773	BRCA
TCGA-PE-A5DD-01A	677.216	884.823	1562.04	0.671714	BRCA
TCGA-AN-A04D-01A	-1076.62	-765.96	-1842.58	0.944569	BRCA
TCGA-4H-AAAK-01A	1123.74	530.385	1654.13	0.661639	BRCA
TCGA-E9-A5FL-01A	337.835	599.275	937.11	0.736751	BRCA
TCGA-E9-A24A-01A	1152.09	1163.08	2315.17	0.585883	BRCA
TCGA-BH-A1FM-01A	797.391	39.5221	836.913	0.746616	BRCA
TCGA-A8-A07C-01A	84.8107	843.386	928.197	0.737635	BRCA
TCGA-AR-A24Q-01A	831.439	946.978	1778.42	0.64785	BRCA
TCGA-AR-A2LE-01A	176.847	216.101	392.948	0.788354	BRCA
TCGA-AR-A0U4-01A	643.906	2150.89	2794.79	0.527424	BRCA
TCGA-GM-A2DN-01A	678.026	1935.94	2613.97	0.549787	BRCA
TCGA-A7-A13D-01A	1.71969	-307.869	-306.15	0.84723	BRCA
TCGA-D8-A1JG-01B	869.522	1343.87	2213.4	0.597924	BRCA
TCGA-E2-A570-01A	821.804	83.9108	905.715	0.739859	BRCA
TCGA-A2-A04Q-01A	1011.64	2747.15	3758.79	0.402332	BRCA
TCGA-A7-A6VV-01A	938.015	999.459	1937.47	0.629889	BRCA
TCGA-E2-A1IG-01A	905.98	229.502	1135.48	0.716752	BRCA
TCGA-E9-A1N6-01A	940.354	436.164	1376.52	0.691636	BRCA
TCGA-E9-A1NC-01A	803.087	1729.77	2532.86	0.559693	BRCA
TCGA-A7-A3IZ-01A	-358.193	-154.294	-512.487	0.862928	BRCA
TCGA-AN-A0AK-01A	-393.867	241.506	-152.361	0.835023	BRCA
TCGA-D8-A1JM-01A	-1211.43	143.609	-1067.82	0.90121	BRCA
TCGA-OL-A5S0-01A	769.537	1265.09	2034.63	0.618749	BRCA
TCGA-A8-A06Z-01A	-618.824	-147.802	-766.626	0.881175	BRCA
TCGA-AQ-A54O-01A	-132.026	616.934	484.908	0.779978	BRCA
TCGA-E2-A15S-01A	-856.3	-786.82	-1643.12	0.934553	BRCA
TCGA-EW-A423-01A	-126.683	993.347	866.665	0.743703	BRCA
TCGA-C8-A273-01A	617.302	168.65	785.951	0.751571	BRCA
TCGA-OL-A5RV-01A	48.783	-62.013	-13.23	0.823612	BRCA
TCGA-AC-A2FM-01A	-80.355	-466.878	-547.233	0.865494	BRCA
TCGA-AO-A0JM-01A	774.012	497.303	1271.31	0.702707	BRCA
TCGA-BH-A0DP-01A	946.279	1026.35	1972.63	0.625873	BRCA
TCGA-A2-A25E-01A	161.602	-5.94804	155.654	0.809301	BRCA
TCGA-B6-A2IU-01A	-229.431	-311.717	-541.148	0.865047	BRCA
TCGA-BH-A18P-01A	350.587	331.292	681.879	0.76156	BRCA
TCGA-E9-A22B-01A	962.638	509.603	1472.24	0.68142	BRCA
TCGA-A2-A0SW-01A	797.343	1730.04	2527.38	0.560359	BRCA
TCGA-E2-A107-01A	-472.066	-14.167	-486.234	0.860975	BRCA
TCGA-E2-A1B6-01A	92.2983	2780.32	2872.62	0.517685	BRCA
TCGA-D8-A1XW-01A	1158.05	1487.97	2646.02	0.54585	BRCA
TCGA-A7-A0DC-01A	-915.877	-986.476	-1902.35	0.947413	BRCA
TCGA-EW-A6SD-01A	429.672	1230.12	1659.79	0.661015	BRCA
TCGA-AO-A0J3-01A	-927.987	-397.668	-1325.66	0.916963	BRCA
TCGA-AN-A03X-01A	1412.61	679.994	2092.6	0.612042	BRCA
TCGA-A8-A099-01A	302.962	285.932	588.894	0.770335	BRCA
TCGA-E2-A14Z-01A	754.511	1815.55	2570.06	0.555159	BRCA
TCGA-AR-A5QP-01A	575.312	380.549	955.862	0.734887	BRCA
TCGA-AC-A62X-01A	-834.495	-275.679	-1110.17	0.903887	BRCA
TCGA-BH-A42V-01A	775.902	932.079	1707.98	0.655691	BRCA
TCGA-B6-A0RS-01A	396.41	1112.46	1508.87	0.677475	BRCA
TCGA-D8-A1JL-01A	1016.04	1734.78	2750.82	0.532897	BRCA
TCGA-BH-A0DZ-01A	1283.6	1094.16	2377.76	0.578412	BRCA
TCGA-A8-A06Y-01A	-824.211	-523.818	-1348.03	0.918268	BRCA
TCGA-B6-A1KC-01B	-265.198	-287.527	-552.725	0.865898	BRCA
TCGA-C8-A135-01A	705.117	848.623	1553.74	0.672616	BRCA
TCGA-5L-AAT1-01A	989.56	2038.98	3028.54	0.497968	BRCA
TCGA-AR-A24R-01A	355.244	665.404	1020.65	0.728404	BRCA
TCGA-S3-AA0Z-01A	-169.639	1111.79	942.15	0.73625	BRCA
TCGA-D8-A1J8-01A	774.062	1530.4	2304.46	0.587156	BRCA
TCGA-A2-A0ER-01A	-152.152	177.111	24.9594	0.82042	BRCA
TCGA-E9-A1ND-01A	673.124	2237.51	2910.64	0.512901	BRCA
TCGA-A2-A1G1-01A	945.785	1434.5	2380.29	0.57811	BRCA
TCGA-A2-A0SU-01A	446.494	532.685	979.179	0.732561	BRCA
TCGA-E2-A1LB-01A	424.075	54.3889	478.464	0.780569	BRCA
TCGA-E9-A1RD-01A	488.097	211.788	699.886	0.759845	BRCA
TCGA-OL-A6VQ-01A	932.451	671.433	1603.88	0.667151	BRCA
TCGA-AQ-A04J-01A	981.508	1888.18	2869.68	0.518053	BRCA
TCGA-AQ-A1H3-01A	829.838	714.881	1544.72	0.673595	BRCA
TCGA-A2-A259-01A	802.31	956.274	1758.58	0.650065	BRCA
TCGA-WT-AB44-01A	625.362	498.851	1124.21	0.717905	BRCA
TCGA-B6-A0IN-01A	1010.59	1517.93	2528.52	0.56022	BRCA
TCGA-E9-A1R3-01A	943.896	994.159	1938.06	0.629823	BRCA
TCGA-A8-A086-01A	903.273	116.024	1019.3	0.72854	BRCA
TCGA-AC-A3BB-01A	1236.14	1817.98	3054.12	0.494709	BRCA
TCGA-AC-A2QI-01A	1006.41	1040.55	2046.96	0.617326	BRCA
TCGA-BH-A1F5-01A	122.124	-229.075	-106.951	0.831337	BRCA
TCGA-AC-A3HN-01A	1414.37	1302.19	2716.56	0.537146	BRCA
TCGA-BH-A1FG-01A	-53.4136	125.971	72.5571	0.816405	BRCA
TCGA-BH-A0DV-01A	1791.83	958.761	2750.59	0.532926	BRCA
TCGA-UL-AAZ6-01A	-741.667	67.1233	-674.544	0.874704	BRCA
TCGA-AR-A255-01A	1156.25	961.558	2117.8	0.609112	BRCA
TCGA-LD-A7W6-01A	255.947	442.659	698.606	0.759967	BRCA
TCGA-AR-A24Z-01A	-100.766	103.645	2.87909	0.822269	BRCA
TCGA-A1-A0SO-01A	-1105.73	-571.894	-1677.62	0.936343	BRCA
TCGA-A2-A3XS-01A	144.298	867.703	1012	0.729273	BRCA
TCGA-D8-A1X6-01A	276.633	899.822	1176.45	0.712545	BRCA
TCGA-BH-A0HF-01A	1093.7	1067.33	2161.03	0.604067	BRCA
TCGA-A7-A3J0-01A	-627.076	424.456	-202.62	0.839059	BRCA
TCGA-AC-A23C-01A	743.645	887.354	1631	0.664181	BRCA
TCGA-LL-A442-01A	-306.125	599.175	293.051	0.79729	BRCA
TCGA-S3-A6ZH-01A	-449.657	188.549	-261.107	0.843699	BRCA
TCGA-AC-A8OR-01A	-914.07	255.623	-658.446	0.873556	BRCA
TCGA-AR-A1AX-01A	923.862	2231.64	3155.5	0.481722	BRCA
TCGA-D8-A1XO-01A	1126.53	784.156	1910.69	0.632938	BRCA
TCGA-E9-A1R2-01A	349.204	460.582	809.786	0.749259	BRCA
TCGA-D8-A27M-01A	1143.15	2022.31	3165.46	0.480441	BRCA
TCGA-AN-A0FY-01A	468.806	-20.8436	447.962	0.78336	BRCA
TCGA-BH-A0DX-01A	1311.1	1220.5	2531.6	0.559845	BRCA
TCGA-EW-A1IY-01A	1193.53	1599.51	2793.03	0.527644	BRCA
TCGA-A2-A04N-01A	863.672	226.546	1090.22	0.721369	BRCA
TCGA-A2-A0YF-01A	190.438	638.544	828.982	0.74739	BRCA
TCGA-PE-A5DE-01A	670.606	2553.82	3224.42	0.472831	BRCA
TCGA-EW-A1J5-01A	513.793	1591.05	2104.84	0.61062	BRCA
TCGA-AO-A0JE-01A	1493.44	1730.26	3223.7	0.472925	BRCA
TCGA-BH-A1FN-01A	383.185	117.189	500.374	0.778555	BRCA
TCGA-BH-A18V-01A	729.854	1287.05	2016.91	0.62079	BRCA
TCGA-BH-A0BF-01A	1756.16	2360.84	4117	0.353661	BRCA
TCGA-B6-A409-01A	-92.7781	441.345	348.567	0.792345	BRCA
TCGA-A2-A0CL-01A	1365.86	2789.49	4155.35	0.348389	BRCA
TCGA-A2-A0CO-01A	1123.55	1914.13	3037.67	0.496805	BRCA
TCGA-AC-A3QP-01A	1075.3	1328.54	2403.85	0.575285	BRCA
TCGA-AC-A2QJ-01A	1233.02	1944.03	3177.06	0.478946	BRCA
TCGA-B6-A0RM-01A	-369.827	-336.827	-706.654	0.876978	BRCA
TCGA-D8-A1JS-01A	-987.822	-287.404	-1275.23	0.913984	BRCA
TCGA-A7-A26J-01A	716.028	348.063	1064.09	0.72402	BRCA
TCGA-A7-A13H-01A	742.312	1589.62	2331.93	0.583887	BRCA
TCGA-AO-A126-01A	1091.7	626.1	1717.8	0.654602	BRCA
TCGA-BH-A6R8-01A	-14.9968	934.275	919.278	0.738518	BRCA
TCGA-A7-A0DB-01C	1143.25	152.091	1295.34	0.700194	BRCA
TCGA-AC-A3TM-01A	218.234	885.179	1103.41	0.720027	BRCA
TCGA-AR-A0TQ-01A	314.645	1233.41	1548.06	0.673233	BRCA
TCGA-GM-A2DH-01A	-33.9376	1599.58	1565.64	0.671322	BRCA
TCGA-B6-A0RI-01A	772.705	336.889	1109.59	0.719397	BRCA
TCGA-A2-A1G0-01A	975.959	853.262	1829.22	0.642151	BRCA
TCGA-A2-A1FX-01A	707.074	623.858	1330.93	0.696454	BRCA
TCGA-A7-A26G-01A	1559.42	1359.36	2918.78	0.511876	BRCA
TCGA-E2-A1LI-01A	-378.896	963.008	584.112	0.770782	BRCA
TCGA-A8-A08P-01A	1048.51	1805.34	2853.85	0.520039	BRCA
TCGA-E2-A1IN-01A	1094.97	117.09	1212.06	0.708869	BRCA
TCGA-BH-A0HA-01A	1345.67	1184.96	2530.63	0.559963	BRCA
TCGA-AO-A1KR-01A	-899.468	455.195	-444.272	0.857825	BRCA
TCGA-3C-AALK-01A	906.288	596.713	1503	0.678109	BRCA
TCGA-BH-A0BV-01A	967.505	1086.82	2054.32	0.616475	BRCA
TCGA-E2-A1IH-01A	1648.41	2000.46	3648.87	0.417051	BRCA
TCGA-XX-A89A-01A	1745.63	1728.71	3474.34	0.440195	BRCA
TCGA-E9-A1RH-01A	242.018	136.348	378.366	0.789669	BRCA
TCGA-A8-A085-01A	210.203	-671.98	-461.777	0.859143	BRCA
TCGA-E9-A1N3-01A	-525.225	-584.576	-1109.8	0.903863	BRCA
TCGA-D8-A13Y-01A	-911.452	-960.482	-1871.93	0.945975	BRCA
TCGA-AO-A0JB-01A	319.106	645.878	964.985	0.733978	BRCA
TCGA-AC-A6IV-01A	1713.56	1871.52	3585.09	0.425541	BRCA
TCGA-A8-A09M-01A	247.785	1219.27	1467.05	0.681977	BRCA
TCGA-BH-A0GY-01A	431.178	706.447	1137.63	0.716533	BRCA
TCGA-AR-A2LL-01A	287.422	721.86	1009.28	0.729546	BRCA
TCGA-BH-A208-01A	2039.88	763.021	2802.9	0.526413	BRCA
TCGA-EW-A1PE-01A	966.146	1449.88	2416.02	0.573822	BRCA
TCGA-AO-A125-01A	-1391.7	-462.124	-1853.83	0.945109	BRCA
TCGA-E2-A1B1-01A	1493.71	1619.83	3113.55	0.487109	BRCA
TCGA-BH-A0C0-01A	409.521	2282.78	2692.3	0.540146	BRCA
TCGA-A7-A26I-01B	1457.3	732.509	2189.81	0.600695	BRCA
TCGA-AO-A0JJ-01A	1362.47	1703.32	3065.79	0.49322	BRCA
TCGA-AR-A2LH-01A	789.131	2068.11	2857.24	0.519614	BRCA
TCGA-A2-A3XW-01A	546.698	1323.65	1870.34	0.637512	BRCA
TCGA-AR-A0TS-01A	654.99	2171.86	2826.85	0.52342	BRCA
TCGA-BH-A0AV-01A	1185.05	593.773	1778.83	0.647804	BRCA
TCGA-A8-A07B-01A	569.472	12.9625	582.434	0.770939	BRCA
TCGA-LL-A73Z-01A	934.252	1364.02	2298.27	0.587892	BRCA
TCGA-B6-A402-01A	-412.064	-343.508	-755.572	0.880406	BRCA
TCGA-AR-A0TT-01A	1285.47	2545.1	3830.57	0.392663	BRCA
TCGA-EW-A6SB-01A	-440.729	2270.91	1830.18	0.642043	BRCA
TCGA-AC-A2FB-01A	913.327	2383.59	3296.92	0.463427	BRCA
TCGA-AC-A62V-01A	263.83	262.012	525.842	0.776203	BRCA
TCGA-D8-A1XQ-01A	631.975	1520.83	2152.8	0.605029	BRCA
TCGA-BH-A0DD-01A	-45.8577	65.8314	19.9738	0.820838	BRCA
TCGA-Z7-A8R6-01A	-85.9021	185.602	99.7	0.814098	BRCA
TCGA-OL-A5DA-01A	46.0487	347.972	394.021	0.788257	BRCA
TCGA-WT-AB41-01A	265.753	2249.47	2515.22	0.561837	BRCA
TCGA-E2-A1LA-01A	677.748	1781.29	2459.03	0.56864	BRCA
TCGA-AR-A24N-01A	543.163	163.462	706.626	0.759201	BRCA
TCGA-E9-A3QA-01A	335.702	2223.14	2558.84	0.556528	BRCA
TCGA-E2-A15J-01A	-283.891	-166.677	-450.568	0.8583	BRCA
TCGA-LL-A73Y-01A	726.618	1132.39	1859.01	0.638792	BRCA
TCGA-A2-A4RY-01A	807.354	796.224	1603.58	0.667184	BRCA
TCGA-D8-A1XU-01A	938.332	522.727	1461.06	0.682621	BRCA
TCGA-AN-A0FJ-01A	201.561	15.5277	217.089	0.803971	BRCA
TCGA-BH-A0DK-01A	1373.46	1941.66	3315.12	0.461059	BRCA
TCGA-B6-A0IJ-01A	-146.708	1953.02	1806.32	0.644725	BRCA
TCGA-LL-A7SZ-01A	555.498	2027.66	2583.16	0.553559	BRCA
TCGA-C8-A26Y-01A	-647.65	518.615	-129.035	0.833134	BRCA
TCGA-A8-A06R-01A	1067.4	1061.62	2129.03	0.607805	BRCA
TCGA-AO-A128-01A	634.063	3033.12	3667.18	0.414605	BRCA
TCGA-E2-A1BC-01A	890.872	-172.69	718.182	0.758096	BRCA
TCGA-B6-A0I6-01A	295.903	-71.4469	224.456	0.803327	BRCA
TCGA-BH-A1ET-01A	642.653	405.698	1048.35	0.725612	BRCA
TCGA-A2-A04V-01A	786.269	442.815	1229.08	0.707104	BRCA
TCGA-A7-A2KD-01A	930.354	1096.62	2026.97	0.619632	BRCA
TCGA-A7-A0CE-01A	-360.322	-30.6707	-390.992	0.85378	BRCA
TCGA-D8-A1JE-01A	1437.8	781.593	2219.39	0.597218	BRCA
TCGA-B6-A0WX-01A	1006.38	931.145	1937.52	0.629883	BRCA
TCGA-A7-A4SB-01A	75.3294	-403.374	-328.045	0.848933	BRCA
TCGA-EW-A1J1-01A	85.5756	940.827	1026.4	0.727825	BRCA
TCGA-A2-A0YM-01A	188.408	1078.17	1266.58	0.703201	BRCA
TCGA-A8-A0A4-01A	586.26	-178.933	407.328	0.787054	BRCA
TCGA-A2-A0EM-01A	734.814	132.181	866.995	0.743671	BRCA
TCGA-AR-A24X-01A	564.254	204.187	768.441	0.753264	BRCA
TCGA-C8-A132-01A	1083.17	1502.56	2585.73	0.553245	BRCA
TCGA-AN-A049-01A	777.539	796.785	1574.32	0.670377	BRCA
TCGA-A2-A0SY-01A	1197.42	1258.77	2456.19	0.568983	BRCA
TCGA-B6-A0RU-01A	243.833	-141.433	102.4	0.813868	BRCA
TCGA-AR-A0TX-01A	938.878	1778.5	2717.38	0.537044	BRCA
TCGA-BH-A0HQ-01A	610.005	51.5984	661.604	0.763486	BRCA
TCGA-E2-A15C-01A	649.526	272.992	922.518	0.738197	BRCA
TCGA-AQ-A54N-01A	-1402.79	43.8553	-1358.94	0.918901	BRCA
TCGA-A8-A07I-01A	1021.99	813.687	1835.67	0.641424	BRCA
TCGA-B6-A1KI-01A	642.511	-372.493	270.018	0.799327	BRCA
TCGA-B6-A0RH-01A	651.056	302.559	953.615	0.73511	BRCA
TCGA-BH-A5IZ-01A	-364.859	272.383	-92.4757	0.830154	BRCA
TCGA-AN-A0XU-01A	-587.812	684.928	97.1161	0.814318	BRCA
TCGA-LD-A74U-01A	1142.58	1058.4	2200.99	0.599383	BRCA
TCGA-B6-A401-01A	464.288	994.55	1458.84	0.682859	BRCA
TCGA-PL-A8LV-01A	-26.4409	1028.11	1001.67	0.73031	BRCA
TCGA-BH-A0BR-01A	1385.93	1115.88	2501.81	0.563464	BRCA
TCGA-A8-A07G-01A	1191.2	610.375	1801.57	0.645256	BRCA
TCGA-A2-A0EN-01A	1528.51	2139.11	3667.62	0.414548	BRCA
TCGA-OK-A5Q2-01A	712.211	1414.15	2126.36	0.608115	BRCA
TCGA-A8-A084-01A	155.724	-118.854	36.8698	0.819419	BRCA
TCGA-BH-A0DS-01A	832.042	1093.52	1925.56	0.631246	BRCA
TCGA-A8-A09I-01A	552.51	1092.5	1645.01	0.662642	BRCA
TCGA-GM-A3XL-01A	-577.822	1470.84	893.014	0.741112	BRCA
TCGA-W8-A86G-01A	222.522	-435.766	-213.244	0.839906	BRCA
TCGA-AO-A12F-01A	495.92	-116.631	379.289	0.789586	BRCA
TCGA-BH-A0HK-01A	744.805	539.169	1283.97	0.701384	BRCA
TCGA-A8-A06Q-01A	-996.617	-468.644	-1465.26	0.924946	BRCA
TCGA-BH-A42U-01A	728.639	1400.39	2129.03	0.607804	BRCA
TCGA-AQ-A04L-01B	476.44	139.831	616.271	0.767766	BRCA
TCGA-AR-A1AO-01A	1632.3	2675.03	4307.32	0.327394	BRCA
TCGA-Z7-A8R5-01A	633.591	1597.24	2230.83	0.59587	BRCA
TCGA-B6-A0I1-01A	-1126.25	-482.232	-1608.48	0.932732	BRCA
TCGA-EW-A1PA-01A	304.241	350.087	654.328	0.764175	BRCA
TCGA-BH-A0W4-01A	528.787	-257.885	270.902	0.799249	BRCA
TCGA-A2-A3XZ-01A	108.587	1874.23	1982.82	0.624705	BRCA
TCGA-A7-A26H-01A	1009.05	840.598	1849.65	0.639849	BRCA
TCGA-E2-A1B0-01A	648.372	806.525	1454.9	0.683281	BRCA
TCGA-BH-A1EU-01A	1489.71	1873.95	3363.66	0.454724	BRCA
TCGA-AC-A23H-01A	216.326	-167.934	48.3918	0.818449	BRCA
TCGA-EW-A1P4-01A	168.828	1567.4	1736.23	0.652555	BRCA
TCGA-E2-A10E-01A	95.0896	301.607	396.696	0.788015	BRCA
TCGA-EW-A1P0-01A	194.655	351.566	546.222	0.774314	BRCA
TCGA-EW-A6S9-01A	627.929	135.968	763.897	0.753703	BRCA
TCGA-A2-A25B-01A	669.367	640.505	1309.87	0.698669	BRCA
TCGA-LL-A6FR-01A	405.257	261.586	666.843	0.762989	BRCA
TCGA-AR-A5QM-01A	939.438	1099.43	2038.87	0.61826	BRCA
TCGA-EW-A1P5-01A	187.311	991.23	1178.54	0.71233	BRCA
TCGA-E2-A14O-01A	-115.787	163.615	47.8281	0.818496	BRCA
TCGA-AN-A0AR-01A	-748.276	-362.398	-1110.67	0.903918	BRCA
TCGA-E9-A22D-01A	633.802	2544.52	3178.32	0.478783	BRCA
TCGA-A2-A0CS-01A	649.947	513.091	1163.04	0.713926	BRCA
TCGA-E2-A1IF-01A	863.495	548.425	1411.92	0.687874	BRCA
TCGA-E2-A1IE-01A	-340.263	-724.781	-1065.04	0.901033	BRCA
TCGA-BH-A0BW-01A	301.755	1839.33	2141.08	0.606398	BRCA
TCGA-E2-A1AZ-01A	964.138	1503.65	2467.78	0.567583	BRCA
TCGA-D8-A27N-01A	1191.69	1153.69	2345.38	0.582283	BRCA
TCGA-A2-A0CT-01A	-150.179	-43.848	-194.027	0.838372	BRCA
TCGA-A8-A09R-01A	775.186	1028.6	1803.78	0.645009	BRCA
TCGA-B6-A0RE-01A	-225.933	132.3	-93.6334	0.830249	BRCA
TCGA-E9-A249-01A	-168.656	135.023	-33.6335	0.825307	BRCA
TCGA-E2-A1B5-01A	863.14	2627.75	3490.89	0.438012	BRCA
TCGA-A2-A25A-01A	1367.3	1127.85	2495.14	0.564272	BRCA
TCGA-AO-A03O-01A	-148.436	905.629	757.193	0.754349	BRCA
TCGA-E9-A22A-01A	1653.16	1578.53	3231.69	0.471891	BRCA
TCGA-BH-A0GZ-01A	674.482	158.722	833.205	0.746978	BRCA
TCGA-BH-A1FD-01A	580.381	301.29	881.671	0.742229	BRCA
TCGA-A1-A0SH-01A	1482.26	403.823	1886.09	0.63573	BRCA
TCGA-E2-A10A-01A	223.362	282.785	506.147	0.778023	BRCA
TCGA-B6-A0IO-01A	-508.649	252.964	-255.685	0.843271	BRCA
TCGA-BH-A1FR-01A	32.4172	680.206	712.624	0.758628	BRCA
TCGA-D8-A143-01A	-359.443	573.997	214.554	0.804192	BRCA
TCGA-AO-A03R-01A	108.698	1240.82	1349.52	0.694493	BRCA
TCGA-BH-A0E0-01A	-668.477	348.034	-320.443	0.848342	BRCA
TCGA-A8-A0AD-01A	994.875	817.457	1812.33	0.644049	BRCA
TCGA-GM-A2DI-01A	1375.49	2648.49	4023.98	0.366398	BRCA
TCGA-E9-A6HE-01A	726.949	900.972	1627.92	0.664518	BRCA
TCGA-BH-A0B3-01A	623.668	1346.63	1970.3	0.62614	BRCA
TCGA-AR-A0TU-01A	-660.144	1203.24	543.092	0.774605	BRCA
TCGA-LQ-A4E4-01A	-128.755	-503.702	-632.457	0.871693	BRCA
TCGA-PL-A8LY-01A	-571.828	278.697	-293.131	0.846213	BRCA
TCGA-BH-A1FU-01A	1198.01	1023.57	2221.57	0.596961	BRCA
TCGA-A8-A09D-01A	1502.8	1020.99	2523.79	0.560795	BRCA
TCGA-B6-A3ZX-01A	213.596	2485.31	2698.91	0.53933	BRCA
TCGA-A7-A5ZV-01A	-355.388	586.111	230.723	0.802779	BRCA
TCGA-BH-A0AY-01A	1373.25	1150.53	2523.78	0.560796	BRCA
TCGA-A7-A4SD-01A	493.918	1393.32	1887.24	0.635599	BRCA
TCGA-AO-A03L-01A	763.347	720.979	1484.33	0.680121	BRCA
TCGA-A2-A0EX-01A	987.486	548.383	1535.87	0.674555	BRCA
TCGA-GM-A2DM-01A	-316.24	661.457	345.217	0.792645	BRCA
TCGA-BH-A0DO-01B	185.431	-100.153	85.2781	0.815326	BRCA
TCGA-HN-A2OB-01A	1242.39	284.385	1526.78	0.67554	BRCA
TCGA-A2-A0CM-01A	692.701	1720.9	2413.6	0.574113	BRCA
TCGA-A2-A4S0-01A	-490.941	-275.807	-766.749	0.881183	BRCA
TCGA-BH-A0H9-01A	-25.1237	-53.1883	-78.312	0.828993	BRCA
TCGA-B6-A0IP-01A	59.4345	373.743	433.177	0.784707	BRCA
TCGA-C8-A12X-01A	97.1736	362.97	460.143	0.782248	BRCA
TCGA-AN-A0AL-01A	857.652	1248.29	2105.94	0.610492	BRCA
TCGA-LD-A9QF-01A	1432.57	2685.06	4117.63	0.353574	BRCA
TCGA-E2-A152-01A	1002.95	482.621	1485.57	0.679987	BRCA
TCGA-BH-A1FE-06A	1160.33	512.981	1673.31	0.659525	BRCA
TCGA-BH-A18N-01A	49.255	-56.4873	-7.23231	0.823113	BRCA
TCGA-C8-A1HN-01A	44.0711	226.471	270.542	0.79928	BRCA
TCGA-AN-A0FK-01A	68.4373	12.5122	80.9496	0.815693	BRCA
TCGA-B6-A0IE-01A	101.067	-36.7999	64.2667	0.817107	BRCA
TCGA-B6-A400-01A	424.893	987.846	1412.74	0.687787	BRCA
TCGA-GM-A2DB-01A	-414.865	1053.82	638.954	0.765629	BRCA
TCGA-AC-A2FK-01A	409.099	624.031	1033.13	0.727148	BRCA
TCGA-BH-A0HU-01A	-296.513	13.1436	-283.369	0.845449	BRCA
TCGA-D8-A140-01A	333.895	707.385	1041.28	0.726326	BRCA
TCGA-A7-A0CD-01A	83.6614	-267.991	-184.329	0.837595	BRCA
TCGA-D8-A1JF-01A	800.622	539.27	1339.89	0.695509	BRCA
TCGA-A2-A4S1-01A	1463.69	1824.7	3288.39	0.464537	BRCA
TCGA-5T-A9QA-01A	-1430.97	-337.297	-1768.26	0.940931	BRCA
TCGA-AR-A2LK-01A	537.391	410.981	948.372	0.735632	BRCA
TCGA-AR-A1AH-01A	-425.823	-368.78	-794.603	0.883109	BRCA
TCGA-AR-A254-01A	1232.77	1541.94	2774.71	0.529926	BRCA
TCGA-E2-A1IO-01A	1298.08	937.821	2235.9	0.595273	BRCA
TCGA-S3-A6ZF-01A	311.335	805.071	1116.41	0.718702	BRCA
TCGA-B6-A0IB-01A	-647.979	-714.949	-1362.93	0.919132	BRCA
TCGA-A8-A07J-01A	1704.21	1534.15	3238.37	0.471027	BRCA
TCGA-AN-A0FV-01A	490.661	-129.555	361.106	0.791221	BRCA
TCGA-AN-A0XP-01A	491.245	56.7435	547.988	0.77415	BRCA
TCGA-A8-A08Z-01A	1530.95	1195.72	2726.67	0.535893	BRCA
TCGA-E9-A226-01A	782.928	-64.6239	718.304	0.758084	BRCA
TCGA-AR-A1AW-01A	1190.11	3065.47	4255.58	0.334561	BRCA
TCGA-GI-A2C9-01A	337.589	557.71	895.299	0.740887	BRCA
TCGA-EW-A6SA-01A	-854.267	-979.417	-1833.68	0.944139	BRCA
TCGA-E9-A1NG-01A	1871.87	1290.65	3162.52	0.480819	BRCA
TCGA-A8-A07L-01A	228.692	-324.711	-96.0194	0.830444	BRCA
TCGA-E2-A15L-01A	526.854	-87.7514	439.103	0.784168	BRCA
TCGA-D8-A1JI-01A	-348.626	12.7254	-335.901	0.849541	BRCA
TCGA-GM-A2DO-01A	209.51	3048.46	3257.97	0.468486	BRCA
TCGA-EW-A1P6-01A	604.781	-27.1153	577.665	0.771385	BRCA
TCGA-AR-A1AI-01A	-252.334	1794.07	1541.73	0.673919	BRCA
TCGA-AR-A0U3-01A	-475.942	107.766	-368.176	0.852031	BRCA
TCGA-A2-A0ES-01A	1041.22	716.849	1758.07	0.650122	BRCA
TCGA-A8-A06P-01A	1286.91	514.12	1801.03	0.645317	BRCA
TCGA-S3-AA12-01A	-388.645	-272.959	-661.604	0.873782	BRCA
TCGA-E9-A3Q9-01A	438.091	1087.54	1525.63	0.675664	BRCA
TCGA-BH-A0HX-01A	656.685	370.925	1027.61	0.727704	BRCA
TCGA-AC-A3W7-01A	560.441	192.497	752.938	0.754759	BRCA
TCGA-AO-A124-01A	-727.681	184.833	-542.848	0.865172	BRCA
TCGA-AC-A5XU-01A	535.755	22.7862	558.541	0.773168	BRCA
TCGA-LL-A6FQ-01A	34.5073	621.621	656.128	0.764005	BRCA
TCGA-AQ-A1H2-01A	-137.205	300.961	163.756	0.808602	BRCA
TCGA-BH-A0DQ-01A	1359.78	552.274	1912.06	0.632782	BRCA
TCGA-E2-A106-01A	-522.543	-562.85	-1085.39	0.902325	BRCA
TCGA-A2-A25F-01A	2029.58	3304.36	5333.94	0.181832	BRCA
TCGA-AN-A0AT-01A	-457.703	510.953	53.25	0.818039	BRCA
TCGA-D8-A27T-01A	1254.71	1203.48	2458.19	0.568742	BRCA
TCGA-A2-A04X-01A	353.277	1711.75	2065.03	0.615237	BRCA
TCGA-A2-A3XT-01A	303.898	1700.13	2004.02	0.622272	BRCA
TCGA-AR-A0TY-01A	-339.979	-194.506	-534.485	0.864556	BRCA
TCGA-A2-A0YG-01A	-167.41	66.7091	-100.701	0.830826	BRCA
TCGA-B6-A0WZ-01A	4.12656	-266.203	-262.077	0.843775	BRCA
TCGA-A7-A5ZX-01A	748.82	-3.01324	745.807	0.755445	BRCA
TCGA-AC-A23G-01A	1722.97	1095.84	2818.81	0.524426	BRCA
TCGA-GM-A2DA-01A	1031.35	1590.91	2622.26	0.548769	BRCA
TCGA-B6-A0X1-01A	-592.534	1094.7	502.166	0.77839	BRCA
TCGA-AO-A12E-01A	598.649	679.747	1278.4	0.701967	BRCA
TCGA-AR-A250-01A	1280.79	956.316	2237.1	0.595131	BRCA
TCGA-A8-A06O-01A	478.508	478.653	957.161	0.734757	BRCA
TCGA-AO-A12G-01A	737.451	422.828	1160.28	0.714209	BRCA
TCGA-A7-A3IY-01A	994.335	1375.54	2369.87	0.579357	BRCA
TCGA-BH-A1EY-01A	1319.92	1529.03	2848.95	0.520654	BRCA
TCGA-A8-A079-01A	-233.798	265.72	31.9214	0.819835	BRCA
TCGA-AO-A03P-01A	101.029	-10.1564	90.8727	0.81485	BRCA
TCGA-E2-A572-01A	-595.493	161.625	-433.868	0.857039	BRCA
TCGA-A2-A0YH-01A	1127.12	1689.88	2817	0.524652	BRCA
TCGA-E2-A15G-01A	-140.114	-43.5377	-183.651	0.837541	BRCA
TCGA-C8-A12M-01A	-314.333	-0.784788	-315.118	0.847928	BRCA
TCGA-AR-A0TV-01A	-178.981	1264.65	1085.66	0.721832	BRCA
TCGA-A7-A13G-01B	603.798	124.589	728.387	0.757118	BRCA
TCGA-A8-A07E-01A	1364.71	887.659	2252.37	0.593328	BRCA
TCGA-E9-A1N9-01A	372.708	261.885	634.594	0.76604	BRCA
TCGA-BH-A0H3-01A	1099.81	748.81	1848.62	0.639965	BRCA
TCGA-AR-A1AY-01A	-98.3516	12.6382	-85.7134	0.8296	BRCA
TCGA-A2-A0D4-01A	-361.456	-494.647	-856.103	0.887308	BRCA
TCGA-E9-A5UO-01A	-1157.96	-754.562	-1912.52	0.947889	BRCA
TCGA-GM-A2DL-01A	1185	802.756	1987.75	0.62414	BRCA
TCGA-EW-A1PD-01A	844.044	66.9023	910.946	0.739342	BRCA
TCGA-A1-A0SI-01A	1314.83	1125.82	2440.65	0.570858	BRCA
TCGA-A2-A0CV-01A	930.545	1017.15	1947.7	0.628723	BRCA
TCGA-E2-A15E-06A	-489.348	607.622	118.274	0.812512	BRCA
TCGA-AO-A12B-01A	-457.188	-28.9027	-486.091	0.860964	BRCA
TCGA-B6-A408-01A	711.544	1363.88	2075.43	0.614033	BRCA
TCGA-OL-A5D7-01A	-409.007	1769.14	1360.13	0.693372	BRCA
TCGA-A2-A0EW-01A	1329.42	983.228	2312.65	0.586183	BRCA
TCGA-A2-A0T4-01A	1216.08	1229.44	2445.52	0.57027	BRCA
TCGA-C8-A131-01A	578.045	764.815	1342.86	0.695196	BRCA
TCGA-BH-A1EN-01A	357.763	-96.1975	261.565	0.800072	BRCA
TCGA-D8-A3Z5-01A	-48.0503	-22.6886	-70.7389	0.828371	BRCA
TCGA-E9-A247-01A	-273.713	-410.069	-683.782	0.87536	BRCA
TCGA-C8-A12Q-01A	744.592	776.827	1521.42	0.676119	BRCA
TCGA-E2-A1BD-01A	358.691	44.217	402.907	0.787454	BRCA
TCGA-E9-A1RI-01A	1267.96	455.645	1723.61	0.653957	BRCA
TCGA-E2-A105-01A	-468.495	-350.031	-818.526	0.884751	BRCA
TCGA-D8-A1JK-01A	924.787	1679.49	2604.27	0.550975	BRCA
TCGA-BH-A0BJ-01A	919.985	731.884	1651.87	0.661887	BRCA
TCGA-S3-AA14-01A	744.505	-69.2427	675.262	0.762189	BRCA
TCGA-C8-A26V-01A	126.624	428.397	555.021	0.773496	BRCA
TCGA-BH-A1FB-01A	1336.11	1761.29	3097.4	0.489178	BRCA
TCGA-D8-A1JP-01A	1211.12	873.239	2084.36	0.612998	BRCA
TCGA-E2-A14X-01A	107.913	1280.92	1388.83	0.69033	BRCA
TCGA-BH-A0E2-01A	732.612	373.439	1106.05	0.719758	BRCA
TCGA-PL-A8LZ-01A	1164.38	2059.47	3223.85	0.472905	BRCA
TCGA-LL-A740-01A	1035.15	685.793	1720.94	0.654253	BRCA
TCGA-D8-A1X7-01A	434.421	96.545	530.967	0.775729	BRCA
TCGA-AO-A0JD-01A	-689.017	487.702	-201.315	0.838955	BRCA
TCGA-D8-A1X5-01A	782.852	780.599	1563.45	0.67156	BRCA
TCGA-E9-A22E-01A	1884.5	1204.81	3089.31	0.490214	BRCA
TCGA-AC-A23E-01A	1595.61	735.705	2331.31	0.583961	BRCA
TCGA-AR-A0U2-01A	-289.439	430.446	141.006	0.810562	BRCA
TCGA-A2-A1FV-01A	136.011	-596.543	-460.532	0.859049	BRCA
TCGA-A8-A09B-01A	422.178	79.5509	501.729	0.77843	BRCA
TCGA-AN-A0XO-01A	272.728	-681.365	-408.637	0.855125	BRCA
TCGA-A7-A425-01A	775.095	969.442	1744.54	0.65163	BRCA
TCGA-A2-A0CZ-01A	1453.46	1184.35	2637.81	0.54686	BRCA
TCGA-GM-A3NY-01A	169.048	321.93	490.978	0.77942	BRCA
TCGA-AR-A0U0-01A	164.691	1805.84	1970.53	0.626113	BRCA
TCGA-AR-A24P-01A	915.947	355.428	1271.38	0.7027	BRCA
TCGA-AN-A0G0-01A	-74.2986	103.078	28.7789	0.820099	BRCA
TCGA-AN-A0AM-01A	346.752	920.511	1267.26	0.70313	BRCA
TCGA-BH-A0E6-01A	-0.594779	873.251	872.656	0.743115	BRCA
TCGA-E9-A248-01A	425.784	2057.02	2482.81	0.565766	BRCA
TCGA-B6-A1KN-01A	313.185	239.461	552.646	0.773717	BRCA
TCGA-LL-A9Q3-01A	340.504	925.093	1265.6	0.703304	BRCA
TCGA-A8-A08B-01A	-501.409	666.212	164.803	0.808511	BRCA
TCGA-A1-A0SG-01A	652.72	591.977	1244.7	0.705481	BRCA
TCGA-BH-A0H0-01A	-442.654	-181.881	-624.535	0.871123	BRCA
TCGA-D8-A1XR-01A	145.861	-88.3085	57.5529	0.817675	BRCA
TCGA-C8-A12P-01A	831.185	638.307	1469.49	0.681715	BRCA
TCGA-LL-A50Y-01A	60.7551	976.115	1036.87	0.726771	BRCA
TCGA-AO-A03N-01B	417.972	69.8872	487.86	0.779707	BRCA
TCGA-E2-A1IU-01A	-147.011	345.506	198.495	0.805591	BRCA
TCGA-EW-A1IX-01A	1153.19	534.533	1687.72	0.657933	BRCA
TCGA-A2-A0EV-01A	953.747	1083.16	2036.91	0.618486	BRCA
TCGA-AC-A3W5-01A	1452.39	1786.68	3239.07	0.470936	BRCA
TCGA-AR-A2LN-01A	1401.79	907.409	2309.2	0.586593	BRCA
TCGA-E9-A1QZ-01A	835.609	1829.77	2665.37	0.543468	BRCA
TCGA-BH-A8FY-01A	-670.573	201.185	-469.388	0.859714	BRCA
TCGA-AC-A6IX-06A	122.596	1914.14	2036.74	0.618506	BRCA
TCGA-AR-A1AL-01A	985.11	640.542	1625.65	0.664767	BRCA
TCGA-BH-A42T-01A	405.759	811.875	1217.63	0.708291	BRCA
TCGA-BH-A0B9-01A	-656.085	1702.82	1046.74	0.725775	BRCA
TCGA-AO-A0J8-01A	509.473	895.382	1404.85	0.688626	BRCA
TCGA-BH-A2L8-01A	960.441	2065.83	3026.28	0.498257	BRCA
TCGA-E9-A1N5-01A	1137.67	1082.83	2220.5	0.597088	BRCA
TCGA-A8-A075-01A	593.059	1006.69	1599.75	0.667603	BRCA
TCGA-AN-A0FZ-01A	161.657	-344.778	-183.121	0.837499	BRCA
TCGA-D8-A1XJ-01A	377.173	23.2254	400.399	0.787681	BRCA
TCGA-E2-A15F-01A	-97.0752	161.356	64.2811	0.817106	BRCA
TCGA-A2-A0EP-01A	1899.8	3060.75	4960.56	0.235426	BRCA
TCGA-BH-A18K-01A	710.713	213.1	923.813	0.738069	BRCA
TCGA-AR-A5QN-01A	630.655	681.416	1312.07	0.698438	BRCA
TCGA-E9-A244-01A	25.2597	18.0257	43.2854	0.818879	BRCA
TCGA-A8-A0A2-01A	683.823	664.391	1348.21	0.694631	BRCA
TCGA-B6-A40C-01A	786.637	654.706	1441.34	0.684732	BRCA
TCGA-AR-A2LQ-01A	1697.18	782.632	2479.81	0.566129	BRCA
TCGA-EW-A1J6-01A	-96.6134	1219.48	1122.87	0.718042	BRCA
TCGA-EW-A1IZ-01A	268.792	2420.23	2689.02	0.540551	BRCA
TCGA-AC-A2FG-01A	369.572	189.67	559.242	0.773103	BRCA
TCGA-A8-A09Z-01A	-86.6621	1209.18	1122.52	0.718078	BRCA
TCGA-EW-A1P1-01A	1647.27	1512.17	3159.44	0.481215	BRCA
TCGA-A8-A0A9-01A	518.315	452.748	971.063	0.733372	BRCA
TCGA-BH-A0DT-01A	742.069	821.241	1563.31	0.671576	BRCA
TCGA-A2-A0T2-01A	150.684	528.489	679.173	0.761818	BRCA
TCGA-A7-A4SA-01A	792.428	1641.48	2433.91	0.57167	BRCA
TCGA-D8-A27F-01A	468.653	190.569	659.222	0.763711	BRCA
TCGA-D8-A146-01A	1118.14	648.763	1766.9	0.649136	BRCA
TCGA-D8-A27E-01A	-2.01004	306.969	304.959	0.796234	BRCA
TCGA-C8-A138-01A	1118.83	1720.93	2839.76	0.521805	BRCA
TCGA-E2-A14V-01A	-205.132	-276.366	-481.498	0.860621	BRCA
TCGA-AC-A5EH-01A	1003.28	873.241	1876.52	0.636813	BRCA
TCGA-A2-A0YL-01A	888.123	729.244	1617.37	0.665675	BRCA
TCGA-E2-A1LK-01A	-1024.65	144.161	-880.485	0.888953	BRCA
TCGA-D8-A13Z-01A	642.226	1175.8	1818.02	0.64341	BRCA
TCGA-D8-A27V-01A	693.26	83.8166	777.077	0.75243	BRCA
TCGA-EW-A3U0-01A	1008.28	2681.85	3690.13	0.411538	BRCA
TCGA-A2-A4S2-01A	623.21	1365.53	1988.74	0.624027	BRCA
TCGA-D8-A1XV-01A	-600.744	-437.857	-1038.6	0.899343	BRCA
TCGA-BH-A1F0-01A	1395.92	2481.46	3877.38	0.386335	BRCA
TCGA-AN-A0FT-01A	788.28	642.875	1431.16	0.685822	BRCA
TCGA-E2-A15K-01A	368.725	1256.49	1625.22	0.664815	BRCA
TCGA-BH-A0DL-01A	121.116	1897.63	2018.74	0.620579	BRCA
TCGA-A2-A0EY-01A	359.377	879.395	1238.77	0.706097	BRCA
TCGA-B6-A0IG-01A	-90.078	7.86083	-82.2172	0.829313	BRCA
TCGA-BH-A0HI-01A	718.077	476.322	1194.4	0.710695	BRCA
TCGA-E2-A576-01A	-29.2072	252.383	223.176	0.803439	BRCA
TCGA-BH-A201-01A	884.5	8.64964	893.15	0.741099	BRCA
TCGA-D8-A1JB-01A	754.104	1902.3	2656.4	0.544573	BRCA
TCGA-A1-A0SN-01A	867.92	1123.85	1991.77	0.623679	BRCA
TCGA-A8-A08A-01A	635.784	780.205	1415.99	0.68744	BRCA
TCGA-A2-A0YI-01A	1128.57	1780.3	2908.86	0.513125	BRCA
TCGA-AR-A1AN-01A	1130.77	628.207	1758.97	0.650021	BRCA
TCGA-AR-A2LM-01A	1136.77	552.351	1689.12	0.657779	BRCA
TCGA-AR-A5QQ-01A	511.914	2199.87	2711.79	0.537737	BRCA
TCGA-AR-A0TR-01A	-1198.57	-87.8396	-1286.41	0.914649	BRCA
TCGA-GM-A3XG-01A	-122.938	-212.34	-335.279	0.849493	BRCA
TCGA-BH-A1FC-01A	-36.8937	1562.37	1525.47	0.67568	BRCA
TCGA-A2-A0D1-01A	-287.65	-355.704	-643.354	0.872476	BRCA
TCGA-EW-A1P7-01A	1171.94	2623.23	3795.17	0.397438	BRCA
TCGA-AR-A1AP-01A	613.553	850.965	1464.52	0.682249	BRCA
TCGA-E2-A150-01A	497.343	1043.36	1540.7	0.674031	BRCA
TCGA-EW-A2FW-01A	138.766	-153.646	-14.8795	0.82375	BRCA
TCGA-AR-A1AV-01A	288.308	46.3753	334.684	0.793587	BRCA
TCGA-A2-A0T1-01A	1397.3	2135.19	3532.49	0.432515	BRCA
TCGA-AO-A0JF-01A	1604.79	1197.24	2802.03	0.526521	BRCA
TCGA-OL-A6VR-01A	-837.473	-409.78	-1247.25	0.91231	BRCA
TCGA-A8-A090-01A	697.168	822.193	1519.36	0.676342	BRCA
TCGA-BH-A0BG-01A	135.184	1588.33	1723.51	0.653968	BRCA
TCGA-AO-A1KP-01A	-481.193	-670.673	-1151.87	0.906488	BRCA
TCGA-LL-A441-01A	411.332	2257.79	2669.13	0.543006	BRCA
TCGA-C8-A133-01A	-1149.37	-165.097	-1314.47	0.916306	BRCA
TCGA-BH-A8FZ-01A	1102.62	1774.1	2876.72	0.517169	BRCA
TCGA-E2-A1II-01A	89.4734	2462.83	2552.3	0.557325	BRCA
TCGA-EW-A6SC-01A	1002.73	776.783	1779.51	0.647727	BRCA
TCGA-AN-A0XT-01A	120.653	-62.7148	57.9385	0.817643	BRCA
TCGA-BH-A0RX-01A	1242.46	2216.9	3459.36	0.442168	BRCA
TCGA-A8-A08X-01A	1091.61	1370.52	2462.13	0.568266	BRCA
TCGA-AO-A03V-01A	3.41752	-9.44714	-6.02962	0.823012	BRCA
TCGA-EW-A1PH-01A	-287.765	231.158	-56.6066	0.827207	BRCA
TCGA-A2-A0ST-01A	666.021	3006.83	3672.85	0.413848	BRCA
TCGA-BH-A0BC-01A	1111.99	1528.7	2640.69	0.546506	BRCA
TCGA-E9-A1NH-01A	1215.42	671.717	1887.14	0.635611	BRCA
TCGA-B6-A0X5-01A	-382.999	-286.515	-669.515	0.874346	BRCA
TCGA-AC-A4ZE-01A	-75.4702	-32.5935	-108.064	0.831427	BRCA
TCGA-A8-A07Z-01A	-263.244	630.195	366.951	0.790696	BRCA
TCGA-OL-A66P-01A	1079.97	2641.69	3721.66	0.407315	BRCA
TCGA-E2-A1LE-01A	1222.68	1509.6	2732.27	0.535199	BRCA
TCGA-C8-A8HR-01A	1420.43	1554.36	2974.79	0.504795	BRCA
TCGA-A8-A09T-01A	564.301	340.503	904.804	0.739949	BRCA
TCGA-BH-A0HB-01A	494.551	1253.12	1747.67	0.651281	BRCA
TCGA-A8-A08G-01A	428.174	506.65	934.825	0.736977	BRCA
TCGA-A2-A0EQ-01A	390.123	2297.3	2687.42	0.540748	BRCA
TCGA-A8-A081-01A	-329.679	1197.5	867.822	0.74359	BRCA
TCGA-AO-A1KO-01A	302.553	50.4369	352.989	0.791949	BRCA
TCGA-BH-A0HW-01A	-1130.91	-977.103	-2108.01	0.95664	BRCA
TCGA-OL-A66H-01A	608.963	1396.04	2005.01	0.622159	BRCA
TCGA-A2-A0T0-01A	406.214	551.111	957.325	0.734741	BRCA
TCGA-AN-A04C-01A	-259.07	448.178	189.108	0.806407	BRCA
TCGA-E2-A573-01A	-33.5074	1876.39	1842.88	0.640613	BRCA
TCGA-AN-A0XS-01A	1136.25	1191.91	2328.15	0.584337	BRCA
TCGA-D8-A3Z6-01A	512.476	56.5706	569.046	0.772189	BRCA
TCGA-EW-A3E8-01B	900.797	1707.84	2608.64	0.55044	BRCA
TCGA-C8-A137-01A	110.793	-576.688	-465.895	0.859452	BRCA
TCGA-GM-A4E0-01A	1580.87	1951.14	3532.01	0.432579	BRCA
TCGA-E2-A1B4-01A	-20.8652	-281.213	-302.078	0.846912	BRCA
TCGA-EW-A2FS-01A	148.947	831.349	980.296	0.73245	BRCA
TCGA-S3-A6ZG-01A	152.45	557.479	709.929	0.758885	BRCA
TCGA-GM-A3XN-01A	1210.48	1123.87	2334.35	0.583599	BRCA
TCGA-EW-A1P8-01A	277.57	1389.55	1667.12	0.660207	BRCA
TCGA-E2-A156-01A	-706.63	-357.41	-1064.04	0.900969	BRCA
TCGA-AC-A8OP-01A	475.373	396.482	871.855	0.743194	BRCA
TCGA-AN-A0FS-01A	884.485	-9.87006	874.615	0.742922	BRCA
TCGA-B6-A0IM-01A	379.337	-39.146	340.191	0.793095	BRCA
TCGA-E9-A3HO-01A	-134.319	822.125	687.806	0.760996	BRCA
TCGA-D8-A27K-01A	631.671	835.267	1466.94	0.68199	BRCA
TCGA-E9-A2JT-01A	1004.62	3128.42	4133.04	0.351457	BRCA
TCGA-GM-A2DK-01A	821.178	939.94	1761.12	0.649782	BRCA
TCGA-AR-A1AK-01A	1081.54	1667.3	2748.83	0.533144	BRCA
TCGA-E2-A15R-01A	-502.436	-848.372	-1350.81	0.91843	BRCA
TCGA-BH-A18Q-01A	-1.43937	798.159	796.719	0.750528	BRCA
TCGA-E2-A153-01A	1510.21	715.497	2225.7	0.596475	BRCA
TCGA-BH-A0BT-01A	401.027	537.79	938.817	0.736581	BRCA
TCGA-E9-A54Y-01A	-1108.97	124.888	-984.082	0.895815	BRCA
TCGA-E2-A14Q-01A	205.725	205.63	411.355	0.786689	BRCA
TCGA-BH-A0HN-01A	-699.943	29.6599	-670.283	0.874401	BRCA
TCGA-E2-A1IK-01A	-128.061	1171.9	1043.84	0.726067	BRCA
TCGA-E2-A10C-01A	168.698	1284.44	1453.14	0.68347	BRCA
TCGA-A8-A095-01A	289.05	244.038	533.088	0.775532	BRCA
TCGA-A7-A0DB-01A	1041.36	734.909	1776.27	0.64809	BRCA
TCGA-BH-A18J-01A	658.717	162.576	821.293	0.748139	BRCA
TCGA-BH-A28O-01A	1082.31	549.039	1631.35	0.664142	BRCA
TCGA-AC-A3TN-01A	104.303	149.83	254.132	0.800726	BRCA
TCGA-A7-A13E-01A	-102.326	-470.302	-572.628	0.867356	BRCA
TCGA-BH-A0W5-01A	972.49	2080.12	3052.61	0.494901	BRCA
TCGA-GM-A2DD-01A	1247.38	2288.66	3536.04	0.432046	BRCA
TCGA-AN-A0XV-01A	792.077	596.603	1388.68	0.690346	BRCA
TCGA-E2-A1IL-01A	604.217	-174.079	430.138	0.784984	BRCA
TCGA-EW-A2FR-01A	1614.12	782.598	2396.71	0.576141	BRCA
TCGA-3C-AAAU-01A	-610.192	-478.885	-1089.08	0.902558	BRCA
TCGA-AR-A24W-01A	715.674	-139.347	576.327	0.77151	BRCA
TCGA-OL-A5RZ-01A	-471.904	-317.912	-789.816	0.882779	BRCA
TCGA-E9-A1RB-01A	32.9854	154.026	187.012	0.806589	BRCA
TCGA-AN-A0AJ-01A	371.543	1401.12	1772.66	0.648493	BRCA
TCGA-AR-A1AT-01A	555.571	1734.88	2290.45	0.58882	BRCA
TCGA-A8-A09Q-01A	915.364	1473.32	2388.68	0.577104	BRCA
TCGA-A8-A083-01A	-762.722	-170.831	-933.553	0.892494	BRCA
TCGA-AN-A0XL-01A	1107.3	131.587	1238.89	0.706085	BRCA
TCGA-E9-A1RC-01A	-69.4446	-492.744	-562.189	0.866592	BRCA
TCGA-D8-A27I-01A	1347.03	1329.16	2676.18	0.542136	BRCA
TCGA-A2-A04Y-01A	424.274	1328.97	1753.24	0.65066	BRCA
TCGA-PE-A5DC-01A	-61.0412	131.748	70.7066	0.816562	BRCA
TCGA-OL-A5D8-01A	34.8023	464.947	499.749	0.778613	BRCA
TCGA-A7-A26E-01A	1025.7	300.151	1325.85	0.696989	BRCA
TCGA-AN-A0FL-01A	-563.443	-244.494	-807.936	0.884025	BRCA
TCGA-A8-A0A1-01A	1125.87	1747.39	2873.27	0.517603	BRCA
TCGA-AN-A0FN-01A	2085.29	2152.25	4237.54	0.337055	BRCA
TCGA-D8-A1J9-01A	827.55	526.839	1354.39	0.693979	BRCA
TCGA-BH-A1EO-01A	1746.91	1115.28	2862.19	0.518993	BRCA
TCGA-B6-A0I2-01A	-316.346	2007.38	1691.04	0.657567	BRCA
TCGA-E9-A5UP-01A	-1203.19	217.744	-985.445	0.895904	BRCA
TCGA-A2-A0T5-01A	363.32	120.887	484.208	0.780042	BRCA
TCGA-A7-A0DA-01A	417.865	-25.674	392.191	0.788422	BRCA
TCGA-B6-A0IC-01A	-1510.92	-469.314	-1980.23	0.951009	BRCA
TCGA-BH-A5J0-01A	1160.82	1860.92	3021.74	0.498834	BRCA
TCGA-A2-A0CY-01A	-1004.38	-470.023	-1474.4	0.925455	BRCA
TCGA-E9-A245-01A	-197.721	-261.09	-458.811	0.85892	BRCA
TCGA-GM-A3NW-01A	-24.0778	302.249	278.171	0.798607	BRCA
TCGA-A1-A0SB-01A	-342.223	-1050.41	-1392.64	0.920841	BRCA
TCGA-OL-A66N-01A	699.653	1093.91	1793.56	0.646155	BRCA
TCGA-A2-A0CQ-01A	-45.0508	753.815	708.764	0.758997	BRCA
TCGA-C8-A1HG-01A	495.443	1458.26	1953.71	0.628036	BRCA
TCGA-AC-A2BK-01A	-1291.76	-672.091	-1963.85	0.950263	BRCA
TCGA-A8-A08J-01A	731.358	490.443	1221.8	0.707859	BRCA
TCGA-A8-A09V-01A	588.016	-343.567	244.449	0.801576	BRCA
TCGA-A2-A0T3-01A	-247.179	-424.929	-672.108	0.87453	BRCA
TCGA-C8-A1HK-01A	-259.914	145.208	-114.706	0.831969	BRCA
TCGA-AN-A04A-01A	966.272	237.196	1203.47	0.709758	BRCA
TCGA-E9-A1RG-01A	307.365	726.443	1033.81	0.727079	BRCA
TCGA-JL-A3YW-01A	1540.85	1726.88	3267.73	0.46722	BRCA
TCGA-E2-A154-01A	304.636	-328.202	-23.5666	0.824472	BRCA
TCGA-A2-A04U-01A	-159.516	-225.469	-384.985	0.85332	BRCA
TCGA-BH-A0EE-01A	-1062.96	743.552	-319.412	0.848262	BRCA
TCGA-BH-A0H5-01A	827.176	3049.51	3876.68	0.38643	BRCA
TCGA-EW-A1IW-01A	663.829	578.642	1242.47	0.705713	BRCA
TCGA-AO-A0J4-01A	226.624	1418.48	1645.1	0.662632	BRCA
TCGA-A7-A3J1-01A	908.936	1736.58	2645.52	0.545912	BRCA
TCGA-E9-A243-01A	1329.5	2770.19	4099.69	0.356036	BRCA
TCGA-C8-A134-01A	-42.9326	1162.22	1119.29	0.718407	BRCA
TCGA-D8-A1Y1-01A	1095.09	684.262	1779.35	0.647745	BRCA
TCGA-AO-A12A-01A	746.683	642.486	1389.17	0.690294	BRCA
TCGA-E2-A108-01A	1942.51	2687.2	4629.71	0.282329	BRCA
TCGA-BH-A0E1-01A	271.513	-165.235	106.278	0.813537	BRCA
TCGA-E2-A14U-01A	-502.851	-139.642	-642.493	0.872414	BRCA
TCGA-BH-A0HL-01A	-1019.33	-1108.55	-2127.87	0.957486	BRCA
TCGA-E9-A229-01A	1460.12	953.075	2413.2	0.574162	BRCA
TCGA-A8-A08T-01A	381.219	104.873	486.092	0.779869	BRCA
TCGA-E9-A1RF-01A	1028.19	1337.95	2366.14	0.579803	BRCA
TCGA-A2-A04T-01A	-249.274	1168.62	919.342	0.738512	BRCA
TCGA-E2-A15P-01A	335.95	-69.4455	266.505	0.799636	BRCA
TCGA-C8-A3M8-01A	196.864	-209.333	-12.4686	0.823549	BRCA
TCGA-LL-A5YO-01A	749.668	2795.82	3545.49	0.430794	BRCA
TCGA-OL-A66L-01A	899.873	1389.74	2289.61	0.588919	BRCA
TCGA-OL-A66K-01A	613.515	33.731	647.246	0.764845	BRCA
TCGA-E2-A1LG-01A	-1003.93	247.774	-756.152	0.880447	BRCA
TCGA-E2-A1LS-01A	-328.402	-251.247	-579.649	0.867868	BRCA
TCGA-A7-A426-01A	658.844	601.108	1259.95	0.703893	BRCA
TCGA-BH-A0B7-01A	1046.34	1683.68	2730.02	0.535478	BRCA
TCGA-AC-A2FO-01A	1138.46	1653.34	2791.8	0.527798	BRCA
TCGA-D8-A27L-01A	1152.41	977.96	2130.37	0.607648	BRCA
TCGA-AC-A2FF-01A	1610.98	1471.82	3082.81	0.491045	BRCA
TCGA-GM-A2D9-01A	545.959	647.953	1193.91	0.710745	BRCA
TCGA-A2-A0D3-01A	-181.1	472.992	291.891	0.797393	BRCA
TCGA-A2-A0EO-01A	1267.86	972.062	2239.93	0.594798	BRCA
TCGA-A2-A0T7-01A	763.312	466.376	1229.69	0.707041	BRCA
TCGA-OL-A6VO-01A	-451.842	506.454	54.6121	0.817924	BRCA
TCGA-BH-A0EI-01A	856.339	-199.644	656.695	0.763951	BRCA
TCGA-A8-A094-01A	735.22	1569.6	2304.82	0.587113	BRCA
TCGA-A8-A092-01A	214.634	181.492	396.126	0.788067	BRCA
TCGA-AC-A3W6-01A	1495.25	1661.63	3156.88	0.481544	BRCA
TCGA-BH-A0BA-01A	521.275	492.247	1013.52	0.72912	BRCA
TCGA-EW-A1OX-01A	-1280.37	-1163.12	-2443.5	0.969819	BRCA
TCGA-A2-A0CR-01A	1065.68	2726.6	3792.28	0.397827	BRCA
TCGA-D8-A1JD-01A	1089.44	786.059	1875.5	0.636929	BRCA
TCGA-C8-A26X-01A	1259.38	2088.74	3348.12	0.456755	BRCA
TCGA-A1-A0SE-01A	626.224	-32.6054	593.619	0.769893	BRCA
TCGA-A7-A4SF-01A	-122.568	340.326	217.758	0.803913	BRCA
TCGA-OL-A66O-01A	-175.378	-285.97	-461.348	0.859111	BRCA
TCGA-C8-A26W-01A	669.783	1093.31	1763.09	0.649562	BRCA
TCGA-E2-A9RU-01A	307.386	520.978	828.364	0.74745	BRCA
TCGA-AN-A0FW-01A	391.413	251.695	643.108	0.765236	BRCA
TCGA-D8-A1JC-01A	611.012	658.738	1269.75	0.70287	BRCA
TCGA-C8-A12V-01A	823.015	2938.15	3761.17	0.402012	BRCA
TCGA-A2-A04P-01A	392.275	1283.44	1675.72	0.659259	BRCA
TCGA-BH-A0W3-01A	-399.838	91.9755	-307.862	0.847363	BRCA
TCGA-BH-A0B5-01A	634.387	757.148	1391.54	0.690043	BRCA
TCGA-S3-AA10-01A	314.669	2299.66	2614.33	0.549743	BRCA
TCGA-BH-A0B0-01A	1166.34	1328.59	2494.93	0.564297	BRCA
TCGA-E2-A574-01A	-1161.52	-728.577	-1890.1	0.946836	BRCA
TCGA-AN-A0XN-01A	1749.35	1294.39	3043.74	0.496033	BRCA
TCGA-AN-A0XW-01A	1558.77	1795.89	3354.66	0.455901	BRCA
TCGA-C8-A1HF-01A	950.52	1549.66	2500.18	0.563661	BRCA
TCGA-AR-A2LO-01A	831.783	1449.92	2281.7	0.589857	BRCA
TCGA-D8-A1XA-01A	261.626	252.031	513.657	0.77733	BRCA
TCGA-BH-A0BL-01A	1485.47	1742.8	3228.27	0.472334	BRCA
TCGA-EW-A1J2-01A	1232.18	1021.99	2254.17	0.593115	BRCA
TCGA-BH-A0AZ-01A	1653.89	729.815	2383.71	0.5777	BRCA
TCGA-E9-A227-01A	822.275	1372.91	2195.18	0.600065	BRCA
TCGA-A2-A0D2-01A	229.026	1134.72	1363.74	0.69299	BRCA
TCGA-D8-A1XM-01A	1183.32	1268.26	2451.58	0.56954	BRCA
TCGA-D8-A1Y3-01A	176.329	1249.21	1425.54	0.686421	BRCA
TCGA-C8-A275-01A	484.364	1811.52	2295.88	0.588175	BRCA
TCGA-E2-A3DX-01A	1499.95	1976.17	3476.12	0.439961	BRCA
TCGA-C8-A1HM-01A	31.6209	2155.68	2187.3	0.60099	BRCA
TCGA-E2-A158-01A	-1143.68	-389.788	-1533.47	0.928705	BRCA
TCGA-AR-A0TP-01A	-593.39	-641.992	-1235.38	0.911596	BRCA
TCGA-A7-A26F-01B	1310.2	1416.42	2726.62	0.5359	BRCA
TCGA-A2-A1FW-01A	295.885	-104.608	191.277	0.806218	BRCA
TCGA-E2-A15A-06A	347.564	1720.7	2068.26	0.614863	BRCA
TCGA-BH-A0C7-01B	182.307	366.561	548.867	0.774068	BRCA
TCGA-AR-A1AJ-01A	1235.98	2622.34	3858.31	0.388915	BRCA
TCGA-E9-A1R5-01A	600.339	-57.4512	542.888	0.774623	BRCA
TCGA-A8-A09A-01A	899.791	541.64	1441.43	0.684723	BRCA
TCGA-GM-A2DC-01A	-237.972	13.9746	-223.998	0.840762	BRCA
TCGA-A2-A3KC-01A	1064.23	779.133	1843.36	0.640558	BRCA
TCGA-AO-A0J9-01A	1404.58	1782.33	3186.91	0.477676	BRCA
TCGA-E2-A14Y-01A	-559.473	-31.1608	-590.634	0.868668	BRCA
TCGA-D8-A4Z1-01A	757.366	453.744	1211.11	0.708967	BRCA
TCGA-3C-AALI-01A	243.967	1143.82	1387.78	0.690441	BRCA
TCGA-E2-A159-01A	548.08	1826.56	2374.64	0.578787	BRCA
TCGA-E2-A155-01A	-485.69	-571.771	-1057.46	0.90055	BRCA
TCGA-A8-A082-01A	299.651	357.171	656.822	0.763939	BRCA
TCGA-E2-A14R-01A	-362.376	1391.47	1029.1	0.727554	BRCA
TCGA-D8-A141-01A	1602.41	2169.34	3771.76	0.400588	BRCA
TCGA-BH-A204-01A	250.479	-434.866	-184.387	0.8376	BRCA
TCGA-E2-A109-01A	283.106	204.21	487.316	0.779756	BRCA
TCGA-C8-A1HJ-01A	-244.572	139.848	-104.724	0.831155	BRCA
TCGA-BH-A0C1-01B	731.26	849.819	1581.08	0.669641	BRCA
TCGA-D8-A1Y2-01A	1704.57	2226.76	3931.33	0.379018	BRCA
TCGA-AR-A2LJ-01A	1071.74	1853	2924.74	0.511123	BRCA
TCGA-AC-A2QH-01B	34.2675	-880.684	-846.416	0.886652	BRCA
TCGA-A2-A0YK-01A	1267.49	2123.06	3390.55	0.451206	BRCA
TCGA-E9-A22H-01A	-66.3804	481.197	414.817	0.786375	BRCA
TCGA-E2-A1L8-01A	738.166	460.816	1198.98	0.710221	BRCA
TCGA-BH-A0B8-01A	238.456	48.4478	286.904	0.797835	BRCA
TCGA-BH-A18G-01A	180.291	492.581	672.872	0.762416	BRCA
TCGA-JL-A3YX-01A	-46.2729	-274.318	-320.591	0.848354	BRCA
TCGA-S3-AA17-01A	577.094	2366.32	2943.41	0.508766	BRCA
TCGA-E2-A15M-01A	1655.61	2034.47	3690.07	0.411545	BRCA
TCGA-E2-A56Z-01A	-242.967	-78.6034	-321.57	0.84843	BRCA
TCGA-A7-A0CH-01A	355.663	-6.58624	349.076	0.7923	BRCA
TCGA-AR-A0TZ-01A	101.27	-134.204	-32.9343	0.825249	BRCA
TCGA-E2-A15I-01A	388.22	910.379	1298.6	0.699852	BRCA
TCGA-BH-A0B4-01A	1128.82	815.613	1944.43	0.629095	BRCA
TCGA-E2-A15K-06A	-1155.53	-126.305	-1281.84	0.914378	BRCA
TCGA-BH-A0WA-01A	199.641	367.945	567.586	0.772326	BRCA
TCGA-A2-A0ET-01A	-669.088	445.059	-224.029	0.840765	BRCA
TCGA-OL-A5RW-01A	-207.55	551.748	344.197	0.792736	BRCA
TCGA-A7-A13D-01B	106.164	-631.616	-525.452	0.863888	BRCA
TCGA-AN-A0FD-01A	954.476	574.611	1529.09	0.675289	BRCA
TCGA-BH-A0H7-01A	804.9	244.76	1049.66	0.72548	BRCA
TCGA-LL-A5YL-01A	482.686	1188.89	1671.57	0.659717	BRCA
TCGA-A2-A0D0-01A	-871.984	944.084	72.0999	0.816444	BRCA
TCGA-AO-A129-01A	291.877	1579.58	1871.46	0.637386	BRCA
TCGA-BH-A1EW-01A	455.814	975.494	1431.31	0.685805	BRCA
TCGA-AO-A03M-01B	334.942	1529.1	1864.05	0.638224	BRCA
TCGA-B6-A0RP-01A	962.011	743.028	1705.04	0.656017	BRCA
TCGA-E2-A15T-01A	-637.662	-557.989	-1195.65	0.909183	BRCA
TCGA-A2-A4RW-01A	663.487	555.193	1218.68	0.708183	BRCA
TCGA-A8-A08O-01A	490.843	-395.94	94.903	0.814507	BRCA
TCGA-BH-A18I-01A	1391.75	1256.93	2648.68	0.545524	BRCA
TCGA-BH-A0BM-01A	759.955	255.43	1015.38	0.728933	BRCA
TCGA-E2-A14N-01A	-622.227	860.529	238.302	0.802115	BRCA
TCGA-5L-AAT0-01A	1078.81	1296.1	2374.91	0.578754	BRCA
TCGA-BH-A6R9-01A	2072.9	1952.73	4025.63	0.366173	BRCA
TCGA-EW-A1PG-01A	836.061	151.281	987.343	0.731745	BRCA
TCGA-AN-A03Y-01A	61.696	530.105	591.801	0.770063	BRCA
TCGA-B6-A0RT-01A	954.308	3101.71	4056.02	0.362019	BRCA
TCGA-A2-A25D-01A	578.47	1964.3	2542.77	0.558487	BRCA
TCGA-A7-A56D-01A	823.302	1062.89	1886.2	0.635717	BRCA
TCGA-D8-A73W-01A	952.097	1053.74	2005.83	0.622064	BRCA
TCGA-AO-A0J5-01A	1287.77	311.886	1599.66	0.667613	BRCA
TCGA-A2-A1G6-01A	570.685	604.281	1174.97	0.712699	BRCA
TCGA-AC-A3OD-01B	1090.69	2161.29	3251.98	0.469263	BRCA
TCGA-A7-A0CJ-01A	-405.228	45.3646	-359.864	0.851392	BRCA
TCGA-A8-A07U-01A	846.694	2348.54	3195.24	0.476602	BRCA
TCGA-D8-A1XS-01A	807.743	354.174	1161.92	0.714041	BRCA
TCGA-B6-A0I8-01A	202.275	-445.134	-242.858	0.842258	BRCA
TCGA-LL-A5YM-01A	142.754	545.298	688.051	0.760973	BRCA
TCGA-E2-A15E-01A	229.203	-416.958	-187.755	0.83787	BRCA
TCGA-D8-A27G-01A	1015.67	992.478	2008.15	0.621798	BRCA
TCGA-BH-A1EX-01A	1079.56	900.013	1979.58	0.625077	BRCA
TCGA-A8-A076-01A	883.574	614.95	1498.52	0.678591	BRCA
TCGA-EW-A1OV-01A	949.409	2638.05	3587.46	0.425226	BRCA
TCGA-B6-A0X7-01A	691.422	-115.842	575.581	0.77158	BRCA
TCGA-B6-A0WT-01A	649.746	-49.1065	600.639	0.769235	BRCA
TCGA-A2-A4S3-01A	31.5692	996.983	1028.55	0.727609	BRCA
TCGA-BH-A0BZ-01A	1297.52	1795.23	3092.75	0.489774	BRCA
TCGA-OL-A5RU-01A	377.554	1637.63	2015.18	0.620989	BRCA
TCGA-D8-A73U-01A	1582.49	2963.59	4546.08	0.294084	BRCA
TCGA-A2-A0YT-01A	-146.644	159.682	13.0378	0.821419	BRCA
TCGA-A1-A0SK-01A	-1379.81	-1259.75	-2639.56	0.976433	BRCA
TCGA-E9-A295-01A	549.89	259.247	809.137	0.749322	BRCA
TCGA-AR-A1AR-01A	1100.71	1872.19	2972.9	0.505035	BRCA
TCGA-D8-A1XY-01A	1014.13	188.061	1202.19	0.709889	BRCA
TCGA-LL-A8F5-01A	30.7333	1100.7	1131.44	0.717166	BRCA
TCGA-E9-A1R6-01A	167.539	-113.136	54.4031	0.817941	BRCA
TCGA-BH-A1FL-01A	160.862	-115.998	44.8646	0.818746	BRCA
TCGA-E9-A1RE-01A	-84.5039	-380.829	-465.333	0.85941	BRCA
TCGA-D8-A1JN-01A	-904.219	135.142	-769.077	0.881345	BRCA
TCGA-D8-A145-01A	869.722	551.96	1421.68	0.686833	BRCA
TCGA-B6-A0IK-01A	25.1592	427.668	452.827	0.782916	BRCA
TCGA-C8-A1HE-01A	146.09	244.901	390.991	0.788531	BRCA
TCGA-A8-A0AB-01A	-214.403	-776.11	-990.514	0.896234	BRCA
TCGA-EW-A1J3-01A	189.458	175.213	364.671	0.790901	BRCA
TCGA-GI-A2C8-01A	1493.5	1192.24	2685.74	0.540956	BRCA
TCGA-A2-A0YJ-01A	-634.417	-327.783	-962.2	0.894383	BRCA
TCGA-A8-A0A7-01A	1529.33	2736.27	4265.6	0.333174	BRCA
TCGA-A8-A08L-01A	170.923	1115.78	1286.7	0.701098	BRCA
TCGA-BH-A0H6-01A	645.707	-144.128	501.579	0.778444	BRCA
TCGA-D8-A1XL-01A	223.436	1664.53	1887.97	0.635516	BRCA
TCGA-E2-A10B-01A	596.787	451.845	1048.63	0.725584	BRCA
TCGA-E9-A228-01A	41.448	250.212	291.66	0.797414	BRCA
TCGA-A2-A3KD-01A	269.775	268.677	538.452	0.775035	BRCA
TCGA-AQ-A7U7-01A	1603.69	2598.75	4202.44	0.341902	BRCA
TCGA-AO-A1KS-01A	268.783	226.774	495.557	0.778999	BRCA
TCGA-A7-A0DC-01B	98.0288	-428.215	-330.186	0.849099	BRCA
TCGA-BH-A0EB-01A	1284.64	1527.04	2811.68	0.525317	BRCA
TCGA-C8-A12W-01A	993.614	738.606	1732.22	0.653	BRCA
TCGA-AR-A24L-01A	990.954	102.57	1093.52	0.721033	BRCA
TCGA-EW-A1PB-01A	126.52	2440.33	2566.85	0.55555	BRCA
TCGA-D8-A1JJ-01A	893.097	502.568	1395.67	0.689604	BRCA
TCGA-C8-A12Z-01A	-78.0504	-299.764	-377.815	0.852771	BRCA
TCGA-A8-A09X-01A	1122.51	1729.15	2851.66	0.520314	BRCA
TCGA-AC-A62Y-01A	647.658	1280.73	1928.39	0.630925	BRCA
TCGA-AC-A3YJ-01A	-205.754	804.137	598.382	0.769446	BRCA
TCGA-E9-A22G-01A	-922.205	130.642	-791.563	0.882899	BRCA
TCGA-GM-A5PX-01A	971.248	560.671	1531.92	0.674983	BRCA
TCGA-A2-A4RX-01A	963.015	893.061	1856.08	0.639124	BRCA
TCGA-B6-A0WW-01A	367.317	-60.4914	306.825	0.796068	BRCA
TCGA-A2-A0SV-01A	837.191	1183.79	2020.98	0.620321	BRCA
TCGA-AR-A24U-01A	1272.11	1913.92	3186.03	0.47779	BRCA
TCGA-B6-A0X0-01A	-717.611	-273.939	-991.55	0.896301	BRCA
TCGA-BH-A0EA-01A	890.843	505.289	1396.13	0.689554	BRCA
TCGA-LL-A440-01A	1649.03	1658.72	3307.75	0.462018	BRCA
TCGA-A1-A0SQ-01A	-70.7925	168.761	97.9684	0.814246	BRCA
TCGA-A8-A09N-01A	312.997	219.511	532.508	0.775586	BRCA
TCGA-AC-A3QQ-01B	1023	759.77	1782.77	0.647363	BRCA
TCGA-BH-A18V-06A	282.294	2497.27	2779.56	0.529322	BRCA
TCGA-BH-A18H-01A	553.012	1841.14	2394.15	0.576449	BRCA
TCGA-E2-A1LH-01A	614.984	2214.72	2829.7	0.523064	BRCA
TCGA-C8-A27A-01A	-477.268	-413.382	-890.65	0.889635	BRCA
TCGA-E9-A1R4-01A	614.298	1697.13	2311.43	0.586328	BRCA
TCGA-A2-A3XU-01A	-1108.37	-661.566	-1769.94	0.941014	BRCA
TCGA-HN-A2NL-01A	-799.179	617.833	-181.346	0.837356	BRCA
TCGA-BH-A0BO-01A	1341.75	1179.41	2521.16	0.561114	BRCA
TCGA-D8-A1Y0-01A	995.391	1305.51	2300.9	0.587579	BRCA
TCGA-B6-A40B-01A	456.737	281.607	738.344	0.756162	BRCA
TCGA-PL-A8LX-01A	-322.686	403.908	81.2226	0.81567	BRCA
TCGA-B6-A1KF-01A	-172.903	-820.039	-992.942	0.896392	BRCA
TCGA-AO-A0J7-01A	-350.14	-470.24	-820.38	0.884878	BRCA
TCGA-EW-A2FV-01A	660.29	1102.95	1763.24	0.649545	BRCA
TCGA-AR-A252-01A	1271.05	2441.36	3712.41	0.408556	BRCA
TCGA-AN-A0XR-01A	-181.811	-290.294	-472.105	0.859918	BRCA
TCGA-A2-A0YC-01A	676.779	592.504	1269.28	0.702919	BRCA
TCGA-A8-A07P-01A	584.171	488.87	1073.04	0.723113	BRCA
TCGA-E9-A3X8-01A	945.23	1515.2	2460.43	0.568472	BRCA
TCGA-AC-A2B8-01A	1271.63	1169.28	2440.9	0.570827	BRCA
TCGA-AO-A0JL-01A	26.9194	-8.2661	18.6533	0.820949	BRCA
TCGA-D8-A27W-01A	540.987	570.733	1111.72	0.71918	BRCA
TCGA-B6-A0RO-01A	-404.95	-139.442	-544.391	0.865285	BRCA
TCGA-BH-A0DE-01A	1130.03	1028.01	2158.04	0.604418	BRCA
TCGA-D8-A147-01A	-55.636	915.058	859.422	0.744413	BRCA
TCGA-BH-A202-01A	528.955	1051.16	1580.11	0.669746	BRCA
TCGA-BH-A18R-01A	-194.748	379.444	184.696	0.806789	BRCA
TCGA-B6-A0RV-01A	143.587	847.128	990.715	0.731408	BRCA
TCGA-D8-A27P-01A	196.91	-215.323	-18.4125	0.824044	BRCA
TCGA-BH-A0W7-01A	1184.21	1757.37	2941.58	0.508998	BRCA
TCGA-AC-A7VB-01A	-894.088	-848.101	-1742.19	0.939628	BRCA
TCGA-AN-A046-01A	899.918	1510.04	2409.96	0.57455	BRCA
TCGA-A2-A0SX-01A	850.909	1987.72	2838.63	0.521947	BRCA
TCGA-A8-A06N-01A	-1488.65	-537.236	-2025.88	0.95306	BRCA
TCGA-BH-A8G0-01A	1326.96	1792.13	3119.09	0.486399	BRCA
TCGA-BH-A0HP-01A	773.788	695.63	1469.42	0.681723	BRCA
TCGA-BH-A18U-01A	497.188	519.471	1016.66	0.728805	BRCA
TCGA-AN-A0AS-01A	940.482	697.389	1637.87	0.663426	BRCA
TCGA-AO-A0JC-01A	719.498	3641.84	4361.34	0.319892	BRCA
TCGA-BH-A1F2-01A	1089.81	307.625	1397.43	0.689416	BRCA
TCGA-BH-A18M-01A	1026.35	531.353	1557.7	0.672185	BRCA
TCGA-C8-A12L-01A	-287.321	283.604	-3.71722	0.82282	BRCA
TCGA-E9-A1R7-01A	-288.133	-537.883	-826.017	0.885263	BRCA
TCGA-BH-A1FH-01A	1624.94	440.548	2065.49	0.615184	BRCA
TCGA-AR-A24V-01A	1522.3	852.331	2374.64	0.578787	BRCA
TCGA-AC-A6IX-01A	1140.29	997.877	2138.16	0.606739	BRCA
TCGA-D8-A1JH-01A	1235.12	972.028	2207.15	0.598658	BRCA
TCGA-BH-A1FE-01A	1176.21	1560.62	2736.82	0.534635	BRCA
TCGA-A2-A25C-01A	661.086	436.492	1097.58	0.720621	BRCA
TCGA-B6-A0IQ-01A	-624.886	417.907	-206.98	0.839407	BRCA
TCGA-AO-A0JI-01A	-483.668	-122.405	-606.074	0.869789	BRCA
TCGA-B6-A0IA-01A	-817.862	-289.642	-1107.5	0.903719	BRCA
TCGA-E2-A1L7-01A	350.836	1440.45	1791.29	0.646409	BRCA
TCGA-BH-A18F-01A	976.339	851.575	1827.91	0.642298	BRCA
TCGA-C8-A1HI-01A	307.957	83.8535	391.81	0.788457	BRCA
TCGA-A2-A0YD-01A	1461.9	1226.2	2688.1	0.540665	BRCA
TCGA-A8-A06U-01A	-50.882	635.205	584.323	0.770763	BRCA
TCGA-BH-A18S-01A	-303.503	119.119	-184.384	0.8376	BRCA
TCGA-A8-A08S-01A	93.9875	226.974	320.962	0.794811	BRCA
TCGA-A8-A08C-01A	-18.7172	-62.234	-80.9511	0.829209	BRCA
TCGA-C8-A1HO-01A	-117.915	-204.962	-322.876	0.848531	BRCA
TCGA-AO-A0JG-01A	630.169	1281.55	1911.72	0.632821	BRCA
TCGA-E9-A1NF-01A	1746.91	871.189	2618.1	0.54928	BRCA
TCGA-AO-A0J6-01A	-665.495	1308.99	643.499	0.765199	BRCA
TCGA-LL-A5YP-01A	1161.99	969.615	2131.6	0.607504	BRCA
TCGA-BH-A0DI-01A	1532.54	1119.98	2652.52	0.545051	BRCA
TCGA-BH-A1FJ-01A	-319.468	-549.966	-869.435	0.888209	BRCA
TCGA-UU-A93S-01A	-752.388	386.317	-366.071	0.851869	BRCA
TCGA-A2-A0YE-01A	-12.5128	-225.118	-237.631	0.841844	BRCA
TCGA-BH-A209-01A	546.015	2367.61	2913.63	0.512525	BRCA
TCGA-OL-A5RX-01A	284.633	567.379	852.012	0.745139	BRCA
TCGA-E2-A15D-01A	531.534	365.337	896.871	0.740732	BRCA
TCGA-D8-A27H-01A	636.674	307.435	944.11	0.736056	BRCA
TCGA-BH-A1F6-01A	433.397	1280.18	1713.58	0.65507	BRCA
TCGA-A1-A0SD-01A	898.425	450.961	1349.39	0.694507	BRCA
TCGA-A7-A26J-01B	1079.65	959.072	2038.72	0.618277	BRCA
TCGA-D8-A1XC-01A	-923.426	-337.027	-1260.45	0.913102	BRCA
TCGA-A2-A04R-01A	38.8264	-564.639	-525.813	0.863915	BRCA
TCGA-LD-A66U-01A	693.39	1423.31	2116.7	0.60924	BRCA
TCGA-E2-A15O-01A	-480.147	-28.1082	-508.255	0.862614	BRCA
TCGA-AR-A24T-01A	1496.52	722.671	2219.2	0.597241	BRCA
TCGA-BH-A0HO-01A	513.972	865.234	1379.21	0.691351	BRCA
TCGA-A7-A6VW-01A	-22.7815	869.097	846.316	0.745697	BRCA
TCGA-BH-A0HY-01A	320.409	-299.037	21.3727	0.820721	BRCA
TCGA-3C-AALJ-01A	519.446	1143.4	1662.84	0.660679	BRCA
TCGA-BH-AB28-01A	525.979	979.249	1505.23	0.677868	BRCA
TCGA-A7-A0CG-01A	1221.18	1465.89	2687.08	0.540791	BRCA
TCGA-A8-A08H-01A	1919.69	2547.1	4466.79	0.305188	BRCA
TCGA-B6-A0WV-01A	-685.229	-952.025	-1637.25	0.934246	BRCA
TCGA-D8-A1XF-01A	-826.391	-390.038	-1216.43	0.910448	BRCA
TCGA-BH-A0BQ-01A	1131.42	1081.76	2213.18	0.597949	BRCA
TCGA-EW-A1PC-01B	-355.497	-336.758	-692.255	0.875961	BRCA
TCGA-A8-A08I-01A	15.9734	2235.64	2251.62	0.593417	BRCA
TCGA-B6-A0X4-01A	-1235.87	-921.504	-2157.38	0.958726	BRCA
TCGA-E9-A2JS-01A	231.64	42.3685	274.009	0.798974	BRCA
TCGA-A8-A096-01A	1400.75	1764.07	3164.82	0.480522	BRCA
TCGA-B6-A0WY-01A	689.788	525.586	1215.37	0.708525	BRCA
TCGA-A8-A09E-01A	-189.951	-231.335	-421.287	0.856086	BRCA
TCGA-BH-A1ES-06A	-774.742	-286.566	-1061.31	0.900795	BRCA
TCGA-EW-A1OW-01A	579.373	484.36	1063.73	0.724057	BRCA
TCGA-D8-A1XD-01A	471.18	-742.644	-271.464	0.844514	BRCA
TCGA-E9-A54X-01A	-1749.62	-1047.96	-2797.58	0.981176	BRCA
TCGA-B6-A0RG-01A	82.5159	-342.264	-259.748	0.843592	BRCA
TCGA-A8-A097-01A	920.81	669.753	1590.56	0.668606	BRCA
TCGA-A2-A0CX-01A	1022.27	980.58	2002.85	0.622406	BRCA
TCGA-E9-A5FK-01A	807.585	2403.66	3211.25	0.474535	BRCA
TCGA-C8-A8HQ-01A	1011.67	1135.15	2146.82	0.605728	BRCA
TCGA-BH-A0BP-01A	1165.72	357.189	1522.91	0.675957	BRCA
TCGA-B6-A0RL-01A	-2035.14	-839.72	-2874.86	0.983304	BRCA
TCGA-A8-A08F-01A	846.464	1476.73	2323.19	0.584928	BRCA
TCGA-A2-A0CK-01A	521.563	720.162	1241.73	0.70579	BRCA
TCGA-E9-A1N4-01A	1018.57	1429.14	2447.71	0.570006	BRCA
TCGA-D8-A1XZ-01A	688.92	754.284	1443.2	0.684533	BRCA
TCGA-AR-A1AS-01A	121.514	110.204	231.718	0.802692	BRCA
TCGA-EW-A424-01A	421.752	-285.538	136.214	0.810974	BRCA
TCGA-A7-A3RF-01A	-247.148	-439.493	-686.641	0.875563	BRCA
TCGA-AR-A24H-01A	-162.895	638.357	475.461	0.780845	BRCA
TCGA-A8-A06T-01A	337.119	499.005	836.124	0.746693	BRCA
TCGA-C8-A1HL-01A	788.533	400.936	1189.47	0.711204	BRCA
TCGA-D8-A1X8-01A	876.902	907.626	1784.53	0.647166	BRCA
TCGA-AO-A1KT-01A	766.267	540.116	1306.38	0.699035	BRCA
TCGA-B6-A0RQ-01A	-87.8715	-349.972	-437.844	0.85734	BRCA
TCGA-AR-A1AQ-01A	498.852	1976.68	2475.53	0.566646	BRCA
TCGA-OL-A5D6-01A	1004.7	619.673	1624.37	0.664908	BRCA
TCGA-A8-A091-01A	187.178	122.738	309.915	0.795794	BRCA
TCGA-A7-A4SE-01A	681.899	338.238	1020.14	0.728456	BRCA
TCGA-AC-A2FE-01A	1119.33	2032.04	3151.37	0.482253	BRCA
TCGA-C8-A26Z-01A	139.233	-385.128	-245.895	0.842498	BRCA
TCGA-C8-A12Y-01A	388.78	351.054	739.833	0.756019	BRCA
TCGA-A7-A13F-01A	120.876	213.434	334.31	0.79362	BRCA
TCGA-BH-A28Q-01A	483.645	194.615	678.26	0.761904	BRCA
TCGA-GM-A5PV-01A	-548.7	551.105	2.40562	0.822308	BRCA
TCGA-A7-A4SC-01A	749.195	641.527	1390.72	0.690129	BRCA
TCGA-A8-A09G-01A	177.136	1104.01	1281.15	0.701679	BRCA
TCGA-E2-A15H-01A	140.973	-130.153	10.8209	0.821605	BRCA
TCGA-A7-A13E-01B	1290.48	1505.94	2796.42	0.527221	BRCA
TCGA-B6-A0IH-01A	964.244	1043.11	2007.36	0.621889	BRCA
TCGA-A2-A1G4-01A	-334.635	180.747	-153.889	0.835146	BRCA
TCGA-A8-A093-01A	634.106	-346.257	287.848	0.797751	BRCA
TCGA-C8-A12O-01A	1173.36	859.154	2032.52	0.618992	BRCA
TCGA-AO-A1KQ-01A	326.591	1131.14	1457.73	0.682978	BRCA
TCGA-AR-A256-01A	-64.2538	393.788	329.534	0.794047	BRCA
TCGA-OL-A66I-01A	996.469	2661.39	3657.86	0.41585	BRCA
TCGA-C8-A3M7-01A	755.625	553.306	1308.93	0.698768	BRCA
TCGA-A2-A04W-01A	627.885	305.547	933.433	0.737116	BRCA
TCGA-OL-A97C-01A	468.134	724.478	1192.61	0.710879	BRCA
TCGA-AR-A1AM-01A	690.11	707.378	1397.49	0.68941	BRCA
TCGA-AR-A2LR-01A	756.622	6.70304	763.325	0.753758	BRCA
TCGA-EW-A1OZ-01A	657.711	736.251	1393.96	0.689785	BRCA
TCGA-A1-A0SF-01A	539.955	926.267	1466.22	0.682066	BRCA
TCGA-A1-A0SJ-01A	550.342	195.559	745.901	0.755436	BRCA
TCGA-D8-A1JU-01A	1772.08	1066.76	2838.84	0.52192	BRCA
TCGA-A8-A07F-01A	441.079	478.676	919.754	0.738471	BRCA
TCGA-A7-A6VY-01A	579.537	1473.58	2053.12	0.616615	BRCA
TCGA-A2-A0CU-01A	255.756	-139.578	116.178	0.812691	BRCA
TCGA-E9-A1NE-01A	1071.75	2407.83	3479.59	0.439504	BRCA
TCGA-A7-A0D9-01A	90.4406	-431.603	-341.162	0.849949	BRCA
TCGA-C8-A12K-01A	555.422	2407.72	2963.14	0.50627	BRCA
TCGA-A8-A07O-01A	-223.051	766.563	543.512	0.774566	BRCA
TCGA-C8-A12U-01A	-765.94	897.194	131.254	0.8114	BRCA
TCGA-C8-A8HP-01A	456.2	1763.04	2219.24	0.597236	BRCA
TCGA-A2-A3XV-01A	231.017	473.129	704.145	0.759438	BRCA
TCGA-BH-A0AW-01A	1139.42	2231.27	3370.69	0.453805	BRCA
TCGA-AN-A0FF-01A	620.718	977.927	1598.64	0.667724	BRCA
TCGA-AR-A24M-01A	948.364	294.97	1243.33	0.705623	BRCA
TCGA-E2-A2P6-01A	85.5379	423.438	508.976	0.777762	BRCA
TCGA-C8-A130-01A	521.574	274.289	795.863	0.750611	BRCA
TCGA-C8-A274-01A	-395.093	-7.48511	-402.578	0.854664	BRCA
TCGA-D8-A73X-01A	635.876	276.723	912.599	0.739179	BRCA
TCGA-AO-A0JA-01A	1221.46	806.607	2028.06	0.619506	BRCA
TCGA-LL-A5YN-01A	297.846	2364	2661.85	0.543903	BRCA
TCGA-D8-A1XB-01A	891.529	-37.3393	854.189	0.744926	BRCA
TCGA-LL-A6FP-01A	-1019.87	-479.264	-1499.13	0.926824	BRCA
TCGA-A7-A26E-01B	1127.63	459.177	1586.8	0.669017	BRCA
TCGA-A7-A6VX-01A	570.367	181.973	752.34	0.754817	BRCA
TCGA-AC-A6IW-01A	-106.992	2333.38	2226.39	0.596394	BRCA
TCGA-BH-A0C3-01A	1320.53	1222.05	2542.58	0.55851	BRCA
TCGA-E2-A1L9-01A	1413.08	914.688	2327.77	0.584384	BRCA
TCGA-BH-A1EV-01A	509.678	-194.353	315.325	0.795313	BRCA
TCGA-A2-A3XX-01A	90.3914	778.115	868.507	0.743522	BRCA
TCGA-E9-A1NA-01A	939.623	1008.48	1948.1	0.628677	BRCA
TCGA-EW-A1OY-01A	-98.4601	225.898	127.438	0.811727	BRCA
TCGA-BH-A0AU-01A	681.413	550.317	1231.73	0.706829	BRCA
TCGA-B6-A0WS-01A	898.596	1445.28	2343.88	0.582463	BRCA
TCGA-B6-A0I5-01A	346.497	697.677	1044.17	0.726034	BRCA
TCGA-E2-A14P-01A	-382.569	666.826	284.257	0.798069	BRCA
TCGA-GM-A2DF-01A	598.586	1697.73	2296.31	0.588124	BRCA
TCGA-AQ-A04H-01B	-131.695	-183.336	-315.031	0.847921	BRCA
TCGA-AC-A6NO-01A	-39.1638	-178.728	-217.891	0.840277	BRCA
TCGA-BH-A0E9-01B	384.367	519.863	904.23	0.740006	BRCA
TCGA-BH-A0B1-01A	624.646	205.268	829.914	0.747299	BRCA
TCGA-AR-A0TW-01A	165.125	1207.56	1372.68	0.692043	BRCA
TCGA-AN-A0FX-01A	299.324	-169.745	129.58	0.811543	BRCA
TCGA-BH-A0BD-01A	760.328	1112.57	1872.89	0.637223	BRCA
TCGA-D8-A1JA-01A	745.312	303.046	1048.36	0.725611	BRCA
TCGA-S3-AA11-01A	-381.092	-526.266	-907.357	0.890753	BRCA
TCGA-AO-A03T-01A	-232.738	703.542	470.804	0.781272	BRCA
TCGA-AC-A3YI-01A	1162.5	808.527	1971.03	0.626056	BRCA
TCGA-BH-A0B2-01A	1496.35	1814.24	3310.59	0.461649	BRCA
TCGA-LL-A7T0-01A	24.3246	708.684	733.008	0.756675	BRCA
TCGA-BH-A0DH-01A	206.784	482.434	689.218	0.760862	BRCA
TCGA-AC-A8OQ-01A	891.713	1512.34	2404.05	0.575261	BRCA
TCGA-C8-A12N-01A	1068.61	767.221	1835.83	0.641407	BRCA
TCGA-AO-A03U-01B	1098.98	1971.31	3070.29	0.492645	BRCA
TCGA-C8-A12T-01A	912.55	446.326	1358.88	0.693504	BRCA
TCGA-AO-A0J2-01A	-177.247	1076.6	899.354	0.740487	BRCA
TCGA-D8-A27R-01A	666.083	904.614	1570.7	0.670772	BRCA
TCGA-A2-A0EU-01A	206.126	-38.2972	167.829	0.80825	BRCA
TCGA-AO-A12D-01A	1146.95	1699.36	2846.31	0.520984	BRCA
TCGA-D8-A1XT-01A	1174.15	882.259	2056.41	0.616234	BRCA
TCGA-A2-A0CW-01A	-446.976	544.146	97.1698	0.814314	BRCA
TCGA-E2-A10F-01A	1314.31	1315.99	2630.3	0.547783	BRCA
TCGA-BH-A0E7-01A	53.0611	-458.78	-405.719	0.854903	BRCA
TCGA-D8-A1XG-01A	-18.1995	-95.872	-114.071	0.831917	BRCA
TCGA-E9-A1N8-01A	-693.605	-476.721	-1170.33	0.907628	BRCA
TCGA-E2-A2P5-01A	381.601	280.68	662.281	0.763422	BRCA
TCGA-C8-A278-01A	1209.41	1713.5	2922.91	0.511355	BRCA
TCGA-A8-A08R-01A	573.653	1467.99	2041.64	0.61794	BRCA
TCGA-E2-A15A-01A	617.56	898.984	1516.54	0.676646	BRCA
TCGA-D8-A1JT-01A	-308.848	192.029	-116.819	0.832141	BRCA
TCGA-D8-A142-01A	980.755	817.397	1798.15	0.64564	BRCA
TCGA-A2-A3Y0-01A	-333.793	1424.5	1090.71	0.72132	BRCA
TCGA-AQ-A0Y5-01A	1059.61	340.927	1400.53	0.689086	BRCA
TCGA-A8-A07W-01A	404.603	571.677	976.28	0.732851	BRCA
TCGA-A1-A0SM-01A	895.136	471.355	1366.49	0.692699	BRCA
TCGA-AC-A3EH-01A	247.942	289.981	537.923	0.775084	BRCA
TCGA-MS-A51U-01A	809.453	683.811	1493.26	0.679158	BRCA
TCGA-AR-A24K-01A	-149.889	-553.38	-703.269	0.87674	BRCA
TCGA-AC-A2BM-01A	110.946	764.603	875.549	0.742831	BRCA
TCGA-A2-A3XY-01A	1095.12	1571.36	2666.47	0.543333	BRCA
TCGA-E2-A14W-01A	-425.686	-653.901	-1079.59	0.901957	BRCA
TCGA-BH-A1F8-01A	316.635	115.64	432.276	0.784789	BRCA
TCGA-E9-A1RA-01A	385.322	465.604	850.925	0.745246	BRCA
TCGA-A8-A0A6-01A	733.208	1812.67	2545.88	0.558108	BRCA
TCGA-AC-A7VC-01A	925.297	653.982	1579.28	0.669837	BRCA
TCGA-C8-A27B-01A	-111.945	1586.74	1474.79	0.681146	BRCA
TCGA-S3-AA15-01A	1373.49	2475.94	3849.43	0.390116	BRCA
TCGA-BH-A1ES-01A	422.242	-594.406	-172.164	0.836618	BRCA
TCGA-E2-A1L6-01A	489.561	407.992	897.553	0.740664	BRCA
TCGA-E9-A1R0-01A	740.51	618.972	1359.48	0.69344	BRCA
TCGA-BH-A0B6-01A	1038.97	2575.74	3614.71	0.421603	BRCA
TCGA-B6-A0RN-01A	675.404	-164.834	510.57	0.777615	BRCA
TCGA-A8-A09W-01A	771.938	577.893	1349.83	0.69446	BRCA
TCGA-EW-A1P3-01A	432.448	425.162	857.61	0.744591	BRCA
TCGA-A2-A0T6-01A	1649	1413.19	3062.19	0.493679	BRCA
TCGA-A7-A5ZW-01A	1296.04	761.026	2057.06	0.616159	BRCA
TCGA-BH-A203-01A	353.795	1058.74	1412.53	0.687809	BRCA
TCGA-DS-A7WI-01A	-1398.72	872.085	-526.64	0.863976	CESC
TCGA-EX-A449-01A	-1754.37	-81.5112	-1835.88	0.944245	CESC
TCGA-VS-A958-01A	-726.375	2261.18	1534.81	0.67467	CESC
TCGA-MY-A5BE-01A	80.9368	3130.42	3211.36	0.474521	CESC
TCGA-C5-A905-01A	-1793.14	114.164	-1678.97	0.936412	CESC
TCGA-Q1-A73Q-01A	-1346.08	39.9228	-1306.15	0.915817	CESC
TCGA-BI-A0VR-01A	-483.549	1630.29	1146.74	0.715599	CESC
TCGA-EK-A2PK-01A	-293.939	2036.92	1742.98	0.651803	CESC
TCGA-FU-A3WB-01A	-1201.83	-152.477	-1354.3	0.918632	CESC
TCGA-MA-AA41-01A	-1328.94	551.327	-777.615	0.881936	CESC
TCGA-IR-A3LK-01A	-1343.77	1028.74	-315.029	0.847921	CESC
TCGA-VS-A952-01A	-1761.85	-63.655	-1825.51	0.943743	CESC
TCGA-C5-A8YT-01A	53.9607	340.933	394.894	0.788178	CESC
TCGA-EA-A5ZD-01A	-419.624	1429.73	1010.1	0.729464	CESC
TCGA-C5-A1MI-01A	-824.819	719.321	-105.498	0.831218	CESC
TCGA-EK-A2RO-01A	-208.689	349.843	141.154	0.810549	CESC
TCGA-FU-A3YQ-01A	15.6975	1827.24	1842.93	0.640607	CESC
TCGA-C5-A7CL-01A	-717.287	525.966	-191.322	0.838156	CESC
TCGA-VS-A9UB-01A	-837.032	2237.57	1400.53	0.689086	CESC
TCGA-C5-A1BM-01A	-346.633	1803.56	1456.92	0.683064	CESC
TCGA-C5-A2LY-01A	-600.07	2185.87	1585.8	0.669126	CESC
TCGA-EA-A50E-01A	329.264	797.208	1126.47	0.717674	CESC
TCGA-ZJ-AAXU-01A	-913.313	1521.84	608.527	0.768494	CESC
TCGA-HM-A6W2-01A	-340.629	309.245	-31.3836	0.825121	CESC
TCGA-C5-A1MQ-01A	67.7184	2046.89	2114.61	0.609484	CESC
TCGA-C5-A1BE-01B	-962.571	545.826	-416.745	0.855742	CESC
TCGA-C5-A1MN-01A	-1360.9	228.637	-1132.26	0.905269	CESC
TCGA-VS-A9U7-01A	-837.835	1551.56	713.723	0.758523	CESC
TCGA-ZJ-AB0I-01A	-1096.92	642.71	-454.213	0.858574	CESC
TCGA-LP-A4AX-01A	-251.067	1974.33	1723.26	0.653996	CESC
TCGA-JW-A5VH-01A	-781.986	-927.305	-1709.29	0.937965	CESC
TCGA-C5-A902-01A	-1411.5	1512.24	100.739	0.814009	CESC
TCGA-FU-A23L-01A	-927.487	1555.7	628.209	0.766642	CESC
TCGA-FU-A3NI-01A	-620.938	589.614	-31.324	0.825116	CESC
TCGA-VS-A9UT-01A	197.275	2573.33	2770.61	0.530437	CESC
TCGA-C5-A8YR-01A	-701.073	1510.15	809.072	0.749328	CESC
TCGA-VS-A94X-01A	-1503.68	429.786	-1073.89	0.901596	CESC
TCGA-VS-A8EK-01A	-1556.61	410.774	-1145.83	0.906113	CESC
TCGA-FU-A3HZ-01A	-1023.64	186.728	-836.911	0.886005	CESC
TCGA-ZJ-AAXT-01A	-1227.29	569.644	-657.649	0.873499	CESC
TCGA-C5-A2LT-01A	-287.977	1232.94	944.964	0.735971	CESC
TCGA-WL-A834-01A	-998.5	-90.3138	-1088.81	0.902541	CESC
TCGA-FU-A40J-01A	-807.064	976.766	169.702	0.808088	CESC
TCGA-MU-A5YI-01A	375.921	1076.66	1452.58	0.683529	CESC
TCGA-MA-AA3W-01A	-812.136	2272.89	1460.75	0.682654	CESC
TCGA-EK-A2PG-01A	-2003.48	41.6657	-1961.82	0.95017	CESC
TCGA-UC-A7PG-06A	-759.079	1518.72	759.64	0.754113	CESC
TCGA-EA-A5ZE-01A	19.5272	1609.41	1628.94	0.664407	CESC
TCGA-4J-AA1J-01A	-679.079	98.5943	-580.485	0.867929	CESC
TCGA-C5-A7CH-01A	-957.232	203.34	-753.892	0.880289	CESC
TCGA-C5-A8XH-01A	-919.689	1130.08	210.387	0.804556	CESC
TCGA-JW-A69B-01A	-674.741	821.367	146.626	0.810079	CESC
TCGA-ZX-AA5X-01A	645.443	1535.86	2181.31	0.601693	CESC
TCGA-VS-A9V0-01A	-1523.72	-600.55	-2124.27	0.957333	CESC
TCGA-EA-A97N-01A	-278.835	258.921	-19.9146	0.824168	CESC
TCGA-Q1-A73S-01A	-1351.93	-562.388	-1914.32	0.947974	CESC
TCGA-ZJ-AAXA-01A	-897.346	-39.2377	-936.584	0.892694	CESC
TCGA-DS-A0VL-01A	-1126.36	962.283	-164.079	0.835968	CESC
TCGA-C5-A1BN-01B	-1682.58	-312.66	-1995.24	0.951688	CESC
TCGA-EK-A2IR-01A	-1641.87	-900.338	-2542.21	0.97325	CESC
TCGA-C5-A2M1-01A	-1233.81	1394.25	160.43	0.808889	CESC
TCGA-C5-A7CJ-01A	175.804	1556.9	1732.7	0.652947	CESC
TCGA-EA-A1QT-01A	-1046.65	436.736	-609.917	0.870067	CESC
TCGA-VS-A957-01A	-2048.28	-53.1625	-2101.45	0.956359	CESC
TCGA-JW-A5VK-01A	-1658.9	-92.4437	-1751.34	0.940087	CESC
TCGA-EK-A2R7-01A	-942.695	1070.79	128.094	0.811671	CESC
TCGA-EA-A4BA-01A	-636.503	-831.632	-1468.13	0.925106	CESC
TCGA-EA-A411-01A	190.699	663.866	854.565	0.744889	CESC
TCGA-HM-A6W2-06A	-1571.6	-714.201	-2285.8	0.963915	CESC
TCGA-C5-A7UE-01A	-1527.74	425.096	-1102.64	0.903413	CESC
TCGA-JW-A5VI-01A	-380.591	980.522	599.931	0.769301	CESC
TCGA-VS-A9UD-01A	-935.963	2354.54	1418.58	0.687164	CESC
TCGA-DS-A0VN-01A	-54.4252	2143.07	2088.64	0.612501	CESC
TCGA-HM-A3JK-01A	649.31	1136.77	1786.08	0.646993	CESC
TCGA-LP-A5U3-01A	-1184.43	984.184	-200.245	0.838869	CESC
TCGA-DG-A2KH-01A	-2399.84	-272.486	-2672.32	0.97746	CESC
TCGA-C5-A2LS-01A	-2159.44	-235.999	-2395.44	0.968075	CESC
TCGA-IR-A3LH-01A	643.447	2618.2	3261.65	0.46801	CESC
TCGA-Q1-A5R3-01A	-1221.99	1205.73	-16.2573	0.823864	CESC
TCGA-MA-AA3X-01A	-287.683	1340.14	1052.46	0.725197	CESC
TCGA-VS-A954-01A	-733.538	466.813	-266.724	0.844141	CESC
TCGA-EA-A3HS-01A	-809.985	711.285	-98.7008	0.830663	CESC
TCGA-EA-A3HR-01A	-1013.18	292.642	-720.543	0.877956	CESC
TCGA-ZJ-AB0H-01A	-213.779	1777.94	1564.16	0.671483	CESC
TCGA-JX-A3Q0-01A	-921.204	1414.32	493.116	0.779223	CESC
TCGA-DS-A3LQ-01A	-22.2704	589.64	567.369	0.772346	CESC
TCGA-EK-A2R8-01A	-998.536	468.679	-529.857	0.864214	CESC
TCGA-FU-A3TX-01A	-1099.76	866.187	-233.573	0.841522	CESC
TCGA-EA-A556-01A	-156.644	-350.41	-507.054	0.862525	CESC
TCGA-VS-A9UO-01A	-2373.54	-65.7017	-2439.24	0.969666	CESC
TCGA-EX-A3L1-01A	-478.916	1086.77	607.852	0.768558	CESC
TCGA-C5-A7CM-01A	-946.228	-181.064	-1127.29	0.904959	CESC
TCGA-ZJ-AAXF-01A	-193.964	1614.87	1420.9	0.686916	CESC
TCGA-2W-A8YY-01A	-1065.7	315.318	-750.382	0.880045	CESC
TCGA-VS-A9UR-01A	-1693.75	-135.032	-1828.78	0.943902	CESC
TCGA-C5-A7X3-01A	-277	1349.4	1072.4	0.723178	CESC
TCGA-HM-A4S6-01A	-238.454	1598.38	1359.93	0.693393	CESC
TCGA-FU-A770-01A	-1432.26	470.874	-961.391	0.894329	CESC
TCGA-VS-A9UC-01A	-457.355	1098.99	641.639	0.765375	CESC
TCGA-DS-A1OC-01A	-1065	1104.81	39.8082	0.819172	CESC
TCGA-EX-A69M-01A	-1101.26	1676.06	574.798	0.771653	CESC
TCGA-C5-A1MK-01A	99.3648	709.188	808.552	0.749379	CESC
TCGA-JW-A5VJ-01A	-1279.54	253.725	-1025.82	0.89852	CESC
TCGA-EX-A1H6-01B	-1046.96	159.699	-887.259	0.889408	CESC
TCGA-EA-A3Y4-01A	-576.681	2125.28	1548.59	0.673175	CESC
TCGA-JW-A5VL-01A	-981.026	1492.89	511.863	0.777495	CESC
TCGA-EA-A1QS-01A	803.538	740.046	1543.58	0.673718	CESC
TCGA-EK-A2PM-01A	-1352.52	-1083.99	-2436.51	0.969568	CESC
TCGA-JX-A3PZ-01A	-329.428	1475.27	1145.84	0.715691	CESC
TCGA-DG-A2KK-01A	-1202.74	697.315	-505.429	0.862404	CESC
TCGA-VS-A8QM-01A	79.454	2158.34	2237.8	0.595049	CESC
TCGA-C5-A7CO-01A	-1439.47	604.021	-835.447	0.885906	CESC
TCGA-VS-A9UH-01A	365.136	2343.28	2708.42	0.538154	CESC
TCGA-EA-A439-01A	48.5342	188.028	236.563	0.802268	CESC
TCGA-EK-A3GJ-01A	-1033.36	1577.96	544.604	0.774464	CESC
TCGA-EA-A3HQ-01A	-371.47	1354.37	982.902	0.732189	CESC
TCGA-EA-A6QX-01A	-815.336	1119.96	304.623	0.796264	CESC
TCGA-C5-A7UI-01A	-651.294	1698.03	1046.74	0.725775	CESC
TCGA-ZJ-AAXD-01A	-529.465	228.762	-300.704	0.846805	CESC
TCGA-LP-A4AV-01A	-102.486	1750.4	1647.91	0.662323	CESC
TCGA-VS-A950-01A	-907.766	337.414	-570.351	0.867189	CESC
TCGA-C5-A3HD-01B	-2019.36	-234.265	-2253.62	0.962647	CESC
TCGA-DS-A5RQ-01A	-883.798	1101.58	217.782	0.80391	CESC
TCGA-VS-A9UP-01A	-1324.69	-1125.33	-2450.01	0.970051	CESC
TCGA-C5-A7CG-01A	-375.668	2625.37	2249.7	0.593644	CESC
TCGA-MY-A5BD-01A	-1702.98	-41.718	-1744.7	0.939754	CESC
TCGA-C5-A1M6-01A	-1483.3	-550.529	-2033.83	0.953412	CESC
TCGA-VS-A8QF-01A	-671.464	1121.63	450.17	0.783159	CESC
TCGA-EK-A2RE-01A	-1276.05	-324.496	-1600.55	0.932311	CESC
TCGA-UC-A7PG-01A	-783.131	249.826	-533.305	0.864469	CESC
TCGA-VS-AA62-01A	-433.346	2023.38	1590.04	0.668664	CESC
TCGA-C5-A2M2-01A	-1901.26	-112.303	-2013.56	0.95251	CESC
TCGA-MA-AA3Y-01A	-413.311	1753.78	1340.47	0.695448	CESC
TCGA-MY-A913-01A	-875.362	1117.27	241.91	0.801799	CESC
TCGA-C5-A7CK-01A	-501.662	-505.391	-1007.05	0.897308	CESC
TCGA-UC-A7PI-01A	-1669.99	-31.4022	-1701.39	0.937562	CESC
TCGA-C5-A7X5-01A	-1273.79	-417.952	-1691.74	0.937068	CESC
TCGA-DG-A2KJ-01A	-645.522	1797.34	1151.82	0.715078	CESC
TCGA-VS-A9V3-01A	-980.858	1107.82	126.961	0.811768	CESC
TCGA-DS-A7WF-01A	-833.362	20.7704	-812.592	0.884345	CESC
TCGA-C5-A8XK-01A	-1257.66	496.334	-761.329	0.880807	CESC
TCGA-EA-A5FO-01A	-2289.67	-522.335	-2812	0.981583	CESC
TCGA-VS-A9UZ-01A	-1220.21	548.284	-671.927	0.874518	CESC
TCGA-EK-A2IP-01A	-1432.2	438.12	-994.077	0.896466	CESC
TCGA-VS-A94W-01A	-618.182	1822.61	1204.43	0.709658	CESC
TCGA-DS-A1OB-01A	-775.559	755.752	-19.8071	0.82416	CESC
TCGA-EA-A410-01A	-253.791	246.356	-7.4345	0.82313	CESC
TCGA-EX-A8YF-01A	-982.892	1474.17	491.278	0.779392	CESC
TCGA-EK-A2H0-01A	-1740.78	509.66	-1231.12	0.911338	CESC
TCGA-VS-A9UV-01A	-1511.54	160.155	-1351.39	0.918463	CESC
TCGA-LP-A7HU-01A	-662.266	1259.81	597.544	0.769525	CESC
TCGA-VS-A8EI-01A	-706.232	1212.46	506.232	0.778015	CESC
TCGA-BI-A0VS-01A	-480.582	867.668	387.086	0.788883	CESC
TCGA-DS-A0VM-01A	-496.379	762.132	265.753	0.799703	CESC
TCGA-IR-A3LB-01A	-1.28819	492.831	491.543	0.779368	CESC
TCGA-VS-A8EC-01A	-2056.8	-1149.73	-3206.54	0.990995	CESC
TCGA-VS-A9V2-01A	-780.358	1466.15	685.791	0.761188	CESC
TCGA-EK-A3GN-01A	-1935.79	-492.301	-2428.09	0.969265	CESC
TCGA-IR-A3LA-01A	-832.081	271.186	-560.895	0.866497	CESC
TCGA-C5-A7X8-01A	151.541	824.712	976.253	0.732853	CESC
TCGA-EK-A2RL-01A	-1461.97	-101.974	-1563.95	0.930354	CESC
TCGA-C5-A0TN-01A	-1090.15	535.122	-555.025	0.866067	CESC
TCGA-FU-A57G-01A	404.333	-46.2393	358.094	0.791491	CESC
TCGA-EK-A2PI-01A	-794.15	-358.072	-1152.22	0.90651	CESC
TCGA-Q1-A73P-01A	-1089.95	828.933	-261.02	0.843692	CESC
TCGA-C5-A1MP-01A	340.879	1941.66	2282.54	0.589758	CESC
TCGA-VS-A8EL-01A	-278.928	2035.38	1756.45	0.650302	CESC
TCGA-C5-A1BQ-01C	-853.072	1412.79	559.713	0.773059	CESC
TCGA-ZJ-AAXI-01A	-1575.64	418.931	-1156.71	0.906788	CESC
TCGA-FU-A23K-01A	-362.524	1485.35	1122.83	0.718046	CESC
TCGA-Q1-A6DT-01A	-1224.38	90.1793	-1134.2	0.90539	CESC
TCGA-EK-A2H1-01A	-146.529	1534.11	1387.58	0.690462	CESC
TCGA-C5-A1M5-01A	-843.419	1350	506.579	0.777983	CESC
TCGA-EA-A44S-01A	-721.22	1128.79	407.567	0.787032	CESC
TCGA-EA-A78R-01A	-272.344	1101.57	829.222	0.747366	CESC
TCGA-C5-A7XC-01A	-430.009	1323.24	893.235	0.74109	CESC
TCGA-VS-A9V4-01A	-1683.39	-137.086	-1820.48	0.943498	CESC
TCGA-EK-A2RA-01A	-1327.51	1691.43	363.919	0.790968	CESC
TCGA-EX-A1H5-01A	-1233.55	117.11	-1116.44	0.90428	CESC
TCGA-VS-A953-01A	-1593.34	497.039	-1096.3	0.903014	CESC
TCGA-MA-AA3Z-01A	-1498.19	1251.92	-246.265	0.842527	CESC
TCGA-VS-A959-01A	-832.1	1149.6	317.502	0.795119	CESC
TCGA-FU-A3EO-01A	-850.454	918.578	68.1245	0.816781	CESC
TCGA-BI-A20A-01A	-597.563	1567.35	969.785	0.733499	CESC
TCGA-DS-A1OD-01A	-188.569	2412.62	2224.05	0.596669	CESC
TCGA-C5-A1M9-01A	-1392.83	220.363	-1172.47	0.90776	CESC
TCGA-Q1-A6DW-01A	-973.519	542.866	-430.653	0.856796	CESC
TCGA-C5-A3HF-01A	-708.511	826.377	117.866	0.812547	CESC
TCGA-VS-A8Q9-01A	-1647.49	264.466	-1383.02	0.92029	CESC
TCGA-Q1-A5R2-01A	-423.063	1531.9	1108.84	0.719474	CESC
TCGA-VS-A8Q8-01A	-815.071	1460.21	645.141	0.765044	CESC
TCGA-C5-A1BJ-01A	-459.738	1289.32	829.584	0.747331	CESC
TCGA-Q1-A6DV-01A	-1722.22	247.044	-1475.17	0.925498	CESC
TCGA-EK-A3GK-01A	-1916.34	503.415	-1412.92	0.921998	CESC
TCGA-IR-A3LF-01A	-927.945	610.675	-317.27	0.848096	CESC
TCGA-C5-A1M7-01A	-826.305	1154.73	328.423	0.794146	CESC
TCGA-EK-A2PL-01A	-1501.64	395.102	-1106.54	0.903658	CESC
TCGA-LP-A4AU-01A	-893.282	814.743	-78.5397	0.829012	CESC
TCGA-ZJ-AAXJ-01A	-1435.25	604.339	-830.911	0.885597	CESC
TCGA-VS-A94Z-01A	-336.599	2237	1900.41	0.634106	CESC
TCGA-EK-A2GZ-01A	-1374.71	589.167	-785.539	0.882484	CESC
TCGA-JW-A852-01A	-1412.51	776.619	-635.888	0.87194	CESC
TCGA-VS-A9V5-01A	-1303.96	-140.734	-1444.7	0.923794	CESC
TCGA-ZJ-AAXB-01A	-707.177	-281.816	-988.994	0.896135	CESC
TCGA-EK-A2R9-01A	-40.3073	1413.39	1373.08	0.692	CESC
TCGA-C5-A3HE-01A	-699.976	1665.43	965.453	0.733931	CESC
TCGA-ZJ-A8QR-01A	-1434.8	515.978	-918.823	0.891516	CESC
TCGA-EK-A2RC-01A	-315.741	1476.62	1160.88	0.714147	CESC
TCGA-C5-A1ML-01A	-975.954	622.155	-353.799	0.850924	CESC
TCGA-FU-A5XV-01A	-1191.14	393.731	-797.405	0.883302	CESC
TCGA-EA-A43B-01A	-549.799	1491.25	941.447	0.73632	CESC
TCGA-MA-AA42-01A	-365.533	2822.61	2457.07	0.568877	CESC
TCGA-VS-A9UJ-01A	-1487.29	-973.487	-2460.78	0.970434	CESC
TCGA-VS-A9V1-01A	-1637.76	421.22	-1216.54	0.910455	CESC
TCGA-JW-AAVH-01A	-1741.99	69.5683	-1672.42	0.936075	CESC
TCGA-VS-A8EJ-01A	-1233.45	307.839	-925.614	0.891967	CESC
TCGA-Q1-A73O-01A	-853.334	1004.74	151.41	0.809667	CESC
TCGA-FU-A2QG-01A	-1749.69	483.547	-1266.14	0.913443	CESC
TCGA-DS-A1O9-01A	37.6936	1699.02	1736.71	0.652501	CESC
TCGA-VS-A8QA-01A	-2027.89	408.754	-1619.14	0.933294	CESC
TCGA-C5-A1MH-01A	17.7942	1977.11	1994.9	0.62332	CESC
TCGA-XS-A8TJ-01A	-659.325	860.479	201.154	0.80536	CESC
TCGA-C5-A1ME-01A	-1096.15	1025.39	-70.755	0.828372	CESC
TCGA-C5-A2LZ-01A	-1401.5	980.16	-421.341	0.85609	CESC
TCGA-GH-A9DA-01A	-763.635	1020.12	256.485	0.800519	CESC
TCGA-VS-A8QH-01A	-1462.1	-24.1758	-1486.28	0.926114	CESC
TCGA-VS-A9U6-01A	-731.119	995.109	263.991	0.799858	CESC
TCGA-C5-A8YQ-01A	-1165.09	498.428	-666.662	0.874142	CESC
TCGA-DS-A1OA-01A	-423.523	1398.83	975.31	0.732948	CESC
TCGA-HG-A2PA-01A	-599.853	906.479	306.626	0.796086	CESC
TCGA-EA-A3QD-01A	353.878	2613.01	2966.89	0.505796	CESC
TCGA-C5-A7UC-01A	-1460.46	-339.859	-1800.32	0.942514	CESC
TCGA-MA-AA43-01A	-326.267	188.275	-137.991	0.83386	CESC
TCGA-Q1-A73R-01A	-1110.07	-278.799	-1388.87	0.920625	CESC
TCGA-PN-A8MA-01A	-560.572	653.796	93.2234	0.81465	CESC
TCGA-C5-A2LV-01A	-607.771	1402.23	794.454	0.750747	CESC
TCGA-VS-A9UQ-01A	-767.426	80.511	-686.915	0.875582	CESC
TCGA-MY-A5BF-01A	-1029.3	1345.75	316.453	0.795212	CESC
TCGA-JX-A3Q8-01A	-1248.22	978.626	-269.592	0.844367	CESC
TCGA-VS-A9UM-01A	-170.438	1333.76	1163.32	0.713897	CESC
TCGA-VS-A8EH-01A	-1629.34	37.1332	-1592.2	0.931867	CESC
TCGA-LP-A4AW-01A	210.693	373.496	584.189	0.770775	CESC
TCGA-C5-A1MJ-01A	194.996	601.334	796.33	0.750565	CESC
TCGA-UC-A7PD-01A	-1259.48	333.251	-926.226	0.892008	CESC
TCGA-EK-A2RK-01A	-1139.54	1215.26	75.7141	0.816138	CESC
TCGA-Q1-A5R1-01A	-1447.9	332.318	-1115.59	0.904226	CESC
TCGA-VS-A9U5-01A	-1291.99	1191.2	-100.79	0.830834	CESC
TCGA-EA-A3QE-01A	-533.467	2158.41	1624.95	0.664845	CESC
TCGA-EK-A3GM-01A	-1886.7	-237.476	-2124.17	0.957329	CESC
TCGA-EA-A3HT-01A	145.094	907.28	1052.37	0.725206	CESC
TCGA-IR-A3L7-01A	-1264.73	-433.618	-1698.35	0.937407	CESC
TCGA-C5-A2LX-01A	-260.072	2245.54	1985.46	0.624402	CESC
TCGA-MU-A51Y-01A	-114.123	1930.64	1816.52	0.643579	CESC
TCGA-JX-A5QV-01A	-1334.2	968.163	-366.035	0.851867	CESC
TCGA-FU-A3HY-01A	-1686.76	-145.372	-1832.13	0.944064	CESC
TCGA-MU-A8JM-01A	-930.329	1112.15	181.818	0.807039	CESC
TCGA-RA-A741-01A	-605.066	1593.24	988.172	0.731662	CESC
TCGA-C5-A1BF-01B	-270.316	1093.13	822.817	0.74799	CESC
TCGA-C5-A3HL-01A	-1259.99	324.648	-935.339	0.892612	CESC
TCGA-EK-A2RN-01A	-913.681	1399.99	486.311	0.779849	CESC
TCGA-C5-A901-01A	-706.871	644.63	-62.2409	0.827671	CESC
TCGA-VS-A9UI-01A	-1276.5	1212.07	-64.4312	0.827852	CESC
TCGA-VS-A9UY-01A	-1011.68	923.669	-88.0092	0.829788	CESC
TCGA-C5-A1MF-01A	-607.322	1300.79	693.473	0.760456	CESC
TCGA-VS-A9UL-01A	-1897.19	-1187.16	-3084.35	0.988434	CESC
TCGA-ZJ-AAXN-01A	-789.643	1038.47	248.827	0.801192	CESC
TCGA-ZJ-A8QQ-01A	-1486.39	427.693	-1058.69	0.900628	CESC
TCGA-C5-A8XI-01A	-1009.77	1088.21	78.4417	0.815906	CESC
TCGA-C5-A8XJ-01A	-229.989	424.725	194.736	0.805918	CESC
TCGA-EA-A5ZF-01A	-372.251	-280.723	-652.974	0.873165	CESC
TCGA-IR-A3LC-01A	-1052.57	630.406	-422.161	0.856153	CESC
TCGA-C5-A1BK-01B	-515.315	2340.96	1825.65	0.642553	CESC
TCGA-DR-A0ZM-01A	-327.789	1918.41	1590.62	0.6686	CESC
TCGA-EK-A2RB-01A	-1373.58	484.525	-889.06	0.889529	CESC
TCGA-VS-A8EB-01A	-974.695	887.643	-87.0528	0.82971	CESC
TCGA-VS-A94Y-01A	-691.454	593.098	-98.3553	0.830635	CESC
TCGA-ZJ-AAX8-01A	298.258	1436.29	1734.55	0.652741	CESC
TCGA-VS-A8QC-01A	-477.752	401.648	-76.1039	0.828812	CESC
TCGA-C5-A907-01A	-1036.55	999.677	-36.8711	0.825576	CESC
TCGA-EK-A2RM-01A	-339.796	91.2067	-248.59	0.842711	CESC
TCGA-VS-A9UU-01A	-1574.65	136.829	-1437.82	0.923407	CESC
TCGA-C5-A7UH-01A	-806.457	634.49	-171.967	0.836603	CESC
TCGA-C5-A1M8-01A	-1206.91	-15.2087	-1222.12	0.910793	CESC
TCGA-DS-A7WH-01A	-26.6606	129.29	102.63	0.813848	CESC
TCGA-IR-A3LI-01A	-2380.28	-363.713	-2743.99	0.979627	CESC
TCGA-DR-A0ZL-01A	-1745.49	47.6732	-1697.81	0.937379	CESC
TCGA-DS-A0VK-01A	-767.654	82.5131	-685.141	0.875457	CESC
TCGA-IR-A3LL-01A	-543.314	2197.1	1653.79	0.661676	CESC
TCGA-HM-A3JJ-01A	55.2745	1131.39	1186.66	0.711493	CESC
TCGA-EK-A2RJ-01A	-720.985	1507.07	786.084	0.751558	CESC
TCGA-FU-A3TQ-01A	-755.992	975.931	219.939	0.803722	CESC
TCGA-DG-A2KL-01A	460.628	1081.66	1542.29	0.673858	CESC
TCGA-C5-A8ZZ-01A	263.757	-190.408	73.3488	0.816338	CESC
TCGA-EA-A5O9-01A	-1383.12	684.721	-698.399	0.876396	CESC
TCGA-LP-A5U2-01A	-1318.56	349.404	-969.157	0.894839	CESC
TCGA-JW-A5VG-01A	-1238.15	1204.05	-34.1047	0.825346	CESC
TCGA-ZJ-AAX4-01A	-399.536	1691.02	1291.48	0.700597	CESC
TCGA-EA-A3HU-01A	-499.233	2254.06	1754.83	0.650483	CESC
TCGA-R2-A69V-01A	251.023	2984.23	3235.26	0.471429	CESC
TCGA-DG-A2KM-01A	600.9	3402.85	4003.75	0.369161	CESC
TCGA-EX-A69L-01A	-276.151	2128.32	1852.17	0.639565	CESC
TCGA-ZJ-A8QO-01A	-134.987	1650.77	1515.78	0.676728	CESC
TCGA-C5-A1BL-01A	-1189.28	1275.15	85.8643	0.815276	CESC
TCGA-C5-A1BI-01B	-255.249	1673.75	1418.5	0.687172	CESC
TCGA-UC-A7PF-01A	-278.629	1924.79	1646.16	0.662516	CESC
TCGA-VS-A8EG-01A	-1686.89	225.145	-1461.74	0.924749	CESC
TCGA-ZD-A8I3-01A	-770.099	-318.301	-1088.4	0.902515	CHOL
TCGA-W5-AA30-01A	-70.5601	845.789	775.229	0.752608	CHOL
TCGA-W5-AA38-01A	-870.225	392.901	-477.324	0.860309	CHOL
TCGA-YR-A95A-01A	-623.261	-44.1942	-667.455	0.874199	CHOL
TCGA-W5-AA36-01A	-395.428	320.512	-74.9154	0.828714	CHOL
TCGA-W5-AA2U-01A	-414.812	378.541	-36.271	0.825526	CHOL
TCGA-ZH-A8Y2-01A	-730.904	372.251	-358.653	0.851299	CHOL
TCGA-3X-AAVB-01A	638.839	1031.39	1670.23	0.659865	CHOL
TCGA-W5-AA2Q-01A	-759.525	-508.209	-1267.73	0.913538	CHOL
TCGA-W5-AA2Z-01A	36.0516	531.223	567.275	0.772355	CHOL
TCGA-3X-AAVA-01A	-256.882	471.209	214.327	0.804212	CHOL
TCGA-ZH-A8Y6-01A	-1005.95	-652.242	-1658.19	0.935338	CHOL
TCGA-ZH-A8Y1-01A	-236.844	384.734	147.89	0.80997	CHOL
TCGA-ZU-A8S4-01A	48.746	1802.99	1851.74	0.639613	CHOL
TCGA-W5-AA2R-01A	-65.7744	1720.11	1654.33	0.661616	CHOL
TCGA-W5-AA2H-01A	190.362	3471.63	3661.99	0.415299	CHOL
TCGA-W5-AA39-01A	-1310.9	-507.669	-1818.56	0.943405	CHOL
TCGA-W5-AA2O-01A	-1149.76	140.393	-1009.37	0.897458	CHOL
TCGA-3X-AAVC-01A	-682.328	697.721	15.3931	0.821222	CHOL
TCGA-3X-AAVE-01A	-232.223	1732.74	1500.52	0.678376	CHOL
TCGA-W5-AA2X-01A	-1660.41	-853.576	-2513.98	0.97229	CHOL
TCGA-ZH-A8Y5-01A	-701.117	-604.696	-1305.81	0.915797	CHOL
TCGA-W5-AA33-01A	34.8307	1151.38	1186.21	0.71154	CHOL
TCGA-ZH-A8Y8-01A	-136.178	1170.27	1034.09	0.727051	CHOL
TCGA-WD-A7RX-01A	-202.441	1561.11	1358.67	0.693526	CHOL
TCGA-W5-AA34-01A	-983.858	441.291	-542.567	0.865151	CHOL
TCGA-W6-AA0S-01A	-120.454	1016.21	895.76	0.740841	CHOL
TCGA-4G-AAZO-01A	-810.354	460.763	-349.592	0.8506	CHOL
TCGA-W5-AA31-01A	-248.023	296.2	48.1771	0.818467	CHOL
TCGA-W5-AA2W-01A	-879.314	361.783	-517.532	0.863302	CHOL
TCGA-ZH-A8Y4-01A	-798.577	-62.0728	-860.65	0.887616	CHOL
TCGA-W5-AA2T-01A	-1161.95	-645.745	-1807.69	0.942875	CHOL
TCGA-4G-AAZT-01A	-318.968	721.372	402.404	0.787499	CHOL
TCGA-3X-AAV9-01A	769.846	1903.08	2672.93	0.542537	CHOL
TCGA-W5-AA2I-01A	-1932.51	-693.727	-2626.24	0.97601	CHOL
TCGA-W5-AA2G-01A	-225.415	641.623	416.209	0.786249	CHOL
TCGA-DM-A288-01A	-1486.02	-501.085	-1987.11	0.951321	COAD
TCGA-QL-A97D-01A	-1181.92	673.005	-508.911	0.862663	COAD
TCGA-CM-6164-01A	-616.875	352.829	-264.046	0.84393	COAD
TCGA-G4-6299-01A	-60.8373	1028	967.165	0.733761	COAD
TCGA-F4-6463-01A	36.6407	216.436	253.077	0.800818	COAD
TCGA-AZ-4615-01A	-13.0254	1389.48	1376.46	0.691643	COAD
TCGA-AA-3549-01A	-679.324	542.777	-136.547	0.833743	COAD
TCGA-AY-4071-01A	-254.32	1308.1	1053.78	0.725064	COAD
TCGA-CM-4752-01A	-186.529	1025.98	839.453	0.746367	COAD
TCGA-DM-A1D9-01A	-1194.36	-402.441	-1596.81	0.932112	COAD
TCGA-AA-3688-01A	-801.691	366.863	-434.828	0.857112	COAD
TCGA-AA-3854-01A	-1017.71	168.354	-849.361	0.886851	COAD
TCGA-A6-3809-01A	-117.298	1436.58	1319.29	0.69768	COAD
TCGA-CM-6165-01A	133.518	591.319	724.838	0.757458	COAD
TCGA-CM-4751-01A	-313.566	932.04	618.474	0.767559	COAD
TCGA-A6-5659-01A	-467.535	-129.651	-597.186	0.869144	COAD
TCGA-AA-3494-01A	-944.73	266.365	-678.365	0.874976	COAD
TCGA-CM-4750-01A	-727.293	306.535	-420.757	0.856046	COAD
TCGA-AZ-4682-01B	-1007.67	83.1697	-924.496	0.891893	COAD
TCGA-G4-6625-01A	82.7913	1641.5	1724.29	0.653881	COAD
TCGA-DM-A0XF-01A	-669.71	164.073	-505.638	0.86242	COAD
TCGA-AA-3529-01A	-931.874	92.1438	-839.73	0.886197	COAD
TCGA-AA-3949-01A	372.408	2076.48	2448.89	0.569865	COAD
TCGA-AA-3848-01A	-944.648	344.026	-600.622	0.869393	COAD
TCGA-CA-6715-01A	-1324.22	-517.312	-1841.53	0.944518	COAD
TCGA-AA-3818-01A	-902.409	206.08	-696.329	0.876249	COAD
TCGA-AA-3710-01A	-31.2244	2002	1970.78	0.626085	COAD
TCGA-AA-3950-01A	495.653	1818.42	2314.08	0.586013	COAD
TCGA-AA-A00N-01A	279.331	672.026	951.357	0.735335	COAD
TCGA-A6-6138-01A	239.033	1532.9	1771.94	0.648574	COAD
TCGA-DM-A28E-01A	-1731.02	-439.685	-2170.71	0.959281	COAD
TCGA-D5-6538-01A	-1452.53	-880.034	-2332.56	0.96572	COAD
TCGA-AA-A00K-01A	-831.961	318.115	-513.846	0.863029	COAD
TCGA-AA-3715-01A	509.287	1753.26	2262.55	0.592125	COAD
TCGA-AA-3506-01A	-414.754	900.105	485.352	0.779937	COAD
TCGA-AU-3779-01A	-134.199	1059.08	924.885	0.737963	COAD
TCGA-CK-5916-01A	-81.8472	1419.05	1337.21	0.695792	COAD
TCGA-QG-A5Z1-01A	-362.444	-145.646	-508.089	0.862602	COAD
TCGA-AD-6890-01A	-636.089	208.624	-427.465	0.856555	COAD
TCGA-A6-2685-01A	686.272	1366.02	2052.29	0.61671	COAD
TCGA-AA-A00W-01A	-1800.34	6.6521	-1793.69	0.942188	COAD
TCGA-CK-5914-01A	-576.958	194.713	-382.245	0.85311	COAD
TCGA-A6-2686-01A	229.715	1871.76	2101.47	0.611011	COAD
TCGA-CA-5255-01A	-1638.54	-324.981	-1963.52	0.950248	COAD
TCGA-A6-A5ZU-01A	140.623	848.851	989.475	0.731532	COAD
TCGA-NH-A50V-01A	-56.2914	603.766	547.475	0.774197	COAD
TCGA-QG-A5YX-01A	-1634.3	-241.728	-1876.03	0.946169	COAD
TCGA-A6-2677-01A	-1374.42	-377.396	-1751.81	0.940111	COAD
TCGA-CA-6717-01A	681.689	1401.72	2083.41	0.613108	COAD
TCGA-A6-6649-01A	-164.009	718.943	554.934	0.773504	COAD
TCGA-NH-A6GC-01A	-305.725	-117.095	-422.82	0.856203	COAD
TCGA-AA-3562-01A	-408.03	557.397	149.367	0.809843	COAD
TCGA-A6-4105-01A	21.3188	1125.51	1146.83	0.71559	COAD
TCGA-A6-6141-01A	-597.723	842.382	244.659	0.801558	COAD
TCGA-AA-A00R-01A	-239.324	2003.13	1763.81	0.649482	COAD
TCGA-AZ-4684-01A	-72.4805	922.676	850.195	0.745317	COAD
TCGA-CK-6747-01A	-628.582	322.713	-305.869	0.847208	COAD
TCGA-AU-6004-01A	-19.6816	1146.56	1126.88	0.717632	COAD
TCGA-A6-2672-01B	-97.8592	1249.17	1151.31	0.71513	COAD
TCGA-QG-A5Z2-01A	-1632.66	808.031	-824.626	0.885168	COAD
TCGA-A6-6780-01A	-522.34	1650.52	1128.18	0.7175	COAD
TCGA-F4-6459-01A	380.472	296.227	676.699	0.762053	COAD
TCGA-AA-3970-01A	-863.368	823.802	-39.5661	0.825799	COAD
[truncated: 8,328 more rows]
