# Supplementary material for: An integrated pan‐cancer analysis of TFAP4 aberrations and the potential clinical implications for cancer immunity
Source: J Cell Mol Med. 2020 Dec 29;25(4):2082–97. doi: 10.1111/jcmm.16147 (PMC7882993; doi:10.1111/jcmm.16147)
Supplement: Supplementary file 5 — Table S4 [file JCMM-25-2082-s005.xlsx]

## Sheet: TMB
id	TMB	CancerType
TCGA-B8-5550-01A	3	KIRC
TCGA-BP-4998-01A	1	KIRC
TCGA-CZ-5456-01A	1.86842	KIRC
TCGA-DV-A4VZ-01A	0.342105	KIRC
TCGA-GK-A6C7-01A	3.31579	KIRC
TCGA-A3-3372-01A	1.76316	KIRC
TCGA-CZ-5465-01A	3.23684	KIRC
TCGA-A3-3313-01A	2.78947	KIRC
TCGA-DV-5568-01A	0.473684	KIRC
TCGA-B8-5552-01B	0.710526	KIRC
TCGA-CJ-5684-01A	1.42105	KIRC
TCGA-B0-5702-01A	1.31579	KIRC
TCGA-B8-A54F-01A	0.894737	KIRC
TCGA-CJ-4913-01A	1.34211	KIRC
TCGA-CW-5581-01A	1.55263	KIRC
TCGA-B0-5083-01A	0.236842	KIRC
TCGA-CJ-4905-01A	1.73684	KIRC
TCGA-MM-A564-01A	3.02632	KIRC
TCGA-DV-5575-01A	0.684211	KIRC
TCGA-B0-5709-01A	2.05263	KIRC
TCGA-BP-4986-01A	1.13158	KIRC
TCGA-B0-4827-01A	2.44737	KIRC
TCGA-B0-5693-01A	1.07895	KIRC
TCGA-EU-5904-01A	1.07895	KIRC
TCGA-B4-5834-01A	1	KIRC
TCGA-CJ-4902-01A	1.73684	KIRC
TCGA-B2-4102-01A	2.23684	KIRC
TCGA-CZ-5469-01A	1.42105	KIRC
TCGA-EU-5907-01A	1.28947	KIRC
TCGA-A3-3331-01A	2	KIRC
TCGA-B0-4700-01A	0.394737	KIRC
TCGA-BP-5186-01A	0.921053	KIRC
TCGA-B2-A4SR-01A	1.28947	KIRC
TCGA-T7-A92I-01A	1	KIRC
TCGA-B0-5108-01A	1.39474	KIRC
TCGA-BP-5000-01A	1.31579	KIRC
TCGA-CZ-5462-01A	1.89474	KIRC
TCGA-BP-5198-01A	2.23684	KIRC
TCGA-AS-3778-01A	1.76316	KIRC
TCGA-DV-A4W0-01A	1.94737	KIRC
TCGA-B0-5713-01A	2.86842	KIRC
TCGA-A3-A8OX-01A	0.236842	KIRC
TCGA-B0-5705-01A	2.39474	KIRC
TCGA-CZ-5458-01A	0.921053	KIRC
TCGA-B8-4153-01B	1.84211	KIRC
TCGA-B0-5710-01A	1.15789	KIRC
TCGA-A3-A8CQ-01A	1.5	KIRC
TCGA-B8-5164-01A	2.28947	KIRC
TCGA-CW-5591-01A	1.05263	KIRC
TCGA-DV-5566-01A	1.57895	KIRC
TCGA-BP-4975-01A	0.5	KIRC
TCGA-B8-A8YJ-01A	0.0526316	KIRC
TCGA-CZ-4863-01A	1.13158	KIRC
TCGA-B0-5690-01A	1.63158	KIRC
TCGA-B0-5117-01A	0.315789	KIRC
TCGA-BP-4988-01A	0.815789	KIRC
TCGA-BP-4968-01A	1.18421	KIRC
TCGA-AK-3455-01A	1.73684	KIRC
TCGA-BP-5168-01A	3.68421	KIRC
TCGA-CW-5587-01A	1.81579	KIRC
TCGA-B0-5077-01A	1.5	KIRC
TCGA-B0-5106-01A	2.52632	KIRC
TCGA-A3-3322-01A	1.55263	KIRC
TCGA-BP-4760-01A	0.315789	KIRC
TCGA-BP-5196-01A	1.42105	KIRC
TCGA-BP-5175-01A	1.15789	KIRC
TCGA-B8-5553-01A	1.42105	KIRC
TCGA-A3-A6NL-01A	1.34211	KIRC
TCGA-CJ-5681-01A	0.552632	KIRC
TCGA-BP-4972-01A	1.26316	KIRC
TCGA-B0-5116-01A	1.84211	KIRC
TCGA-B0-5092-01A	1.42105	KIRC
TCGA-BP-5173-01A	2.23684	KIRC
TCGA-BP-5181-01A	1.65789	KIRC
TCGA-B4-5377-01A	1.44737	KIRC
TCGA-B8-4622-01A	1.68421	KIRC
TCGA-CZ-5460-01A	1.92105	KIRC
TCGA-CJ-5675-01A	1.78947	KIRC
TCGA-AK-3453-01A	0.368421	KIRC
TCGA-B0-5121-01A	1.34211	KIRC
TCGA-DV-5567-01A	0.368421	KIRC
TCGA-B0-5099-01A	2.10526	KIRC
TCGA-B2-5636-01A	0.552632	KIRC
TCGA-CJ-4900-01A	1.39474	KIRC
TCGA-BP-5009-01A	1.21053	KIRC
TCGA-B0-5104-01A	1.86842	KIRC
TCGA-CW-6087-01A	1.39474	KIRC
TCGA-CZ-5451-01A	2.36842	KIRC
TCGA-BP-5194-01A	0.710526	KIRC
TCGA-BP-4795-01A	0.657895	KIRC
TCGA-CJ-4923-01A	1.26316	KIRC
TCGA-B0-5107-01A	1.84211	KIRC
TCGA-CZ-4865-01A	2.57895	KIRC
TCGA-AS-3777-01A	0.578947	KIRC
TCGA-CJ-5679-01A	2.73684	KIRC
TCGA-CZ-4856-01A	1.47368	KIRC
TCGA-AK-3440-01A	0.605263	KIRC
TCGA-B4-5843-01A	1.28947	KIRC
TCGA-A3-3323-01A	1.28947	KIRC
TCGA-B4-5838-01A	1.81579	KIRC
TCGA-B8-A54E-01A	1.34211	KIRC
TCGA-B0-5700-01A	2.13158	KIRC
TCGA-B8-4143-01A	1.89474	KIRC
TCGA-B0-5095-01A	2.21053	KIRC
TCGA-A3-3367-01A	2.05263	KIRC
TCGA-CJ-5672-01A	2.84211	KIRC
TCGA-BP-4973-01A	0.842105	KIRC
TCGA-BP-4961-01A	1.05263	KIRC
TCGA-A3-3370-01A	1.13158	KIRC
TCGA-A3-3387-01A	2.07895	KIRC
TCGA-B8-5159-01A	1.55263	KIRC
TCGA-BP-4981-01A	1.47368	KIRC
TCGA-BP-5010-01A	1.97368	KIRC
TCGA-A3-A8OW-01A	0.552632	KIRC
TCGA-CZ-5982-01A	1.34211	KIRC
TCGA-BP-4967-01A	2.05263	KIRC
TCGA-A3-3373-01A	1.84211	KIRC
TCGA-BP-4970-01A	0.789474	KIRC
TCGA-BP-4987-01A	0.710526	KIRC
TCGA-BP-4782-01A	2.18421	KIRC
TCGA-A3-3320-01A	2.42105	KIRC
TCGA-MM-A84U-01A	2.73684	KIRC
TCGA-A3-A8OV-01A	4.86842	KIRC
TCGA-BP-4964-01A	2.07895	KIRC
TCGA-B8-5545-01A	0.631579	KIRC
TCGA-B0-5703-01A	2.31579	KIRC
TCGA-CJ-6031-01A	1.84211	KIRC
TCGA-CJ-4912-01A	2.44737	KIRC
TCGA-B0-5695-01A	1.76316	KIRC
TCGA-CZ-5454-01A	0.868421	KIRC
TCGA-BP-5191-01A	1.65789	KIRC
TCGA-CZ-5989-01A	1.10526	KIRC
TCGA-A3-3319-01A	2.15789	KIRC
TCGA-BP-5201-01A	1.21053	KIRC
TCGA-AK-3443-01A	0.236842	KIRC
TCGA-CZ-5457-01A	2.15789	KIRC
TCGA-CJ-5686-01A	1.92105	KIRC
TCGA-CJ-4920-01A	4.13158	KIRC
TCGA-BP-4991-01A	1.39474	KIRC
TCGA-B0-5692-01A	2.21053	KIRC
TCGA-B0-5085-01A	2	KIRC
TCGA-CJ-4903-01A	1.36842	KIRC
TCGA-DV-5573-01A	0.842105	KIRC
TCGA-B8-5549-01A	1.78947	KIRC
TCGA-EU-5906-01A	1.73684	KIRC
TCGA-B4-5836-01A	2.13158	KIRC
TCGA-B0-5699-01A	1.47368	KIRC
TCGA-BP-5170-01A	1.36842	KIRC
TCGA-BP-5187-01A	1.55263	KIRC
TCGA-CZ-5985-01A	1.63158	KIRC
TCGA-CZ-5463-01A	1.55263	KIRC
TCGA-CW-5588-01A	1.31579	KIRC
TCGA-B0-5712-01A	2.97368	KIRC
TCGA-BP-5184-01A	0.815789	KIRC
TCGA-CW-6097-01A	0.342105	KIRC
TCGA-CW-6090-01A	3.36842	KIRC
TCGA-BP-5174-01A	1.15789	KIRC
TCGA-B8-5162-01A	1.71053	KIRC
TCGA-CZ-4866-01A	2.5	KIRC
TCGA-G6-A5PC-01A	1.92105	KIRC
TCGA-CZ-5461-01A	1.89474	KIRC
TCGA-B0-5088-01A	1.57895	KIRC
TCGA-6D-AA2E-01A	0.815789	KIRC
TCGA-B0-5119-01A	2.63158	KIRC
TCGA-BP-5177-01A	1.36842	KIRC
TCGA-BP-5180-01A	1.31579	KIRC
TCGA-CJ-4918-01A	2.13158	KIRC
TCGA-B8-4151-01A	1.63158	KIRC
TCGA-B0-5400-01A	0.842105	KIRC
TCGA-BP-5006-01A	1.10526	KIRC
TCGA-B2-5639-01A	1.73684	KIRC
TCGA-A3-3357-01A	2.84211	KIRC
TCGA-B0-5120-01A	1.71053	KIRC
TCGA-B8-A54K-01A	0.736842	KIRC
TCGA-A3-A6NI-01A	2.63158	KIRC
TCGA-B0-5096-01A	2.63158	KIRC
TCGA-CW-5585-01A	1.52632	KIRC
TCGA-CZ-5988-01A	1.34211	KIRC
TCGA-B2-4101-01A	1.10526	KIRC
TCGA-B0-5075-01A	2.73684	KIRC
TCGA-CJ-4901-01A	1.34211	KIRC
TCGA-A3-A8OU-01A	2.28947	KIRC
TCGA-BP-4993-01A	1.47368	KIRC
TCGA-CZ-4859-01A	2.97368	KIRC
TCGA-B4-5844-01A	1.73684	KIRC
TCGA-CJ-5676-01A	1.73684	KIRC
TCGA-B0-5115-01A	1.57895	KIRC
TCGA-CJ-6033-01A	2.26316	KIRC
TCGA-CJ-4882-01A	1.73684	KIRC
TCGA-BP-4974-01A	0.894737	KIRC
TCGA-B0-5701-01A	3.05263	KIRC
TCGA-G6-A8L8-01A	2.42105	KIRC
TCGA-B8-5165-01A	0.526316	KIRC
TCGA-AK-3427-01A	0.447368	KIRC
TCGA-B2-5635-01A	1.73684	KIRC
TCGA-B8-A54J-01A	2.07895	KIRC
TCGA-B2-5641-01A	1.92105	KIRC
TCGA-BP-4977-01A	1.36842	KIRC
TCGA-A3-3363-01A	1.36842	KIRC
TCGA-A3-3383-01A	1.65789	KIRC
TCGA-BP-4960-01A	1.78947	KIRC
TCGA-CW-5589-01A	1.5	KIRC
TCGA-B0-4842-01A	1.55263	KIRC
TCGA-CJ-4869-01A	2.10526	KIRC
TCGA-B0-5698-01A	2.15789	KIRC
TCGA-A3-3380-01A	0.947368	KIRC
TCGA-BP-4963-01A	2.65789	KIRC
TCGA-BP-4971-01A	1.23684	KIRC
TCGA-BP-4983-01A	1.71053	KIRC
TCGA-CJ-5682-01A	2.18421	KIRC
TCGA-A3-3374-01A	0.447368	KIRC
TCGA-B0-5707-01A	1.18421	KIRC
TCGA-CJ-4916-01A	1.36842	KIRC
TCGA-AK-3447-01A	0.631579	KIRC
TCGA-BP-5008-01A	0.973684	KIRC
TCGA-BP-5190-01A	1.26316	KIRC
TCGA-CJ-5689-01A	2.10526	KIRC
TCGA-BP-5200-01A	1.28947	KIRC
TCGA-CJ-6028-01A	1.18421	KIRC
TCGA-B0-5098-01A	21.1579	KIRC
TCGA-CJ-6030-01A	3.10526	KIRC
TCGA-B0-5100-01A	0.973684	KIRC
TCGA-AK-3444-01A	2.68421	KIRC
TCGA-B8-4146-01B	1.13158	KIRC
TCGA-A3-3316-01A	1.21053	KIRC
TCGA-CZ-5986-01A	1.81579	KIRC
TCGA-EU-5905-01A	1.71053	KIRC
TCGA-B4-5835-01A	1.86842	KIRC
TCGA-CZ-5453-01A	2.31579	KIRC
TCGA-CJ-5678-01A	1.5	KIRC
TCGA-CJ-4899-01A	0.921053	KIRC
TCGA-CJ-4907-01A	1.57895	KIRC
TCGA-B8-5546-01A	0.368421	KIRC
TCGA-DV-5574-01A	0.315789	KIRC
TCGA-CJ-4904-01A	1.05263	KIRC
TCGA-B4-5832-01A	1.68421	KIRC
TCGA-B0-5812-01A	1.34211	KIRC
TCGA-CZ-5470-01A	1.39474	KIRC
TCGA-CZ-5467-01A	1.73684	KIRC
TCGA-B8-5158-01A	1.28947	KIRC
TCGA-G6-A8L6-01A	2.02632	KIRC
TCGA-BP-5183-01A	1.5	KIRC
TCGA-CW-6093-01A	3.26316	KIRC
TCGA-B0-5696-01A	1.42105	KIRC
TCGA-CJ-5683-01A	1.89474	KIRC
TCGA-BP-4982-01A	1.05263	KIRC
TCGA-B8-A54I-01A	1.65789	KIRC
TCGA-A3-3317-01A	2.42105	KIRC
TCGA-CZ-5987-01A	1.60526	KIRC
TCGA-CJ-5671-01A	1.73684	KIRC
TCGA-BP-4962-01A	0.921053	KIRC
TCGA-BP-5185-01A	2.36842	KIRC
TCGA-B8-5551-01A	1.07895	KIRC
TCGA-A3-3346-01A	2.60526	KIRC
TCGA-CZ-5984-01A	1.23684	KIRC
TCGA-CZ-5459-01A	2.78947	KIRC
TCGA-BP-4770-01A	1.55263	KIRC
TCGA-A3-3358-01A	1.92105	KIRC
TCGA-BP-4989-01A	2	KIRC
TCGA-CW-5580-01A	2.68421	KIRC
TCGA-BP-4177-01A	0.421053	KIRC
TCGA-B0-5706-01A	1.73684	KIRC
TCGA-MM-A563-01A	1.39474	KIRC
TCGA-BP-5178-01A	1.78947	KIRC
TCGA-B0-5084-01A	1.44737	KIRC
TCGA-A3-3376-01A	1.28947	KIRC
TCGA-B0-4823-01A	3.23684	KIRC
TCGA-CZ-5452-01A	0.894737	KIRC
TCGA-B0-5110-01A	1.89474	KIRC
TCGA-BP-5189-01A	1.34211	KIRC
TCGA-B0-5697-01A	1.63158	KIRC
TCGA-BP-5169-01A	1.5	KIRC
TCGA-B8-4148-01A	0.973684	KIRC
TCGA-CZ-5466-01A	1.92105	KIRC
TCGA-B8-A54G-01A	1.26316	KIRC
TCGA-B0-5694-01A	1.94737	KIRC
TCGA-G6-A8L7-01A	2.5	KIRC
TCGA-A3-A6NJ-01A	1.42105	KIRC
TCGA-CZ-5455-01A	1.23684	KIRC
TCGA-BP-4965-01A	1.55263	KIRC
TCGA-BP-5001-01A	0.973684	KIRC
TCGA-B0-5399-01A	1.13158	KIRC
TCGA-BP-4985-01A	2.23684	KIRC
TCGA-BP-5182-01A	2.07895	KIRC
TCGA-B8-4621-01A	2.55263	KIRC
TCGA-B0-5402-01A	1.39474	KIRC
TCGA-BP-4801-01A	1.63158	KIRC
TCGA-DV-5576-01A	0.0263158	KIRC
TCGA-BP-5004-01A	1.55263	KIRC
TCGA-DV-5569-01A	0.289474	KIRC
TCGA-B8-5163-01A	1.97368	KIRC
TCGA-B2-5633-01A	1.57895	KIRC
TCGA-B0-5094-01A	2.39474	KIRC
TCGA-B8-A7U6-01A	1.44737	KIRC
TCGA-B0-5711-01A	0.894737	KIRC
TCGA-A3-3365-01A	1.13158	KIRC
TCGA-AK-3465-01A	0.842105	KIRC
TCGA-BP-5007-01A	0.736842	KIRC
TCGA-A3-3385-01A	1.89474	KIRC
TCGA-B8-A54D-01A	1.78947	KIRC
TCGA-B0-5097-01A	1.68421	KIRC
TCGA-B0-4945-01A	1.13158	KIRC
TCGA-BP-4999-01A	1.36842	KIRC
TCGA-CJ-6027-01A	2.44737	KIRC
TCGA-BP-5176-01A	3.55263	KIRC
TCGA-CZ-4864-01A	2.52632	KIRC
TCGA-BP-5195-01A	2	KIRC
TCGA-B0-5113-01A	1.13158	KIRC
TCGA-DV-A4VX-01A	2.60526	KIRC
TCGA-A3-3378-01A	2	KIRC
TCGA-B0-5691-01A	1.5	KIRC
TCGA-BP-4992-01A	1.10526	KIRC
TCGA-BP-4976-01A	2.78947	KIRC
TCGA-MW-A4EC-01A	1.42105	KIRC
TCGA-A3-A6NN-01A	2.94737	KIRC
TCGA-DV-5565-01A	1.78947	KIRC
TCGA-CZ-5468-01A	3.55263	KIRC
TCGA-B0-5081-01A	0.684211	KIRC
TCGA-B8-A54H-01A	2.36842	KIRC
TCGA-CW-5583-01A	0.736842	KIRC
TCGA-BP-5192-01A	1.65789	KIRC
TCGA-BP-5202-01A	1.10526	KIRC
TCGA-A3-3308-01A	2.39474	KIRC
TCGA-A3-3326-01A	1.73684	KIRC
TCGA-BP-4995-01A	1.28947	KIRC
TCGA-CJ-6032-01A	1.42105	KIRC
TCGA-B0-5102-01A	1.34211	KIRC
TCGA-CZ-4853-01A	3.42105	KIRC
TCGA-3Z-A93Z-01A	2.94737	KIRC
TCGA-A3-3382-01A	2.97368	KIRC
TCGA-CJ-4908-01A	0.868421	KIRC
TCGA-CJ-5680-01A	1.65789	KIRC
TCGA-CJ-5677-01A	1.92105	KIRC
TCGA-A3-3311-01A	1.68421	KIRC
TCGA-BP-5199-01A	2.34211	KIRC
TCGA-B0-5109-01A	1.39474	KIRC
TCGA-39-5011-01A	17.7895	LUSC
TCGA-37-4129-01A	0.0526316	LUSC
TCGA-68-8251-01A	8.92105	LUSC
TCGA-63-A5MY-01A	5.5	LUSC
TCGA-63-5128-01A	9.68421	LUSC
TCGA-22-4605-01A	1.84211	LUSC
TCGA-60-2698-01A	26.8421	LUSC
TCGA-66-2794-01A	4.68421	LUSC
TCGA-22-4613-01A	19.6579	LUSC
TCGA-MF-A522-01A	16.1053	LUSC
TCGA-51-4079-01A	12.3947	LUSC
TCGA-56-7731-01A	5.34211	LUSC
TCGA-NC-A5HR-01A	10.1579	LUSC
TCGA-58-A46J-01A	4.55263	LUSC
TCGA-85-A5B5-01A	12.1579	LUSC
TCGA-56-8308-01A	10.4211	LUSC
TCGA-94-A5I6-01A	4.89474	LUSC
TCGA-66-2781-01A	3.71053	LUSC
TCGA-43-7658-01A	6.34211	LUSC
TCGA-33-AASB-01A	11.1316	LUSC
TCGA-85-8353-01A	4.97368	LUSC
TCGA-22-4609-01A	6	LUSC
TCGA-85-7843-01A	6.42105	LUSC
TCGA-63-6202-01A	9.5	LUSC
TCGA-77-8131-01A	1.26316	LUSC
TCGA-21-1080-01A	31.7105	LUSC
TCGA-43-8115-01A	5.36842	LUSC
TCGA-98-8022-01A	5.39474	LUSC
TCGA-56-A4ZK-01A	6.89474	LUSC
TCGA-85-7696-01A	6.10526	LUSC
TCGA-56-5897-01A	2.07895	LUSC
TCGA-NC-A5HH-01A	11.1842	LUSC
TCGA-98-A53C-01A	0.0263158	LUSC
TCGA-33-AAS8-01A	7.28947	LUSC
TCGA-34-5231-01A	22.1579	LUSC
TCGA-77-A5G3-01A	16.9474	LUSC
TCGA-56-7222-01A	11.8421	LUSC
TCGA-37-5819-01A	23.2368	LUSC
TCGA-22-5479-01A	14.0263	LUSC
TCGA-63-7022-01A	4.02632	LUSC
TCGA-18-3415-01A	5.63158	LUSC
TCGA-21-1083-01A	23.3421	LUSC
TCGA-85-8287-01A	6.44737	LUSC
TCGA-34-5234-01A	2.86842	LUSC
TCGA-60-2716-01A	0.526316	LUSC
TCGA-85-8350-01A	9.23684	LUSC
TCGA-85-A511-01A	4.65789	LUSC
TCGA-34-8454-01A	17.3158	LUSC
TCGA-85-8048-01A	1.81579	LUSC
TCGA-66-2767-01A	8.84211	LUSC
TCGA-46-3769-01A	29.1053	LUSC
TCGA-77-A5GF-01A	3.36842	LUSC
TCGA-66-2787-01A	14.1579	LUSC
TCGA-77-7465-01A	12.5	LUSC
TCGA-63-A5MB-01A	10.0263	LUSC
TCGA-43-7656-01A	10.5526	LUSC
TCGA-18-3419-01A	8.55263	LUSC
TCGA-63-A5MN-01A	0.552632	LUSC
TCGA-22-0940-01A	6.07895	LUSC
TCGA-37-A5EN-01A	6.5	LUSC
TCGA-18-5595-01A	7.44737	LUSC
TCGA-90-7769-01A	16.3684	LUSC
TCGA-56-A49D-01A	9.34211	LUSC
TCGA-43-A475-01A	7.15789	LUSC
TCGA-NC-A5HG-01A	18.1842	LUSC
TCGA-85-7698-01A	3.78947	LUSC
TCGA-63-A5MW-01A	12.8158	LUSC
TCGA-90-7964-01A	14.8158	LUSC
TCGA-46-3765-01A	7.21053	LUSC
TCGA-66-2791-01A	9.78947	LUSC
TCGA-66-2766-01A	12.9211	LUSC
TCGA-63-7023-01A	4.76316	LUSC
TCGA-56-A4BY-01A	4.34211	LUSC
TCGA-56-8307-01A	13.1053	LUSC
TCGA-66-2786-01A	6.02632	LUSC
TCGA-60-2714-01A	23.9737	LUSC
TCGA-85-A4JB-01A	13.1316	LUSC
TCGA-66-2755-01A	6.86842	LUSC
TCGA-34-8456-01A	1.39474	LUSC
TCGA-68-7755-01A	8.86842	LUSC
TCGA-21-1082-01A	11.5789	LUSC
TCGA-56-8304-01A	7.13158	LUSC
TCGA-77-8136-01A	12.2368	LUSC
TCGA-98-8020-01A	2.65789	LUSC
TCGA-85-6560-01A	13	LUSC
TCGA-94-7033-01A	3.5	LUSC
TCGA-60-2697-01A	0.0263158	LUSC
TCGA-22-5481-01A	9.31579	LUSC
TCGA-63-A5MI-01A	5.92105	LUSC
TCGA-33-AASD-01A	11.9211	LUSC
TCGA-94-8491-01A	13.3947	LUSC
TCGA-34-5236-01A	4.71053	LUSC
TCGA-34-2609-01A	6.42105	LUSC
TCGA-L3-A4E7-01A	2.78947	LUSC
TCGA-39-5016-01A	11.8684	LUSC
TCGA-56-6545-01A	8.13158	LUSC
TCGA-66-2759-01A	12.7105	LUSC
TCGA-NK-A5CT-01A	10.1053	LUSC
TCGA-94-7557-01A	2.71053	LUSC
TCGA-85-A4CN-01A	5.05263	LUSC
TCGA-56-5898-01A	4.18421	LUSC
TCGA-77-8140-01A	10.9211	LUSC
TCGA-34-5240-01A	5.44737	LUSC
TCGA-34-2605-01A	10.0526	LUSC
TCGA-66-2734-01A	5.84211	LUSC
TCGA-43-7657-01A	3.71053	LUSC
TCGA-66-2788-01A	6.34211	LUSC
TCGA-51-4081-01A	5.94737	LUSC
TCGA-66-2768-01A	8.21053	LUSC
TCGA-56-8622-01A	6.68421	LUSC
TCGA-77-8138-01A	2.5	LUSC
TCGA-56-8503-01A	2.44737	LUSC
TCGA-22-5491-01A	9.47368	LUSC
TCGA-85-8288-01A	7.52632	LUSC
TCGA-77-8009-01A	4.5	LUSC
TCGA-77-8143-01A	4.42105	LUSC
TCGA-33-AASI-01A	11.8684	LUSC
TCGA-39-5035-01A	4.39474	LUSC
TCGA-98-A53J-01A	3.21053	LUSC
TCGA-NC-A5HJ-01A	6.84211	LUSC
TCGA-43-5668-01A	18.5526	LUSC
TCGA-85-8352-01A	8.42105	LUSC
TCGA-85-7697-01A	6.81579	LUSC
TCGA-98-8023-01A	5.57895	LUSC
TCGA-77-7139-01A	5.71053	LUSC
TCGA-56-A4BW-01A	7.10526	LUSC
TCGA-66-2742-01A	7.26316	LUSC
TCGA-52-7811-01A	3.94737	LUSC
TCGA-94-A5I4-01A	8	LUSC
TCGA-NC-A5HO-01A	7.92105	LUSC
TCGA-60-2711-01A	3.86842	LUSC
TCGA-77-6845-01A	7.02632	LUSC
TCGA-6A-AB49-01A	12.5	LUSC
TCGA-63-7020-01A	5.81579	LUSC
TCGA-56-7223-01A	9.44737	LUSC
TCGA-39-5039-01A	4.28947	LUSC
TCGA-56-7221-01A	9.10526	LUSC
TCGA-34-5232-01A	5.71053	LUSC
TCGA-85-7710-01A	6.05263	LUSC
TCGA-77-7335-01A	6.78947	LUSC
TCGA-77-A5G7-01B	2.47368	LUSC
TCGA-85-6561-01A	7.63158	LUSC
TCGA-98-8021-01A	24.8947	LUSC
TCGA-60-2713-01A	7.63158	LUSC
TCGA-22-4595-01A	10.3684	LUSC
TCGA-22-5480-01A	4.68421	LUSC
TCGA-56-8628-01A	12.3947	LUSC
TCGA-94-8490-01A	28.5	LUSC
TCGA-66-2782-01A	10.7368	LUSC
TCGA-18-3406-01A	6.52632	LUSC
TCGA-33-A5GW-01A	5.63158	LUSC
TCGA-NC-A5HP-01A	12.5263	LUSC
TCGA-43-2581-01A	29.3684	LUSC
TCGA-NK-A5CR-01A	8.92105	LUSC
TCGA-37-3783-01A	11.0263	LUSC
TCGA-60-2709-01A	3.31579	LUSC
TCGA-52-7809-01A	7.02632	LUSC
TCGA-98-A53A-01A	10.4737	LUSC
TCGA-22-1002-01A	5.89474	LUSC
TCGA-85-A4CL-01A	22.8158	LUSC
TCGA-22-4599-01A	11.2105	LUSC
TCGA-33-6737-01A	13.9737	LUSC
TCGA-34-5241-01A	4.63158	LUSC
TCGA-66-2792-01A	4.52632	LUSC
TCGA-21-1075-01A	6.02632	LUSC
TCGA-37-4135-01A	10.2632	LUSC
TCGA-51-4080-01A	9.13158	LUSC
TCGA-56-8504-01A	7.21053	LUSC
TCGA-34-5929-01A	7.71053	LUSC
TCGA-60-2725-01A	3.76316	LUSC
TCGA-79-5596-01A	6.23684	LUSC
TCGA-NC-A5HM-01A	8.65789	LUSC
TCGA-56-8626-01A	7.36842	LUSC
TCGA-77-8144-01A	12.3421	LUSC
TCGA-70-6723-01A	3.34211	LUSC
TCGA-63-A5MS-01A	7.65789	LUSC
TCGA-18-3408-01A	2.47368	LUSC
TCGA-77-A5G6-01A	15.8421	LUSC
TCGA-21-1079-01A	62.3947	LUSC
TCGA-85-A50Z-01A	13.2105	LUSC
TCGA-85-A512-01A	5.18421	LUSC
TCGA-22-5483-01A	8.81579	LUSC
TCGA-NK-A5CX-01A	4.57895	LUSC
TCGA-O2-A52V-01A	7.05263	LUSC
TCGA-52-7810-01A	13.2368	LUSC
TCGA-60-2710-01A	6.28947	LUSC
TCGA-98-A539-01A	5.07895	LUSC
TCGA-63-7021-01A	5.94737	LUSC
TCGA-66-2793-01A	9.05263	LUSC
TCGA-68-8250-01A	8.86842	LUSC
TCGA-77-8146-01A	4.68421	LUSC
TCGA-56-8624-01A	3.28947	LUSC
TCGA-94-8035-01A	5.31579	LUSC
TCGA-77-A5GB-01B	3.23684	LUSC
TCGA-63-5131-01A	8.94737	LUSC
TCGA-34-7107-01A	8.28947	LUSC
TCGA-22-0944-01A	3.65789	LUSC
TCGA-77-A5G8-01B	6.39474	LUSC
TCGA-22-1000-01A	0.5	LUSC
TCGA-56-7730-01A	11.9474	LUSC
TCGA-56-A5DR-01A	28.1842	LUSC
TCGA-70-6722-01A	8.5	LUSC
TCGA-L3-A524-01A	10.2105	LUSC
TCGA-39-5029-01A	4.31579	LUSC
TCGA-NC-A5HT-01A	10.8421	LUSC
TCGA-85-A50M-01A	1.76316	LUSC
TCGA-85-7844-01A	5	LUSC
TCGA-66-2780-01A	4.15789	LUSC
TCGA-85-8354-01A	6.44737	LUSC
TCGA-58-A46M-01A	12.8158	LUSC
TCGA-33-6738-01A	10.5526	LUSC
TCGA-85-A513-01A	0.157895	LUSC
TCGA-77-8130-01A	4.92105	LUSC
TCGA-22-5482-01A	4.86842	LUSC
TCGA-77-8128-01A	9.15789	LUSC
TCGA-21-1081-01A	6.5	LUSC
TCGA-33-AASL-01A	8.78947	LUSC
TCGA-37-3792-01A	28	LUSC
TCGA-96-7545-01A	3.55263	LUSC
TCGA-66-2744-01A	6.13158	LUSC
TCGA-77-A5G1-01A	2.84211	LUSC
TCGA-18-3407-01A	1.86842	LUSC
TCGA-33-4589-01A	2.84211	LUSC
TCGA-46-6025-01A	6.05263	LUSC
TCGA-77-8148-01A	7.15789	LUSC
TCGA-52-7812-01A	9.15789	LUSC
TCGA-60-2712-01A	3.15789	LUSC
TCGA-J1-A4AH-01A	5.21053	LUSC
TCGA-66-2727-01A	6.89474	LUSC
TCGA-85-A510-01A	4.63158	LUSC
TCGA-85-8351-01A	3.81579	LUSC
TCGA-77-8133-01A	10.2895	LUSC
TCGA-33-A4WN-01A	5.60526	LUSC
TCGA-66-2763-01A	11.6579	LUSC
TCGA-66-2783-01A	7.73684	LUSC
TCGA-34-A5IX-01A	8.28947	LUSC
TCGA-85-A4QR-01A	6.65789	LUSC
TCGA-85-6175-01A	1.02632	LUSC
TCGA-22-5492-01A	6.97368	LUSC
TCGA-37-A5EL-01A	12.9211	LUSC
TCGA-63-A5ML-01A	7.26316	LUSC
TCGA-18-3421-01A	9.76316	LUSC
TCGA-92-8065-01A	7.63158	LUSC
TCGA-98-7454-01A	4.36842	LUSC
TCGA-96-A4JL-01A	1.52632	LUSC
TCGA-77-6843-01A	4.94737	LUSC
TCGA-56-A4BX-01A	3.31579	LUSC
TCGA-34-2596-01A	8.15789	LUSC
TCGA-85-A4JC-01A	6.10526	LUSC
TCGA-NC-A5HD-01A	14.7895	LUSC
TCGA-56-A5DS-01A	5.31579	LUSC
TCGA-68-A59J-01A	10.9737	LUSC
TCGA-56-A4ZJ-01A	1.21053	LUSC
TCGA-22-4591-01A	6.55263	LUSC
TCGA-34-5927-01A	8.28947	LUSC
TCGA-90-A4EE-01A	10.6053	LUSC
TCGA-66-2773-01A	13.0526	LUSC
TCGA-58-8390-01A	11.4211	LUSC
TCGA-77-8145-01A	3.44737	LUSC
TCGA-43-A56V-01A	6.5	LUSC
TCGA-63-A5MJ-01A	5.39474	LUSC
TCGA-21-1077-01A	6.42105	LUSC
TCGA-O2-A5IB-01A	8.05263	LUSC
TCGA-85-8580-01A	7.21053	LUSC
TCGA-56-7582-01A	5.15789	LUSC
TCGA-60-2724-01A	10.5	LUSC
TCGA-34-2600-01A	10.6579	LUSC
TCGA-58-A46K-01A	3.57895	LUSC
TCGA-85-A4PA-01A	0.0263158	LUSC
TCGA-43-2578-01A	10.3947	LUSC
TCGA-85-6798-01A	8.52632	LUSC
TCGA-60-2721-01A	4.71053	LUSC
TCGA-92-7340-01A	11.4211	LUSC
TCGA-22-1016-01A	10.7105	LUSC
TCGA-33-4586-01A	11.5	LUSC
TCGA-21-1071-01A	4.05263	LUSC
TCGA-33-4566-01A	43.2105	LUSC
TCGA-22-5472-01A	11.2632	LUSC
TCGA-39-5030-01A	2.55263	LUSC
TCGA-O2-A52S-01A	12.1053	LUSC
TCGA-39-5028-01A	3.05263	LUSC
TCGA-18-5592-01A	9.07895	LUSC
TCGA-LA-A446-01A	9.65789	LUSC
TCGA-66-2770-01A	7.68421	LUSC
TCGA-98-A53I-01A	11.9474	LUSC
TCGA-NC-A5HI-01A	13.0263	LUSC
TCGA-58-A46N-01A	6.47368	LUSC
TCGA-58-8393-01A	6.94737	LUSC
TCGA-46-6026-01A	6.78947	LUSC
TCGA-43-3394-01A	4.26316	LUSC
TCGA-LA-A7SW-01A	2.44737	LUSC
TCGA-33-AASJ-01A	5.21053	LUSC
TCGA-22-4594-01A	7.94737	LUSC
TCGA-43-5670-01A	4.05263	LUSC
TCGA-18-3412-01A	4.10526	LUSC
TCGA-60-2704-01A	4.81579	LUSC
TCGA-21-5782-01A	11.4474	LUSC
TCGA-63-A5MV-01A	3.36842	LUSC
TCGA-77-7337-01A	10.2105	LUSC
TCGA-43-2576-01A	14.5526	LUSC
TCGA-60-2707-01A	2.52632	LUSC
TCGA-92-8064-01A	5.39474	LUSC
TCGA-34-5928-01A	8.26316	LUSC
TCGA-85-8582-01A	7.60526	LUSC
TCGA-56-7580-01A	3.81579	LUSC
TCGA-XC-AA0X-01A	3.86842	LUSC
TCGA-22-5473-01A	25.3684	LUSC
TCGA-77-8153-01A	5.02632	LUSC
TCGA-33-4587-01A	7.31579	LUSC
TCGA-18-3409-01A	107.079	LUSC
TCGA-51-6867-01A	18.9737	LUSC
TCGA-77-7463-01A	11.6579	LUSC
TCGA-58-8392-01A	3.57895	LUSC
TCGA-O2-A52Q-01A	29.2105	LUSC
TCGA-60-2706-01A	1.21053	LUSC
TCGA-43-6771-01A	6.47368	LUSC
TCGA-43-6143-01A	10.0789	LUSC
TCGA-21-1078-01A	2.39474	LUSC
TCGA-85-8071-01A	11.7105	LUSC
TCGA-NC-A5HN-01A	18.0789	LUSC
TCGA-98-A53B-01A	4.60526	LUSC
TCGA-85-A4QQ-01A	9.26316	LUSC
TCGA-39-5021-01A	4.78947	LUSC
TCGA-98-A538-01A	20.4211	LUSC
TCGA-56-8201-01A	3.63158	LUSC
TCGA-21-5783-01A	13.1579	LUSC
TCGA-22-4596-01A	1.42105	LUSC
TCGA-18-4083-01A	11.4474	LUSC
TCGA-63-A5MG-01A	2.60526	LUSC
TCGA-77-A5GA-01A	4.07895	LUSC
TCGA-96-8170-01A	6.36842	LUSC
TCGA-39-5024-01A	5.34211	LUSC
TCGA-77-6842-01A	10.9474	LUSC
TCGA-96-7544-01A	12.2368	LUSC
TCGA-NC-A5HK-01A	7.86842	LUSC
TCGA-39-5027-01A	9.13158	LUSC
TCGA-90-A59Q-01A	8.5	LUSC
TCGA-18-3410-01A	6.18421	LUSC
TCGA-85-7950-01A	8.28947	LUSC
TCGA-56-8629-01A	6.94737	LUSC
TCGA-85-8355-01A	4.76316	LUSC
TCGA-77-7141-01A	16.6316	LUSC
TCGA-63-A5MR-01A	4.78947	LUSC
TCGA-85-A53L-01A	5.44737	LUSC
TCGA-60-2726-01A	10.7632	LUSC
TCGA-60-2708-01A	6.42105	LUSC
TCGA-22-1011-01A	2.68421	LUSC
TCGA-33-4538-01A	5.78947	LUSC
TCGA-77-7338-01A	3.68421	LUSC
TCGA-21-1076-01A	7.57895	LUSC
TCGA-56-A62T-01A	15.2105	LUSC
TCGA-77-8150-01A	3.81579	LUSC
TCGA-56-8625-01A	13.6579	LUSC
TCGA-63-A5MH-01A	7.18421	LUSC
TCGA-21-A5DI-01A	3.73684	LUSC
TCGA-77-8139-01A	5.81579	LUSC
TCGA-22-4601-01A	5.34211	LUSC
TCGA-56-6546-01A	10.0789	LUSC
TCGA-66-2789-01A	11.2105	LUSC
TCGA-66-2769-01A	8.84211	LUSC
TCGA-46-3767-01A	3.55263	LUSC
TCGA-92-8063-01A	11.0526	LUSC
TCGA-43-A474-01A	11.8421	LUSC
TCGA-34-5239-01A	7.57895	LUSC
TCGA-33-4583-01A	18.9737	LUSC
TCGA-22-5477-01A	4.73684	LUSC
TCGA-77-8154-01A	6.26316	LUSC
TCGA-22-5474-01A	2.55263	LUSC
TCGA-77-8008-01A	4.26316	LUSC
TCGA-22-1005-01A	2.15789	LUSC
TCGA-58-8388-01A	5.65789	LUSC
TCGA-43-6770-01A	6.21053	LUSC
TCGA-68-7756-01A	2.97368	LUSC
TCGA-56-8082-01A	6.42105	LUSC
TCGA-66-2756-01A	15.7895	LUSC
TCGA-34-8455-01A	15.1842	LUSC
TCGA-85-8479-01A	3.81579	LUSC
TCGA-85-8070-01A	6.97368	LUSC
TCGA-66-2765-01A	2.89474	LUSC
TCGA-39-5019-01A	4.84211	LUSC
TCGA-66-2785-01A	29.9474	LUSC
TCGA-18-3417-01A	8.26316	LUSC
TCGA-NC-A5HL-01A	6.13158	LUSC
TCGA-21-5784-01A	3.13158	LUSC
TCGA-43-3920-01A	8.36842	LUSC
TCGA-90-7767-01A	3.52632	LUSC
TCGA-18-3414-01A	2.78947	LUSC
TCGA-33-4532-01A	11.1316	LUSC
TCGA-21-5787-01A	12.5526	LUSC
TCGA-77-7138-01A	0.552632	LUSC
TCGA-66-2778-01A	3.94737	LUSC
TCGA-18-3411-01A	9.76316	LUSC
TCGA-37-4141-01A	10.4737	LUSC
TCGA-85-8664-01A	7.02632	LUSC
TCGA-68-7757-01B	8.39474	LUSC
TCGA-34-2608-01A	2.76316	LUSC
TCGA-63-A5MT-01A	6.44737	LUSC
TCGA-39-5040-01A	14.7632	LUSC
TCGA-77-7140-01A	5.63158	LUSC
TCGA-43-6773-01A	0.868421	LUSC
TCGA-58-8386-01A	7.39474	LUSC
TCGA-NC-A5HQ-01A	10.5263	LUSC
TCGA-90-A4ED-01A	69.3684	LUSC
TCGA-66-2758-01A	10.6053	LUSC
TCGA-NC-A5HE-01A	5.05263	LUSC
TCGA-85-8276-01A	7.26316	LUSC
TCGA-22-5471-01A	6.05263	LUSC
TCGA-O2-A52N-01A	14.7632	LUSC
TCGA-66-2795-01A	9.52632	LUSC
TCGA-39-5036-01A	6.97368	LUSC
TCGA-37-4132-01A	9.31579	LUSC
TCGA-22-4604-01A	6.92105	LUSC
TCGA-60-2722-01A	10.0526	LUSC
TCGA-33-4547-01A	5.39474	LUSC
TCGA-22-4607-01A	1.39474	LUSC
TCGA-O2-A52W-01A	3.42105	LUSC
TCGA-58-8387-01A	5.18421	LUSC
TCGA-77-8007-01A	1.86842	LUSC
TCGA-39-5022-01A	2.52632	LUSC
TCGA-77-6844-01A	6.13158	LUSC
TCGA-52-7622-01A	7.68421	LUSC
TCGA-94-A4VJ-01A	11.9737	LUSC
TCGA-22-5478-01A	5.18421	LUSC
TCGA-37-A5EM-01A	10.5789	LUSC
TCGA-96-8169-01A	4.97368	LUSC
TCGA-46-3768-01A	8.86842	LUSC
TCGA-85-8072-01A	4.5	LUSC
TCGA-85-8049-01A	4.42105	LUSC
TCGA-22-A5C4-01A	10.8684	LUSC
TCGA-85-8666-01A	6.36842	LUSC
TCGA-63-A5MM-01A	32.5	LUSC
TCGA-43-8116-01A	10.7632	LUSC
TCGA-22-5485-01A	6.65789	LUSC
TCGA-77-A5GH-01A	6.81579	LUSC
TCGA-58-8391-01A	10.9474	LUSC
TCGA-39-5034-01A	19.4737	LUSC
TCGA-66-2777-01A	4.73684	LUSC
TCGA-39-5037-01A	7.18421	LUSC
TCGA-63-A5MU-01A	6.73684	LUSC
TCGA-63-A5M9-01A	3.28947	LUSC
TCGA-56-7823-01B	9.23684	LUSC
TCGA-85-8277-01A	7.34211	LUSC
TCGA-56-1622-01A	7.36842	LUSC
TCGA-37-4133-01A	8.60526	LUSC
TCGA-43-6647-01A	3.44737	LUSC
TCGA-60-2723-01A	8.81579	LUSC
TCGA-85-7699-01A	5.63158	LUSC
TCGA-22-5489-01A	6.89474	LUSC
TCGA-92-7341-01A	4.68421	LUSC
TCGA-34-2604-01A	16.1316	LUSC
TCGA-58-A46L-01A	6.81579	LUSC
TCGA-85-8052-01A	3.5	LUSC
TCGA-85-8584-01A	7.65789	LUSC
TCGA-56-7822-01A	10.6053	LUSC
TCGA-60-2720-01A	10.5789	LUSC
TCGA-NK-A7XE-01A	3.13158	LUSC
TCGA-37-4130-01A	34.0526	LUSC
TCGA-NC-A5HF-01A	8.15789	LUSC
TCGA-77-8156-01A	4.60526	LUSC
TCGA-21-1070-01A	16.4737	LUSC
TCGA-39-5031-01A	15.7105	LUSC
TCGA-56-8309-01A	3.13158	LUSC
TCGA-33-4582-01A	5.73684	LUSC
TCGA-94-7943-01A	5.47368	LUSC
TCGA-22-1012-01A	7.07895	LUSC
TCGA-18-4721-01A	5.52632	LUSC
TCGA-56-7579-01A	7.84211	LUSC
TCGA-60-2719-01A	6.81579	LUSC
TCGA-43-8118-01A	16.5263	LUSC
TCGA-66-2771-01A	8.47368	LUSC
TCGA-22-4593-01A	6.10526	LUSC
TCGA-18-4086-01A	3.86842	LUSC
TCGA-90-7766-01A	3.26316	LUSC
TCGA-77-7142-01A	7.52632	LUSC
TCGA-NK-A5D1-01A	3.84211	LUSC
TCGA-21-5786-01A	11.5526	LUSC
TCGA-66-2800-01A	5.76316	LUSC
TCGA-56-8083-01A	5.21053	LUSC
TCGA-60-2695-01A	6.63158	LUSC
TCGA-18-3416-01A	10.4737	LUSC
TCGA-63-A5MP-01A	5.21053	LUSC
TCGA-66-2757-01A	7.57895	LUSC
TCGA-37-3789-01A	9.21053	LUSC
TCGA-56-8305-01A	11.9737	LUSC
TCGA-33-4533-01A	9.39474	LUSC
TCGA-66-2754-01A	8.78947	LUSC
TCGA-60-2703-01A	6.92105	LUSC
TCGA-96-A4JK-01A	14.3947	LUSC
TCGA-85-8481-01A	7.65789	LUSC
TCGA-60-2715-01A	1.63158	LUSC
TCGA-43-A56U-01A	3.52632	LUSC
TCGA-XE-AAOB-01A	0.368421	TGCT
TCGA-VF-A8AD-01A	0.552632	TGCT
TCGA-2X-A9D5-01A	0.473684	TGCT
TCGA-2G-AAM2-01A	0.368421	TGCT
TCGA-XE-AAO3-01A	0.368421	TGCT
TCGA-2G-AAH8-01A	0.710526	TGCT
TCGA-2G-AAFY-01A	0.315789	TGCT
TCGA-2G-AAH3-01A	0.710526	TGCT
TCGA-ZM-AA0E-01A	0.263158	TGCT
TCGA-2G-AALG-01A	0.210526	TGCT
TCGA-XY-A89B-01A	0.736842	TGCT
TCGA-2G-AAHN-01A	0.5	TGCT
TCGA-YU-A90W-01A	0.736842	TGCT
TCGA-ZM-AA05-01A	0.342105	TGCT
TCGA-2G-AALX-01A	0.263158	TGCT
TCGA-2G-AAGP-01A	0.526316	TGCT
TCGA-2G-AAHT-01A	0.578947	TGCT
TCGA-2G-AAFJ-01A	0.578947	TGCT
TCGA-XE-A8H5-01A	0.763158	TGCT
TCGA-2G-AAG7-01A	0.578947	TGCT
TCGA-XE-A8H1-01A	0.210526	TGCT
TCGA-VF-A8AC-01A	0.289474	TGCT
TCGA-SN-A6IS-01A	0.473684	TGCT
TCGA-2G-AAGA-01A	0.5	TGCT
TCGA-2G-AAFO-01A	0.315789	TGCT
TCGA-XE-AANI-01A	0.736842	TGCT
TCGA-YU-A912-01A	0.5	TGCT
TCGA-SN-A84X-01A	0.552632	TGCT
TCGA-2G-AAF6-01A	0.578947	TGCT
TCGA-2G-AAL5-01A	0.789474	TGCT
TCGA-2G-AAGC-01A	0.5	TGCT
TCGA-YU-A90S-01A	0.131579	TGCT
TCGA-2G-AALQ-01A	0.315789	TGCT
TCGA-2G-AAGX-01A	0.263158	TGCT
TCGA-2G-AALP-01A	1.57895	TGCT
TCGA-YU-AA61-01A	0.368421	TGCT
TCGA-XE-AAOJ-01A	0.605263	TGCT
TCGA-2G-AAM4-01A	0.526316	TGCT
TCGA-2G-AAL7-01A	0.710526	TGCT
TCGA-ZM-AA0H-01A	0.763158	TGCT
TCGA-2G-AAGM-01A	0.710526	TGCT
TCGA-WZ-A7V3-01A	0.473684	TGCT
TCGA-SO-A8JP-01A	0.552632	TGCT
TCGA-W4-A7U4-01A	0.131579	TGCT
TCGA-XE-A8H4-01A	0.236842	TGCT
TCGA-2G-AAGI-01A	0.394737	TGCT
TCGA-XE-AAO6-01A	0.578947	TGCT
TCGA-2G-AAG5-01A	0.631579	TGCT
TCGA-2G-AAFZ-01A	0.710526	TGCT
TCGA-XE-AAOF-01A	0.578947	TGCT
TCGA-S6-A8JX-01A	0.210526	TGCT
TCGA-SB-A6J6-01A	0.342105	TGCT
TCGA-YU-A90Y-01A	0.342105	TGCT
TCGA-2G-AAH0-01A	0.184211	TGCT
TCGA-ZM-AA0D-01A	0.105263	TGCT
TCGA-2G-AAFN-01A	0.236842	TGCT
TCGA-2G-AAGE-01A	0.631579	TGCT
TCGA-2G-AAGG-01A	0.894737	TGCT
TCGA-2G-AAKO-01A	0.0789474	TGCT
TCGA-2G-AAFV-01A	0.552632	TGCT
TCGA-2G-AAF8-01A	0.342105	TGCT
TCGA-2G-AALR-01A	0.973684	TGCT
TCGA-VF-A8AE-01A	0.0526316	TGCT
TCGA-2G-AAEX-01A	0.631579	TGCT
TCGA-XE-AANR-01A	0.315789	TGCT
TCGA-2G-AAG9-01A	0.552632	TGCT
TCGA-2G-AAHC-01A	0.315789	TGCT
TCGA-2G-AAEW-01A	0.394737	TGCT
TCGA-2G-AAHL-01A	0.552632	TGCT
TCGA-YU-A90P-01A	0.315789	TGCT
TCGA-SB-A76C-01A	0.421053	TGCT
TCGA-XE-AAO4-01A	1.10526	TGCT
TCGA-XE-A9SE-01A	0.368421	TGCT
TCGA-ZM-AA06-01A	0.684211	TGCT
TCGA-XE-AANJ-01A	0.447368	TGCT
TCGA-4K-AA1G-01A	0.552632	TGCT
TCGA-2G-AALO-01A	0.263158	TGCT
TCGA-2G-AAKD-01A	0.473684	TGCT
TCGA-4K-AAAL-01A	0.368421	TGCT
TCGA-2G-AAGS-01A	0.315789	TGCT
TCGA-2G-AAHA-01A	0.447368	TGCT
TCGA-2G-AAFM-01A	0.368421	TGCT
TCGA-2G-AAF1-01A	0.0789474	TGCT
TCGA-XE-AAOC-01A	0.552632	TGCT
TCGA-S6-A8JW-01A	0.315789	TGCT
TCGA-2G-AAHP-01A	0.289474	TGCT
TCGA-2G-AAGZ-01A	0.210526	TGCT
TCGA-2G-AAGT-01A	0.552632	TGCT
TCGA-XE-AAOL-01A	0.473684	TGCT
TCGA-2G-AAFI-01A	0.289474	TGCT
TCGA-YU-A94D-01A	0.631579	TGCT
TCGA-2G-AAH4-01A	0.473684	TGCT
TCGA-XY-A8S2-01A	1.68421	TGCT
TCGA-WZ-A7V5-01A	0.894737	TGCT
TCGA-VF-A8A8-01A	0.657895	TGCT
TCGA-2G-AAGN-01A	0.184211	TGCT
TCGA-2X-A9D6-01A	0.289474	TGCT
TCGA-2G-AAFE-01A	1.65789	TGCT
TCGA-2G-AAG3-01A	0.447368	TGCT
TCGA-2G-AALF-01A	0.605263	TGCT
TCGA-2G-AALY-01A	0.315789	TGCT
TCGA-2G-AAKL-01A	0.552632	TGCT
TCGA-2G-AAG8-01A	0.447368	TGCT
TCGA-2G-AAGV-01A	0.184211	TGCT
TCGA-2G-AAKH-01A	0.684211	TGCT
TCGA-ZM-AA0F-01A	0.0263158	TGCT
TCGA-2G-AAFG-01A	0.421053	TGCT
TCGA-2G-AAGW-01A	0.842105	TGCT
TCGA-4K-AA1I-01A	0.184211	TGCT
TCGA-VF-A8AB-01A	0.421053	TGCT
TCGA-XE-AAOD-01A	0.210526	TGCT
TCGA-SN-A84Y-01A	0.236842	TGCT
TCGA-2G-AAM3-01A	0.631579	TGCT
TCGA-2G-AAGY-01A	0.394737	TGCT
TCGA-2G-AAGF-01A	0.263158	TGCT
TCGA-SN-A84W-01A	0.473684	TGCT
TCGA-2G-AAGK-01A	0.289474	TGCT
TCGA-2G-AAHG-01A	0.289474	TGCT
TCGA-YU-AA4L-01A	0.473684	TGCT
TCGA-2G-AALN-01A	0.421053	TGCT
TCGA-2G-AAH2-01A	0.368421	TGCT
TCGA-XY-A8S3-01B	0.315789	TGCT
TCGA-4K-AA1H-01A	0.0789474	TGCT
TCGA-YU-A94I-01A	1.57895	TGCT
TCGA-2G-AAKM-01A	0.157895	TGCT
TCGA-ZM-AA0N-01A	0.552632	TGCT
TCGA-2G-AAG0-01A	0.657895	TGCT
TCGA-ZM-AA0B-01A	0.473684	TGCT
TCGA-XE-AANV-01A	0.368421	TGCT
TCGA-2G-AALW-01A	0.894737	TGCT
TCGA-X3-A8G4-01A	0.684211	TGCT
TCGA-2G-AAGJ-01A	0.684211	TGCT
TCGA-2G-AAF4-01A	0.263158	TGCT
TCGA-S6-A8JY-01A	0.473684	TGCT
TCGA-XY-A9T9-01A	0.289474	TGCT
TCGA-2G-AAFL-01A	0.473684	TGCT
TCGA-2G-AAG6-01A	0.289474	TGCT
TCGA-2G-AALS-01A	0.289474	TGCT
TCGA-YU-A90Q-01A	0.157895	TGCT
TCGA-2G-AAFH-01A	0.710526	TGCT
TCGA-2G-AAGO-01A	0.684211	TGCT
TCGA-2G-AAKG-01A	0.605263	TGCT
TCGA-2G-AALT-01A	0.289474	TGCT
TCGA-2G-AALZ-01A	0.131579	TGCT
TCGA-WZ-A8D5-01A	0.236842	TGCT
TCGA-N8-A56S-01A	1.47368	UCS
TCGA-N7-A4Y8-01A	1.44737	UCS
TCGA-N5-A4RF-01A	2.5	UCS
TCGA-ND-A4WA-01A	1.73684	UCS
TCGA-N9-A4Q8-01A	1.28947	UCS
TCGA-N8-A4PL-01A	1.60526	UCS
TCGA-N6-A4VC-01A	1.44737	UCS
TCGA-NA-A4QW-01A	1.73684	UCS
TCGA-N8-A4PN-01A	1.39474	UCS
TCGA-NF-A4WX-01A	1.21053	UCS
TCGA-N9-A4Q3-01A	1.31579	UCS
TCGA-QM-A5NM-01A	1.52632	UCS
TCGA-N9-A4Q7-01A	5.42105	UCS
TCGA-N5-A4RM-01A	1.36842	UCS
TCGA-NF-A5CP-01A	1.92105	UCS
TCGA-NA-A4QV-01A	1.34211	UCS
TCGA-N8-A4PP-01A	3	UCS
TCGA-ND-A4WC-01A	126.263	UCS
TCGA-N9-A4Q4-01A	1.28947	UCS
TCGA-NG-A4VU-01A	1.10526	UCS
TCGA-N6-A4VD-01A	3.02632	UCS
TCGA-N5-A4RU-01A	1.89474	UCS
TCGA-N5-A4RJ-01A	1.47368	UCS
TCGA-NA-A4R0-01A	1.47368	UCS
TCGA-NA-A4R1-01A	4.13158	UCS
TCGA-NF-A4WU-01A	0.973684	UCS
TCGA-N5-A4RO-01A	1.55263	UCS
TCGA-N6-A4VG-01A	1.57895	UCS
TCGA-N9-A4PZ-01A	1.44737	UCS
TCGA-N5-A59F-01A	1.26316	UCS
TCGA-N6-A4V9-01A	1.02632	UCS
TCGA-N8-A4PO-01A	1.76316	UCS
TCGA-ND-A4W6-01A	2.47368	UCS
TCGA-N5-A4RD-01A	1.73684	UCS
TCGA-N5-A4RS-01A	1.05263	UCS
TCGA-N6-A4VE-01A	2.05263	UCS
TCGA-N5-A4RT-01A	2.86842	UCS
TCGA-NA-A4QY-01A	1.39474	UCS
TCGA-N8-A4PQ-01A	1.78947	UCS
TCGA-NA-A5I1-01A	1.34211	UCS
TCGA-N8-A4PI-01A	1.57895	UCS
TCGA-N7-A4Y5-01A	1.84211	UCS
TCGA-N5-A4RA-01A	1.21053	UCS
TCGA-ND-A4WF-01A	1.89474	UCS
TCGA-NA-A4QX-01A	0.973684	UCS
TCGA-N8-A4PM-01A	1.76316	UCS
TCGA-N5-A59E-01A	1.71053	UCS
TCGA-N5-A4RN-01A	2.18421	UCS
TCGA-N9-A4Q1-01A	1.23684	UCS
TCGA-N7-A4Y0-01A	27.4474	UCS
TCGA-N5-A4RV-01A	1.76316	UCS
TCGA-N7-A59B-01A	1.34211	UCS
TCGA-NF-A4X2-01A	2.89474	UCS
TCGA-N5-A4R8-01A	1.63158	UCS
TCGA-N6-A4VF-01A	1.39474	UCS
TCGA-QN-A5NN-01A	2.21053	UCS
TCGA-NG-A4VW-01A	1.36842	UCS
TCGA-4G-AAZG-01A	2.21053	CHOL
TCGA-ZH-A8Y6-01A	1.86842	CHOL
TCGA-4G-AAZO-01A	1.60526	CHOL
TCGA-3X-AAV9-01A	0.973684	CHOL
TCGA-ZU-A8S4-01A	1.15789	CHOL
TCGA-W5-AA39-01A	32.6053	CHOL
TCGA-W5-AA2Z-01A	1	CHOL
TCGA-W5-AA2T-01A	1.84211	CHOL
TCGA-5A-A8ZG-01A	0.526316	CHOL
TCGA-W5-AA2R-01A	0.973684	CHOL
TCGA-ZH-A8Y2-01A	1.86842	CHOL
TCGA-3X-AAVE-01A	1.57895	CHOL
TCGA-W5-AA36-01A	1.76316	CHOL
TCGA-ZH-A8Y1-01A	1.5	CHOL
TCGA-ZH-A8Y5-01A	1.13158	CHOL
TCGA-5A-A8ZF-01A	3.28947	CHOL
TCGA-W5-AA2W-01A	1	CHOL
TCGA-ZK-AAYZ-01A	1.26316	CHOL
TCGA-W7-A93O-01A	3.73684	CHOL
TCGA-W5-AA30-01A	2	CHOL
TCGA-4G-AAZF-01A	1.47368	CHOL
TCGA-W5-AA2H-01A	0.184211	CHOL
TCGA-W5-AA31-01A	1.57895	CHOL
TCGA-W5-AA33-01A	0.894737	CHOL
TCGA-ZH-A8Y8-01A	1.31579	CHOL
TCGA-W5-AA2K-01A	1.39474	CHOL
TCGA-3X-AAVC-01A	2.13158	CHOL
TCGA-W5-AA2X-01A	1.65789	CHOL
TCGA-WD-A7RX-01A	1.10526	CHOL
TCGA-YR-A95A-01A	1.28947	CHOL
TCGA-W5-AA34-01A	1.47368	CHOL
TCGA-W5-AA2I-01A	1.57895	CHOL
TCGA-W5-AA2Q-01A	1.34211	CHOL
TCGA-W6-AA0T-01A	1.73684	CHOL
TCGA-ZH-A8Y4-01A	2.10526	CHOL
TCGA-3X-AAVA-01A	1.36842	CHOL
TCGA-ZH-A8Y3-01A	1.52632	CHOL
TCGA-W5-AA2M-01A	0.973684	CHOL
TCGA-W5-AA38-01A	1.15789	CHOL
TCGA-W6-AA0S-01A	1.31579	CHOL
TCGA-ZH-A8Y7-01A	30.8158	CHOL
TCGA-3X-AAVB-01A	1	CHOL
TCGA-4G-AAZR-01A	0.815789	CHOL
TCGA-W7-A93P-01A	1.57895	CHOL
TCGA-W5-AA2J-01A	0.684211	CHOL
TCGA-W5-AA2U-01A	2.84211	CHOL
TCGA-4G-AAZT-01A	1.26316	CHOL
TCGA-W7-A93N-01A	0.0789474	CHOL
TCGA-ZD-A8I3-01A	1.28947	CHOL
TCGA-W5-AA2G-01A	1.63158	CHOL
TCGA-W5-AA2O-01A	1.10526	CHOL
TCGA-VD-A8KK-01A	0.342105	UVM
TCGA-WC-AA9E-01A	0.421053	UVM
TCGA-YZ-A982-01A	0.578947	UVM
TCGA-V4-A9EO-01A	0.526316	UVM
TCGA-VD-A8KF-01A	0.184211	UVM
TCGA-V4-A9E9-01A	0.394737	UVM
TCGA-VD-AA8S-01B	0.184211	UVM
TCGA-V4-A9EU-01A	0.289474	UVM
TCGA-V4-A9EJ-01A	0.684211	UVM
TCGA-VD-AA8P-01A	0.421053	UVM
TCGA-RZ-AB0B-01A	0.394737	UVM
TCGA-VD-A8KI-01A	0.605263	UVM
TCGA-VD-AA8N-01A	0.289474	UVM
TCGA-V4-A9EE-01A	0.526316	UVM
TCGA-VD-A8KM-01A	0.5	UVM
TCGA-WC-A87U-01A	0.473684	UVM
TCGA-VD-AA8R-01A	0.315789	UVM
TCGA-V4-A9EM-01A	0.5	UVM
TCGA-VD-A8KE-01A	0.473684	UVM
TCGA-V3-A9ZX-01A	0.210526	UVM
TCGA-V4-A9F7-01A	0.394737	UVM
TCGA-WC-A884-01A	0.210526	UVM
TCGA-V4-A9F3-01A	0.236842	UVM
TCGA-V4-A9EI-01A	0.605263	UVM
TCGA-V4-A9EQ-01A	0.315789	UVM
TCGA-V3-A9ZY-01A	0.368421	UVM
TCGA-V4-A9F4-01A	0.421053	UVM
TCGA-VD-AA8T-01A	0.578947	UVM
TCGA-VD-A8KJ-01A	0.263158	UVM
TCGA-WC-A883-01A	0.315789	UVM
TCGA-WC-A88A-01A	0.289474	UVM
TCGA-V4-A9E5-01A	0.368421	UVM
TCGA-VD-A8K9-01A	0.342105	UVM
TCGA-WC-A888-01A	0.315789	UVM
TCGA-V4-A9EX-01A	0.315789	UVM
TCGA-YZ-A985-01A	12.5263	UVM
TCGA-WC-A87Y-01A	0.315789	UVM
TCGA-V4-A9F8-01A	0.605263	UVM
TCGA-VD-A8KO-01A	0.289474	UVM
TCGA-V4-A9EY-01A	0.394737	UVM
TCGA-YZ-A980-01A	0.342105	UVM
TCGA-V4-A9EF-01A	0.184211	UVM
TCGA-V4-A9EK-01A	0.289474	UVM
TCGA-VD-A8KG-01A	0.421053	UVM
TCGA-WC-AA9A-01A	0.289474	UVM
TCGA-YZ-A983-01A	0.473684	UVM
TCGA-V4-A9E8-01A	0.447368	UVM
TCGA-V4-A9EH-01A	0.289474	UVM
TCGA-WC-A87W-01A	0.315789	UVM
TCGA-V4-A9EL-01A	0.236842	UVM
TCGA-V4-A9EV-01A	0.263158	UVM
TCGA-VD-AA8O-01A	0.368421	UVM
TCGA-V4-A9EW-01A	0.289474	UVM
TCGA-YZ-A984-01A	0.289474	UVM
TCGA-V4-A9EC-01A	0.578947	UVM
TCGA-VD-A8KA-01B	0.342105	UVM
TCGA-WC-A881-01A	0.394737	UVM
TCGA-VD-A8K7-01B	0.0789474	UVM
TCGA-WC-A880-01A	0.263158	UVM
TCGA-V4-A9F5-01A	0.236842	UVM
TCGA-VD-A8KD-01A	0.552632	UVM
TCGA-V4-A9E7-01A	0.447368	UVM
TCGA-V4-A9F1-01A	0.315789	UVM
TCGA-V4-A9F0-01A	0.236842	UVM
TCGA-V4-A9EA-01A	0.289474	UVM
TCGA-WC-A885-01A	0.605263	UVM
TCGA-V4-A9ES-01A	0.289474	UVM
TCGA-VD-AA8M-01A	0.473684	UVM
TCGA-V4-A9ED-01A	0.289474	UVM
TCGA-VD-A8KB-01A	0.526316	UVM
TCGA-V4-A9F2-01A	0.157895	UVM
TCGA-WC-A87T-01A	0.210526	UVM
TCGA-VD-A8KN-01A	0.289474	UVM
TCGA-V4-A9EZ-01A	0.631579	UVM
TCGA-V4-A9ET-01A	0.289474	UVM
TCGA-VD-AA8Q-01A	0.5	UVM
TCGA-WC-A882-01A	0.263158	UVM
TCGA-VD-A8KL-01A	0.473684	UVM
TCGA-VD-A8K8-01A	0.289474	UVM
TCGA-VD-A8KH-01A	0.473684	UVM
TCGA-2J-AABE-01A	1.10526	PAAD
TCGA-3A-A9I5-01A	0.973684	PAAD
TCGA-2L-AAQM-01A	0.894737	PAAD
TCGA-3A-A9J0-01A	2.42105	PAAD
TCGA-IB-AAUO-01A	1.21053	PAAD
TCGA-2L-AAQI-01A	0.868421	PAAD
TCGA-FZ-5919-01A	0.315789	PAAD
TCGA-HV-A5A5-01A	0.0789474	PAAD
TCGA-FB-AAPP-01A	2.36842	PAAD
TCGA-2J-AAB9-01A	0.0263158	PAAD
TCGA-FZ-5920-01A	1.10526	PAAD
TCGA-XD-AAUI-01A	0.394737	PAAD
TCGA-3A-A9IX-01A	0.0789474	PAAD
TCGA-HZ-8637-01A	0.473684	PAAD
TCGA-PZ-A5RE-01A	0.921053	PAAD
TCGA-IB-7890-01A	1.92105	PAAD
TCGA-FB-AAQ0-01A	1.07895	PAAD
TCGA-IB-A5SO-01A	0.263158	PAAD
TCGA-3A-A9I9-01A	2.78947	PAAD
TCGA-3E-AAAZ-01A	1.39474	PAAD
TCGA-HZ-8005-01A	1.18421	PAAD
TCGA-HZ-8001-01A	0.210526	PAAD
TCGA-S4-A8RM-01A	1.23684	PAAD
TCGA-2J-AABI-01A	1.13158	PAAD
TCGA-FB-A545-01A	1.21053	PAAD
TCGA-FB-AAQ6-01A	1.94737	PAAD
TCGA-3A-A9IU-01A	1.05263	PAAD
TCGA-M8-A5N4-01A	0.815789	PAAD
TCGA-RB-A7B8-01A	1.15789	PAAD
TCGA-2L-AAQE-01A	1.21053	PAAD
TCGA-2J-AAB1-01A	1.57895	PAAD
TCGA-2J-AABA-01A	0.894737	PAAD
TCGA-US-A776-01A	1.84211	PAAD
TCGA-S4-A8RP-01A	0.868421	PAAD
TCGA-IB-AAUW-01A	0.0526316	PAAD
TCGA-HZ-A8P0-01A	1.28947	PAAD
TCGA-FB-AAPU-01A	2.18421	PAAD
TCGA-2J-AABP-01A	1.71053	PAAD
TCGA-2J-AAB4-01A	0.894737	PAAD
TCGA-3A-A9IR-01A	0.526316	PAAD
TCGA-HV-AA8V-01A	0.157895	PAAD
TCGA-IB-AAUN-01A	0.894737	PAAD
TCGA-F2-A8YN-01A	0.0789474	PAAD
TCGA-2J-AABH-01A	1.34211	PAAD
TCGA-HZ-7919-01A	1.60526	PAAD
TCGA-HZ-7289-01A	2.31579	PAAD
TCGA-3A-A9IC-01A	1	PAAD
TCGA-FB-AAQ3-01A	1.05263	PAAD
TCGA-IB-AAUT-01A	0.0263158	PAAD
TCGA-IB-7893-01A	0.710526	PAAD
TCGA-2L-AAQL-01A	1.84211	PAAD
TCGA-HZ-7926-01A	0.526316	PAAD
TCGA-HZ-A9TJ-01A	1.84211	PAAD
TCGA-IB-7886-01A	1.44737	PAAD
TCGA-3A-A9IL-01A	0.184211	PAAD
TCGA-FZ-5923-01A	0.842105	PAAD
TCGA-3A-A9IH-01A	1.44737	PAAD
TCGA-IB-AAUS-01A	0.0526316	PAAD
TCGA-HV-A5A4-01A	1.18421	PAAD
TCGA-FB-AAPQ-01A	1.21053	PAAD
TCGA-OE-A75W-01A	2.18421	PAAD
TCGA-LB-A9Q5-01A	0.105263	PAAD
TCGA-HZ-A77O-01A	0.763158	PAAD
TCGA-XD-AAUH-01A	0.0263158	PAAD
TCGA-IB-8126-01A	0.0789474	PAAD
TCGA-Q3-AA2A-01A	0.657895	PAAD
TCGA-IB-A6UF-01A	1.76316	PAAD
TCGA-3E-AAAY-01A	0.0789474	PAAD
TCGA-3A-A9I7-01A	0.0263158	PAAD
TCGA-XD-AAUL-01A	0.973684	PAAD
TCGA-F2-A7TX-01A	0.894737	PAAD
TCGA-IB-7646-01A	1.73684	PAAD
TCGA-IB-A5SS-01A	1.28947	PAAD
TCGA-2L-AAQA-01A	1.78947	PAAD
TCGA-HZ-A4BK-01A	0.578947	PAAD
TCGA-HZ-A4BH-01A	1.07895	PAAD
TCGA-LB-A7SX-01A	2.52632	PAAD
TCGA-HZ-8317-01A	0.0526316	PAAD
TCGA-US-A774-01A	0.0526316	PAAD
TCGA-H6-8124-01A	1.15789	PAAD
TCGA-FB-A7DR-01A	0.868421	PAAD
TCGA-HZ-7918-01A	2.71053	PAAD
TCGA-H8-A6C1-01A	0.815789	PAAD
TCGA-FZ-5921-01A	0.894737	PAAD
TCGA-S4-A8RO-01A	1.84211	PAAD
TCGA-IB-7891-01A	0.131579	PAAD
TCGA-FB-AAQ1-01A	1.21053	PAAD
TCGA-XN-A8T3-01A	0.789474	PAAD
TCGA-2J-AABO-01A	1.02632	PAAD
TCGA-IB-AAUU-01A	1.21053	PAAD
TCGA-IB-7651-01A	474.737	PAAD
TCGA-2J-AAB6-01A	2	PAAD
TCGA-2J-AABK-01A	0.368421	PAAD
TCGA-IB-7647-01A	0.894737	PAAD
TCGA-HZ-A77P-01A	0.710526	PAAD
TCGA-HV-A5A6-01A	1.34211	PAAD
TCGA-IB-7652-01A	2.5	PAAD
TCGA-IB-AAUQ-01A	1.13158	PAAD
TCGA-HV-AA8X-01A	1.57895	PAAD
TCGA-2J-AABF-01A	0.605263	PAAD
TCGA-FB-AAQ2-01A	1.07895	PAAD
TCGA-IB-7644-01A	0.868421	PAAD
TCGA-3A-A9IO-01A	0.157895	PAAD
TCGA-YH-A8SY-01A	1.57895	PAAD
TCGA-F2-A44G-01A	1.28947	PAAD
TCGA-IB-8127-01A	1.28947	PAAD
TCGA-FZ-5922-01A	1.07895	PAAD
TCGA-YB-A89D-01A	0.657895	PAAD
TCGA-HZ-A49H-01A	0.210526	PAAD
TCGA-IB-A7M4-01A	1.34211	PAAD
TCGA-FB-AAPZ-01A	1.05263	PAAD
TCGA-2L-AAQJ-01A	2.78947	PAAD
TCGA-IB-A5SQ-01A	0.0789474	PAAD
TCGA-H6-A45N-01A	0.0526316	PAAD
TCGA-FB-AAPS-01A	0.0789474	PAAD
TCGA-3A-A9IJ-01A	0.342105	PAAD
TCGA-IB-7887-01A	0.684211	PAAD
TCGA-HZ-A8P1-01A	1.73684	PAAD
TCGA-US-A77G-01A	0.973684	PAAD
TCGA-HZ-8636-01A	0.868421	PAAD
TCGA-HZ-A49I-01A	1.52632	PAAD
TCGA-3A-A9IZ-01A	1.57895	PAAD
TCGA-RB-AA9M-01A	0.0263158	PAAD
TCGA-IB-7885-01A	0.184211	PAAD
TCGA-HZ-7925-01A	0.631579	PAAD
TCGA-IB-A5SP-01A	1.47368	PAAD
TCGA-3A-A9IS-01A	1.13158	PAAD
TCGA-LB-A8F3-01A	0.578947	PAAD
TCGA-US-A779-01A	0.789474	PAAD
TCGA-IB-A6UG-01A	1.15789	PAAD
TCGA-IB-7645-01A	0.157895	PAAD
TCGA-YY-A8LH-01A	1.15789	PAAD
TCGA-HZ-8003-01A	0.0263158	PAAD
TCGA-IB-AAUP-01A	0.0789474	PAAD
TCGA-2J-AABV-01A	0.0526316	PAAD
TCGA-US-A77E-01A	1.97368	PAAD
TCGA-IB-A7LX-01A	1.02632	PAAD
TCGA-2J-AAB8-01A	0.736842	PAAD
TCGA-HZ-A77Q-01A	1.07895	PAAD
TCGA-FB-AAPY-01A	0.763158	PAAD
TCGA-FZ-5924-01A	1.36842	PAAD
TCGA-F2-6879-01A	1	PAAD
TCGA-IB-7889-01A	0.368421	PAAD
TCGA-FB-A78T-01A	1.13158	PAAD
TCGA-3A-A9IV-01A	1.42105	PAAD
TCGA-F2-A44H-01A	0.263158	PAAD
TCGA-IB-7654-01A	1.10526	PAAD
TCGA-HV-A7OP-01A	2.15789	PAAD
TCGA-HZ-A49G-01A	0.0789474	PAAD
TCGA-FB-A5VM-01A	1.5	PAAD
TCGA-2J-AABT-01A	0.684211	PAAD
TCGA-3A-A9IB-01A	1.07895	PAAD
TCGA-IB-7649-01A	0.447368	PAAD
TCGA-3A-A9IN-01A	0.763158	PAAD
TCGA-HZ-8315-01A	1.57895	PAAD
TCGA-HZ-7922-01A	1.18421	PAAD
TCGA-HV-A5A3-01A	1.13158	PAAD
TCGA-HV-A7OL-01A	1.5	PAAD
TCGA-CV-A464-01A	0.684211	HNSC
TCGA-CV-6945-01A	4.26316	HNSC
TCGA-CR-7391-01A	0.0526316	HNSC
TCGA-P3-A6T8-01A	2.63158	HNSC
TCGA-BA-5153-01A	1.13158	HNSC
TCGA-CN-5374-01A	4.10526	HNSC
TCGA-HD-A634-01A	1.28947	HNSC
TCGA-D6-A6EK-01A	5.21053	HNSC
TCGA-MT-A7BN-01A	1.94737	HNSC
TCGA-UF-A7JT-01A	5.78947	HNSC
TCGA-CV-7414-01A	6.5	HNSC
TCGA-CV-A45Z-01A	14.9474	HNSC
TCGA-CV-A45T-01A	0.157895	HNSC
TCGA-CR-7401-01A	2.42105	HNSC
TCGA-DQ-5629-01A	10.6842	HNSC
TCGA-TN-A7HJ-01A	2.05263	HNSC
TCGA-IQ-A6SG-01A	3.10526	HNSC
TCGA-CV-7178-01A	3.57895	HNSC
TCGA-CV-5979-01A	0.710526	HNSC
TCGA-BA-A6DL-01A	2.39474	HNSC
TCGA-CN-6996-01A	1.42105	HNSC
TCGA-CV-A6JT-01A	1.55263	HNSC
TCGA-CV-A6JZ-01A	3.13158	HNSC
TCGA-CR-7367-01A	4.52632	HNSC
TCGA-CV-5443-01A	1.60526	HNSC
TCGA-HD-A6HZ-01A	2.10526	HNSC
TCGA-CV-7090-01A	1.34211	HNSC
TCGA-CR-7364-01A	14.2368	HNSC
TCGA-QK-A8Z9-01B	3.52632	HNSC
TCGA-CV-7255-01A	3.15789	HNSC
TCGA-DQ-5625-01A	5.47368	HNSC
TCGA-CX-7219-01A	3.31579	HNSC
TCGA-DQ-7592-01A	2.18421	HNSC
TCGA-BB-A5HU-01A	4.94737	HNSC
TCGA-CN-6988-01A	4.89474	HNSC
TCGA-CN-6010-01A	4.21053	HNSC
TCGA-CQ-6218-01A	4.13158	HNSC
TCGA-F7-A61V-01A	3.18421	HNSC
TCGA-BA-A6DE-01A	3.71053	HNSC
TCGA-CV-7242-01A	9.57895	HNSC
TCGA-CN-6013-01A	5.26316	HNSC
TCGA-BB-4228-01A	1.34211	HNSC
TCGA-P3-A6T6-01A	4.05263	HNSC
TCGA-CQ-7071-01A	13.9474	HNSC
TCGA-BA-6868-01B	4.68421	HNSC
TCGA-CV-5440-01A	3.5	HNSC
TCGA-IQ-A6SH-01A	2.34211	HNSC
TCGA-MT-A67D-01A	2.55263	HNSC
TCGA-BB-8596-01A	2.13158	HNSC
TCGA-CV-7411-01A	3.02632	HNSC
TCGA-F7-A624-01A	95.8684	HNSC
TCGA-CN-6998-01A	2.81579	HNSC
TCGA-P3-A6SX-01A	5.23684	HNSC
TCGA-CR-7404-01A	2.84211	HNSC
TCGA-T2-A6X0-01A	1.84211	HNSC
TCGA-D6-A6EN-01A	3	HNSC
TCGA-CV-5966-01A	3.15789	HNSC
TCGA-CR-6488-01A	0.789474	HNSC
TCGA-CV-A461-01A	18.5	HNSC
TCGA-D6-6825-01A	2.15789	HNSC
TCGA-CR-7394-01A	2.05263	HNSC
TCGA-CX-7082-01A	3.05263	HNSC
TCGA-CV-5436-01A	2.94737	HNSC
TCGA-CV-6952-01A	5.15789	HNSC
TCGA-CR-7397-01A	0.684211	HNSC
TCGA-CR-5248-01A	9.55263	HNSC
TCGA-CN-A49C-01A	1.44737	HNSC
TCGA-CQ-A4CE-01A	1.5	HNSC
TCGA-CV-7243-01A	1.97368	HNSC
TCGA-CV-7418-01A	4.73684	HNSC
TCGA-CV-7177-01A	2.52632	HNSC
TCGA-CN-A63V-01A	2.26316	HNSC
TCGA-CN-6012-01A	2.65789	HNSC
TCGA-MZ-A5BI-01A	0.842105	HNSC
TCGA-CN-5365-01A	1.71053	HNSC
TCGA-CR-7379-01A	3.81579	HNSC
TCGA-CV-6003-01A	2.81579	HNSC
TCGA-CN-5356-01A	10.7105	HNSC
TCGA-MZ-A7D7-01A	3.44737	HNSC
TCGA-UF-A719-01A	3.21053	HNSC
TCGA-CV-7261-01A	2.78947	HNSC
TCGA-CR-6481-01A	13.0263	HNSC
TCGA-P3-A6T7-01A	4.26316	HNSC
TCGA-CV-A468-01A	1.78947	HNSC
TCGA-CQ-7069-01A	2.65789	HNSC
TCGA-P3-A6T4-01A	4.10526	HNSC
TCGA-D6-A4ZB-01A	2.47368	HNSC
TCGA-CV-7238-01A	1.05263	HNSC
TCGA-BA-5149-01A	3.5	HNSC
TCGA-UF-A7JA-01A	3.86842	HNSC
TCGA-CV-5434-01A	3.97368	HNSC
TCGA-CN-5369-01A	5.31579	HNSC
TCGA-H7-A76A-01A	2.02632	HNSC
TCGA-CV-A45P-01A	4.36842	HNSC
TCGA-CV-6953-01A	3.55263	HNSC
TCGA-MT-A51W-01A	1.60526	HNSC
TCGA-BA-A4IG-01A	3.15789	HNSC
TCGA-CQ-7065-01A	1.05263	HNSC
TCGA-CX-A4AQ-01A	3.18421	HNSC
TCGA-CR-7368-01A	5.31579	HNSC
TCGA-CV-7435-01A	2.36842	HNSC
TCGA-CR-7388-01A	17.9211	HNSC
TCGA-CV-7416-01A	2.07895	HNSC
TCGA-UF-A71A-01A	6	HNSC
TCGA-CN-4735-01A	4.5	HNSC
TCGA-BB-A5HZ-01A	2.26316	HNSC
TCGA-BA-5152-01A	14.6053	HNSC
TCGA-CR-6491-01A	3.52632	HNSC
TCGA-CN-5358-01A	0.289474	HNSC
TCGA-CV-6950-01A	1.60526	HNSC
TCGA-HD-8634-01A	1.39474	HNSC
TCGA-T2-A6X2-01A	11.5526	HNSC
TCGA-H7-A6C5-01A	3.34211	HNSC
TCGA-QK-A8ZA-01A	3.78947	HNSC
TCGA-D6-8568-01A	3.10526	HNSC
TCGA-BB-4224-01A	2.57895	HNSC
TCGA-QK-A6VC-01A	3.26316	HNSC
TCGA-F7-A50I-01A	3.57895	HNSC
TCGA-CV-A6JU-01A	3.76316	HNSC
TCGA-BB-4227-01A	7.92105	HNSC
TCGA-CV-7236-01A	1.10526	HNSC
TCGA-CR-5247-01A	2.13158	HNSC
TCGA-CN-4739-01A	5.84211	HNSC
TCGA-CR-7398-01A	11.5263	HNSC
TCGA-CR-6484-01A	6.02632	HNSC
TCGA-BA-A6DF-01A	3.92105	HNSC
TCGA-CR-6467-01A	1.44737	HNSC
TCGA-CV-5442-01A	8.07895	HNSC
TCGA-CV-A45U-01A	5.23684	HNSC
TCGA-CR-6487-01A	3.52632	HNSC
TCGA-CV-A6JM-01A	8.60526	HNSC
TCGA-CN-6994-01A	3.23684	HNSC
TCGA-P3-A5Q6-01A	3.65789	HNSC
TCGA-UF-A7J9-01A	7.18421	HNSC
TCGA-CN-6997-01A	4.34211	HNSC
TCGA-BA-A4IH-01A	1.31579	HNSC
TCGA-DQ-7593-01A	0.526316	HNSC
TCGA-CR-7386-01A	4.55263	HNSC
TCGA-BA-5558-01A	4.65789	HNSC
TCGA-CV-6935-01A	6.97368	HNSC
TCGA-BA-4077-01B	8.07895	HNSC
TCGA-CV-7247-01A	1.71053	HNSC
TCGA-DQ-7591-01A	1.05263	HNSC
TCGA-IQ-A61G-01A	3.92105	HNSC
TCGA-CQ-A4CD-01A	4.44737	HNSC
TCGA-QK-A652-01A	1.21053	HNSC
TCGA-CR-6480-01A	3.21053	HNSC
TCGA-D6-6516-01A	60.7105	HNSC
TCGA-P3-A6T3-01A	2.94737	HNSC
TCGA-CN-6016-01A	3.02632	HNSC
TCGA-CQ-6225-01A	4.34211	HNSC
TCGA-CV-6939-01A	0.973684	HNSC
TCGA-CR-7402-01A	31.5263	HNSC
TCGA-QK-A6IH-01A	2.07895	HNSC
TCGA-F7-A622-01A	1.81579	HNSC
TCGA-BA-4078-01A	15.2632	HNSC
TCGA-CR-6493-01A	0.973684	HNSC
TCGA-H7-8501-01A	4.39474	HNSC
TCGA-CQ-A4C7-01A	1.13158	HNSC
TCGA-CV-6954-01A	3	HNSC
TCGA-BA-A6DD-01A	1.23684	HNSC
TCGA-CQ-6229-01A	0.578947	HNSC
TCGA-CV-A45V-01A	3.31579	HNSC
TCGA-CR-7392-01A	0.157895	HNSC
TCGA-CN-A499-01A	0.973684	HNSC
TCGA-UF-A7JV-01A	2.23684	HNSC
TCGA-BA-5556-01A	3.26316	HNSC
TCGA-IQ-A61H-01A	3.81579	HNSC
TCGA-CV-6951-01A	3.97368	HNSC
TCGA-CQ-A4CI-01A	3.34211	HNSC
TCGA-D6-A6ES-01A	6.21053	HNSC
TCGA-CV-5430-01A	4	HNSC
TCGA-CN-A63U-01A	17.2105	HNSC
TCGA-BB-7870-01A	8.84211	HNSC
TCGA-BB-4223-01A	2.10526	HNSC
TCGA-CN-6018-01A	2.73684	HNSC
TCGA-CQ-5329-01A	0.868421	HNSC
TCGA-CR-7382-01A	1.28947	HNSC
TCGA-CR-5243-01A	2	HNSC
TCGA-UF-A7JJ-01A	1	HNSC
TCGA-QK-A6IG-01A	3.42105	HNSC
TCGA-CN-A49A-01A	3.23684	HNSC
TCGA-CV-7263-01A	3.44737	HNSC
TCGA-P3-A6T0-01A	2.84211	HNSC
TCGA-P3-A5QE-01A	1.18421	HNSC
TCGA-BA-4076-01A	10.6579	HNSC
TCGA-4P-AA8J-01A	3.92105	HNSC
TCGA-KU-A6H7-01A	3.65789	HNSC
TCGA-BA-A6DI-01A	2.57895	HNSC
TCGA-CQ-7072-01A	2.97368	HNSC
TCGA-UF-A7JO-01A	4.47368	HNSC
TCGA-CQ-5325-01A	0.842105	HNSC
TCGA-CV-A45O-01A	3.18421	HNSC
TCGA-IQ-A61O-01A	1.05263	HNSC
TCGA-BA-7269-01A	2.68421	HNSC
TCGA-CR-7390-01A	4.10526	HNSC
TCGA-BA-A6DB-01A	0.210526	HNSC
TCGA-MT-A67F-01A	7.31579	HNSC
TCGA-CN-4729-01A	3.68421	HNSC
TCGA-HD-A633-01A	4.55263	HNSC
TCGA-CN-5373-01A	4.47368	HNSC
TCGA-CV-A463-01A	6.73684	HNSC
TCGA-F7-A620-01A	1.47368	HNSC
TCGA-IQ-A61J-01A	1.05263	HNSC
TCGA-QK-A6V9-01A	2.26316	HNSC
TCGA-CV-A45R-01A	2.57895	HNSC
TCGA-D6-A6EQ-01A	2.68421	HNSC
TCGA-BA-5557-01A	0.631579	HNSC
TCGA-CV-7413-01A	2.21053	HNSC
TCGA-BA-A6D8-01A	3.55263	HNSC
TCGA-CV-7248-01A	8.26316	HNSC
TCGA-CR-7383-01A	3.44737	HNSC
TCGA-CV-5444-01A	2.86842	HNSC
TCGA-CN-4725-01A	1.65789	HNSC
TCGA-DQ-7596-01A	0.447368	HNSC
TCGA-UP-A6WW-01A	1.39474	HNSC
TCGA-CV-7091-01A	3.76316	HNSC
TCGA-CN-A63T-01A	7.42105	HNSC
TCGA-QK-AA3K-01A	2.89474	HNSC
TCGA-CR-6482-01A	1.13158	HNSC
TCGA-KU-A66T-01A	3.05263	HNSC
TCGA-UF-A7JC-01A	1.63158	HNSC
TCGA-UF-A7JH-01A	2.21053	HNSC
TCGA-CN-6011-01A	10.3684	HNSC
TCGA-CQ-A4CB-01A	2.31579	HNSC
TCGA-QK-A64Z-01A	2.36842	HNSC
TCGA-DQ-7588-01A	3.05263	HNSC
TCGA-CN-6992-01A	10.7632	HNSC
TCGA-BA-4074-01A	4.55263	HNSC
TCGA-HD-A6I0-01A	2.42105	HNSC
TCGA-P3-A5QF-01A	10.4737	HNSC
TCGA-CV-A45X-01A	2.86842	HNSC
TCGA-D6-6517-01A	2.07895	HNSC
TCGA-CV-7097-01A	2.36842	HNSC
TCGA-CV-5441-01A	12.2632	HNSC
TCGA-P3-A6T2-01A	2.10526	HNSC
TCGA-CR-7380-01A	2.76316	HNSC
TCGA-CV-7425-01A	3.10526	HNSC
TCGA-CQ-A4C6-01A	3.10526	HNSC
TCGA-BB-8601-01A	2.02632	HNSC
TCGA-CV-7410-01A	0.421053	HNSC
TCGA-CV-6956-01A	6.15789	HNSC
TCGA-KU-A6H8-01A	0.552632	HNSC
TCGA-CV-5432-01A	7.78947	HNSC
TCGA-CX-7086-01A	6.39474	HNSC
TCGA-F7-A623-01A	4.76316	HNSC
TCGA-CR-6492-01A	0.5	HNSC
TCGA-BA-5151-01A	2.60526	HNSC
TCGA-T3-A92M-01A	9.34211	HNSC
TCGA-CV-A460-01A	1.94737	HNSC
TCGA-CV-7429-01A	1.55263	HNSC
TCGA-QK-A6IJ-01A	1.18421	HNSC
TCGA-CN-5370-01A	2.60526	HNSC
TCGA-CV-A6JO-01B	1.52632	HNSC
TCGA-CN-5360-01A	15.5789	HNSC
TCGA-BA-A6DA-01A	21.5526	HNSC
TCGA-CQ-5324-01A	1.89474	HNSC
TCGA-CV-7252-01A	7.15789	HNSC
TCGA-CN-4726-01A	2.21053	HNSC
TCGA-CQ-5327-01A	6.92105	HNSC
TCGA-T3-A92N-01A	5.10526	HNSC
TCGA-HD-7229-01A	4.55263	HNSC
TCGA-CV-7446-01A	4.63158	HNSC
TCGA-CQ-6221-01A	3.39474	HNSC
TCGA-IQ-A61E-01A	4.57895	HNSC
TCGA-UF-A7JS-01A	2.13158	HNSC
TCGA-BA-6873-01A	1.92105	HNSC
TCGA-CR-7370-01A	16.7105	HNSC
TCGA-CQ-5332-01A	4.10526	HNSC
TCGA-CN-6022-01A	2.02632	HNSC
TCGA-CN-4733-01A	0.105263	HNSC
TCGA-C9-A47Z-01A	3.23684	HNSC
TCGA-CV-6942-01A	6.78947	HNSC
TCGA-CV-7406-01A	5.92105	HNSC
TCGA-D6-A6EO-01A	2.63158	HNSC
TCGA-CV-7430-01A	3.44737	HNSC
TCGA-MT-A67G-01A	1.23684	HNSC
TCGA-CX-7085-01A	1.47368	HNSC
TCGA-HD-8314-01A	1.89474	HNSC
TCGA-MT-A51X-01A	1.34211	HNSC
TCGA-IQ-A61L-01A	2.34211	HNSC
TCGA-QK-A6VB-01A	14.5526	HNSC
TCGA-UF-A7JF-01A	3.63158	HNSC
TCGA-CV-6955-01A	2.15789	HNSC
TCGA-CN-4730-01A	4.84211	HNSC
TCGA-CQ-7063-01A	4.15789	HNSC
TCGA-CN-4728-01A	1.65789	HNSC
TCGA-F7-A61W-01A	1.89474	HNSC
TCGA-CV-7433-01A	2.23684	HNSC
TCGA-CR-6472-01A	14.5526	HNSC
TCGA-CN-A6V3-01A	6.94737	HNSC
TCGA-CN-A642-01A	2.47368	HNSC
TCGA-CV-6436-01A	2.52632	HNSC
TCGA-CR-7373-01A	3.34211	HNSC
TCGA-IQ-7630-01A	3.78947	HNSC
TCGA-DQ-5631-01A	2.76316	HNSC
TCGA-CQ-6224-01A	1.42105	HNSC
TCGA-CV-6959-01A	1.73684	HNSC
TCGA-BA-6870-01A	2.44737	HNSC
TCGA-T2-A6WZ-01A	2.65789	HNSC
TCGA-CN-A497-01A	11.1053	HNSC
TCGA-BB-4217-01A	0.421053	HNSC
TCGA-CQ-6227-01A	1.23684	HNSC
TCGA-CQ-A4C9-01A	2.18421	HNSC
TCGA-F7-A50J-01A	4	HNSC
TCGA-CV-7245-01A	16.0263	HNSC
TCGA-CV-6937-01A	3.15789	HNSC
TCGA-WA-A7GZ-01A	6.13158	HNSC
TCGA-CN-5363-01A	5.76316	HNSC
TCGA-CV-6934-01A	2.55263	HNSC
TCGA-UF-A71E-01A	5.34211	HNSC
TCGA-D6-6823-01A	3.02632	HNSC
TCGA-CV-7180-01A	1.5	HNSC
TCGA-CV-7099-01A	8.13158	HNSC
TCGA-CN-A63W-01A	12.5789	HNSC
TCGA-RS-A6TO-01A	4.36842	HNSC
TCGA-CN-6020-01A	3.13158	HNSC
TCGA-CV-6940-01A	3.86842	HNSC
TCGA-CV-7432-01A	5	HNSC
TCGA-BA-A4II-01A	2.39474	HNSC
TCGA-CR-6473-01A	2.78947	HNSC
TCGA-CQ-5330-01A	1.73684	HNSC
TCGA-CN-6019-01A	3.36842	HNSC
TCGA-HD-7753-01A	3.07895	HNSC
TCGA-P3-A6SW-01A	1.44737	HNSC
TCGA-HD-7832-01A	3.10526	HNSC
TCGA-CR-7372-01A	1.39474	HNSC
TCGA-BB-A6UO-01A	3.42105	HNSC
TCGA-CV-7095-01A	7	HNSC
TCGA-CV-7424-01A	5.02632	HNSC
TCGA-TN-A7HI-01A	1.68421	HNSC
TCGA-CV-6936-01A	7.15789	HNSC
TCGA-CV-7427-01A	12.6316	HNSC
TCGA-F7-8489-01A	2.73684	HNSC
TCGA-CV-5970-01A	5.05263	HNSC
TCGA-HD-8224-01A	2.21053	HNSC
TCGA-D6-6515-01A	0.763158	HNSC
TCGA-CV-7104-01A	3.13158	HNSC
TCGA-CV-7250-01A	5.76316	HNSC
TCGA-CV-A6K2-01A	19.0526	HNSC
TCGA-BA-4075-01A	3.02632	HNSC
TCGA-CV-7253-01A	5.07895	HNSC
TCGA-CV-A6K0-01B	0.0526316	HNSC
TCGA-CV-5973-01A	1.92105	HNSC
TCGA-BA-5559-01A	1.63158	HNSC
TCGA-CN-4741-01A	2.92105	HNSC
TCGA-CV-7101-01A	4.71053	HNSC
TCGA-CN-4727-01A	13.0526	HNSC
TCGA-CQ-5326-01A	6.60526	HNSC
TCGA-CV-A45Q-01A	8.71053	HNSC
TCGA-QK-A6IF-01A	0.815789	HNSC
TCGA-CV-A6JE-01A	3.94737	HNSC
TCGA-CV-7421-01A	1.57895	HNSC
TCGA-CV-7089-01A	3.86842	HNSC
TCGA-BA-6872-01A	4.55263	HNSC
TCGA-CV-6961-01A	15.7368	HNSC
TCGA-CN-A6UY-01A	1.23684	HNSC
TCGA-CN-A640-01A	1.68421	HNSC
TCGA-IQ-7632-01A	0.868421	HNSC
TCGA-CQ-5333-01A	5.36842	HNSC
TCGA-CN-A49B-01A	2.76316	HNSC
TCGA-CR-6470-01A	0.973684	HNSC
TCGA-CV-6938-01A	2.68421	HNSC
TCGA-CV-7407-01A	3.10526	HNSC
TCGA-BA-5555-01A	4.10526	HNSC
TCGA-CV-6943-01A	0.842105	HNSC
TCGA-F7-8298-01A	2.84211	HNSC
TCGA-CN-6023-01A	2.71053	HNSC
TCGA-CN-A498-01A	3.39474	HNSC
TCGA-CQ-6228-01A	2.89474	HNSC
TCGA-CV-7183-01A	1.89474	HNSC
TCGA-CN-A63Y-01A	4.78947	HNSC
TCGA-F7-A50G-01A	2.81579	HNSC
TCGA-BB-A6UM-01A	2.10526	HNSC
TCGA-CV-6433-01A	1.36842	HNSC
TCGA-CN-5359-01A	2.18421	HNSC
TCGA-CR-7376-01A	0.578947	HNSC
TCGA-BA-A4IF-01A	2.44737	HNSC
TCGA-D6-6827-01A	0.368421	HNSC
TCGA-CN-A6V6-01A	2.21053	HNSC
TCGA-D6-6824-01A	0.0789474	HNSC
TCGA-CV-6941-01A	4.55263	HNSC
TCGA-CR-7395-01A	3.36842	HNSC
TCGA-CN-6021-01A	8.89474	HNSC
TCGA-CV-A6JN-01A	2.42105	HNSC
TCGA-CR-6477-01A	1.94737	HNSC
TCGA-CQ-5331-01A	3.52632	HNSC
TCGA-HD-7754-01A	2.02632	HNSC
TCGA-CR-6474-01A	2.42105	HNSC
TCGA-D6-8569-01A	4.02632	HNSC
TCGA-CN-5355-01A	3.07895	HNSC
TCGA-CQ-A4CH-01A	0.157895	HNSC
TCGA-HD-A4C1-01A	6.13158	HNSC
TCGA-CN-5366-01A	2.52632	HNSC
TCGA-CV-7423-01A	1.89474	HNSC
TCGA-CQ-6222-01A	1.05263	HNSC
TCGA-CN-4738-01A	1.89474	HNSC
TCGA-IQ-A61I-01A	3.55263	HNSC
TCGA-CR-7399-01A	8.86842	HNSC
TCGA-P3-A5QA-01A	1.81579	HNSC
TCGA-CV-7103-01A	1.23684	HNSC
TCGA-CV-A45W-01A	12.7368	HNSC
TCGA-BA-6869-01A	15.5	HNSC
TCGA-CV-7440-01A	6.13158	HNSC
TCGA-CV-5971-01A	0.0526316	HNSC
TCGA-QK-A6II-01A	5.44737	HNSC
TCGA-CV-A45Y-01A	0.868421	HNSC
TCGA-UF-A7JK-01A	3.5	HNSC
TCGA-UF-A71B-01A	4.07895	HNSC
TCGA-CV-7254-01A	7.28947	HNSC
TCGA-DQ-5624-01A	1.84211	HNSC
TCGA-D6-A4Z9-01A	2.89474	HNSC
TCGA-CN-4740-01A	2.57895	HNSC
TCGA-F7-7848-01A	9.84211	HNSC
TCGA-CV-7100-01A	0.631579	HNSC
TCGA-QK-A8Z8-01A	13.0789	HNSC
TCGA-CV-5977-01A	2.73684	HNSC
TCGA-CR-7385-01A	1.05263	HNSC
TCGA-CV-7438-01A	2.57895	HNSC
TCGA-CR-7365-01A	5.34211	HNSC
TCGA-QK-A8ZB-01A	2.84211	HNSC
TCGA-CN-4723-01A	26.2632	HNSC
TCGA-CQ-7068-01A	3.28947	HNSC
TCGA-RS-A6TP-01A	4.05263	HNSC
TCGA-CR-5250-01A	1.26316	HNSC
TCGA-P3-A5Q5-01A	7.94737	HNSC
TCGA-UF-A718-01A	1.76316	HNSC
TCGA-BA-A6DG-01A	0.315789	HNSC
TCGA-MT-A67A-01A	3.31579	HNSC
TCGA-CQ-A4CG-01A	2.60526	HNSC
TCGA-CN-A641-01A	6.73684	HNSC
TCGA-CQ-5334-01A	4.89474	HNSC
TCGA-F7-A61S-01A	3.21053	HNSC
TCGA-CV-6960-01A	5.63158	HNSC
TCGA-CV-7415-01A	2	HNSC
TCGA-CR-6471-01A	3.89474	HNSC
TCGA-CN-4736-01A	2.23684	HNSC
TCGA-CV-A6JY-01A	1.94737	HNSC
TCGA-CR-7369-01A	2.18421	HNSC
TCGA-CV-7235-01A	4.05263	HNSC
TCGA-CR-7389-01A	2.23684	HNSC
TCGA-H7-7774-01A	3.52632	HNSC
TCGA-CV-A465-01A	0.947368	HNSC
TCGA-WA-A7H4-01A	0.947368	HNSC
TCGA-CN-6024-01A	5.18421	HNSC
TCGA-C9-A480-01A	1.5	HNSC
TCGA-QK-AA3J-01A	3.78947	HNSC
TCGA-CN-5361-01A	3.42105	HNSC
TCGA-MZ-A6I9-01A	0.842105	HNSC
TCGA-CN-6995-01A	6.73684	HNSC
TCGA-CQ-6219-01A	1.39474	HNSC
TCGA-CR-6478-01A	2.94737	HNSC
TCGA-CQ-5323-01A	1.52632	HNSC
TCGA-D6-A6EM-01A	2.71053	HNSC
TCGA-CQ-6220-01A	2.92105	HNSC
TCGA-BB-A5HY-01A	6.52632	HNSC
TCGA-CV-5976-01A	2.39474	HNSC
TCGA-UF-A7JD-01A	3.02632	HNSC
TCGA-CR-7371-01A	8.02632	HNSC
TCGA-HD-7831-01A	1.02632	HNSC
TCGA-BB-4225-01A	1.97368	HNSC
TCGA-CN-A6V1-01A	1.42105	HNSC
TCGA-HD-8635-01A	6.34211	HNSC
TCGA-CV-A6JD-01A	2.84211	HNSC
TCGA-H7-A6C4-01A	0.842105	HNSC
TCGA-T2-A6WX-01A	6.02632	HNSC
TCGA-CR-5249-01A	0.894737	HNSC
TCGA-CN-4737-01A	1.23684	HNSC
TCGA-IQ-A61K-01A	2.15789	HNSC
TCGA-KU-A66S-01A	13.1579	HNSC
TCGA-CN-4734-01A	4.76316	HNSC
TCGA-CV-7434-01A	2.86842	HNSC
TCGA-TN-A7HL-01A	18.7368	HNSC
TCGA-CQ-7064-01A	2.81579	HNSC
TCGA-CV-7437-01A	3.73684	HNSC
TCGA-BA-A6DJ-01A	7.55263	HNSC
TCGA-CN-4731-01A	3.52632	HNSC
TCGA-CR-7374-01A	9.28947	HNSC
TCGA-CN-A6V7-01A	1.57895	HNSC
TCGA-CV-5978-01A	4.60526	HNSC
TCGA-QK-A8Z7-01A	3.97368	HNSC
TCGA-IQ-7631-01A	1.07895	HNSC
TCGA-DQ-5630-01A	1.42105	HNSC
TCGA-CR-7377-01A	2.60526	HNSC
TCGA-CV-5435-01A	3.60526	HNSC
TCGA-D6-6826-01A	2.78947	HNSC
TCGA-CV-6962-01A	4.52632	HNSC
TCGA-BA-6871-01A	4.05263	HNSC
TCGA-D6-A6EP-01A	3.92105	HNSC
TCGA-P3-A6T5-01A	5.52632	HNSC
TCGA-CQ-6223-01A	2.55263	HNSC
TCGA-CV-7422-01A	3.13158	HNSC
TCGA-CV-6948-01A	6.02632	HNSC
TCGA-CN-6989-01A	2.92105	HNSC
TCGA-CN-4742-01A	1.84211	HNSC
TCGA-CV-6933-01A	3.13158	HNSC
TCGA-CV-7102-01A	4.28947	HNSC
TCGA-CV-7568-01A	81.6579	HNSC
TCGA-CN-5364-01A	3.78947	HNSC
TCGA-UF-A71D-01A	13.7632	HNSC
TCGA-CV-5439-01A	2.92105	HNSC
TCGA-D6-A74Q-01A	12.5263	HNSC
TCGA-BA-A8YP-01A	4.73684	HNSC
TCGA-CV-A6K1-01A	16.8421	HNSC
TCGA-CN-5367-01A	2.34211	HNSC
TCGA-CV-6441-01A	6.92105	HNSC
TCGA-EJ-A7NF-01A	0.526316	PRAD
TCGA-EJ-7125-01A	0.710526	PRAD
TCGA-EJ-5527-01A	0.578947	PRAD
TCGA-EJ-7792-01A	0.421053	PRAD
TCGA-YL-A8HJ-01A	0.763158	PRAD
TCGA-V1-A9ZG-01A	0.842105	PRAD
TCGA-EJ-A8FS-01A	1	PRAD
TCGA-EJ-5524-01A	0.736842	PRAD
TCGA-VN-A88I-01A	0.131579	PRAD
TCGA-EJ-7314-01A	0.736842	PRAD
TCGA-ZG-A9M4-01A	1	PRAD
TCGA-YL-A8HO-01A	0.631579	PRAD
TCGA-EJ-7317-01A	0.789474	PRAD
TCGA-XK-AAJR-01A	0.789474	PRAD
TCGA-YL-A8SP-01B	0.710526	PRAD
TCGA-EJ-5532-01A	0.736842	PRAD
TCGA-EJ-A65J-01A	0.921053	PRAD
TCGA-J4-AAU2-01A	0.526316	PRAD
TCGA-XA-A8JR-01A	0.421053	PRAD
TCGA-HI-7170-01A	0.710526	PRAD
TCGA-HC-A76W-01A	0.894737	PRAD
TCGA-EJ-7318-01B	0.578947	PRAD
TCGA-QU-A6IP-01A	0.473684	PRAD
TCGA-KK-A8IH-01A	0.657895	PRAD
TCGA-KK-A8IC-01A	0.447368	PRAD
TCGA-J4-8200-01A	0.368421	PRAD
TCGA-EJ-5501-01A	0.526316	PRAD
TCGA-M7-A725-01A	0.815789	PRAD
TCGA-QU-A6IM-01A	1.76316	PRAD
TCGA-KK-A7B2-01A	0.0526316	PRAD
TCGA-EJ-5507-01A	0.842105	PRAD
TCGA-KK-A59V-01A	25.0526	PRAD
TCGA-VP-A87E-01A	0.289474	PRAD
TCGA-VP-A872-01A	0.578947	PRAD
TCGA-HC-A6HY-01A	0.657895	PRAD
TCGA-EJ-5504-01A	1.05263	PRAD
TCGA-YL-A9WI-01A	1.21053	PRAD
TCGA-ZG-A9L2-01A	0.657895	PRAD
TCGA-EJ-7782-01A	10.8947	PRAD
TCGA-XQ-A8TA-01A	3	PRAD
TCGA-TP-A8TT-01A	0.763158	PRAD
TCGA-G9-6369-01A	0.684211	PRAD
TCGA-CH-5765-01A	0.973684	PRAD
TCGA-2A-A8W1-01A	0.526316	PRAD
TCGA-EJ-A46F-01A	1	PRAD
TCGA-J9-A52D-01A	1.13158	PRAD
TCGA-G9-6378-01A	0.657895	PRAD
TCGA-V1-A9ZR-01A	1.10526	PRAD
TCGA-HC-7819-01A	0.342105	PRAD
TCGA-HC-7820-01A	0.657895	PRAD
TCGA-KC-A7FD-01A	1.15789	PRAD
TCGA-KK-A8IG-01A	0.657895	PRAD
TCGA-HC-8261-01A	0.0789474	PRAD
TCGA-G9-6356-01A	0.236842	PRAD
TCGA-CH-5789-01A	0.0263158	PRAD
TCGA-G9-6385-01A	0.0789474	PRAD
TCGA-EJ-5521-01A	0.868421	PRAD
TCGA-CH-5769-01A	1.34211	PRAD
TCGA-EJ-AB27-01A	0.210526	PRAD
TCGA-HC-A6AO-01A	0.947368	PRAD
TCGA-G9-6365-01A	0.473684	PRAD
TCGA-VN-A88K-01A	0.736842	PRAD
TCGA-KK-A7B3-01A	1.07895	PRAD
TCGA-CH-5754-01A	2.57895	PRAD
TCGA-V1-A8MM-01A	0.578947	PRAD
TCGA-G9-6371-01A	0.447368	PRAD
TCGA-CH-5739-01A	0.921053	PRAD
TCGA-KC-A7F6-01A	0.526316	PRAD
TCGA-YL-A8SA-01A	0.868421	PRAD
TCGA-V1-A9OH-01A	1.15789	PRAD
TCGA-KK-A7AW-01A	0.789474	PRAD
TCGA-EJ-7783-01A	0.736842	PRAD
TCGA-EJ-5506-01A	0.0526316	PRAD
TCGA-EJ-5530-01A	0.578947	PRAD
TCGA-HC-A8D1-01A	0.578947	PRAD
TCGA-J4-A67N-01A	0.552632	PRAD
TCGA-ZG-A9LS-01A	0.789474	PRAD
TCGA-G9-6354-01A	0.5	PRAD
TCGA-CH-5771-01A	0.5	PRAD
TCGA-KK-A59X-01A	1.47368	PRAD
TCGA-G9-6339-01A	1.26316	PRAD
TCGA-HC-8264-01B	0.973684	PRAD
TCGA-HC-A8CY-01A	0.868421	PRAD
TCGA-EJ-A65G-01A	0.473684	PRAD
TCGA-HC-7211-01A	0.421053	PRAD
TCGA-J4-A83M-01A	0.657895	PRAD
TCGA-V1-A8MU-01A	0.842105	PRAD
TCGA-J4-A67K-01A	0.684211	PRAD
TCGA-YL-A9WY-01A	0.894737	PRAD
TCGA-YL-A9WK-01A	0.552632	PRAD
TCGA-EJ-7793-01A	0.131579	PRAD
TCGA-VN-A943-01A	0.578947	PRAD
TCGA-YL-A8S9-01A	0.921053	PRAD
TCGA-J9-A52B-01A	0.921053	PRAD
TCGA-HC-8266-01A	0.5	PRAD
TCGA-G9-6351-01A	0.473684	PRAD
TCGA-H9-A6BX-01A	0.0526316	PRAD
TCGA-EJ-5526-01A	0.894737	PRAD
TCGA-EJ-5508-01A	0.473684	PRAD
TCGA-VN-A88N-01A	0.447368	PRAD
TCGA-KK-A8IJ-01A	0.605263	PRAD
TCGA-V1-A9OX-01A	0.526316	PRAD
TCGA-2A-AAYF-01A	0.657895	PRAD
TCGA-KK-A7AY-01A	1.21053	PRAD
TCGA-ZG-A9L0-01A	1.13158	PRAD
TCGA-HC-8259-01A	0.421053	PRAD
TCGA-G9-6377-01A	0.5	PRAD
TCGA-CH-5751-01A	0.736842	PRAD
TCGA-XJ-A9DI-01A	0.105263	PRAD
TCGA-KK-A7B0-01A	0.736842	PRAD
TCGA-V1-A9Z9-01A	0.868421	PRAD
TCGA-EJ-5502-01A	0.0263158	PRAD
TCGA-CH-5753-01A	1.07895	PRAD
TCGA-XK-AAIW-01A	236	PRAD
TCGA-FC-A4JI-01A	0.973684	PRAD
TCGA-EJ-5498-01A	1	PRAD
TCGA-EJ-A7NK-01A	0.0789474	PRAD
TCGA-G9-6370-01A	0.0263158	PRAD
TCGA-KC-A7FE-01A	0.0526316	PRAD
TCGA-EJ-A46B-01A	0.0526316	PRAD
TCGA-KK-A7B4-01A	0.921053	PRAD
TCGA-J4-A83J-01A	1.23684	PRAD
TCGA-XJ-A83G-01A	0.763158	PRAD
TCGA-VN-A88Q-01A	1.02632	PRAD
TCGA-J9-A52E-01A	0.815789	PRAD
TCGA-XK-AAJP-01A	0.947368	PRAD
TCGA-EJ-7784-01A	0.710526	PRAD
TCGA-G9-7509-01A	0.342105	PRAD
TCGA-YL-A8SR-01B	0.578947	PRAD
TCGA-HC-7745-01A	0.631579	PRAD
TCGA-KC-A4BV-01A	0.894737	PRAD
TCGA-EJ-5531-01A	0.578947	PRAD
TCGA-KK-A6DY-01A	0.657895	PRAD
TCGA-ZG-A9L4-01A	0.368421	PRAD
TCGA-ZG-A8QY-01A	1.73684	PRAD
TCGA-XK-AAJA-01A	1.10526	PRAD
TCGA-EJ-5542-01A	0.526316	PRAD
TCGA-G9-6353-01A	0.0263158	PRAD
TCGA-HC-A8D0-01A	0.605263	PRAD
TCGA-KK-A8IA-01A	0.973684	PRAD
TCGA-V1-A9OT-01A	0.973684	PRAD
TCGA-HC-7749-01A	1.10526	PRAD
TCGA-YL-A8SH-01B	0.763158	PRAD
TCGA-EJ-A8FN-01A	0.921053	PRAD
TCGA-EJ-7791-01A	0.157895	PRAD
TCGA-HC-7210-01A	1.10526	PRAD
TCGA-J4-A67L-01A	0.684211	PRAD
TCGA-YL-A9WL-01A	0.605263	PRAD
TCGA-VP-A87D-01A	1.21053	PRAD
TCGA-V1-A8MJ-01A	0.342105	PRAD
TCGA-EJ-7797-01A	0.421053	PRAD
TCGA-EJ-5522-01A	0.657895	PRAD
TCGA-HC-7213-01A	0.815789	PRAD
TCGA-EJ-5496-01A	0.815789	PRAD
TCGA-HC-A4ZV-01A	3.44737	PRAD
TCGA-HC-A9TH-01A	1.31579	PRAD
TCGA-HC-8262-01A	0.868421	PRAD
TCGA-EJ-7794-01A	0.289474	PRAD
TCGA-G9-7510-01A	0.526316	PRAD
TCGA-XJ-A83H-01A	0.5	PRAD
TCGA-XK-AAJU-01A	0.0526316	PRAD
TCGA-TK-A8OK-01A	1.15789	PRAD
TCGA-KK-A8IM-01A	0.710526	PRAD
TCGA-J4-A67Q-01A	0.394737	PRAD
TCGA-KK-A8I5-01A	1.07895	PRAD
TCGA-M7-A71Y-01A	0.184211	PRAD
TCGA-HC-7752-01A	0.684211	PRAD
TCGA-HC-7077-01A	1.42105	PRAD
TCGA-EJ-A7NN-01A	1	PRAD
TCGA-EJ-7781-01A	0.842105	PRAD
TCGA-HC-7209-01A	0.657895	PRAD
TCGA-KK-A59Z-01A	1.39474	PRAD
TCGA-EJ-7325-01B	0.815789	PRAD
TCGA-ZG-A9L1-01A	0.842105	PRAD
TCGA-ZG-A8QW-01A	0.763158	PRAD
[truncated: 8,115 more rows]
