# Supplementary material for: An integrated pan‐cancer analysis of TFAP4 aberrations and the potential clinical implications for cancer immunity
Source: J Cell Mol Med. 2020 Dec 29;25(4):2082–97. doi: 10.1111/jcmm.16147 (PMC7882993; doi:10.1111/jcmm.16147)
Supplement: Supplementary file 7 — Table S6 [file JCMM-25-2082-s007.xlsx]

## Sheet: supplementary Table 2_TIMER
cancer	variable	partial.cor	p
ACC	Purity	0.189235	0.10636
ACC	B Cell	0.397566	0.000495976
ACC	CD8+ T Cell	0.416861	0.000243795
ACC	CD4+ T Cell	0.0235126	0.843474
ACC	Macrophage	0.120468	0.310004
ACC	Neutrophil	0.248254	0.0341961
ACC	Dendritic Cell	0.437144	0.000110197
BLCA	Purity	0.278453	5.36747e-08
BLCA	B Cell	-0.00598149	0.909578
BLCA	CD8+ T Cell	0.0667676	0.202525
BLCA	CD4+ T Cell	-0.0374435	0.475751
BLCA	Macrophage	-0.0957378	0.0677009
BLCA	Neutrophil	0.0276593	0.5994
BLCA	Dendritic Cell	0.00135588	0.979405
BRCA	Purity	0.264311	2.28997e-17
BRCA	B Cell	0.0210246	0.511569
BRCA	CD8+ T Cell	-0.224629	1.25143e-12
BRCA	CD4+ T Cell	0.0723651	0.0247996
BRCA	Macrophage	-0.219184	3.70619e-12
BRCA	Neutrophil	-0.0542532	0.094503
BRCA	Dendritic Cell	-0.0704573	0.0298086
BRCA-Basal	Purity	0.23502	0.0073404
BRCA-Basal	B Cell	-0.00804623	0.929326
BRCA-Basal	CD8+ T Cell	-0.14816	0.101958
BRCA-Basal	CD4+ T Cell	0.0576877	0.527944
BRCA-Basal	Macrophage	-0.332374	0.000134671
BRCA-Basal	Neutrophil	-0.149648	0.118666
BRCA-Basal	Dendritic Cell	-0.118239	0.210229
BRCA-Her2	Purity	0.117847	0.37404
BRCA-Her2	B Cell	-0.131663	0.324533
BRCA-Her2	CD8+ T Cell	-0.0981438	0.467649
BRCA-Her2	CD4+ T Cell	-0.0771737	0.564748
BRCA-Her2	Macrophage	-0.279118	0.0338553
BRCA-Her2	Neutrophil	-0.0746974	0.57734
BRCA-Her2	Dendritic Cell	-0.0786205	0.564639
BRCA-Luminal	Purity	0.308033	1.82621e-13
BRCA-Luminal	B Cell	-0.0174015	0.686329
BRCA-Luminal	CD8+ T Cell	-0.208627	1.07675e-06
BRCA-Luminal	CD4+ T Cell	0.0416815	0.335467
BRCA-Luminal	Macrophage	-0.176996	3.41476e-05
BRCA-Luminal	Neutrophil	-0.0876298	0.042956
BRCA-Luminal	Dendritic Cell	-0.121497	0.00489139
CESC	Purity	0.125351	0.0367212
CESC	B Cell	-0.0381184	0.527532
CESC	CD8+ T Cell	-0.0590349	0.330264
CESC	CD4+ T Cell	0.090039	0.134964
CESC	Macrophage	-0.1592	0.00794049
CESC	Neutrophil	0.0255722	0.671748
CESC	Dendritic Cell	0.0616033	0.307845
CHOL	Purity	0.0839341	0.626477
CHOL	B Cell	0.352554	0.0377821
CHOL	CD8+ T Cell	0.280762	0.102314
CHOL	CD4+ T Cell	0.163082	0.349245
CHOL	Macrophage	0.110655	0.526853
CHOL	Neutrophil	0.0729296	0.677159
CHOL	Dendritic Cell	0.420482	0.0119007
COAD	Purity	0.149216	0.00254474
COAD	B Cell	-0.0615206	0.217245
COAD	CD8+ T Cell	-0.151901	0.00214693
COAD	CD4+ T Cell	0.137267	0.00583902
COAD	Macrophage	0.0422451	0.397071
COAD	Neutrophil	-0.0928726	0.0631714
COAD	Dendritic Cell	-0.10573	0.0340716
DLBC	Purity	0.0922466	0.561223
DLBC	B Cell	0.502518	0.0335561
DLBC	CD8+ T Cell	-0.241632	0.291319
DLBC	CD4+ T Cell	-0.158372	0.492929
DLBC	Macrophage	0.0237253	0.918694
DLBC	Neutrophil	0.00156823	0.994617
DLBC	Dendritic Cell	0.153168	0.507424
ESCA	Purity	0.314935	1.57406e-05
ESCA	B Cell	0.225734	0.00237935
ESCA	CD8+ T Cell	-0.0704564	0.347292
ESCA	CD4+ T Cell	-0.0331302	0.659743
ESCA	Macrophage	0.0434345	0.562624
ESCA	Neutrophil	-0.0802515	0.284208
ESCA	Dendritic Cell	-0.272294	0.000217416
GBM	Purity	0.163788	0.00076435
GBM	B Cell	-0.187586	0.000114304
GBM	CD8+ T Cell	-0.0309445	0.528093
GBM	CD4+ T Cell	0.0141365	0.773216
GBM	Macrophage	-0.0826599	0.091447
GBM	Neutrophil	-0.0640257	0.191407
GBM	Dendritic Cell	-0.000738916	0.987983
HNSC	Purity	0.244254	3.95217e-08
HNSC	B Cell	0.125057	0.00629533
HNSC	CD8+ T Cell	0.0764904	0.0962416
HNSC	CD4+ T Cell	0.233028	2.42584e-07
HNSC	Macrophage	0.170054	0.000173327
HNSC	Neutrophil	0.0912179	0.0460051
HNSC	Dendritic Cell	0.122325	0.00717275
HNSC-HPVpos	Purity	0.112661	0.290407
HNSC-HPVpos	B Cell	0.183465	0.105565
HNSC-HPVpos	CD8+ T Cell	0.128569	0.261938
HNSC-HPVpos	CD4+ T Cell	0.0524945	0.63951
HNSC-HPVpos	Macrophage	0.106596	0.328642
HNSC-HPVpos	Neutrophil	0.112178	0.306711
HNSC-HPVpos	Dendritic Cell	0.170297	0.12375
HNSC-HPVneg	Purity	0.225022	5.35235e-06
HNSC-HPVneg	B Cell	0.0748432	0.138086
HNSC-HPVneg	CD8+ T Cell	0.0428434	0.396984
HNSC-HPVneg	CD4+ T Cell	0.254949	2.80537e-07
HNSC-HPVneg	Macrophage	0.171342	0.000636583
HNSC-HPVneg	Neutrophil	0.0725228	0.152333
HNSC-HPVneg	Dendritic Cell	0.0975127	0.0525053
KICH	Purity	0.360961	0.00290591
KICH	B Cell	-0.188632	0.132366
KICH	CD8+ T Cell	-0.0667781	0.597134
KICH	CD4+ T Cell	0.00354071	0.977668
KICH	Macrophage	0.186927	0.135965
KICH	Neutrophil	-0.180341	0.15056
KICH	Dendritic Cell	-0.102738	0.415422
KIRC	Purity	0.101165	0.0296932
KIRC	B Cell	-0.0292597	0.531779
KIRC	CD8+ T Cell	0.0489097	0.307117
KIRC	CD4+ T Cell	0.130295	0.00512855
KIRC	Macrophage	0.0208153	0.660376
KIRC	Neutrophil	0.0750418	0.10875
KIRC	Dendritic Cell	0.0689012	0.142263
KIRP	Purity	0.185127	0.00278229
KIRP	B Cell	0.0330291	0.598872
KIRP	CD8+ T Cell	-0.0947063	0.129208
KIRP	CD4+ T Cell	0.101619	0.103411
KIRP	Macrophage	-0.240755	0.000124794
KIRP	Neutrophil	0.0948461	0.128641
KIRP	Dendritic Cell	-0.0363684	0.562428
LGG	Purity	0.413292	3.47389e-21
LGG	B Cell	-0.119594	0.00886388
LGG	CD8+ T Cell	-0.361511	3.33006e-16
LGG	CD4+ T Cell	-0.0255005	0.578907
LGG	Macrophage	-0.224844	7.79291e-07
LGG	Neutrophil	-0.272465	1.56827e-09
LGG	Dendritic Cell	-0.173711	0.000139558
LIHC	Purity	0.121996	0.0232367
LIHC	B Cell	0.293229	3.0063e-08
LIHC	CD8+ T Cell	0.149324	0.00565919
LIHC	CD4+ T Cell	0.335408	1.72392e-10
LIHC	Macrophage	0.298349	1.93637e-08
LIHC	Neutrophil	0.30203	1.04161e-08
LIHC	Dendritic Cell	0.344044	7.00204e-11
LUAD	Purity	0.121805	0.00671831
LUAD	B Cell	0.106114	0.0195396
LUAD	CD8+ T Cell	-0.127522	0.00482565
LUAD	CD4+ T Cell	0.148982	0.00101081
LUAD	Macrophage	-0.189429	2.68032e-05
LUAD	Neutrophil	-0.0898098	0.0485357
LUAD	Dendritic Cell	-0.0648766	0.15243
LUSC	Purity	0.341083	1.73605e-14
LUSC	B Cell	-0.0785905	0.088095
LUSC	CD8+ T Cell	-0.209113	4.29811e-06
LUSC	CD4+ T Cell	0.112141	0.0144718
LUSC	Macrophage	-0.263923	4.82365e-09
LUSC	Neutrophil	-0.270165	2.09118e-09
LUSC	Dendritic Cell	-0.191489	2.70602e-05
MESO	Purity	0.17158	0.114194
MESO	B Cell	-0.00717278	0.948369
MESO	CD8+ T Cell	-0.0552217	0.617841
MESO	CD4+ T Cell	-0.0939877	0.395109
MESO	Macrophage	-0.0155519	0.888338
MESO	Neutrophil	-0.264853	0.0149043
MESO	Dendritic Cell	-0.124194	0.260349
OV	Purity	0.312862	1.88514e-12
OV	B Cell	-0.037874	0.407721
OV	CD8+ T Cell	-0.140934	0.00196727
OV	CD4+ T Cell	-0.136518	0.00272465
OV	Macrophage	-0.360718	3.38898e-16
OV	Neutrophil	-0.272907	1.20724e-09
OV	Dendritic Cell	-0.214613	2.0842e-06
PAAD	Purity	0.1047	0.171663
PAAD	B Cell	0.127143	0.0974906
PAAD	CD8+ T Cell	0.00730715	0.924431
PAAD	CD4+ T Cell	0.0362644	0.639719
PAAD	Macrophage	-0.10975	0.153015
PAAD	Neutrophil	-0.0908119	0.237502
PAAD	Dendritic Cell	-0.0303861	0.693193
PCPG	Purity	-0.0668156	0.3895
PCPG	B Cell	-0.0468151	0.547993
PCPG	CD8+ T Cell	0.0172154	0.825235
PCPG	CD4+ T Cell	0.265431	0.000526765
PCPG	Macrophage	0.0960966	0.218093
PCPG	Neutrophil	-0.195567	0.0113155
PCPG	Dendritic Cell	0.0762359	0.327476
PRAD	Purity	0.204444	2.58948e-05
PRAD	B Cell	0.195468	6.49363e-05
PRAD	CD8+ T Cell	0.0354817	0.470457
PRAD	CD4+ T Cell	0.124975	0.0112171
PRAD	Macrophage	0.0304301	0.535963
PRAD	Neutrophil	0.0370939	0.451614
PRAD	Dendritic Cell	0.0866535	0.0778568
READ	Purity	0.132229	0.119382
READ	B Cell	0.0556688	0.515109
READ	CD8+ T Cell	-0.00420716	0.960797
READ	CD4+ T Cell	0.203435	0.0163066
READ	Macrophage	0.151558	0.0749102
READ	Neutrophil	-0.065922	0.442368
READ	Dendritic Cell	-0.100063	0.24119
SARC	Purity	0.235354	0.0002013
SARC	B Cell	-0.0703069	0.279004
SARC	CD8+ T Cell	-0.162968	0.0114571
SARC	CD4+ T Cell	-0.0152824	0.814181
SARC	Macrophage	-0.140803	0.030949
SARC	Neutrophil	-0.0177512	0.78352
SARC	Dendritic Cell	-0.109817	0.0889247
SKCM	Purity	0.394264	1.74851e-18
SKCM	B Cell	0.00924555	0.845276
SKCM	CD8+ T Cell	-0.125401	0.00860559
SKCM	CD4+ T Cell	0.104371	0.0275235
SKCM	Macrophage	-0.0720658	0.125624
SKCM	Neutrophil	-0.100379	0.0328778
SKCM	Dendritic Cell	-0.0631201	0.18332
SKCM-Primary	Purity	0.403371	2.392e-05
SKCM-Primary	B Cell	0.0359018	0.721517
SKCM-Primary	CD8+ T Cell	0.125134	0.212457
SKCM-Primary	CD4+ T Cell	0.167876	0.0933352
SKCM-Primary	Macrophage	0.0385682	0.701777
SKCM-Primary	Neutrophil	-0.0441982	0.662373
SKCM-Primary	Dendritic Cell	-0.00521792	0.958698
SKCM-Metastasis	Purity	0.388728	2.97734e-14
SKCM-Metastasis	B Cell	-0.00705098	0.896026
SKCM-Metastasis	CD8+ T Cell	-0.19228	0.000393288
SKCM-Metastasis	CD4+ T Cell	0.0838974	0.120389
SKCM-Metastasis	Macrophage	-0.120139	0.0243903
SKCM-Metastasis	Neutrophil	-0.128943	0.0156392
SKCM-Metastasis	Dendritic Cell	-0.0896691	0.0968327
STAD	Purity	0.185449	0.00027827
STAD	B Cell	-0.0395285	0.449028
STAD	CD8+ T Cell	-0.108888	0.0362925
STAD	CD4+ T Cell	0.0446005	0.394901
STAD	Macrophage	-0.246622	1.56933e-06
STAD	Neutrophil	-0.135415	0.00901435
STAD	Dendritic Cell	-0.125837	0.0152977
TGCT	Purity	0.348417	1.42808e-05
TGCT	B Cell	-0.0857313	0.301854
TGCT	CD8+ T Cell	0.0750464	0.366315
TGCT	CD4+ T Cell	-0.212806	0.00991305
TGCT	Macrophage	-0.0175043	0.83333
TGCT	Neutrophil	-0.166984	0.0432271
TGCT	Dendritic Cell	-0.089491	0.282739
THCA	Purity	0.0398422	0.379326
THCA	B Cell	0.139726	0.00210682
THCA	CD8+ T Cell	-0.10341	0.0224709
THCA	CD4+ T Cell	-0.00445423	0.921817
THCA	Macrophage	-0.0951864	0.0355429
THCA	Neutrophil	-0.0892252	0.0488469
THCA	Dendritic Cell	-0.0403311	0.375473
THYM	Purity	-0.120589	0.197248
THYM	B Cell	0.611316	5.05212e-13
THYM	CD8+ T Cell	0.287397	0.00193242
THYM	CD4+ T Cell	0.23339	0.0136925
THYM	Macrophage	0.346429	0.000159559
THYM	Neutrophil	-0.154377	0.10101
THYM	Dendritic Cell	0.43769	1.11753e-06
UCEC	Purity	0.0182846	0.754884
UCEC	B Cell	-0.0803846	0.172939
UCEC	CD8+ T Cell	-0.0697656	0.237081
UCEC	CD4+ T Cell	-0.0788349	0.179881
UCEC	Macrophage	-0.0792063	0.177082
UCEC	Neutrophil	0.0929355	0.112414
UCEC	Dendritic Cell	-0.188523	0.00120908
UCS	Purity	0.0784937	0.572629
UCS	B Cell	-0.0497989	0.723252
UCS	CD8+ T Cell	0.0176365	0.900252
UCS	CD4+ T Cell	0.0413135	0.768972
UCS	Macrophage	0.0702481	0.61719
UCS	Neutrophil	-0.304886	0.0264311
UCS	Dendritic Cell	-0.123388	0.378737
UVM	Purity	0.0748978	0.514584
UVM	B Cell	-0.172731	0.138358
UVM	CD8+ T Cell	-0.115764	0.316063
UVM	CD4+ T Cell	0.186871	0.106013
UVM	Macrophage	0.0918099	0.470584
UVM	Neutrophil	0.0959282	0.406587
UVM	Dendritic Cell	0.0654887	0.579332
