# Supplementary material for: An integrated pan‐cancer analysis of TFAP4 aberrations and the potential clinical implications for cancer immunity
Source: J Cell Mol Med. 2020 Dec 29;25(4):2082–97. doi: 10.1111/jcmm.16147 (PMC7882993; doi:10.1111/jcmm.16147)
Supplement: Supplementary file 8 — Table S7 [file JCMM-25-2082-s008.xlsx]

## Sheet: Sheet1
CancerType	B cells naive	B cells memory	Plasma cells	T cells CD8	T cells CD4 naive	T cells CD4 memory resting	T cells CD4 memory activated	T cells follicular helper	T cells regulatory (Tregs)	T cells gamma delta	NK cells resting	NK cells activated	Monocytes	Macrophages M0	Macrophages M1	Macrophages M2	Dendritic cells resting	Dendritic cells activated	Mast cells resting	Mast cells activated	Eosinophils	Neutrophils
ACC	0.847867	0.581772	0.560971	0.67383	1	0.681336	1	0.20155	0.780475	0.140628	0.029071	0.768921	0.021907	0.000457	0.029381	0.717784	0.415055	0.183226	0.519588	0.870694	0.480688	0.718799
BLCA	0.005428	4.16e-05	0.098113	0.329671	1	0.076592	0.891203	0.000222	0.723977	0.162557	0.073758	0.883038	0.031644	0.486556	0.791531	0.003364	0.003848	0.535112	0.009757	0.17475	0.065259	0.037471
BRCA	0.000581	0.001674	0.299098	1.51e-07	1	1.17e-19	0.146084	1.38e-06	1.88e-06	3.19e-05	1	0.001849	0.942491	1.43e-05	0.120264	0.02297	0.189487	0.043316	1.13e-06	1	1	0.0023
CESC	0.175093	0.152059	0.02434	0.421135	1	0.038318	0.079902	0.803667	0.137135	0.141907	0.765302	0.180484	0.266761	0.960545	0.042834	0.900468	0.401801	0.067654	0.681726	0.348085	1	0.008454
CHOL	0.667523	0.868392	0.748659	0.134623	1	0.213151	0.554866	0.712395	0.343202	1	1	0.925408	0.038048	0.719725	0.424018	0.052476	0.593306	0.21386	0.561278	0.669212	1	0.816814
COAD	0.123401	0.084342	0.143657	0.000612	1	1.28e-05	0.0001	0.333311	0.255611	1	0.047916	0.000419	0.340803	1.01e-05	0.495542	0.003454	0.6614	0.001968	0.092722	0.003896	8.84e-06	8.28e-09
DLBC	0.006542	0.220912	1	0.718258	1	0.758648	0.747627	0.754329	0.007674	0.390041	1	0.378791	0.771148	0.652235	0.623283	0.211303	0.778987	0.096536	0.927646	1	1	1
ESCA	0.323374	0.877845	0.748786	0.582425	1	0.129856	0.048321	0.059953	0.118833	1	0.453123	0.037021	0.510965	0.044681	0.397991	0.172735	0.125338	0.166974	0.128213	0.609657	1	0.0601
GBM	0.004002	0.104694	0.706563	0.822879	1	0.009139	0.231829	0.002766	1	0.002136	0.581575	0.021219	0.151178	0.396753	0.435124	1.46e-06	0.557017	1	0.17006	0.30573	0.001343	0.17923
HNSC	0.018469	0.9356	6.58e-06	0.000705	1	0.004137	0.001489	0.014487	0.00056	1	0.145181	0.020939	0.147734	0.566439	0.334663	0.869003	4.7e-09	0.045427	0.672444	0.118269	1	9.56e-09
KICH	0.240223	1	0.234779	0.771256	1	0.021681	1	0.958329	0.909943	0.725834	0.328112	0.429615	0.045063	0.031821	0.964753	0.313965	0.446948	0.682663	0.976222	1	0.148988	0.626051
KIRC	0.044165	0.056501	0.669481	0.004276	1	0.116954	0.784335	0.311001	0.011987	0.012908	0.022768	0.814996	0.315833	0.220665	0.316635	0.717111	0.540391	0.017257	0.223184	1	1	0.001036
KIRP	0.013319	0.008755	0.922889	0.11078	1	0.418938	0.380731	0.03757	0.012647	1	0.378271	0.000127	0.531571	2.7e-05	0.264882	0.083451	0.66252	0.718364	0.001602	1	1	0.009592
LAML	6.68e-06	0.39275	0.612095	0.150174	0.309339	0.303533	0.18856	1	1	0.365312	0.309531	0.698666	3.86e-06	1	1	0.245003	1	1	0.001076	1	0.187397	0.008132
LGG	0.901269	0.35955	1	0.000102	1	1.01e-08	1	0.602294	1	1	0.031923	0.190249	0.008918	0.005263	9.68e-05	5.43e-06	0.176129	1	0.037586	0.003311	0.197002	0.006542
LIHC	0.643557	1	0.35724	0.056484	1	0.241341	0.28083	0.001882	0.328027	0.010089	0.110981	0.829599	0.510903	8.55e-06	0.29824	0.022576	0.56003	0.109183	0.013097	1	1	0.24011
LUAD	0.090412	0.442582	0.04578	0.004591	1	0.024162	0.227538	9.09e-05	0.000168	0.002325	1	0.01418	0.495973	0.12664	0.328138	7.02e-05	0.352824	0.253859	0.002157	1	2.79e-05	4.87e-07
LUSC	0.001196	0.048851	0.980788	2.01e-06	1	6.42e-10	0.618866	0.000134	0.396662	1	0.577518	0.058257	0.009271	0.074385	0.04147	0.025733	0.723271	0.001897	0.524885	0.359995	0.421364	5.17e-18
MESO	0.873011	0.708218	0.137113	0.099415	1	0.216647	0.00078	0.206797	0.582264	1	1	0.479787	0.355209	0.840932	0.451414	0.584707	0.185016	0.008217	0.434553	1	1	0.223444
OV	0.718315	0.771061	0.184895	0.574295	1	0.621151	0.788417	0.856716	0.428411	0.004944	1	0.39453	0.591715	0.563554	0.098438	0.374502	0.611392	0.647106	0.466597	0.563099	1	0.335708
PAAD	0.566089	0.139888	0.309683	0.510308	1	0.784816	0.008542	0.111463	0.362476	1	0.098025	0.452315	0.175259	0.63734	0.860973	0.270731	0.538476	0.468785	0.804924	1	1	0.003397
PCPG	0.092453	0.440958	0.297173	0.315097	1	0.256005	0.034168	0.061342	0.808472	1	0.125614	0.165047	0.651328	0.298608	0.470791	0.039786	0.842398	0.520949	6.58e-05	0.001577	0.137576	0.046775
PRAD	0.208649	0.222257	0.36191	0.007382	1	0.208165	0.218585	0.024092	0.000333	1	1	0.979619	0.666667	0.493081	0.000228	0.176835	0.752338	0.001864	0.098624	1	1	1
READ	0.773651	0.20572	0.107194	0.296466	1	0.108223	0.128593	0.011923	0.855096	1	0.264021	0.003495	0.4083	0.017353	0.454169	0.118625	0.323519	0.867908	0.370279	0.005893	0.000102	0.001096
SARC	0.117949	1	0.459312	0.734565	1	0.264359	0.101301	0.156421	0.008955	0.013817	1	0.681262	0.116431	0.263478	0.670788	0.756774	0.354747	0.967649	0.733109	0.99311	1	1
SKCM	0.734153	0.480142	0.041374	0.414128	1	0.639933	1.35e-05	0.983646	0.883802	0.050259	0.320487	0.479017	0.409956	0.05091	0.147409	0.436713	0.663104	0.076984	0.775851	0.793373	1	0.236579
STAD	0.993736	0.958719	0.353397	0.000988	1	0.001163	0.001799	2.6e-08	0.182278	1	0.013599	3.42e-07	0.031511	0.000899	4.39e-07	0.311702	0.640916	0.002246	0.182388	0.002289	0.008177	3.33e-05
TGCT	0.948233	0.06928	0.194871	0.044529	1	5.49e-06	0.650267	0.025862	0.21461	1	1	0.019252	0.129189	0.175718	0.164116	0.038602	0.056931	0.028273	0.543443	1	1	1
THCA	0.791875	0.161337	0.200128	0.071241	1	0.393119	0.037818	0.535591	0.012064	0.576811	0.17744	0.000999	0.055403	0.006609	0.390044	0.901072	0.48138	0.592965	0.006071	1	1	1
THYM	0.32255	0.005234	0.520794	0.891807	0.005218	0.000563	0.741607	0.392336	0.332229	0.011303	0.017475	0.001184	0.287318	5.76e-05	0.002556	4.35e-08	6.13e-06	0.02465	5.25e-06	1	1	1
UCEC	0.841817	0.069223	0.004201	0.523515	1	0.05375	0.264359	0.000591	0.385389	0.638915	0.040637	0.099681	0.583564	0.557672	1.31e-05	0.22684	0.509481	0.919071	0.348885	0.183895	1	4.36e-05
UCS	0.094387	0.099166	0.000311	0.063838	1	0.067893	0.281459	0.288021	0.166267	0.839832	0.665064	0.998046	0.529462	0.638772	0.278183	0.686149	0.901634	0.605256	0.369265	0.117934	1	0.107465
UVM	0.098159	1	0.517367	0.234753	1	0.184327	0.483776	0.705695	0.971388	0.681845	0.876736	0.285577	0.279484	0.373012	0.346507	0.488686	0.953513	1	0.040114	1	1	1

## Sheet: Sheet2
CancerType	B cells naive	B cells memory	Plasma cells	T cells CD8	T cells CD4 naive	T cells CD4 memory resting	T cells CD4 memory activated	T cells follicular helper	T cells regulatory (Tregs)	T cells gamma delta	NK cells resting	NK cells activated	Monocytes	Macrophages M0	Macrophages M1	Macrophages M2	Dendritic cells resting	Dendritic cells activated	Mast cells resting	Mast cells activated	Eosinophils	Neutrophils		CancerType	B cells naive	B cells memory	Plasma cells	T cells CD8	T cells CD4 naive	T cells CD4 memory resting	T cells CD4 memory activated	T cells follicular helper	T cells regulatory (Tregs)	T cells gamma delta	NK cells resting	NK cells activated	Monocytes	Macrophages M0	Macrophages M1	Macrophages M2	Dendritic cells resting	Dendritic cells activated	Mast cells resting	Mast cells activated	Eosinophils	Neutrophils
ACC	0.847867	0.581772	0.560971	0.67383	1	0.681336	1	0.20155	0.780475	0.140628	0.029071	0.768921	0.021907	0.000457	0.029381	0.717784	0.415055	0.183226	0.519588	0.870694	0.480688	0.718799		ACC	1	1	1	1	1	1	1	1	1	1	0	1	0	0	0	1	1	1	1	1	1	1
BLCA	0.005428	4.16e-05	0.098113	0.329671	1	0.076592	0.891203	0.000222	0.723977	0.162557	0.073758	0.883038	0.031644	0.486556	0.791531	0.003364	0.003848	0.535112	0.009757	0.17475	0.065259	0.037471		BLCA	0	0	1	1	1	1	1	0	1	1	1	1	0	1	1	0	0	1	0	1	1	0
BRCA	0.000581	0.001674	0.299098	1.51e-07	1	1.17e-19	0.146084	1.38e-06	1.88e-06	3.19e-05	1	0.001849	0.942491	1.43e-05	0.120264	0.02297	0.189487	0.043316	1.13e-06	1	1	0.0023		BRCA	0	0	1	0	1	0	1	0	0	0	1	0	1	0	1	0	1	0	0	1	1	0
CESC	0.175093	0.152059	0.02434	0.421135	1	0.038318	0.079902	0.803667	0.137135	0.141907	0.765302	0.180484	0.266761	0.960545	0.042834	0.900468	0.401801	0.067654	0.681726	0.348085	1	0.008454		CESC	1	1	0	1	1	0	1	1	1	1	1	1	1	1	0	1	1	1	1	1	1	0
CHOL	0.667523	0.868392	0.748659	0.134623	1	0.213151	0.554866	0.712395	0.343202	1	1	0.925408	0.038048	0.719725	0.424018	0.052476	0.593306	0.21386	0.561278	0.669212	1	0.816814		CHOL	1	1	1	1	1	1	1	1	1	1	1	1	0	1	1	1	1	1	1	1	1	1
COAD	0.123401	0.084342	0.143657	0.000612	1	1.28e-05	0.0001	0.333311	0.255611	1	0.047916	0.000419	0.340803	1.01e-05	0.495542	0.003454	0.6614	0.001968	0.092722	0.003896	8.84e-06	8.28e-09		COAD	1	1	1	0	1	0	0	1	1	1	0	0	1	0	1	0	1	0	1	0	0	0
DLBC	0.006542	0.220912	1	0.718258	1	0.758648	0.747627	0.754329	0.007674	0.390041	1	0.378791	0.771148	0.652235	0.623283	0.211303	0.778987	0.096536	0.927646	1	1	1		DLBC	0	1	1	1	1	1	1	1	0	1	1	1	1	1	1	1	1	1	1	1	1	1
ESCA	0.323374	0.877845	0.748786	0.582425	1	0.129856	0.048321	0.059953	0.118833	1	0.453123	0.037021	0.510965	0.044681	0.397991	0.172735	0.125338	0.166974	0.128213	0.609657	1	0.0601		ESCA	1	1	1	1	1	1	0	1	1	1	1	0	1	0	1	1	1	1	1	1	1	1
GBM	0.004002	0.104694	0.706563	0.822879	1	0.009139	0.231829	0.002766	1	0.002136	0.581575	0.021219	0.151178	0.396753	0.435124	1.46e-06	0.557017	1	0.17006	0.30573	0.001343	0.17923		GBM	0	1	1	1	1	0	1	0	1	0	1	0	1	1	1	0	1	1	1	1	0	1
HNSC	0.018469	0.9356	6.58e-06	0.000705	1	0.004137	0.001489	0.014487	0.00056	1	0.145181	0.020939	0.147734	0.566439	0.334663	0.869003	4.7e-09	0.045427	0.672444	0.118269	1	9.56e-09		HNSC	0	1	0	0	1	0	0	0	0	1	1	0	1	1	1	1	0	0	1	1	1	0
KICH	0.240223	1	0.234779	0.771256	1	0.021681	1	0.958329	0.909943	0.725834	0.328112	0.429615	0.045063	0.031821	0.964753	0.313965	0.446948	0.682663	0.976222	1	0.148988	0.626051		KICH	1	1	1	1	1	0	1	1	1	1	1	1	0	0	1	1	1	1	1	1	1	1
KIRC	0.044165	0.056501	0.669481	0.004276	1	0.116954	0.784335	0.311001	0.011987	0.012908	0.022768	0.814996	0.315833	0.220665	0.316635	0.717111	0.540391	0.017257	0.223184	1	1	0.001036		KIRC	0	1	1	0	1	1	1	1	0	0	0	1	1	1	1	1	1	0	1	1	1	0
KIRP	0.013319	0.008755	0.922889	0.11078	1	0.418938	0.380731	0.03757	0.012647	1	0.378271	0.000127	0.531571	2.7e-05	0.264882	0.083451	0.66252	0.718364	0.001602	1	1	0.009592		KIRP	0	0	1	1	1	1	1	0	0	1	1	0	1	0	1	1	1	1	0	1	1	0
LAML	6.68e-06	0.39275	0.612095	0.150174	0.309339	0.303533	0.18856	1	1	0.365312	0.309531	0.698666	3.86e-06	1	1	0.245003	1	1	0.001076	1	0.187397	0.008132		LAML	0	1	1	1	1	1	1	1	1	1	1	1	0	1	1	1	1	1	0	1	1	0
LGG	0.901269	0.35955	1	0.000102	1	1.01e-08	1	0.602294	1	1	0.031923	0.190249	0.008918	0.005263	9.68e-05	5.43e-06	0.176129	1	0.037586	0.003311	0.197002	0.006542		LGG	1	1	1	0	1	0	1	1	1	1	0	1	0	0	0	0	1	1	0	0	1	0
LIHC	0.643557	1	0.35724	0.056484	1	0.241341	0.28083	0.001882	0.328027	0.010089	0.110981	0.829599	0.510903	8.55e-06	0.29824	0.022576	0.56003	0.109183	0.013097	1	1	0.24011		LIHC	1	1	1	1	1	1	1	0	1	0	1	1	1	0	1	0	1	1	0	1	1	1
LUAD	0.090412	0.442582	0.04578	0.004591	1	0.024162	0.227538	9.09e-05	0.000168	0.002325	1	0.01418	0.495973	0.12664	0.328138	7.02e-05	0.352824	0.253859	0.002157	1	2.79e-05	4.87e-07		LUAD	1	1	0	0	1	0	1	0	0	0	1	0	1	1	1	0	1	1	0	1	0	0
LUSC	0.001196	0.048851	0.980788	2.01e-06	1	6.42e-10	0.618866	0.000134	0.396662	1	0.577518	0.058257	0.009271	0.074385	0.04147	0.025733	0.723271	0.001897	0.524885	0.359995	0.421364	5.17e-18		LUSC	0	0	1	0	1	0	1	0	1	1	1	1	0	1	0	0	1	0	1	1	1	0
MESO	0.873011	0.708218	0.137113	0.099415	1	0.216647	0.00078	0.206797	0.582264	1	1	0.479787	0.355209	0.840932	0.451414	0.584707	0.185016	0.008217	0.434553	1	1	0.223444		MESO	1	1	1	1	1	1	0	1	1	1	1	1	1	1	1	1	1	0	1	1	1	1
OV	0.718315	0.771061	0.184895	0.574295	1	0.621151	0.788417	0.856716	0.428411	0.004944	1	0.39453	0.591715	0.563554	0.098438	0.374502	0.611392	0.647106	0.466597	0.563099	1	0.335708		OV	1	1	1	1	1	1	1	1	1	0	1	1	1	1	1	1	1	1	1	1	1	1
PAAD	0.566089	0.139888	0.309683	0.510308	1	0.784816	0.008542	0.111463	0.362476	1	0.098025	0.452315	0.175259	0.63734	0.860973	0.270731	0.538476	0.468785	0.804924	1	1	0.003397		PAAD	1	1	1	1	1	1	0	1	1	1	1	1	1	1	1	1	1	1	1	1	1	0
PCPG	0.092453	0.440958	0.297173	0.315097	1	0.256005	0.034168	0.061342	0.808472	1	0.125614	0.165047	0.651328	0.298608	0.470791	0.039786	0.842398	0.520949	6.58e-05	0.001577	0.137576	0.046775		PCPG	1	1	1	1	1	1	0	1	1	1	1	1	1	1	1	0	1	1	0	0	1	0
PRAD	0.208649	0.222257	0.36191	0.007382	1	0.208165	0.218585	0.024092	0.000333	1	1	0.979619	0.666667	0.493081	0.000228	0.176835	0.752338	0.001864	0.098624	1	1	1		PRAD	1	1	1	0	1	1	1	0	0	1	1	1	1	1	0	1	1	0	1	1	1	1
READ	0.773651	0.20572	0.107194	0.296466	1	0.108223	0.128593	0.011923	0.855096	1	0.264021	0.003495	0.4083	0.017353	0.454169	0.118625	0.323519	0.867908	0.370279	0.005893	0.000102	0.001096		READ	1	1	1	1	1	1	1	0	1	1	1	0	1	0	1	1	1	1	1	0	0	0
SARC	0.117949	1	0.459312	0.734565	1	0.264359	0.101301	0.156421	0.008955	0.013817	1	0.681262	0.116431	0.263478	0.670788	0.756774	0.354747	0.967649	0.733109	0.99311	1	1		SARC	1	1	1	1	1	1	1	1	0	0	1	1	1	1	1	1	1	1	1	1	1	1
SKCM	0.734153	0.480142	0.041374	0.414128	1	0.639933	1.35e-05	0.983646	0.883802	0.050259	0.320487	0.479017	0.409956	0.05091	0.147409	0.436713	0.663104	0.076984	0.775851	0.793373	1	0.236579		SKCM	1	1	0	1	1	1	0	1	1	1	1	1	1	1	1	1	1	1	1	1	1	1
STAD	0.993736	0.958719	0.353397	0.000988	1	0.001163	0.001799	2.6e-08	0.182278	1	0.013599	3.42e-07	0.031511	0.000899	4.39e-07	0.311702	0.640916	0.002246	0.182388	0.002289	0.008177	3.33e-05		STAD	1	1	1	0	1	0	0	0	1	1	0	0	0	0	0	1	1	0	1	0	0	0
TGCT	0.948233	0.06928	0.194871	0.044529	1	5.49e-06	0.650267	0.025862	0.21461	1	1	0.019252	0.129189	0.175718	0.164116	0.038602	0.056931	0.028273	0.543443	1	1	1		TGCT	1	1	1	0	1	0	1	0	1	1	1	0	1	1	1	0	1	0	1	1	1	1
THCA	0.791875	0.161337	0.200128	0.071241	1	0.393119	0.037818	0.535591	0.012064	0.576811	0.17744	0.000999	0.055403	0.006609	0.390044	0.901072	0.48138	0.592965	0.006071	1	1	1		THCA	1	1	1	1	1	1	0	1	0	1	1	0	1	0	1	1	1	1	0	1	1	1
THYM	0.32255	0.005234	0.520794	0.891807	0.005218	0.000563	0.741607	0.392336	0.332229	0.011303	0.017475	0.001184	0.287318	5.76e-05	0.002556	4.35e-08	6.13e-06	0.02465	5.25e-06	1	1	1		THYM	1	0	1	1	0	0	1	1	1	0	0	0	1	0	0	0	0	0	0	1	1	1
UCEC	0.841817	0.069223	0.004201	0.523515	1	0.05375	0.264359	0.000591	0.385389	0.638915	0.040637	0.099681	0.583564	0.557672	1.31e-05	0.22684	0.509481	0.919071	0.348885	0.183895	1	4.36e-05		UCEC	1	1	0	1	1	1	1	0	1	1	0	1	1	1	0	1	1	1	1	1	1	0
UCS	0.094387	0.099166	0.000311	0.063838	1	0.067893	0.281459	0.288021	0.166267	0.839832	0.665064	0.998046	0.529462	0.638772	0.278183	0.686149	0.901634	0.605256	0.369265	0.117934	1	0.107465		UCS	1	1	0	1	1	1	1	1	1	1	1	1	1	1	1	1	1	1	1	1	1	1
UVM	0.098159	1	0.517367	0.234753	1	0.184327	0.483776	0.705695	0.971388	0.681845	0.876736	0.285577	0.279484	0.373012	0.346507	0.488686	0.953513	1	0.040114	1	1	1		UVM	1	1	1	1	1	1	1	1	1	1	1	1	1	1	1	1	1	1	0	1	1	1

## Sheet: Sheet3
CancerType	B cells naive	B cells memory	Plasma cells	T cells CD8	T cells CD4 naive	T cells CD4 memory resting	T cells CD4 memory activated	T cells follicular helper	T cells regulatory (Tregs)	T cells gamma delta	NK cells resting	NK cells activated	Monocytes	Macrophages M0	Macrophages M1	Macrophages M2	Dendritic cells resting	Dendritic cells activated	Mast cells resting	Mast cells activated	Eosinophils	Neutrophils
ACC	1	1	1	1	1	1	1	1	1	1	0	1	0	0	0	1	1	1	1	1	1	1		18
BLCA	0	0	1	1	1	1	1	0	1	1	1	1	0	1	1	0	0	1	0	1	1	0		14
BRCA	0	0	1	0	1	0	1	0	0	0	1	0	1	0	1	0	1	0	0	1	1	0		9
CESC	1	1	0	1	1	0	1	1	1	1	1	1	1	1	0	1	1	1	1	1	1	0		18
CHOL	1	1	1	1	1	1	1	1	1	1	1	1	0	1	1	1	1	1	1	1	1	1		21
COAD	1	1	1	0	1	0	0	1	1	1	0	0	1	0	1	0	1	0	1	0	0	0		11
DLBC	0	1	1	1	1	1	1	1	0	1	1	1	1	1	1	1	1	1	1	1	1	1		20
ESCA	1	1	1	1	1	1	0	1	1	1	1	0	1	0	1	1	1	1	1	1	1	1		19
GBM	0	1	1	1	1	0	1	0	1	0	1	0	1	1	1	0	1	1	1	1	0	1		15
HNSC	0	1	0	0	1	0	0	0	0	1	1	0	1	1	1	1	0	0	1	1	1	0		11
KICH	1	1	1	1	1	0	1	1	1	1	1	1	0	0	1	1	1	1	1	1	1	1		19
KIRC	0	1	1	0	1	1	1	1	0	0	0	1	1	1	1	1	1	0	1	1	1	0		15
KIRP	0	0	1	1	1	1	1	0	0	1	1	0	1	0	1	1	1	1	0	1	1	0		14
LAML	0	1	1	1	1	1	1	1	1	1	1	1	0	1	1	1	1	1	0	1	1	0		18
LGG	1	1	1	0	1	0	1	1	1	1	0	1	0	0	0	0	1	1	0	0	1	0		12
LIHC	1	1	1	1	1	1	1	0	1	0	1	1	1	0	1	0	1	1	0	1	1	1		17
LUAD	1	1	0	0	1	0	1	0	0	0	1	0	1	1	1	0	1	1	0	1	0	0		11
LUSC	0	0	1	0	1	0	1	0	1	1	1	1	0	1	0	0	1	0	1	1	1	0		12
MESO	1	1	1	1	1	1	0	1	1	1	1	1	1	1	1	1	1	0	1	1	1	1		20
OV	1	1	1	1	1	1	1	1	1	0	1	1	1	1	1	1	1	1	1	1	1	1		21
PAAD	1	1	1	1	1	1	0	1	1	1	1	1	1	1	1	1	1	1	1	1	1	0		20
PCPG	1	1	1	1	1	1	0	1	1	1	1	1	1	1	1	0	1	1	0	0	1	0		17
PRAD	1	1	1	0	1	1	1	0	0	1	1	1	1	1	0	1	1	0	1	1	1	1		17
READ	1	1	1	1	1	1	1	0	1	1	1	0	1	0	1	1	1	1	1	0	0	0		16
SARC	1	1	1	1	1	1	1	1	0	0	1	1	1	1	1	1	1	1	1	1	1	1		20
SKCM	1	1	0	1	1	1	0	1	1	1	1	1	1	1	1	1	1	1	1	1	1	1		20
STAD	1	1	1	0	1	0	0	0	1	1	0	0	0	0	0	1	1	0	1	0	0	0		9
TGCT	1	1	1	0	1	0	1	0	1	1	1	0	1	1	1	0	1	0	1	1	1	1		16
THCA	1	1	1	1	1	1	0	1	0	1	1	0	1	0	1	1	1	1	0	1	1	1		17
THYM	1	0	1	1	0	0	1	1	1	0	0	0	1	0	0	0	0	0	0	1	1	1		10
UCEC	1	1	0	1	1	1	1	0	1	1	0	1	1	1	0	1	1	1	1	1	1	0		17
UCS	1	1	0	1	1	1	1	1	1	1	1	1	1	1	1	1	1	1	1	1	1	1		21
UVM	1	1	1	1	1	1	1	1	1	1	1	1	1	1	1	1	1	1	0	1	1	1		21
	24	28	27	23	32	21	24	20	24	25	26	21	25	21	25	22	30	23	22	28	28	17
