# Supplementary material for: An integrated pan‐cancer analysis of TFAP4 aberrations and the potential clinical implications for cancer immunity
Source: J Cell Mol Med. 2020 Dec 29;25(4):2082–97. doi: 10.1111/jcmm.16147 (PMC7882993; doi:10.1111/jcmm.16147)
Supplement: Supplementary file 9 — Table S8 [file JCMM-25-2082-s009.xlsx]

## Sheet: geneCor.pvalue
CancerType	CD8A	CD8B	CD3D	CD3E	CD2	CD19	CD79A	CD86	CSF1R	CCL2	CD68	IL10	NOS2	IRF5	PTGS2	CD163	VSIG4	MS4A4A	CEACAM8	ITGAM	CCR7	KIR2DL1	KIR2DL3	KIR2DL4	KIR3DL1	KIR3DL2	KIR3DL3	KIR2DS4	HLA-DPB1	HLA-DQB1	HLA-DRA	HLA-DPA1	CD1C	NRP1	ITGAX	TBX21	STAT4	STAT1	IFNG	TNF	GATA3	STAT6	STAT5A	IL13	BCL6	IL21	STAT3	IL17A	FOXP3
ACC	0.253488	0.255067	0.253945	0.394048	0.475575	0.56908	0.873427	0.83301	0.793427	0.480634	0.656715	0.271762	0.079796	0.868919	0.332753	0.407084	0.724835	0.494294	0.36092	0.814929	0.0865597	0.57105	0.928794	0.0426313	0.606165	0.453011	0.387222	0.567562	0.906684	0.542664	0.587463	0.48811	0.203545	0.0935641	0.650231	0.246694	0.418457	0.395411	0.0583582	0.483953	0.569556	0.0345823	0.547491	0.975426	0.137577	1	0.2141	1	0.750997
BLCA	0.0109073	0.117207	2.0789e-06	1.61528e-05	6.96566e-05	0.00287644	0.000171077	3.37185e-05	7.97263e-09	2.5451e-10	0.0307626	3.9098e-12	0.626589	0.433723	0.000362339	1.64644e-10	9.1757e-08	1.50425e-08	0.364732	7.01288e-06	0.298811	0.235727	0.210909	0.528363	0.0997659	0.308379	0.180536	0.109467	1.75932e-08	4.4029e-06	7.43955e-07	3.79473e-07	0.0178743	6.62644e-05	1.91089e-05	0.00800504	4.50136e-05	0.152013	0.350076	0.0410906	0.859979	0.247596	0.000631601	0.0259438	0.318044	0.341725	0.00176304	0.693211	0.000978076
BRCA	0.034738	0.824743	0.124937	0.0160419	0.00292899	0.372344	0.937384	1.27075e-10	3.82026e-11	0.000225884	0.352343	9.25815e-10	0.724564	0.157333	0.698782	3.2516e-11	1.67445e-11	2.9771e-19	0.945383	0.0075056	0.0318783	0.52808	0.526374	0.0214178	0.346973	0.711301	0.850206	0.440074	0.00126456	0.336768	2.79363e-08	3.77431e-10	1.73505e-05	1.23362e-43	4.59849e-05	0.34936	2.02939e-05	2.28824e-08	0.137651	1.65359e-14	0.00289578	0.0761888	0.0361018	0.346248	0.720686	0.0765641	4.7288e-05	0.00929021	0.86355
CESC	0.914385	0.454541	0.386474	0.718331	0.534746	0.860296	0.203366	0.222184	0.156071	0.102254	0.136507	8.5654e-05	0.510909	0.370683	0.0973083	0.0427524	0.027987	0.0706522	0.480411	0.620232	0.210506	0.970657	0.773207	0.705687	0.842393	0.562358	0.475508	0.805745	0.614389	0.402971	0.708176	0.773279	0.689334	0.0930148	0.0933112	0.65248	0.173139	0.726252	0.824679	0.688184	0.829156	0.0544895	0.988556	0.222558	0.24912	0.452303	0.113703	0.738373	0.984349
CHOL	0.120312	0.0315598	0.745059	0.129943	0.145279	0.38185	0.201347	0.421028	0.645856	0.610448	0.502726	0.333802	0.846603	0.1774	0.173642	0.791038	0.986166	0.956696	0.160001	0.121584	0.289484	0.881723	0.883349	0.268556	0.526132	0.948515	0.717124	0.92021	0.837105	0.688807	0.583538	0.972152	0.16155	0.477411	0.306376	0.133796	0.275194	0.878361	0.152335	0.0844947	0.331631	0.531147	0.0403058	0.0338791	0.62796	0.333631	0.478798	0.143525	0.125209
COAD	8.57487e-05	0.534394	9.11612e-05	3.31239e-05	3.57012e-08	0.702077	0.0065098	3.34223e-16	8.24762e-10	9.59804e-09	0.235794	6.5977e-16	0.140904	0.0185885	3.21636e-16	2.50662e-13	8.59174e-11	4.4116e-16	0.174303	8.66855e-09	1.62893e-05	0.0986769	0.697979	0.00584585	0.202743	0.0991126	0.979972	0.394446	2.30351e-06	0.000694531	5.65507e-10	3.35352e-08	3.30789e-07	8.04717e-16	1.24649e-08	0.0149021	6.56764e-20	9.47477e-07	0.000217437	2.91725e-05	0.000192144	5.28623e-05	0.0752709	0.216383	4.14974e-08	0.00503456	3.90245e-06	0.448511	0.0144229
DLBC	0.852644	0.0820482	0.0401152	0.134089	0.12317	0.29715	0.103021	0.217747	0.831744	0.563357	0.270063	0.315504	0.339753	0.752423	0.946135	0.835551	0.705308	0.77757	0.301755	0.112809	0.215014	0.275171	0.252996	0.942426	0.11454	0.873555	0.0278785	0.76605	0.0173562	0.389507	0.506735	0.331076	0.00308451	0.241344	0.234969	0.328321	0.195489	0.502501	0.717754	0.99636	0.115508	0.0379849	0.000843326	0.174282	0.0455874	0.478461	0.179324	0.383084	0.0642228
ESCA	0.98851	0.76103	0.535608	0.63264	0.447984	0.689646	0.132564	0.548286	0.0931582	0.802164	0.186955	0.126853	0.0464023	0.258181	0.280412	0.00924488	0.222622	0.0497452	0.251312	0.214804	0.0310637	0.426191	0.752106	0.179954	0.815296	0.927778	0.182519	0.0383633	0.319059	0.343715	0.176792	0.0833992	0.195004	0.0794564	0.00755713	0.43522	0.0844567	0.833091	0.172066	0.052436	0.947639	0.0938811	9.10859e-05	0.646902	0.000481984	0.510405	0.0307278	0.886628	0.530532
GBM	0.43655	0.00229342	0.000163558	0.129388	0.00260965	0.0475187	0.442924	5.09082e-10	1.01774e-05	4.83446e-14	0.000182431	7.68119e-07	0.600826	3.18876e-05	0.0136788	7.35969e-07	9.34091e-09	1.94919e-08	0.0769226	4.17741e-05	0.106691	0.0775546	0.673052	0.237581	0.113855	0.579389	0.0906803	0.624356	8.8308e-07	0.00144388	5.00184e-10	1.94107e-05	0.0055555	0.0154019	0.381891	0.000289352	0.00838056	0.465531	0.169046	0.79014	0.224363	0.303493	0.0339019	0.00216016	0.0387065	0.168206	0.0102697	1	0.242659
HNSC	0.0485817	0.0238907	0.448351	0.0658036	0.143859	7.52863e-09	9.68769e-06	0.411255	0.148382	0.847646	0.282823	3.61668e-05	1.32286e-09	0.00262973	0.283403	0.82396	0.899089	0.807156	6.97756e-07	0.0515751	0.316104	0.0407092	2.33532e-05	0.0209911	0.00282349	0.000301092	9.44252e-06	0.00395274	0.449104	0.983026	0.59954	0.940417	0.0700421	0.000447734	0.134034	0.00039871	0.945683	0.337082	0.0100285	0.155781	0.085093	4.18746e-05	0.00144508	0.380546	9.85857e-19	0.0224244	0.0789434	0.048736	0.40838
KICH	0.550483	0.689639	0.643766	0.654992	0.658827	0.356787	0.0997749	0.271067	0.677165	0.059796	0.252109	0.584905	0.00586294	0.000651905	0.410047	0.699712	0.397349	0.712767	0.377942	0.554288	0.186208	0.968541	0.442107	0.89846	0.738212	0.33825	0.253436	0.763806	0.19652	0.287186	0.183616	0.494671	0.0419959	0.949208	0.652483	0.625168	0.666241	0.0273749	0.486151	0.0389875	0.701366	0.210076	0.238839	0.392704	0.00414404	1	0.00458086	1	0.369343
KIRC	0.108928	0.0450371	0.00511071	0.0040968	0.0269175	0.000535791	0.0916395	0.931254	0.200757	0.0156361	1.44012e-05	0.160812	0.212598	2.48483e-12	0.00471614	0.0913223	0.393909	0.343403	0.129444	0.305964	0.852864	0.247905	0.022667	0.299468	0.811913	0.123056	0.196689	0.0501698	0.658813	0.854467	0.135955	0.361186	0.823997	0.378281	3.26369e-07	5.52679e-10	1.45324e-05	0.473236	0.000655997	0.00844797	0.00310254	9.90612e-05	0.0118359	0.0040994	1.0159e-07	0.00174364	0.282247	0.517147	1.04525e-05
KIRP	0.835151	0.971227	0.968539	0.617525	0.710921	0.0652136	0.762137	8.36131e-05	0.0274065	0.000115153	0.356676	2.48928e-07	0.527745	6.58545e-06	0.000528918	2.72849e-09	3.27763e-05	3.93374e-07	0.0617438	0.0704668	0.200588	0.260625	0.0398473	0.728509	0.52859	0.161117	0.0121079	0.634779	0.000347563	0.010339	4.10991e-06	4.24292e-05	0.425439	0.334423	0.244139	0.452605	0.421526	0.660662	0.249093	0.106652	0.13777	0.027283	0.00681881	0.00163701	0.1412	0.146104	0.211836	0.0292875	0.135119
LAML	0.308274	0.386188	0.978012	0.704436	0.254966	0.000238737	0.013312	4.55644e-06	0.154993	0.0826217	3.36274e-10	0.000137166	0.422713	0.607727	0.00224013	8.05082e-10	0.000361183	7.51426e-07	0.50774	4.14758e-11	0.412867	0.0239588	0.0608073	0.500654	0.0386988	0.67791	0.471722	0.0739282	0.477993	0.0513479	0.0124754	0.170819	0.519065	0.915814	1.04853e-05	0.726591	0.0357077	7.39147e-05	0.0687078	0.240668	0.448356	0.0082193	0.00272107	0.701453	1.49604e-12	0.0958013	0.0884566	0.112958	0.497597
LGG	1.11644e-33	9.70973e-17	5.46479e-14	4.28111e-15	1.4909e-15	0.0988916	0.557278	1.61665e-09	1.0014e-05	6.3786e-13	0.0909405	5.86221e-07	0.0004729	1.80544e-06	4.70579e-14	1.4492e-06	0.0118017	0.0543792	0.221772	2.47031e-11	3.69635e-07	0.0378558	0.0238776	0.0383827	0.000744608	0.0176975	1	0.366832	9.65878e-13	1.00776e-09	1.22455e-14	3.86549e-12	0.00781108	9.2797e-06	6.20457e-05	0.0287475	3.15505e-15	7.14035e-13	1.75837e-06	0.366876	0.000124718	1.47565e-33	5.5226e-13	0.000101729	1.66209e-12	1	4.62253e-09	1	0.364705
LIHC	0.217817	0.043284	0.0832619	0.315044	0.24696	0.00012475	0.0279704	0.00206539	0.0166616	0.115021	0.0365469	0.0458864	0.00492992	1.39488e-11	0.45378	0.88393	0.241088	0.449401	0.513245	1.18356e-09	0.738378	0.729539	0.325472	0.00634365	0.660204	0.389236	0.483328	0.0914805	0.0471828	0.0843214	0.0268009	0.14805	0.398934	1.41016e-10	0.000496167	0.22384	0.097344	0.000762395	0.0208593	3.54569e-07	0.0963178	9.86252e-05	3.61445e-05	0.283246	1.43419e-13	0.261946	0.129216	0.641136	0.00466702
LUAD	0.0225524	0.0374437	0.00493573	0.0461336	0.00336395	0.603095	0.560303	1.30924e-11	3.82599e-05	1.60237e-05	0.0072183	1.0815e-12	0.228614	0.0723535	0.1456	1.00455e-10	3.37365e-09	3.42145e-14	0.614233	3.20452e-06	0.00585762	0.0709408	0.522522	0.704514	0.550648	0.383718	0.505982	0.991056	0.0900872	0.770016	0.00135116	0.0115108	0.00144588	0.00156199	0.000737417	0.181969	3.0285e-07	0.000253029	0.0792319	0.198761	0.28052	0.00511574	0.327684	0.111893	0.921028	0.0113938	0.346382	0.951045	0.885447
LUSC	0.00647332	0.0927944	3.95172e-08	5.13716e-07	2.50446e-07	0.00956627	8.88095e-05	1.6981e-18	5.19933e-18	5.77119e-14	6.59139e-10	1.92613e-17	0.0204229	0.575383	1.79519e-10	5.66514e-19	5.8048e-20	4.97017e-21	0.0245715	9.03545e-10	1.53651e-07	0.29625	0.696858	0.910865	0.241206	0.829792	0.590533	0.679369	6.66637e-14	1.44334e-15	1.69836e-16	7.75266e-14	1.82841e-13	1.60898e-21	3.20323e-11	0.00613046	4.91586e-16	0.00878829	0.643401	2.62554e-09	9.04642e-05	0.0158055	2.69741e-06	0.00600671	6.60529e-06	0.00730451	0.000698136	0.85423	5.19728e-05
MESO	0.0410466	0.0482968	0.0426286	0.0224628	0.0398803	0.156509	0.170881	0.00248197	0.216591	0.000865771	0.0059551	0.00623166	0.0271353	0.749819	0.0250525	6.53886e-05	0.00410785	0.000337501	0.990028	0.114613	0.0332895	0.318789	0.738673	0.0938096	0.807559	0.290843	0.596749	0.901919	0.0548369	0.0788584	0.0124356	0.00846331	0.861897	0.329704	0.0100513	0.0371068	0.0168857	0.206127	0.0333972	0.0991171	0.236271	0.00172275	0.338923	0.0811941	0.875888	0.637568	0.654002	0.0522784	0.698096
OV	0.000564123	0.0465576	5.17336e-08	9.2017e-06	1.649e-06	0.010933	0.0122864	1.15564e-06	0.00145687	1.1282e-07	3.70946e-07	7.54218e-06	0.206354	0.0292576	0.0454281	0.000207913	9.13823e-06	2.94377e-06	0.0396415	0.0196974	0.000565292	0.0850305	0.821275	0.106431	0.519532	0.10785	0.659046	0.0468552	0.000924713	0.0265299	0.00863192	0.0337177	0.0145987	0.00710528	0.010899	0.0205228	0.0180587	6.13073e-05	0.0134911	0.000164909	0.0610909	0.000344744	0.0346858	0.512193	0.000205178	0.0958174	0.0123606	0.662853	0.00116226
PAAD	0.415688	0.595749	0.964711	0.810933	0.800864	0.778921	0.759321	0.000108825	0.00509688	0.000127702	0.420708	0.0191951	0.225049	0.0324206	0.212432	0.00236405	0.00677558	0.00033521	0.667183	0.0939565	0.233403	0.434406	0.352612	0.173734	0.104976	0.138748	0.20197	0.963501	0.214053	0.380049	0.120053	0.0731336	0.221549	0.000707646	0.00614381	0.954747	0.0252662	0.850354	0.671476	0.337479	0.329867	0.000210889	0.829404	0.173455	0.972591	0.719866	0.0364428	0.912023	0.491069
PCPG	0.940014	0.357888	0.208399	0.101763	0.234093	0.243629	0.228295	0.000150391	0.686774	2.55982e-05	0.427965	0.0126082	0.0431368	3.82175e-08	0.123759	0.225474	0.495367	0.376517	0.403616	0.173553	0.0204887	0.614602	0.681556	0.0135809	0.11923	0.143509	1	0.447736	0.314499	0.338064	0.0341482	0.0767612	0.256737	0.00138826	6.84836e-05	0.611871	0.059481	0.000926015	0.927182	0.318436	0.0327832	0.311831	0.0172418	0.0334847	0.104278	1	0.204434	1	0.765113
PRAD	0.903421	0.0836276	0.775066	0.893099	0.380035	0.020176	0.0664508	0.217834	0.0050138	5.81979e-07	0.00837877	0.000332389	0.198724	0.000441977	2.25859e-10	0.0984509	0.0895147	0.164775	0.746294	0.0902415	0.804444	0.661528	0.99764	0.202455	0.423638	0.0493873	0.760142	0.420718	0.0162701	0.251036	0.135201	0.192684	0.135289	0.192781	0.708353	0.044732	0.352468	0.111108	0.0859653	0.0452429	0.0339899	1.38039e-05	0.000159654	2.77743e-07	3.57071e-11	0.287592	7.34398e-14	0.439511	0.0451148
READ	0.0133212	0.232423	0.00480113	0.0118261	0.00839128	0.446795	0.147914	6.19992e-07	0.000131362	8.81339e-05	0.895691	0.000335964	0.506709	0.151273	2.40454e-05	2.20512e-05	2.37906e-06	2.0778e-07	0.885041	0.000330339	0.0100153	0.033681	0.184221	0.126792	0.0166427	0.0121109	0.0801272	0.761946	9.14561e-05	0.0011243	9.84732e-05	0.000202985	0.000651939	0.000392006	0.00797076	0.388855	4.31855e-05	0.20693	0.378634	0.0346739	0.0632185	0.000834159	0.586767	0.0385815	0.376725	0.889975	0.0197671	0.44997	0.127605
SARC	0.748598	0.525225	0.153355	0.183061	0.18869	0.966761	0.514147	0.0191724	0.00503767	0.018303	0.201471	0.0044998	0.849572	0.24408	0.728143	0.0128388	0.0276638	0.00307767	0.00301333	0.0152531	0.0578988	0.655263	0.228343	0.570665	0.00580501	0.614806	0.176731	0.663784	0.0037975	0.00828574	0.00361689	0.00479534	0.0979787	0.354192	0.158821	0.36625	0.00691906	0.486079	0.871015	0.652558	0.426777	0.570134	0.710027	0.755502	0.295929	0.86011	3.75871e-07	1	0.624664
SKCM	1.11036e-10	8.15227e-09	2.29352e-08	2.00029e-08	6.48495e-10	0.00936169	0.000186871	2.50435e-14	5.32548e-11	1.3673e-06	0.000861129	5.75484e-05	0.00705205	5.4804e-08	0.0281262	8.56071e-12	2.87733e-10	2.61893e-12	0.0261348	2.33054e-07	6.12611e-05	0.00844914	0.000140847	1.22738e-08	0.00245466	0.00246929	0.229369	0.0396214	2.39524e-10	4.86196e-10	6.39181e-13	3.38467e-11	0.0195131	6.41244e-07	9.49079e-05	2.9065e-08	4.5515e-06	1.14148e-18	7.27883e-10	0.000581931	7.61328e-05	0.612505	0.634417	0.0788846	5.40713e-08	4.96175e-06	3.5823e-16	0.239831	0.000355098
STAD	0.379025	0.345681	0.760398	0.744659	0.840572	0.74998	0.272472	0.00205079	0.000110184	0.000720059	0.00468294	0.00727622	0.00523861	0.42794	1.47027e-05	5.52045e-05	7.48804e-05	0.000666878	0.386475	0.0179861	0.0393306	0.222813	0.0649404	0.313208	0.211911	0.0856679	0.28711	0.0680774	0.212639	0.662017	0.137529	0.0626051	5.83933e-05	1.23228e-07	0.0296579	0.031587	0.0239008	0.036431	0.0187833	0.0481525	0.472716	0.20255	0.661217	0.302746	2.3945e-14	0.223168	9.01748e-06	0.409216	0.115265
TGCT	0.000165043	0.00105846	4.92117e-06	3.86061e-06	7.36373e-06	0.00795359	9.53916e-06	6.08846e-07	7.39091e-08	0.561096	1.62917e-07	0.00204996	0.673046	2.04182e-10	0.391165	0.550351	0.0962107	0.0101473	0.0102894	3.25268e-05	0.0121643	0.0588698	0.453116	0.399673	0.743654	0.270157	0.145773	0.244965	8.18877e-10	7.64588e-09	6.06939e-09	2.68928e-08	1.42881e-08	0.00356786	2.80099e-07	7.73999e-06	3.04743e-10	8.90598e-06	0.00083075	8.15703e-08	0.0652637	0.296139	5.53849e-09	0.591223	2.95539e-06	0.00424063	0.24765	0.0216786	0.000723448
THCA	0.000850913	0.894308	0.0329277	0.0299417	0.0706209	0.174381	0.0540481	0.00273824	0.014366	0.000281465	0.65359	0.000286155	0.017138	0.000205269	4.17766e-05	3.63956e-09	0.00140126	4.68278e-05	0.321302	0.0173044	0.00265859	0.970404	0.502379	0.0114815	0.152057	0.209796	0.794134	0.226189	0.519158	0.0967969	0.32937	0.176552	0.582314	4.97709e-06	0.611261	0.0863156	0.0278006	0.0360725	0.216308	0.561489	0.00830037	2.45819e-12	0.000144012	0.881865	0.240218	0.186256	0.00157085	0.178745	0.92553
THYM	1.40036e-09	1.14834e-05	1.22992e-06	4.85666e-08	5.44036e-08	0.446439	2.31203e-07	0.341552	0.000217631	0.959106	0.0571985	0.695263	0.0806651	0.00582038	0.809426	0.191983	0.169531	0.750994	0.0904766	0.595648	0.0822987	0.452384	0.238456	0.321319	0.707414	0.98007	0.354427	0.639335	0.159279	0.937397	0.751506	0.563193	1.43914e-07	0.00378113	0.111865	0.745027	0.00669907	0.00613881	0.374164	0.0338934	1.12101e-07	0.912762	0.0657325	0.0458323	0.285538	0.839877	0.290865	0.20525	0.0901579
UCEC	0.0562906	0.0119328	3.45988e-05	9.9841e-05	0.000646963	0.932295	0.0406126	0.000487253	2.66521e-08	0.00818101	0.817768	0.024098	0.799463	0.02504	8.29854e-07	0.0351088	0.0142732	0.00126361	0.00531534	3.22885e-06	0.000147834	0.916733	0.597646	0.366972	0.94728	0.787178	0.87276	0.922865	8.32821e-05	0.00572954	0.000189271	1.53111e-05	1.13275e-06	0.000284777	8.80268e-07	0.0291902	3.41134e-08	0.000953798	0.59564	0.374417	0.602173	0.860753	0.0382916	0.0137509	0.0131355	0.00785141	1.27618e-05	0.558185	0.0344736
UCS	0.985293	0.262924	0.565233	0.886989	0.36907	0.569312	0.124713	0.31836	0.155217	0.283762	0.574411	0.101761	0.00460567	0.0791027	0.142158	0.265738	0.285242	0.264447	0.798479	0.313697	0.725639	0.769868	0.628925	0.965323	0.488588	0.338225	1	0.761552	0.51585	0.393383	0.292314	0.504396	0.472539	0.0658385	0.188476	0.417839	0.128627	0.180242	0.490492	0.0357341	0.560888	0.28139	0.919549	0.237363	0.521512	0.812782	0.0224026	0.90158	0.923222
UVM	0.0126955	0.0249678	0.00972432	0.00682841	0.011196	0.532693	0.880027	0.00519353	0.00843347	0.502636	0.661211	0.0724664	0.773948	0.0076506	0.124661	0.0139489	0.00786481	0.011346	1	0.290149	0.130261	0.13868	0.000446723	0.0150726	0.0500279	0.0979409	0.413752	0.0858414	0.0225609	0.00115941	0.00613386	0.00381045	0.993295	0.00780789	0.00259786	0.078508	0.126303	0.00179513	0.0940036	0.0752757	0.0621048	0.764287	0.0157438	1	0.681942	0.126226	0.0161985	1	0.0118153
[truncated: 8 more columns]
