# Supplementary material for: An integrated pan‐cancer analysis of TFAP4 aberrations and the potential clinical implications for cancer immunity
Source: J Cell Mol Med. 2020 Dec 29;25(4):2082–97. doi: 10.1111/jcmm.16147 (PMC7882993; doi:10.1111/jcmm.16147)
Supplement: Supplementary file 10 — Table S9 [file JCMM-25-2082-s010.xlsx]

## Sheet: 111
ACC	Description	setSize	enrichmentScore	NES	pvalue	p.adjust	qvalues	rank	leading_edge	core_enrichment
	GO_KERATINOCYTE_DIFFERENTIATION	301	0.538306	1.37756	0.011236	1	1	6698	tags=20%, list=12%, signal=18%	KRTAP4-1/KRTAP1-1/LCE4A/KRTAP19-1/KRTAP17-1/KRTAP4-11/KRTAP10-6/LCE3B/KRTAP13-4/KRTAP13-1/LCE1F/KRTAP4-8/KRTAP2-1/LCE3C/KRTAP1-3/KRTAP3-3/KRTAP29-1/KRTAP10-12/KRTAP10-8/KRTAP15-1/KRTAP9-4/KRTAP10-10/KRT76/KRTAP10-9/KRTAP10-4/KRT26/KRT78/EREG/SERPINB13/IL20/DSC1/PKP1/KRT34/CASP14/PKP3/KRT33B/KRTAP21-2/KRT25/KRT24/LCE3A/KRTAP11-1/KRT33A/KRT85/CELA2A/KRT9/KRT83/TP63/REG3A/KRT27/SPRR2G/LCE2A/OVOL2/KR…
	GO_NEGATIVE_REGULATION_OF_SMOOTH_MUSCLE_CELL_MIGRATION	29	0.775972	1.47381	0.0153846	1	1	2940	tags=10%, list=5%, signal=10%	MIR218-1/MIR182/ADIPOQ
	GO_REGULATION_OF_HISTONE_DEACETYLATION	28	0.790928	1.49719	0.0153846	1	1	2800	tags=7%, list=5%, signal=7%	MIR182/SDR16C5
	GO_EPIDERMIS_DEVELOPMENT	463	0.502103	1.30527	0.0210526	1	1	8313	tags=19%, list=15%, signal=16%	KRTAP4-1/KRTAP1-1/LCE4A/KRTAP19-1/KRTAP17-1/KRTAP4-11/KRTAP10-6/LCE3B/KRTAP13-4/KRTAP13-1/LCE1F/KRTAP4-8/KRTAP2-1/LCE3C/KRTAP1-3/KRTAP3-3/KRTAP29-1/KRTAP10-12/KRTAP10-8/KRTAP15-1/KRTAP9-4/KRTAP10-10/KRT76/KRTAP10-9/KRTAP10-4/KRT26/KRT78/EREG/C1orf68/SERPINB13/IL20/DSC1/PKP1/KRT34/CASP14/PKP3/KRT33B/KRTAP21-2/KRT25/LHFPL5/KRT24/LCE3A/KRTAP11-1/KRT33A/GRXCR1/ATOH1/KRT85/CELA2A/KRT9/KRT83/TP63/REG3A…
	GO_OLFACTORY_RECEPTOR_ACTIVITY	419	0.496669	1.29998	0.0210526	1	1	5205	tags=25%, list=9%, signal=22%	OR4F21/OR14C36/OR13H1/OR2D3/OR6C2/OR4D6/OR11L1/OR10H4/OR1L1/OR52L1/OR51J1/OR4D5/OR4A47/OR52I2/OR56A5/OR5A2/OR4N5/OR5K4/OR4K14/OR5M8/OR8B12/OR13C4/OR8D1/OR9G4/OR4K1/OR9K2/OR2W1/OR5AK2/OR7C2/OR2AJ1/OR5K3/OR52A1/OR4B1/OR4F15/OR5B2/OR4C3/OR14A16/OR5M3/OR13C6P/OR7G1/OR1L6/OR2G6/OR1L4/OR4F6/OR10D4P/OR56A3/OR5AL1/OR5AP2/OR52J3/OR8B8/OR4C45/OR1M1/OR13C8/OR2J3/OR6C75/OR1E3/OR10H5/OR5L1/OR4K5/OR5M9/OR8H3/O…
	GO_SKIN_DEVELOPMENT	416	0.499116	1.30494	0.0210526	1	1	8313	tags=19%, list=15%, signal=17%	KRTAP4-1/KRTAP1-1/LCE4A/KRTAP19-1/KRTAP17-1/KRTAP4-11/KRTAP10-6/LCE3B/KRTAP13-4/KRTAP13-1/LCE1F/KRTAP4-8/KRTAP2-1/LCE3C/KRTAP1-3/KRTAP3-3/KRTAP29-1/KRTAP10-12/KRTAP10-8/KRTAP15-1/KRTAP9-4/KRTAP10-10/KRT76/KRTAP10-9/KRTAP10-4/KRT26/KRT78/EREG/SERPINB13/IL20/DSC1/PKP1/KRT34/CASP14/PKP3/KRT33B/KRTAP21-2/KRT25/KRT24/LCE3A/KRTAP11-1/KRT33A/KRT85/CELA2A/KRT9/KRT83/TP63/REG3A/KRT27/FOXQ1/SPRR2G/LCE2A/SL…
	GO_SENSORY_PERCEPTION_OF_SMELL	445	0.494192	1.27877	0.0215054	1	1	5205	tags=24%, list=9%, signal=22%	OR4F21/OR14C36/OR13H1/OR2D3/OR6C2/OR4D6/OR11L1/OR10H4/OR1L1/OR52L1/OR51J1/OR4D5/OR4A47/OR52I2/OR56A5/OR5A2/OR4N5/OR5K4/OR4K14/OR5M8/OR8B12/OR13C4/OR8D1/OR9G4/OR4K1/OR9K2/OR2W1/OR5AK2/OR7C2/OR2AJ1/OR5K3/OR52A1/OR4B1/OR4F15/OR5B2/OR4C3/OR14A16/OR5M3/OR13C6P/OR7G1/OR1L6/OR2G6/OR1L4/OR4F6/OR10D4P/OR56A3/OR5AL1/OR5AP2/OR52J3/OR8B8/OR4C45/OR1M1/OR13C8/OR2J3/OR6C75/OR1E3/OR10H5/OR5L1/OR4K5/OR5M9/OR8H3/O…
	GO_EPIDERMAL_CELL_DIFFERENTIATION	356	0.527586	1.35865	0.0222222	1	1	8313	tags=22%, list=15%, signal=19%	KRTAP4-1/KRTAP1-1/LCE4A/KRTAP19-1/KRTAP17-1/KRTAP4-11/KRTAP10-6/LCE3B/KRTAP13-4/KRTAP13-1/LCE1F/KRTAP4-8/KRTAP2-1/LCE3C/KRTAP1-3/KRTAP3-3/KRTAP29-1/KRTAP10-12/KRTAP10-8/KRTAP15-1/KRTAP9-4/KRTAP10-10/KRT76/KRTAP10-9/KRTAP10-4/KRT26/KRT78/EREG/SERPINB13/IL20/DSC1/PKP1/KRT34/CASP14/PKP3/KRT33B/KRTAP21-2/KRT25/LHFPL5/KRT24/LCE3A/KRTAP11-1/KRT33A/GRXCR1/ATOH1/KRT85/CELA2A/KRT9/KRT83/TP63/REG3A/KRT27/S…
	GO_INTERMEDIATE_FILAMENT_CYTOSKELETON	239	0.542766	1.36154	0.0238095	1	1	8313	tags=23%, list=15%, signal=20%	KRTAP4-1/KRTAP1-1/KRTAP20-4/KRTAP19-1/KRTAP17-1/KRTAP4-11/KRTAP10-6/KRTAP13-4/KRTAP13-1/KRTAP4-8/KRTAP2-1/KRTAP1-3/KRTAP3-3/KRTAP29-1/KRTAP10-12/KRTAP10-8/KRTAP15-1/KRTAP9-4/KRTAP10-10/KRT76/KRTAP10-9/KRTAP10-4/KRT26/KRT78/PKP1/KRT34/CASP14/KRT33B/KRTAP21-2/KRT25/KRT24/KRTAP11-1/KRT33A/KRT85/KRT9/KRT83/KRT27/KRT87P/SHANK2/KRTAP3-2/KRT36/KRT6A/KRTAP16-1/KRT81/KRTAP4-2/KRT73/KRT4/AC021066.1/KRT1/EV…
	GO_ASPARTATE_FAMILY_AMINO_ACID_BIOSYNTHETIC_PROCESS	23	-0.769989	-1.59811	0.0243902	1	1	727	tags=9%, list=1%, signal=9%	GOT1/GOT1L1
	GO_REGULATION_OF_PROTEIN_SUMOYLATION	22	-0.77997	-1.61907	0.0243902	1	1	1979	tags=14%, list=4%, signal=13%	TOLLIP/MAGEA2B/MAGEA2
	GO_URONIC_ACID_METABOLIC_PROCESS	23	-0.854172	-1.77283	0.0243902	1	1	5485	tags=57%, list=10%, signal=51%	UGT2B28/UGT1A7/UGT1A6/UGT2B4/UGT2B11/UGT2A3/UGT2B7/UGT1A9/UGT1A10/UGT1A1/UGT1A8/UGT1A3/UGT1A4
	GO_KERATINIZATION	224	0.549662	1.36217	0.0246914	1	1	6698	tags=24%, list=12%, signal=21%	KRTAP4-1/KRTAP1-1/LCE4A/KRTAP19-1/KRTAP17-1/KRTAP4-11/KRTAP10-6/LCE3B/KRTAP13-4/KRTAP13-1/LCE1F/KRTAP4-8/KRTAP2-1/LCE3C/KRTAP1-3/KRTAP3-3/KRTAP29-1/KRTAP10-12/KRTAP10-8/KRTAP15-1/KRTAP9-4/KRTAP10-10/KRT76/KRTAP10-9/KRTAP10-4/KRT26/KRT78/DSC1/PKP1/KRT34/CASP14/PKP3/KRT33B/KRTAP21-2/KRT25/KRT24/LCE3A/KRTAP11-1/KRT33A/KRT85/CELA2A/KRT9/KRT83/KRT27/SPRR2G/LCE2A/KRTAP3-2/KRT36/KRT6A/KRTAP16-1/KRT81/KR…
	GO_NEGATIVE_REGULATION_OF_CARDIAC_MUSCLE_CELL_PROLIFERATION	20	-0.747471	-1.48796	0.025641	1	1	561	tags=20%, list=1%, signal=20%	MIR199B/RBP4/MIR873/MIR200B
	GO_REGULATION_OF_LIPOPOLYSACCHARIDE_MEDIATED_SIGNALING_PATHWAY	26	-0.689156	-1.42162	0.025641	1	1	2258	tags=8%, list=4%, signal=7%	LACRT/DEFB114
	GO_REGULATION_OF_TRIGLYCERIDE_BIOSYNTHETIC_PROCESS	20	-0.75582	-1.50458	0.025641	1	1	4104	tags=15%, list=7%, signal=14%	MIR30C1/MIR30C2/MIR548P
	GO_AEROBIC_ELECTRON_TRANSPORT_CHAIN	21	-0.738934	-1.49821	0.0263158	1	1	13842	tags=90%, list=24%, signal=68%	COX7A2L/CYCS/COX8A/COX7C/COX6C/NDUFA4/COX6B1/COX7B/MT-CO3/MT-CO1/COX10/COX6A1/MT-CO2/COX5A/COX5B/AFG1L/COX4I2/MTCO2P12/COX6A2
	GO_CHROMATIN_DISASSEMBLY	21	-0.767836	-1.55681	0.0263158	1	1	1413	tags=14%, list=2%, signal=14%	PADI2/TNP1/H2BC1
	GO_PROTEIN_DNA_COMPLEX_DISASSEMBLY	21	-0.775093	-1.57152	0.0263158	1	1	1413	tags=10%, list=2%, signal=9%	TNP1/H2BC1
	GO_U2_SNRNP	21	-0.749322	-1.51927	0.0263158	1	1	1787	tags=10%, list=3%, signal=9%	RBMY1D/RBMY1E
	GO_INTEGRATOR_COMPLEX	28	-0.792837	-1.64987	0.027027	1	1	3927	tags=18%, list=7%, signal=17%	CT45A3/CT45A10/CT45A1/SAGE1/SAGE2P
	GO_NEGATIVE_REGULATION_OF_AMYLOID_PRECURSOR_PROTEIN_CATABOLIC_PROCESS	16	-0.783662	-1.42962	0.027027	1	1	484	tags=12%, list=1%, signal=12%	SORL1/MIR107
	GO_CELLULAR_GLUCURONIDATION	18	-0.868145	-1.59748	0.0277778	1	1	5485	tags=72%, list=10%, signal=65%	UGT2B28/UGT1A7/UGT1A6/UGT2B4/UGT2B11/UGT2A3/UGT2B7/UGT1A9/UGT1A10/UGT1A1/UGT1A8/UGT1A3/UGT1A4
	GO_MRNA_CIS_SPLICING_VIA_SPLICEOSOME	34	-0.789228	-1.68901	0.0277778	1	1	1950	tags=9%, list=3%, signal=9%	SRSF12/RBMY1A1/RBMY1J
	GO_SNRNA_3_END_PROCESSING	30	-0.799227	-1.67652	0.0277778	1	1	3927	tags=17%, list=7%, signal=16%	CT45A3/CT45A10/CT45A1/SAGE1/SAGE2P
	GO_TRNA_THREONYLCARBAMOYLADENOSINE_METABOLIC_PROCESS	17	-0.844703	-1.55159	0.0277778	1	1	2288	tags=12%, list=4%, signal=11%	CTAG2/CTAG1A
	GO_ODORANT_BINDING	92	0.675159	1.53892	0.0289855	1	1	5071	tags=30%, list=9%, signal=28%	OR14C36/OR11L1/OR5A2/OR5K4/OR5M8/OR8B12/OR8D1/OR9G4/OR9K2/OR5AK2/OR5K3/OR5B2/OR14A16/OR5M3/OR5AL1/OR5AP2/OR8B8/OR5L1/OR5M9/OR8H3/OR5D18/OR14J1/OR5M11/OBP2B/OBP2A/OR5AU1/OR9Q2/OR6B3
	GO_POSITIVE_REGULATION_OF_CHOLESTEROL_METABOLIC_PROCESS	10	0.883809	1.39947	0.0294118	1	1	889	tags=10%, list=2%, signal=10%	MIR182
	GO_REGULATION_OF_HISTONE_DEACETYLASE_ACTIVITY	10	0.879611	1.39282	0.0294118	1	1	889	tags=10%, list=2%, signal=10%	MIR182
	GO_VASCULAR_ASSOCIATED_SMOOTH_MUSCLE_CELL_MIGRATION	35	0.749291	1.50179	0.0294118	1	1	6322	tags=14%, list=11%, signal=13%	MIR218-1/MIR182/ADIPOQ/MIR26A1/MIR221
	GO_GLUCURONOSYLTRANSFERASE_ACTIVITY	33	-0.757588	-1.58838	0.030303	1	1	6098	tags=45%, list=11%, signal=41%	LARGE2/UGT2B28/UGT1A7/UGT1A6/UGT2B4/UGT2B11/UGT2A3/UGT2B7/UGT1A9/UGT1A10/UGT1A1/UGT1A8/UGT1A3/UGT3A1/UGT1A4
	GO_NEGATIVE_REGULATION_OF_VASCULAR_ASSOCIATED_SMOOTH_MUSCLE_CELL_MIGRATION	13	0.8791	1.41398	0.030303	1	1	2940	tags=23%, list=5%, signal=22%	MIR218-1/MIR182/ADIPOQ
	GO_POSITIVE_REGULATION_OF_TRANSLATIONAL_INITIATION	30	0.753858	1.4655	0.030303	1	1	3622	tags=10%, list=6%, signal=9%	DAZ1/DAZ2/DAZL
	GO_SNRNA_PROCESSING	36	-0.774851	-1.6295	0.030303	1	1	3927	tags=14%, list=7%, signal=13%	CT45A3/CT45A10/CT45A1/SAGE1/SAGE2P
	GO_TRANSLATION_ACTIVATOR_ACTIVITY	13	0.881457	1.41777	0.030303	1	1	3622	tags=23%, list=6%, signal=22%	DAZ1/DAZ2/DAZL
	GO_EXTRINSIC_COMPONENT_OF_MITOCHONDRIAL_INNER_MEMBRANE	14	0.912808	1.47709	0.03125	1	1	920	tags=7%, list=2%, signal=7%	DUSP21
	GO_FC_EPSILON_RECEPTOR_SIGNALING_PATHWAY	168	-0.558867	-1.57207	0.0416667	1	1	7845	tags=15%, list=14%, signal=13%	VAV3/IGHV4-34/IGLV7-43/IGHV4-39/IGLV2-23/IGHV1-69/IGHV3-48/IGKV1D-12/IGLC7/IGHE/IGKV2-29/IGKV3D-11/IGHV3-53/IGHV4-59/IGKV2-28/IGHV3-7/IGKV1-39/IGHV3-13/IGKV1D-39/PSMA8/IGKV2-30/IGKV2D-28/IGKV2-40/IGKV1D-33/IGHV1OR15-1
	GO_IMMUNOGLOBULIN_COMPLEX	140	-0.57123	-1.51656	0.0434783	1	1	7806	tags=34%, list=14%, signal=29%	IGHV4-34/IGLV7-43/IGHV4-39/IGHV4-4/IGLV2-23/IGHV1-69/IGHV3-48/IGHV3-66/IGLV7-46/IGKV1-6/IGKV1D-12/IGLV10-54/IGLC7/IGHE/IGKV2-29/IGKV3D-11/IGHV1-45/IGHV3-53/IGHV4-59/IGLV2-18/IGKV1D-8/IGKV2-24/IGLV1-36/IGLV5-45/IGHV4-28/IGLV3-16/IGKV2-28/IGHV3-43/IGHV3-7/IGKV1-8/IGHJ1/IGKV1-39/IGKV6D-21/IGHV3-13/IGKV1D-39/IGLV5-37/IGHV3-35/IGHV4-61/IGKV1-13/IGKV2-30/IGHV3-20/IGLV3-12/IGKV2D-28/IGHV3-38/IGKV2-40/IG…
	GO_MAP_KINASE_PHOSPHATASE_ACTIVITY	15	0.837751	1.38956	0.0447761	1	1	920	tags=7%, list=2%, signal=7%	DUSP21
	GO_REGULATION_OF_DEACETYLASE_ACTIVITY	12	0.862025	1.38116	0.0461538	1	1	889	tags=8%, list=2%, signal=8%	MIR182
	GO_B_CELL_MEDIATED_IMMUNITY	215	-0.466456	-1.3301	0.047619	1	1	8721	tags=23%, list=15%, signal=20%	IGHV3-74/IGHV3-72/GCNT3/CD19/CD40LG/FOXJ1/IGHA2/IGHV1-69D/IGHV4-34/IGLV7-43/IGHV4-39/IGHV4-4/IGLV2-23/IGHV1-69/IGHV3-48/AICDA/IGHV3-66/FCGR2B/IGKV1D-12/IL2/IGLC7/IGHE/IL13RA2/IGKV2-29/IGKV3D-11/IGHV1-45/IGHV3-53/C6/IGHV4-59/GAPT/C8B/C4BPA/IGHV4-28/IGKV2-28/CR2/IGHV3-43/IGHV3-7/IGKV1-39/IGHV3-13/IGKV1D-39/MBL2/IGHV3-35/IGHV4-61/IGKV2-30/IGHV3-20/IGKV2D-28/IGHV3-38/IGKV2-40/IGKV1D-33/IGHV1OR15-1
	GO_FC_RECEPTOR_MEDIATED_STIMULATORY_SIGNALING_PATHWAY	143	-0.593614	-1.5688	0.047619	1	1	7845	tags=17%, list=14%, signal=14%	VAV3/IGHV4-34/IGLV7-43/IGHV4-39/IGLV2-23/IGHV1-69/IGHV3-48/FCGR2B/IGKV1D-12/IGLC7/IGKV2-29/IGKV3D-11/IGHV3-53/IGHV4-59/IGKV2-28/IGHV3-7/IGKV1-39/IGHV3-13/IGKV1D-39/IGKV2-30/IGKV2D-28/IGKV2-40/IGKV1D-33/IGHV1OR15-1
	GO_HUMORAL_IMMUNE_RESPONSE_MEDIATED_BY_CIRCULATING_IMMUNOGLOBULIN	143	-0.536674	-1.41832	0.047619	1	1	8264	tags=29%, list=15%, signal=25%	FOXJ1/IGHA2/IGHV1-69D/IGHV4-34/IGLV7-43/IGHV4-39/IGHV4-4/IGLV2-23/IGHV1-69/IGHV3-48/IGHV3-66/FCGR2B/IGKV1D-12/IGLC7/IGHE/IGKV2-29/IGKV3D-11/IGHV1-45/IGHV3-53/C6/IGHV4-59/C8B/C4BPA/IGHV4-28/IGKV2-28/CR2/IGHV3-43/IGHV3-7/IGKV1-39/IGHV3-13/IGKV1D-39/MBL2/IGHV3-35/IGHV4-61/IGKV2-30/IGHV3-20/IGKV2D-28/IGHV3-38/IGKV2-40/IGKV1D-33/IGHV1OR15-1
	GO_NEGATIVE_REGULATION_OF_BLOOD_VESSEL_ENDOTHELIAL_CELL_MIGRATION	63	0.652613	1.3853	0.0483871	1	1	999	tags=10%, list=2%, signal=9%	MIR2355/MIR640/MIR505/MIR329-2/MIR212/MIR206
	GO_3_UTR_MEDIATED_MRNA_STABILIZATION	23	0.760201	1.39024	0.0491803	1	1	3622	tags=13%, list=6%, signal=12%	DAZ1/DAZ2/DAZL
BLCA	Description	setSize	enrichmentScore	NES	pvalue	p.adjust	qvalues	rank	leading_edge	core_enrichment
	GO_NEGATIVE_REGULATION_OF_LOCOMOTION	365	-0.456383	-1.39165	0.0111111	1	1	15639	tags=25%, list=28%, signal=19%	ADTRP/CD200R1/CX3CL1/IL33/SEMA3G/ALOX15B/CXCL13/STC1/CD200/SEMA3E/ACVRL1/CD300A/SERPINF1/MIR491/EMILIN1/DPEP1/TIE1/SULF1/DLC1/SLAMF8/TBXA2R/CCL2/LDLRAD4/IL24/STAP1/DCN/MIR193A/CLDN5/CYP1B1/RIPOR2/KLRC4-KLRK1/TBX5/SFRP2/RECK/C5AR2/PPARGC1A/NEXMIF/MEF2C/TMIGD3/CYP19A1/MIR15B/APOD/GPR18/MIR182/SFRP1/PODN/NRG3/MIR221/SLIT2/FGF2/STARD13/MITF/CXCL12/ADORA1/MIR138-2/CCL21/PRKG1/ADAMTS9/MIR494/GREM1/CHRD…
	GO_PHAGOCYTOSIS	358	-0.512758	-1.55752	0.011236	1	1	18274	tags=53%, list=32%, signal=36%	GSN/ELMO1/RAB27A/IGKC/ADORA2A/IGLC2/MFGE8/TYROBP/FGR/TREM2/CD14/IGKV1-5/IL2RB/RAB31/IGHA1/ARHGAP25/IGKV1D-12/FCER1G/IL15/IGHG2/TLR2/SPHK1/IFNG/IGHG4/IGLC3/PECAM1/MIR181B1/GAS6/IGLV1-40/IGHV1-58/IGKV4-1/PTPRJ/THBS1/LEPR/IL2RG/NCF4/WAS/IGLV1-47/IGHG3/AIF1/IGKV3-20/IGHE/HCK/IGHV4-31/CD302/VAV1/FCGR3A/IGLV2-11/IGHV5-51/IGLV3-1/IGHV1-18/IGHV1-24/WIPF1/CD93/IRF8/IGHV3-73/CD300A/IGLV1-51/ANXA3/ITGB2/TRD…
	GO_REGULATION_OF_LYMPHOCYTE_ACTIVATION	486	-0.444813	-1.37077	0.011236	1	1	19951	tags=49%, list=35%, signal=32%	TGFBR2/HLA-F/LYN/CAV1/TNFRSF1B/LGALS1/DUSP10/IL2/MAP3K8/RIPK3/SH3KBP1/FLT3LG/SIRPA/LCK/ADAM8/CD40/KLRK1/IRS2/DTX1/TRBC2/GLI2/FYN/IGHG1/BMP4/VSIR/IL6ST/GSN/CLCF1/IGKC/ADORA2A/IL18/HLA-DPB1/IGLC2/CD160/DOCK8/FGL1/TYROBP/PDE5A/CCDC88B/FGR/SOCS1/INHA/IGHA1/TNFSF11/HLA-DPA1/IL15/IGHG2/FOXP3/IFNG/IGHG4/TNFAIP3/GPNMB/IGLC3/THY1/GAS6/IGHV1-58/PLA2G2A/LAG3/IGHG3/AIF1/CD4/IGHE/CD70/RASGRP1/IGHV4-31/JAK3/PR…
	GO_RESPONSE_TO_MOLECULE_OF_BACTERIAL_ORIGIN	349	-0.441566	-1.3398	0.011236	1	1	19897	tags=44%, list=35%, signal=29%	PTGS2/LYN/TNFRSF1B/TRIM6/GJB2/JAK2/SPARC/S100A8/LOXL1/DUSP10/SIRPA/CARD9/CD40/PTGER1/KLRK1/ACP5/CASP1/SELE/VIM/S100A7/NOCT/CXCL1/CXCL8/F2R/AKAP12/IL18/CX3CR1/CMPK2/CD68/IRAK3/SERPINE1/TREM2/CD14/LDOC1/NOS3/TH/EDN1/TLR2/TNFAIP3/CXCL10/NOS2/PLSCR4/FASLG/TIMP4/CARD16/ICAM1/PTAFR/HCK/CX3CL1/CD86/CCL3/CXCL13/TLR6/CCL5/LCN2/IRF8/CXCL9/IL36B/IDO1/MAOB/SPON2/CXCL11/CD274/SELP/HAVCR2/AXL/IL36RN/LBP/SLC11A…
	GO_GENE_SILENCING	468	-0.603128	-1.84228	0.0113636	1	1	7095	tags=17%, list=13%, signal=15%	MIR361/H3C14/MAPT-AS1/MIR365A/MIR30C2/TNP1/MIR4632/MIR222/MIR518A2/MIR128-1/MIR181A2/MIR218-2/RMRP/MIR299/MIR2355/MIR301B/MIR301A/MIR766/MIR31/MIR613/MIR16-2/MIR1207/MIR132/MIR185/MIR519D/MIR638/MIR30B/MIR1277/MIR103A1/MIR548C/MIR129-2/MIR519B/MIR640/MIR876/MIR495/MIR100/MIR212/MIR505/MIR518A1/MIR520H/MIR520C/MIR30A/MIR107/MIR654/MIR125B1/MIR30E/MIR527/MIR28/MIR520E/MIR520A/MIR920/MIR515-2/MIR16-…
	GO_HUMORAL_IMMUNE_RESPONSE	348	-0.478807	-1.45173	0.0113636	1	1	17480	tags=60%, list=31%, signal=42%	A2M/CPN1/LYZ/TREM2/IGKV1-5/CFH/DEFB1/RNASE3/SERPING1/IGHA1/HLA-DQB1/C1S/F2/IGKV1D-12/IGHG2/IFNG/IGHG4/IGLC3/CXCL10/POU2AF1/SPNS2/GNLY/IGLV1-40/IGHV1-58/IGKV4-1/PLA2G2A/TREM1/IGLV1-47/IGHG3/POU2F2/IGKV3-20/IGHE/CFD/IGHV4-31/RARRES2/DEFB4A/PLA2G1B/IGLV2-11/CXCL13/IGHV5-51/IGLV3-1/IGHV1-18/IGHV1-24/S100A12/LCN2/IGHV3-73/PROS1/CXCL9/IGLV1-51/TRDC/IGHV3-64/IGHV3-20/IGLV2-14/IGHV3-23/IGHA2/IGHV3-21/PDC…
	GO_IMMUNE_RESPONSE_REGULATING_CELL_SURFACE_RECEPTOR_SIGNALING_PATHWAY	491	-0.485676	-1.49496	0.0113636	1	1	17770	tags=43%, list=31%, signal=30%	HLA-DPB1/IGLC2/LPXN/CD160/SKAP1/FGR/IGKV1-5/HLA-DRB5/IGHA1/HLA-DQB1/HLA-DPA1/IGKV1D-12/FCER1G/MUC12/IGHG2/FOXP3/PLCL2/IGHG4/IGLC3/THY1/IGLV1-40/IGHV1-58/IGKV4-1/FYB1/PTPRJ/WAS/IGLV1-47/IGHG3/HLA-DQB2/CD4/IGKV3-20/IGHE/HCK/IGHV4-31/CD200R1/VAV1/TRAV19/FCGR3A/IGLV2-11/TRAC/IGHV5-51/IGLV3-1/IGHV1-18/IGHV1-24/WIPF1/IGHV3-73/CD300A/IGLV1-51/PRAM1/TRDC/IGHV3-64/HLA-DQA2/IGHV3-20/LAT2/NFATC2/ICAM2/IGLV2…
	GO_LEUKOCYTE_CELL_CELL_ADHESION	339	-0.44875	-1.35579	0.0113636	1	1	21409	tags=52%, list=38%, signal=32%	HFE/DUSP3/RUNX3/ANXA1/CEBPB/CD55/CORO1A/KLF4/IGF2/IRF1/LGALS9/IL7/IL4R/CD74/NFKBIZ/HAS2/EFNB2/CYLD/ETS1/TGFBR2/LYN/CAV1/LGALS1/S100A8/CERCAM/DUSP10/IL2/MAP3K8/SIRPA/LCK/ADAM8/KLRK1/DTX1/STK10/GCNT1/GLI2/SELE/FYN/BMP4/VSIR/IL6ST/ADORA2A/FERMT3/IL18/CX3CR1/HLA-DPB1/ITGB7/CD160/DOCK8/FGL1/SKAP1/PDE5A/CCDC88B/SOCS1/ITGA5/TNFSF11/HLA-DPA1/IL15/FOXP3/IFNG/GPNMB/PECAM1/THY1/PLA2G2A/LAG3/AIF1/ICAM1/ITGA4…
	GO_LEUKOCYTE_MIGRATION	497	-0.452227	-1.38859	0.0113636	1	1	19874	tags=56%, list=35%, signal=37%	LYN/CALCA/CAV1/RET/S100A8/AZU1/CEACAM8/FFAR2/RIPK3/LYST/COL1A1/SIRPA/SLC16A3/LCK/ADAM8/NBL1/MCOLN2/PGF/KLRK1/ESAM/STK10/GCNT1/SELE/S100A7/HRH1/PIK3CD/FYN/PADI2/CCN3/EDN3/CXCL1/CXCL8/PIK3CG/CEACAM6/COL1A2/CCL27/XCL2/IGKC/CSF1/CCL26/SDC2/CX3CR1/IGLC2/PDGFB/ITGB7/DOCK8/ITGA9/CXCR4/CCL17/SERPINE1/DUSP1/PLA2G7/TREM2/GPSM3/IGKV1-5/TGFB2/ANGPT2/ITGA5/IGHA1/TNFSF11/F2/BMP5/IGKV1D-12/FCER1G/EDN1/FN1/IGLC3…
	GO_MRNA_BINDING	449	-0.606601	-1.85835	0.0113636	1	1	3833	tags=13%, list=7%, signal=12%	MIR132/MIR185/MIR519D/MIR638/MIR30B/MIR1277/MIR103A1/ZCCHC13/MIR548C/MIR129-2/MIR519B/MIR640/MIR876/MIR495/MIR100/MIR212/MIR505/MIR518A1/MIR520H/MIR520C/MIR30A/MIR107/MIR654/MIR125B1/MIR30E/MIR527/MIR28/MIR520E/MIR520A/MIR920/MIR515-2/MIR16-1/MIR520B/MIR526A2/MIRLET7A2/MIR218-1/MIR217/MIR519E/MIR526A1/MIR514A1/MIR133B/MIR1-1/MIR188/MIR767/MIR96/MIR206/MIR128-2/MIR329-2/MIR509-1/MIRLET7F2/MIR329-1…
	GO_REGULATION_OF_INFLAMMATORY_RESPONSE	370	-0.482115	-1.46608	0.0113636	1	1	17481	tags=42%, list=31%, signal=29%	OSMR/SERPINE1/GPRC5B/PLA2G7/TREM2/GPSM3/TNFSF11/F2/FCER1G/NPY5R/IL15/FOXP3/TLR2/SPHK1/TNFAIP3/FABP4/MIR181B1/NOS2/CD200R1L/TLR10/IL1RL1/TAFA3/PLA2G2A/PER1/CDH5/IL1R1/IL1R2/HCK/NUPR1/C1QTNF3/CD200R1/CX3CL1/IL33/DNASE1L3/ACE2/CALCRL/CCL3/TLR6/CCL5/C2CD4A/S100A12/CD200/MEFV/PIK3AP1/IL21/MIR126/FOXF1/SERPINF1/BCL6B/GBP5/CLEC7A/NLRC3/IDO1/MMP9/SYT11/NT5E/CASP5/TLR3/MMP3/TGM2/SAA1/LBP/SLAMF8/TNFAIP8L2/…
	GO_TISSUE_MIGRATION	340	-0.482492	-1.45692	0.0113636	1	1	15438	tags=24%, list=27%, signal=18%	FGF18/CXCL13/STC1/NR4A1/MIR342/FLT4/KRT2/ACVRL1/ANXA3/MIR126/ITGB2/FOXF1/MIRLET7F1/SERPINF1/NANOS1/VEGFC/MMP9/NRP2/WNT7A/ACTG2/TBXA2R/ADGRA2/SMOC2/DCN/FGFR1/MIR193A/CYP1B1/AKT3/JCAD/AGT/SCG2/MIR23A/MEF2C/HDAC9/TEK/EGR3/MIR15B/RHOJ/MIR221/SLIT2/FGF2/STARD13/ENPP2/ZEB2/ADAMTS9/MIR150/MIR494/GREM1/MIR27A/FAP/MIR199A2/FGF1/ACTC1/DPP4/APELA/ITGB3/TDGF1/MIR199B/CCR6/MIR361/FGF7/MEOX2/MIR222/MIR2355/MIR…
	GO_ADAPTIVE_IMMUNE_RESPONSE_BASED_ON_SOMATIC_RECOMBINATION_OF_IMMUNE_RECEPTORS_BUILT_FROM_IMMUNOGLOBULIN_SUPERFAMILY_DOMAINS	347	-0.525869	-1.58689	0.0114943	1	1	18507	tags=57%, list=33%, signal=38%	IGHG1/C1R/RFTN1/C1QC/CLCF1/CD1E/RAB27A/IGKC/C1QA/C1QB/IL18/IGLC2/IGKV1-5/SERPING1/IGHA1/HLA-DQB1/C1S/IGKV1D-12/FCER1G/IL18R1/IGHG2/FOXP3/IGHG4/TNFAIP3/IGLC3/CD1B/CD8A/CD1C/IGLV1-40/IGHV1-58/IGKV4-1/IL1RL1/PRF1/WAS/IGLV1-47/IGHG3/POU2F2/ICAM1/CD4/IGKV3-20/IL1R1/IGHE/CD70/IGHV4-31/JAK3/IL33/IGLV2-11/CXCL13/IGHV5-51/IGLV3-1/IGHV1-18/LEF1/IGHV1-24/IGHV3-73/IGLV1-51/TRDC/IGHV3-64/UNC13D/IGHV3-20/IGLV2…
	GO_LYMPHOCYTE_MEDIATED_IMMUNITY	347	-0.517228	-1.56082	0.0114943	1	1	18544	tags=56%, list=33%, signal=38%	RAET1E/IGHG1/C1R/KIR2DL4/RFTN1/C1QC/CLCF1/CD1E/RAB27A/IGKC/C1QA/C1QB/IL18/IGLC2/CD160/IGKV1-5/SERPING1/IGHA1/HLA-DQB1/C1S/IGKV1D-12/FCER1G/IL18R1/IGHG2/FOXP3/GZMB/IGHG4/NCR1/SH2D1B/IGLC3/CD1B/CD8A/CD1C/IGLV1-40/IGHV1-58/IGKV4-1/LAG3/PRF1/WAS/IGLV1-47/IGHG3/POU2F2/ICAM1/IGKV3-20/IL1R1/IGHE/CD70/RASGRP1/IGHV4-31/VAV1/IGLV2-11/CLNK/IGHV5-51/IGLV3-1/IGHV1-18/IGHV1-24/IGHV3-73/IGLV1-51/IL21/TRDC/IGHV3…
	GO_POSITIVE_REGULATION_OF_CYTOKINE_PRODUCTION	463	-0.453047	-1.38131	0.0114943	1	1	19959	tags=44%, list=35%, signal=29%	TRIM15/HLA-F/PTGS2/TRIM6/JAK2/LRP1/AZU1/IRF7/IL2/FFAR2/RGCC/ADAM8/CARD9/MCOLN2/CD40/CCBE1/RAB7B/KLRK1/HPSE/MMP8/CLU/CASP1/SEMA7A/NLRP2/IFIH1/EGR1/KIR2DL4/IL6ST/DDX60/STING1/DDX58/EREG/F2R/AKAP12/IL18/HLA-DPB1/CD160/TYROBP/SERPINE1/CCDC88B/GPRC5B/LURAP1/FGR/TREM2/CD14/GPSM3/LUM/SIGLEC16/SERPINF2/HLA-DPA1/FCER1G/SULF2/IL15/IL18R1/FOXP3/TLR2/SPHK1/IFNG/NFATC4/IL26/IL1RL1/ORM2/PTPRJ/CD34/THBS1/AIF1/C…
	GO_REGULATION_OF_IMMUNE_EFFECTOR_PROCESS	454	-0.491345	-1.50115	0.0114943	1	1	18699	tags=47%, list=33%, signal=32%	SEMA7A/HTRA1/RAET1E/IGHG1/C1R/KIR2DL4/C1QC/CLCF1/DDX60/CD1E/STING1/DDX58/IGKC/C1QA/C1QB/IL18/IGLC2/CD160/A2M/IRAK3/CPN1/GPRC5B/FGR/IGKV1-5/CFH/TGFB2/SERPING1/C1S/F2/IGKV1D-12/FCER1G/IL15/IL18R1/IGHG2/FOXP3/IFNG/IGHG4/NCR1/TNFAIP3/SH2D1B/IGLC3/CD1B/CD1C/IGLV1-40/IGKV4-1/PTPRJ/ADGRE2/LAG3/WAS/IGLV1-47/IGHG3/IGKV3-20/IL1R1/PTAFR/HERC5/RASGRP1/JAK3/IL33/DNASE1L3/CD86/VAV1/IGLV2-11/CLNK/IGLV3-1/HLA-DM…
	GO_REGULATION_OF_VASCULATURE_DEVELOPMENT	390	-0.509746	-1.55722	0.0114943	1	1	17911	tags=42%, list=32%, signal=29%	NRP1/MIR1224/CX3CR1/GHRL/PLXND1/PDGFB/CD160/TNFSF12/CXCR4/SERPINE1/KDR/PROK2/F3/TGFB2/ANGPT2/NOS3/DLL4/ITGA5/BMPER/THBS2/MIR30C1/ANGPTL4/SPHK1/TNFAIP3/GPNMB/CXCL10/HEY2/MIR181B1/FLT1/GPR4/FASLG/CD34/THBS1/APLNR/ECM1/RAPGEF3/CDH5/CX3CL1/CXCR2/FGF18/CXCL13/MIR342/KLF2/SEMA3E/HMGA2/MIR99B/ACVRL1/ANXA3/ITGAX/MIR126/ITGB2/MIRLET7F1/SERPINF1/NFATC2/STAB1/VEGFC/EMILIN1/NGFR/PDGFD/TLR3/TIE1/SULF1/TMIGD2/…
	GO_AMEBOIDAL_TYPE_CELL_MIGRATION	439	-0.440896	-1.34357	0.0116279	1	1	18135	tags=30%, list=32%, signal=21%	AMOTL2/PRKD1/ILK/AKAP12/NRP1/HBEGF/PLXND1/PDGFB/ITGB7/SOX18/TNFSF12/CRB2/LOXL2/CYGB/KDR/KANK2/TGFB2/ANGPT2/NOS3/DLL4/BMPER/EDN1/SEMA3B/FN1/IFNG/SOX8/SEMA6B/SEMA6D/PECAM1/SYDE1/MESP1/THBS1/CLEC14A/TGFB1I1/ITGA4/GLIPR2/ADTRP/SEMA3G/FGF18/CXCL13/STC1/NR4A1/MIR342/FLT4/SEMA3E/TNS1/KRT2/ACVRL1/ANXA3/MIR126/ITGB2/MIRLET7F1/SERPINF1/NANOS1/VEGFC/MMP9/SLC8A1/FOLR1/NRP2/WNT7A/TBXA2R/ADGRA2/PRR5L/SMOC2/DCN…
	GO_ANTIGEN_RECEPTOR_MEDIATED_SIGNALING_PATHWAY	303	-0.485003	-1.45501	0.0116279	1	1	18910	tags=44%, list=33%, signal=30%	FYB2/TRBC2/PIK3CD/FYN/IGHG1/RFTN1/IGKC/HLA-DPB1/IGLC2/LPXN/CD160/SKAP1/HLA-DRB5/IGHA1/HLA-DQB1/HLA-DPA1/IGHG2/FOXP3/PLCL2/IGHG4/IGLC3/THY1/IGHV1-58/FYB1/PTPRJ/WAS/IGHG3/HLA-DQB2/CD4/IGHE/IGHV4-31/TRAV19/TRAC/IGHV5-51/IGHV1-18/IGHV1-24/IGHV3-73/CD300A/PRAM1/TRDC/IGHV3-64/HLA-DQA2/IGHV3-20/LAT2/NFATC2/IGHV3-23/IGHA2/CD3D/IGHV3-21/THEMIS2/TESPA1/INPP5D/CTLA4/CD3E/IGHV3-15/IGHV4-59/IGHV4-39/HLA-DQA1/…
	GO_EXTERNAL_SIDE_OF_PLASMA_MEMBRANE	384	-0.493474	-1.50051	0.0116279	1	1	17887	tags=58%, list=32%, signal=40%	LIFR/CX3CR1/IGLC2/MFGE8/ABCG2/CXCR4/OSMR/CD14/IL2RB/F3/ITGA5/IGHA1/F2/FCER1G/IGHG2/IGHG4/FOLR3/GFRA1/IGLC3/CXCL10/CD1B/PECAM1/CD8A/THY1/CD1C/CD200R1L/FASLG/IGHV1-58/IL1RL1/CD34/THBS1/CLEC14A/LEPR/LAG3/IL2RG/IL3RA/CD248/ENPEP/IGHG3/ICAM1/CDH5/CD4/IL1R1/IGHE/IGHV4-31/CD200R1/CD86/CXCR2/FCGR3A/RTBDN/TNFRSF9/IGHV5-51/IGHV1-18/IGHV1-24/IGHV3-73/CXCL9/PRLR/CD2/IZUMO1R/ITGB2/TRDC/HEG1/IGHV3-64/IL5RA/IGH…
	GO_GENE_SILENCING_BY_RNA	379	-0.631107	-1.92221	0.0116279	1	1	7095	tags=20%, list=13%, signal=18%	MIR361/H3C14/MAPT-AS1/MIR365A/MIR30C2/MIR4632/MIR222/MIR518A2/MIR128-1/MIR181A2/MIR218-2/RMRP/MIR299/MIR2355/MIR301B/MIR301A/MIR766/MIR31/MIR613/MIR16-2/MIR1207/MIR132/MIR185/MIR519D/MIR638/MIR30B/MIR1277/MIR103A1/MIR548C/MIR129-2/MIR519B/MIR640/MIR876/MIR495/MIR100/MIR212/MIR505/MIR518A1/MIR520H/MIR520C/MIR30A/MIR107/MIR654/MIR125B1/MIR30E/MIR527/MIR28/MIR520E/MIR520A/MIR920/MIR515-2/MIR16-1/MIR…
	GO_POSITIVE_REGULATION_OF_CELL_ACTIVATION	386	-0.500767	-1.52584	0.0116279	1	1	19951	tags=55%, list=35%, signal=36%	TGFBR2/HLA-F/LYN/CAV1/JAK2/LGALS1/DUSP10/IL2/MAP3K8/SH3KBP1/FLT3LG/SIRPA/LCK/ADAM8/CD40/KLRK1/IRS2/TRBC2/MMP8/GLI2/FYN/IGHG1/VSIR/IL6ST/CLCF1/IGKC/IL18/HLA-DPB1/IGLC2/CD160/DOCK8/TYROBP/CCDC88B/FGR/TREM2/SOCS1/IGHA1/TNFSF11/HLA-DPA1/FCER1G/IL15/IGHG2/FOXP3/IFNG/IGHG4/IGLC3/THY1/GAS6/IGHV1-58/IL1RL1/TAFA3/THBS1/CCN2/IGHG3/AIF1/CD4/IGHE/PTAFR/CD70/RASGRP1/IGHV4-31/JAK3/IL33/CD86/VAV1/CCL3/TLR6/IGHV…
	GO_PRODUCTION_OF_MOLECULAR_MEDIATOR_OF_IMMUNE_RESPONSE	298	-0.511236	-1.5313	0.0116279	1	1	18089	tags=52%, list=32%, signal=36%	DDX58/IGKC/TRAV18/IL18/IGLV3-16/CD160/IRAK3/GPRC5B/IGKV1-5/TGFB2/IGKV1D-8/HLA-DQB1/IGKV1D-12/FCER1G/IGKV3D-15/IL18R1/FOXP3/TLR2/IGKV1D-43/GAS6/IGLV1-40/IGKV4-1/IGKV1D-13/VPREB3/IGLV1-47/POU2F2/IGKV3-20/IL1R1/IGKV2-24/IGKV1-13/JAK3/IL33/TRAV19/IGLV2-11/CLNK/IGLV3-1/IGLV1-51/IGLV2-14/IGKV1-8/IGKV1D-17/IGKV2D-24/SPON2/IGLV3-25/SASH3/IGKV1-37/TLR3/IGLV3-19/SLC11A1/IGKV1-9/CD36/TMIGD2/NOD2/IGLV7-46/TL…
	GO_CELL_CHEMOTAXIS	300	-0.472037	-1.41112	0.0117647	1	1	18735	tags=52%, list=33%, signal=35%	S100A7/HRH1/PIK3CD/PADI2/CCN3/EDN3/CXCL1/CXCL8/PIK3CG/CCL27/XCL2/PRKD1/CSF1/NRP1/CCL26/HBEGF/CX3CR1/PDGFB/ITGA9/CXCR4/CCL17/SERPINE1/DUSP1/PLA2G7/KDR/GPSM3/TGFB2/TNFSF11/FCER1G/EDN1/CXCL10/GAS6/FLT1/MPP1/ADGRE2/THBS1/CCL3L3/AIF1/LOX/JAM3/RARRES2/CX3CL1/CXCR2/VAV1/DEFB4A/PLA2G1B/FGF18/CCL3/CXCL13/NR4A1/CCL5/LEF1/S100A12/CCL20/CXCL9/ITGB2/PDGFRB/CCL22/IL36B/VEGFC/CXCL11/ITGA1/PDGFD/CCL4/IL36RN/SAA1…
	GO_NEGATIVE_REGULATION_OF_CELL_MOTILITY	319	-0.48297	-1.4501	0.0117647	1	1	16492	tags=31%, list=29%, signal=22%	SEMA6D/THY1/MCTP1/PTPRJ/THBS1/WAS/AIF1/ADARB1/ADTRP/CD200R1/CX3CL1/IL33/ALOX15B/CXCL13/STC1/CD200/ACVRL1/CD300A/SERPINF1/MIR491/EMILIN1/DPEP1/TIE1/SULF1/DLC1/SLAMF8/TBXA2R/CCL2/LDLRAD4/IL24/STAP1/DCN/MIR193A/CLDN5/CYP1B1/RIPOR2/KLRC4-KLRK1/TBX5/SFRP2/RECK/C5AR2/PPARGC1A/NEXMIF/MEF2C/TMIGD3/CYP19A1/MIR15B/APOD/GPR18/MIR182/SFRP1/PODN/NRG3/MIR221/SLIT2/FGF2/STARD13/MITF/CXCL12/ADORA1/MIR138-2/CCL21…
	GO_NEGATIVE_REGULATION_OF_CYTOKINE_PRODUCTION	296	-0.491028	-1.46361	0.0119048	1	1	17790	tags=39%, list=31%, signal=27%	CX3CR1/GHRL/SRGN/ARRB1/TYROBP/IRAK3/TREM2/TGFB2/INHA/F2/FOXP3/FN1/IFNG/TNFAIP3/GPNMB/GAS6/IL1RL1/CD34/THBS1/POMC/LAG3/CARD16/CIDEA/IL1R2/HERC5/C1QTNF3/JAK3/CD200R1/CX3CL1/IL33/TIGIT/TLR6/LEF1/KLF2/CD200/MEFV/BANK1/MIRLET7F1/NLRC3/LRRC32/IDO1/CD274/SYT11/INPP5D/HAVCR2/AXL/IL36RN/LBP/SLC11A1/FFAR4/INHBA/GATA6/TLR4/PYDC2/PTPRC/TNF/TNFRSF4/CLEC4A/FGFR1/TGFB3/MIR105-1/TWIST1/TBX21/C5AR2/NCKAP1L/VSIG4/…
	GO_REGULATION_OF_EPITHELIAL_CELL_MIGRATION	270	-0.518263	-1.53568	0.0120482	1	1	15438	tags=25%, list=27%, signal=18%	FGF18/CXCL13/STC1/MIR342/FLT4/ACVRL1/ANXA3/MIR126/MIRLET7F1/SERPINF1/VEGFC/MMP9/NRP2/WNT7A/TBXA2R/ADGRA2/SMOC2/DCN/FGFR1/MIR193A/AKT3/JCAD/AGT/MIR23A/MEF2C/HDAC9/TEK/MIR15B/RHOJ/MIR221/SLIT2/FGF2/STARD13/ENPP2/ADAMTS9/MIR150/MIR494/MIR27A/MIR199A2/FGF1/ITGB3/TDGF1/MIR199B/CCR6/MIR361/FGF7/MEOX2/MIR222/MIR2355/MIR31/MIR16-2/FGF10/GDF2/MIR132/MIR129-2/MIR640/MIR495/MIR212/FGF16/MIR505/MIR30A/MIR16-…
	GO_FC_RECEPTOR_SIGNALING_PATHWAY	240	-0.524595	-1.54803	0.0121951	1	1	17303	tags=37%, list=31%, signal=26%	FGR/IGKV1-5/IGKV1D-12/FCER1G/IGHG2/IGHG4/IGLC3/IGLV1-40/IGKV4-1/PTPRJ/WAS/IGLV1-47/IGHG3/IGKV3-20/IGHE/HCK/CD200R1/VAV1/FCGR3A/IGLV2-11/IGLV3-1/WIPF1/IGLV1-51/LAT2/NFATC2/IGLV2-14/IGHV3-23/IGLV3-25/IGHV4-59/IGHV4-39/IGLV3-19/FCER1A/FCGR2A/LCP2/IGHV3-30/NFATC1/IGHV3-33/IGLV2-8/IGLV3-21/IGKV3-15/IGLV6-57/PTPRC/IGHV3-11/IGLV2-23/CD247/IGKV2-29/IGLV1-44/IGHV3-13/IGKV2-30/CD3G/IGKV5-2/IGKV1-17/IGKV2D-…
	GO_INTERMEDIATE_FILAMENT_CYTOSKELETON	239	-0.532147	-1.56241	0.0123457	1	1	5373	tags=19%, list=10%, signal=17%	KRTAP9-7/KRTAP9-2/KRTAP1-1/KRTAP3-3/KRTAP6-3/KRTAP1-4/LMNTD1/KRTAP21-1/KRTAP20-2/KRTAP4-6/KRTAP12-3/KRT85/KRTAP4-12/KRTAP4-4/KRTAP21-2/KRT25/KRTAP11-1/KRTAP19-2/KRTAP21-3/KRTAP4-2/KRTAP19-4/KRTAP7-1/KRTAP4-9/KRTAP19-7/KRTAP9-9/KRTAP24-1/KRTAP9-4/KRTAP4-11/KRTAP4-5/KRTAP9-3/KRTAP9-8/KRTAP26-1/KRTAP19-3/KRTAP13-3/KRTAP8-1/KRTAP2-4/KRTAP4-8/KRTAP20-1/KRTAP6-1/KRTAP19-6/KRTAP4-3/KRTAP27-1/KRTAP13-4/K…
	GO_ENDOTHELIAL_CELL_MIGRATION	252	-0.52805	-1.56844	0.0125	1	1	15438	tags=28%, list=27%, signal=20%	FGF18/CXCL13/STC1/NR4A1/MIR342/FLT4/ACVRL1/ANXA3/MIR126/ITGB2/MIRLET7F1/SERPINF1/VEGFC/NRP2/WNT7A/TBXA2R/ADGRA2/SMOC2/DCN/FGFR1/MIR193A/CYP1B1/AKT3/JCAD/AGT/SCG2/MIR23A/MEF2C/HDAC9/TEK/EGR3/MIR15B/RHOJ/MIR221/SLIT2/FGF2/STARD13/ADAMTS9/MIR150/MIR494/GREM1/MIR27A/FAP/MIR199A2/FGF1/DPP4/ITGB3/TDGF1/MIR199B/MIR361/MEOX2/MIR2355/MIR31/MIR16-2/GDF2/MIR132/MIR129-2/MIR640/MIR495/MIR212/FGF16/MIR505/MIR…
	GO_IMMUNOGLOBULIN_PRODUCTION	202	-0.532354	-1.53298	0.012987	1	1	17237	tags=55%, list=30%, signal=39%	IGKV1-5/IGKV1D-8/HLA-DQB1/IGKV1D-12/IGKV3D-15/FOXP3/IGKV1D-43/IGLV1-40/IGKV4-1/IGKV1D-13/VPREB3/IGLV1-47/POU2F2/IGKV3-20/IGKV2-24/IGKV1-13/IL33/TRAV19/IGLV2-11/IGLV3-1/IGLV1-51/IGLV2-14/IGKV1-8/IGKV1D-17/IGKV2D-24/IGLV3-25/SASH3/IGKV1-37/IGLV3-19/IGKV1-9/TMIGD2/IGLV7-46/AICDA/IGLV2-8/IGLV3-21/IGKV3-15/IGKV1-27/IGLV6-57/PTPRC/TNF/ITM2A/TNFRSF4/IGLV2-23/IGKV2-29/IGLV1-44/IGLV4-69/IGKV2-30/IGKV5-2/I…
	GO_RNA_BINDING_INVOLVED_IN_POSTTRANSCRIPTIONAL_GENE_SILENCING	195	-0.69414	-1.99532	0.012987	1	1	3833	tags=29%, list=7%, signal=27%	MIR132/MIR185/MIR519D/MIR638/MIR30B/MIR1277/MIR103A1/MIR548C/MIR129-2/MIR519B/MIR640/MIR876/MIR495/MIR100/MIR212/MIR505/MIR518A1/MIR520H/MIR520C/MIR30A/MIR107/MIR654/MIR125B1/MIR30E/MIR527/MIR28/MIR520E/MIR520A/MIR920/MIR515-2/MIR16-1/MIR520B/MIR526A2/MIRLET7A2/MIR218-1/MIR217/MIR519E/MIR526A1/MIR514A1/MIR133B/MIR1-1/MIR188/MIR767/MIR96/MIR206/MIR128-2/MIR329-2/MIR509-1/MIRLET7F2/MIR329-1/MIR873/…
	GO_B_CELL_MEDIATED_IMMUNITY	215	-0.543726	-1.56128	0.0131579	1	1	18507	tags=64%, list=33%, signal=43%	IGHG1/C1R/C1QC/CLCF1/IGKC/C1QA/C1QB/IGLC2/IGKV1-5/SERPING1/IGHA1/HLA-DQB1/C1S/IGKV1D-12/FCER1G/IGHG2/FOXP3/IGHG4/IGLC3/IGLV1-40/IGHV1-58/IGKV4-1/IGLV1-47/IGHG3/POU2F2/IGKV3-20/IGHE/CD70/IGHV4-31/IGLV2-11/IGHV5-51/IGLV3-1/IGHV1-18/IGHV1-24/IGHV3-73/IGLV1-51/TRDC/IGHV3-64/IGHV3-20/IGLV2-14/IGHV3-23/IGHA2/IGHV3-21/IGLV3-25/INPP5D/C2/IGHV3-15/IGHV4-59/IGHV4-39/CD27/IGLV3-19/IGHV3-30/IGHM/IGHV3-33/AIC…
	GO_COMPLEMENT_ACTIVATION	166	-0.576424	-1.6086	0.0133333	1	1	18507	tags=80%, list=33%, signal=54%	IGHG1/C1R/C1QC/IGKC/C1QA/C1QB/IGLC2/COLEC11/A2M/CPN1/IGKV1-5/CFH/SERPING1/IGHA1/C1S/F2/IGKV1D-12/IGHG2/IGHG4/IGLC3/IGLV1-40/IGHV1-58/IGKV4-1/IGLV1-47/IGHG3/IGKV3-20/IGHE/CFD/IGHV4-31/IGLV2-11/IGHV5-51/IGLV3-1/IGHV1-18/IGHV1-24/IGHV3-73/PROS1/IGLV1-51/TRDC/IGHV3-64/IGHV3-20/IGLV2-14/IGHV3-23/IGHA2/IGHV3-21/IGLV3-25/C2/IGHV3-15/IGHV4-59/IGHV4-39/IGLV3-19/IGHV3-30/FCN3/IGHM/CFHR1/IGHV3-33/IGLV2-8/C5…
	GO_NEGATIVE_REGULATION_OF_CELLULAR_AMIDE_METABOLIC_PROCESS	208	-0.555753	-1.58537	0.0133333	1	1	7069	tags=12%, list=13%, signal=11%	CPEB1/MIR365A/MIR222/IGF1/MIR181A2/MIR218-2/MIR299/MIR31/MIR16-2/MIR132/MIR103A1/MIR100/MIR212/MIR30A/MIR107/MIR125B1/MIR28/MIR520E/MIR16-1/MIR520B/MIRLET7A2/MIR218-1/MIR133B/MIR1-1/MIR96/MIR518B
	GO_NEGATIVE_REGULATION_OF_INFLAMMATORY_RESPONSE	166	-0.517031	-1.44285	0.0133333	1	1	16955	tags=43%, list=30%, signal=30%	F2/NPY5R/FOXP3/TNFAIP3/MIR181B1/TAFA3/CDH5/IL1R2/C1QTNF3/CD200R1/CX3CL1/CALCRL/CD200/MEFV/MIR126/FOXF1/SERPINF1/NLRC3/SYT11/NT5E/SAA1/SLAMF8/TNFAIP8L2/FFAR4/WFDC1/PYDC2/SIGLEC10/PTPRC/MIR3909/CST7/GPER1/MIR105-1/TEK/CYP19A1/APOD/MIR221/FCGR2B/TNFAIP6/RORA/CNR2/MMP26/IL2RA/MIR181B2/IL12B/ADORA1/MIR138-2/ACOD1/PTGIS/ENPP3/FPR2/HGF/GPR17/ABCD2/IL10/NLRP7/NLRP3/NLRP12/MIR30C2/MIR222/ELANE/IGF1/MIR181…
	GO_REGULATION_OF_ENDOTHELIAL_CELL_MIGRATION	207	-0.553023	-1.57522	0.0133333	1	1	15438	tags=30%, list=27%, signal=22%	FGF18/CXCL13/STC1/MIR342/FLT4/ACVRL1/ANXA3/MIR126/MIRLET7F1/SERPINF1/VEGFC/NRP2/WNT7A/TBXA2R/ADGRA2/SMOC2/DCN/FGFR1/MIR193A/AKT3/JCAD/AGT/MIR23A/MEF2C/HDAC9/TEK/MIR15B/RHOJ/MIR221/SLIT2/FGF2/STARD13/ADAMTS9/MIR150/MIR494/MIR27A/MIR199A2/FGF1/ITGB3/TDGF1/MIR199B/MIR361/MEOX2/MIR2355/MIR31/MIR16-2/GDF2/MIR132/MIR129-2/MIR640/MIR495/MIR212/FGF16/MIR505/MIR30A/MIR16-1/MIR133B/MIR188/MIR206/MIR329-2/M…
	GO_BLOOD_VESSEL_ENDOTHELIAL_CELL_MIGRATION	161	-0.613716	-1.71097	0.0135135	1	1	5466	tags=11%, list=10%, signal=10%	MIR2355/MIR31/MIR16-2/GDF2/MIR132/MIR129-2/MIR640/MIR495/MIR212/MIR505/MIR30A/MIR16-1/MIR133B/MIR188/MIR206/MIR329-2/MIRLET7F2/MIR329-1
	GO_NEGATIVE_REGULATION_OF_VASCULATURE_DEVELOPMENT	162	-0.582465	-1.62364	0.0135135	1	1	7095	tags=15%, list=13%, signal=14%	MIR361/MIR30C2/MEOX2/CCR2/MIR222/MIR2355/MIR16-2/GDF2/MIR185/MIR30B/MIR640/TNMD/MIR495/MIR100/MIR212/MIR505/MIR375/MIR125B1/MIR30E/MIR16-1/MIR217/MIR188/MIR206/MIR329-2/MIR329-1
	GO_SPROUTING_ANGIOGENESIS	163	-0.597181	-1.66475	0.0135135	1	1	15338	tags=36%, list=27%, signal=26%	NR4A1/LEF1/MIR342/KLF2/FLT4/SEMA3E/ACVRL1/MIR126/MIRLET7F1/VEGFC/NGFR/TBXA2R/ADGRA2/PPP1R16B/MIR193A/AKT3/JCAD/RECK/MIR23A/HDAC9/TEK/EGR3/MIR15B/RHOJ/MIR221/SLIT2/FGF2/STARD13/MIR138-2/ADAMTS9/MIR150/MIR494/GREM1/MIR27A/FGF1/RSPO3/IL10/APELA/AGTR1/TDGF1/MIR361/MIR30C2/MEOX2/MIR222/MIR2355/MIR31/MIR16-2/MIR132/MIR30B/MIR495/MIR375/MIR30E/MIR16-1/MIR1-1/MIR188/MIR206/MIR329-2/MIRLET7F2/MIR329-1
	GO_FC_EPSILON_RECEPTOR_SIGNALING_PATHWAY	168	-0.536356	-1.49983	0.0136986	1	1	17237	tags=39%, list=30%, signal=27%	IGKV1-5/IGKV1D-12/FCER1G/IGLC3/IGLV1-40/IGKV4-1/IGLV1-47/IGKV3-20/IGHE/VAV1/IGLV2-11/IGLV3-1/IGLV1-51/LAT2/NFATC2/IGLV2-14/IGHV3-23/IGLV3-25/IGHV4-59/IGHV4-39/IGLV3-19/FCER1A/LCP2/IGHV3-30/NFATC1/IGHV3-33/IGLV2-8/IGLV3-21/IGKV3-15/IGLV6-57/IGHV3-11/IGLV2-23/IGKV2-29/IGLV1-44/IGHV3-13/IGKV2-30/IGKV5-2/IGKV1-17/IGKV2D-30/IGKV1-16/IGHV4-34/IGHV2-5/IGHV3-48/IGHV1-69/IGLC7/BTK/IGHV3-7/IGKV3D-11/IGHV2-…
	GO_ANTIGEN_BINDING	149	-0.61459	-1.70968	0.0138889	1	1	17237	tags=81%, list=30%, signal=56%	CD1E/IGKC/HLA-DPB1/IGLC2/IGKV1-5/HLA-DRB5/IGHA1/HLA-DQB1/HLA-DPA1/IGKV1D-12/IGHG2/IGHG4/IGLC3/CD1B/CD1C/IGLV1-40/IGHV1-58/IGKV4-1/LAG3/IGLV1-47/IGHG3/ITGA4/IGKV3-20/IGHE/TSPAN4/IGHV4-31/TRAV19/IGLV2-11/IGHV5-51/IGLV3-1/IGHV1-18/IGHV1-24/IGHV3-73/IGLV1-51/TRDC/IGHV3-64/IGHV3-20/IGLV2-14/IGHV3-23/IGHA2/IGHV3-21/SPON2/IGLV3-25/IGHV3-15/IGHV4-59/IGHV4-39/JCHAIN/IGLV3-19/HLA-DQA1/IGHV3-30/FCN3/KLRD1/I…
	GO_REGULATION_OF_HUMORAL_IMMUNE_RESPONSE	133	-0.573945	-1.54461	0.0140845	1	1	18507	tags=78%, list=33%, signal=53%	IGHG1/C1R/C1QC/IGKC/C1QA/C1QB/IGLC2/A2M/CPN1/IGKV1-5/CFH/SERPING1/C1S/F2/IGKV1D-12/IGHG2/IGHG4/IGLC3/SPNS2/IGLV1-40/IGKV4-1/IGLV1-47/IGHG3/IGKV3-20/IGLV2-11/CXCL13/IGLV3-1/PROS1/IGLV1-51/IGLV2-14/IGHV3-23/IGLV3-25/C2/IGHV4-59/IGHV4-39/IGLV3-19/IGHV3-30/CFHR1/IGHV3-33/IGLV2-8/C5AR1/IGLV3-21/IGKV3-15/IGLV6-57/PTPRC/IGHV3-11/TNF/IGLV2-23/C3/IGKV2-29/IGLV1-44/IGHV3-13/IGKV2-30/IGKV5-2/IGKV1-17/IGKV2D…
	GO_FC_RECEPTOR_MEDIATED_STIMULATORY_SIGNALING_PATHWAY	143	-0.588759	-1.60272	0.0147059	1	1	18611	tags=55%, list=33%, signal=37%	FYN/IGHG1/ELMO1/IGKC/IGLC2/FGR/IGKV1-5/IGKV1D-12/FCER1G/IGHG2/IGHG4/IGLC3/IGLV1-40/IGKV4-1/PTPRJ/WAS/IGLV1-47/IGHG3/IGKV3-20/HCK/VAV1/FCGR3A/IGLV2-11/IGLV3-1/WIPF1/IGLV1-51/IGLV2-14/IGHV3-23/IGLV3-25/IGHV4-59/IGHV4-39/IGLV3-19/FCGR2A/IGHV3-30/IGHV3-33/IGLV2-8/IGLV3-21/IGKV3-15/IGLV6-57/PTPRC/IGHV3-11/IGLV2-23/CD247/IGKV2-29/IGLV1-44/IGHV3-13/IGKV2-30/CD3G/IGKV5-2/IGKV1-17/IGKV2D-30/IGKV1-16/IGHV4…
	GO_GRANULOCYTE_MIGRATION	139	-0.543267	-1.46579	0.0147059	1	1	18735	tags=61%, list=33%, signal=41%	S100A7/HRH1/PIK3CD/EDN3/CXCL1/CXCL8/PIK3CG/XCL2/CSF1/CCL26/ITGA9/CCL17/TGFB2/FCER1G/EDN1/CXCL10/PECAM1/MPP1/ADGRE2/THBS1/CCL3L3/IL1R1/JAM3/RARRES2/CX3CL1/CXCR2/VAV1/PLA2G1B/CCL3/CXCL13/CCL5/S100A12/CCL20/CXCL9/CD300A/ITGB2/CCL22/IL36B/CXCL11/ITGA1/CCL4/XG/IL36RN/SAA1/LBP/SLAMF8/DYSF/CCL2/C5AR1/CD177/CXCL6/RIPOR2/CCL18/BST1/THBS4/PPBP/SCG2/C5AR2/NCKAP1L/IL36A/CCL11/C3AR1/SLIT2/PDE4B/CCL24/PF4V1/CM…
	GO_HUMORAL_IMMUNE_RESPONSE_MEDIATED_BY_CIRCULATING_IMMUNOGLOBULIN	143	-0.593646	-1.61602	0.0147059	1	1	18507	tags=83%, list=33%, signal=56%	TRBC2/CLU/IGHG1/C1R/C1QC/IGKC/C1QA/C1QB/IGLC2/IGKV1-5/SERPING1/IGHA1/HLA-DQB1/C1S/IGKV1D-12/IGHG2/IGHG4/IGLC3/IGLV1-40/IGHV1-58/IGKV4-1/IGLV1-47/IGHG3/IGKV3-20/IGHE/IGHV4-31/IGLV2-11/IGHV5-51/IGLV3-1/IGHV1-18/IGHV1-24/IGHV3-73/IGLV1-51/TRDC/IGHV3-64/IGHV3-20/IGLV2-14/IGHV3-23/IGHA2/IGHV3-21/IGLV3-25/C2/IGHV3-15/IGHV4-59/IGHV4-39/IGLV3-19/IGHV3-30/IGHM/IGHV3-33/IGLV2-8/IGHV4-28/IGLV3-21/IGKV3-15/I…
	GO_IMMUNOGLOBULIN_COMPLEX	140	-0.663988	-1.78981	0.0147059	1	1	17237	tags=89%, list=30%, signal=62%	IGKV1-5/IGKV1D-8/IGHA1/IGKV1D-12/IGKV3D-15/IGHG2/IGHG4/IGLC3/IGKV1D-43/IGLV1-40/IGHV1-58/IGKV4-1/IGKV1D-13/IGLV1-47/IGHG3/IGKV3-20/IGHE/IGKV2-24/IGKV1-13/IGHV4-31/IGLV2-11/IGHV5-51/IGLV3-1/IGHV1-18/IGHV1-24/IGHV3-73/IGLV1-51/TRDC/IGHV3-64/IGHV3-20/IGLV2-14/IGHV3-23/IGKV1-8/IGHA2/IGHV3-21/IGKV1D-17/IGLV3-25/IGHV3-15/IGHV4-59/IGHV4-39/JCHAIN/IGLV3-19/IGKV1-9/IGLV7-46/IGHV3-30/IGHM/IGHV3-33/IGLV2-8/…
	GO_IMMUNE_RECEPTOR_ACTIVITY	126	-0.565145	-1.51256	0.0149254	1	1	17887	tags=63%, list=32%, signal=43%	LIFR/CX3CR1/CD160/CXCR4/OSMR/FZD4/IL2RB/F3/HLA-DQB1/HLA-DPA1/FCER1G/IL18R1/GFRA1/IL1RL1/LEPR/IL2RG/IL3RA/HLA-DQB2/CD4/IL1R1/IL1R2/CD200R1/CXCR2/PRLR/HLA-DQA2/IL5RA/HLA-DOB/IL1RAPL2/HLA-DQA1/HLA-DOA/C5AR1/CCR9/CCR10/CCR1/CXCR6/KLRC4-KLRK1/CSF2RB/C5AR2/CR2/EBI3/CCRL2/IL21R/GHR/IL13RA2/CCR8/IL12RB1/IL10RA/CCR5/CCR3/CXCR3/LILRB1/C3AR1/FCGR2B/IL2RA/LILRB2/IL12B/PIGR/CMKLR1/IL18RAP/IL7R/IL23R/CSF3R/CCR…
	GO_REGULATION_OF_SPROUTING_ANGIOGENESIS	116	-0.640316	-1.7169	0.0151515	1	1	13104	tags=34%, list=23%, signal=26%	PPP1R16B/MIR193A/AKT3/JCAD/MIR23A/HDAC9/MIR15B/RHOJ/MIR221/FGF2/STARD13/MIR138-2/ADAMTS9/MIR150/MIR494/MIR27A/FGF1/IL10/APELA/AGTR1/MIR361/MIR30C2/MEOX2/MIR222/MIR2355/MIR31/MIR16-2/MIR132/MIR30B/MIR495/MIR375/MIR30E/MIR16-1/MIR1-1/MIR188/MIR206/MIR329-2/MIRLET7F2/MIR329-1
	GO_B_CELL_RECEPTOR_SIGNALING_PATHWAY	118	-0.615205	-1.63911	0.0153846	1	1	18638	tags=76%, list=33%, signal=51%	TRBC2/PIK3CD/IGHG1/RFTN1/IGKC/IGLC2/LPXN/IGHA1/IGHG2/PLCL2/IGHG4/IGLC3/IGHV1-58/IGHG3/IGHE/IGHV4-31/IGHV5-51/IGHV1-18/IGHV1-24/IGHV3-73/CD300A/TRDC/IGHV3-64/IGHV3-20/LAT2/NFATC2/IGHV3-23/IGHA2/IGHV3-21/CTLA4/IGHV3-15/IGHV4-59/IGHV4-39/IGHV3-30/IGHM/IGHV3-33/IGHV4-28/PTPRC/IGLL5/CD38/IGHV3-11/IGHV6-1/IGHV3-49/STAP1/MNDA/IGHV3-13/IGHV1-69D/PAX5/PRKCB/IGHV3-43/IGHV4-34/NFAM1/NCKAP1L/IGHV3-66/MEF2C/I…
	GO_NEGATIVE_REGULATION_OF_ORGAN_GROWTH	39	-0.676612	-1.49938	0.0153846	1	1	9570	tags=18%, list=17%, signal=15%	MIR199A2/RGS4/MIR199B/NOG/PI16/MIR1-1/MIR873
	GO_NEGATIVE_REGULATION_OF_STEROL_TRANSPORT	25	-0.75388	-1.59419	0.0153846	1	1	139	tags=16%, list=0%, signal=16%	MIR128-1/MIR301B/MIR128-2/MIR758
	GO_VASCULAR_ENDOTHELIAL_CELL_PROLIFERATION	39	-0.745701	-1.65248	0.0153846	1	1	3833	tags=21%, list=7%, signal=19%	MIR132/MIR30B/MIR129-2/MIR495/MIR30E/MIR133B/MIR329-2/MIR329-1
	GO_CELL_MIGRATION_INVOLVED_IN_SPROUTING_ANGIOGENESIS	87	-0.657241	-1.6822	0.015873	1	1	13092	tags=33%, list=23%, signal=26%	MIR193A/AKT3/JCAD/MIR23A/HDAC9/EGR3/RHOJ/MIR221/SLIT2/FGF2/STARD13/MIR150/MIR494/GREM1/MIR27A/TDGF1/MIR361/MEOX2/MIR2355/MIR31/MIR16-2/MIR132/MIR495/MIR16-1/MIR188/MIR206/MIR329-2/MIRLET7F2/MIR329-1
	GO_NEGATIVE_REGULATION_OF_EPITHELIAL_CELL_DIFFERENTIATION	44	-0.682695	-1.5508	0.015873	1	1	5726	tags=14%, list=10%, signal=12%	REG3G/CDSN/REG3A/MIR495/MIR1-1/MIR518B
	GO_NEGATIVE_REGULATION_OF_SPROUTING_ANGIOGENESIS	57	-0.716698	-1.71641	0.015873	1	1	7095	tags=25%, list=13%, signal=21%	MIR361/MIR30C2/MEOX2/MIR222/MIR2355/MIR16-2/MIR495/MIR375/MIR30E/MIR16-1/MIR188/MIR206/MIR329-2/MIR329-1
	GO_REGULATION_OF_CHOLESTEROL_EFFLUX	36	-0.729316	-1.59389	0.015873	1	1	6163	tags=14%, list=11%, signal=12%	MIR128-1/ADIPOQ/MIR301B/MIR128-2/MIR758
	GO_MIRNA_MEDIATED_INHIBITION_OF_TRANSLATION	76	-0.666528	-1.66783	0.016129	1	1	6834	tags=32%, list=12%, signal=28%	MIR365A/MIR222/MIR181A2/MIR218-2/MIR299/MIR31/MIR16-2/MIR132/MIR103A1/MIR100/MIR212/MIR30A/MIR107/MIR125B1/MIR28/MIR520E/MIR16-1/MIR520B/MIRLET7A2/MIR218-1/MIR133B/MIR1-1/MIR96/MIR518B
	GO_NEGATIVE_REGULATION_OF_CARDIAC_MUSCLE_TISSUE_GROWTH	31	-0.702549	-1.50481	0.016129	1	1	9570	tags=23%, list=17%, signal=19%	MIR199A2/RGS4/MIR199B/NOG/PI16/MIR1-1/MIR873
	GO_NEGATIVE_REGULATION_OF_CELL_MIGRATION_INVOLVED_IN_SPROUTING_ANGIOGENESIS	35	-0.773723	-1.65984	0.016129	1	1	7095	tags=29%, list=13%, signal=25%	MIR361/MEOX2/MIR2355/MIR16-2/MIR495/MIR16-1/MIR188/MIR206/MIR329-2/MIR329-1
	GO_NEGATIVE_REGULATION_OF_EPITHELIAL_CELL_MIGRATION	97	-0.675772	-1.78246	0.016129	1	1	4559	tags=15%, list=8%, signal=14%	MIR2355/MIR16-2/GDF2/MIR132/MIR129-2/MIR640/MIR495/MIR212/MIR505/MIR16-1/MIR133B/MIR188/MIR206/MIR329-2/MIR329-1
	GO_NEGATIVE_REGULATION_OF_TOR_SIGNALING	46	-0.714429	-1.63608	0.016129	1	1	69	tags=7%, list=0%, signal=7%	MIRLET7F1/SPAAR/MIRLET7F2
	GO_REGULATION_OF_CELLULAR_RESPONSE_TO_VASCULAR_ENDOTHELIAL_GROWTH_FACTOR_STIMULUS	23	-0.77223	-1.57997	0.016129	1	1	832	tags=17%, list=1%, signal=17%	MIR16-2/MIR16-1/MIR329-2/MIR329-1
	GO_IMMUNOGLOBULIN_COMPLEX_CIRCULATING	65	-0.656328	-1.59262	0.0163934	1	1	17043	tags=95%, list=30%, signal=67%	TRBC2/IGHG1/IGKC/IGLC2/IGHA1/IGHG2/IGHG4/IGLC3/IGHV1-58/IGHG3/IGKV3-20/IGHE/IGHV4-31/IGHV5-51/IGHV1-18/IGHV1-24/IGHV3-73/TRDC/IGHV3-64/IGHV3-20/IGHV3-23/IGHA2/IGHV3-21/IGHV3-15/IGHV4-59/IGHV4-39/JCHAIN/IGHV3-30/IGHM/IGHV3-33/IGHV4-28/IGLL5/IGHV3-11/IGHV6-1/IGHV3-49/IGHV3-13/IGHV1-69D/IGHV3-43/IGHV4-34/IGHV3-66/IGHV2-5/IGHV3-48/IGHV3-74/IGHV1-69/IGLC7/IGHV3-7/IGHV2-70/IGHV3-38/IGHV4-4/IGHV4-61/IGH…
	GO_NEGATIVE_REGULATION_OF_ENDOTHELIAL_CELL_PROLIFERATION	64	-0.6636	-1.61086	0.0163934	1	1	7095	tags=23%, list=13%, signal=21%	MIR361/MIR222/MIR2355/MIR16-2/GDF2/MIR132/MIR30B/MIR129-2/TNMD/MIR495/MIR30E/MIR16-1/MIR133B/MIR329-2/MIR329-1
	GO_VASCULAR_ENDOTHELIAL_GROWTH_FACTOR_SIGNALING_PATHWAY	43	-0.674702	-1.52119	0.0163934	1	1	832	tags=37%, list=1%, signal=37%	MIR342/FLT4/PDGFRB/VEGFC/NRP2/ADGRA2/SMOC2/DCN/JCAD/ADAMTS3/PDGFRA/FLT3/MIR16-2/MIR16-1/MIR329-2/MIR329-1
	GO_NEGATIVE_REGULATION_OF_BLOOD_VESSEL_ENDOTHELIAL_CELL_MIGRATION	63	-0.732201	-1.77278	0.0166667	1	1	4559	tags=24%, list=8%, signal=22%	MIR2355/MIR16-2/GDF2/MIR132/MIR129-2/MIR640/MIR495/MIR212/MIR505/MIR16-1/MIR133B/MIR188/MIR206/MIR329-2/MIR329-1
	GO_NEGATIVE_REGULATION_OF_CELLULAR_RESPONSE_TO_VASCULAR_ENDOTHELIAL_GROWTH_FACTOR_STIMULUS	14	-0.827809	-1.58866	0.0166667	1	1	832	tags=29%, list=1%, signal=28%	MIR16-2/MIR16-1/MIR329-2/MIR329-1
	GO_REGULATION_OF_CELL_MIGRATION_INVOLVED_IN_SPROUTING_ANGIOGENESIS	71	-0.695158	-1.70691	0.0166667	1	1	5466	tags=15%, list=10%, signal=14%	MIR2355/MIR31/MIR16-2/MIR132/MIR495/MIR16-1/MIR188/MIR206/MIR329-2/MIRLET7F2/MIR329-1
	GO_RESPONSE_TO_CHEMOKINE	95	-0.617222	-1.60631	0.0166667	1	1	18826	tags=77%, list=33%, signal=51%	TFF2/PADI2/CXCL1/CXCL8/XCL2/CCL26/CX3CR1/SH2B3/DOCK8/CXCR4/CCL17/DUSP1/TREM2/EDN1/CXCL10/SLIT3/CCL3L3/LOX/CX3CL1/CXCR2/THPO/CCL3/CXCL13/CCL5/CCL20/CXCL9/CCL22/CXCL11/CCL4/CCL2/CCR9/CCR10/CCR1/CXCL6/RIPOR2/CXCR6/CCL18/PPBP/CCRL2/CCR8/CCR5/ACKR1/CCR3/CXCR3/CCL11/SLIT2/CXCL12/CCL24/PF4V1/CMKLR1/CXCL5/CCL21/CXCL2/CCL19/CXCL3/CCL13/CCL8/CCL1/CCR4/REG1A/CCL16/ACKR4/CXCR5/GPR17/CCL25/XCR1/CXCR1/CCR6/CCL…
	GO_CELLULAR_RESPONSE_TO_LOW_DENSITY_LIPOPROTEIN_PARTICLE_STIMULUS	20	-0.771298	-1.49979	0.0169492	1	1	47	tags=20%, list=0%, signal=20%	ITGB2/CD36/LPL/MIR758
	GO_NEGATIVE_REGULATION_OF_CARDIAC_MUSCLE_CELL_PROLIFERATION	20	-0.780337	-1.51737	0.0169492	1	1	371	tags=20%, list=1%, signal=20%	MIR199B/NOG/MIR1-1/MIR873
	GO_NEGATIVE_REGULATION_OF_VASCULAR_ENDOTHELIAL_CELL_PROLIFERATION	20	-0.831627	-1.6171	0.0169492	1	1	3833	tags=40%, list=7%, signal=37%	MIR132/MIR30B/MIR129-2/MIR495/MIR30E/MIR133B/MIR329-2/MIR329-1
	GO_NEGATIVE_REGULATION_OF_CHOLESTEROL_EFFLUX	17	-0.821956	-1.55348	0.0172414	1	1	139	tags=24%, list=0%, signal=23%	MIR128-1/MIR301B/MIR128-2/MIR758
	GO_POSITIVE_REGULATION_OF_CELL_AGING	17	-0.897506	-1.69627	0.0172414	1	1	619	tags=18%, list=1%, signal=17%	HMGA2/MIR217/MIR188
	GO_REGULATION_OF_CELLULAR_AMIDE_METABOLIC_PROCESS	464	-0.425168	-1.29611	0.0229885	1	1	7069	tags=6%, list=13%, signal=6%	CPEB1/MIR365A/MIR222/LRRTM3/IGF1/MIR181A2/MIR218-2/MIR299/MIR31/MIR16-2/MIR132/MIR103A1/ZCCHC13/MIR100/MIR212/MIR30A/MIR107/MIR125B1/MIR28/MIR520E/MIR16-1/MIR520B/MIRLET7A2/MIR218-1/MIR133B/MIR1-1/MIR96/MIR206/MIR518B
	GO_REGULATION_OF_T_CELL_ACTIVATION	317	-0.438834	-1.31844	0.0232558	1	1	21409	tags=50%, list=38%, signal=31%	HFE/DUSP3/RUNX3/ANXA1/CEBPB/CD55/CORO1A/IGF2/IRF1/LGALS9/IL7/IL4R/CD74/NFKBIZ/EFNB2/CYLD/CAMK4/TGFBR2/LYN/CAV1/TNFRSF1B/LGALS1/DUSP10/IL2/MAP3K8/RIPK3/SIRPA/LCK/ADAM8/KLRK1/DTX1/GLI2/FYN/BMP4/VSIR/IL6ST/GSN/ADORA2A/IL18/HLA-DPB1/CD160/DOCK8/FGL1/PDE5A/CCDC88B/SOCS1/TNFSF11/HLA-DPA1/IL15/FOXP3/IFNG/GPNMB/THY1/PLA2G2A/LAG3/AIF1/CD4/CD70/RASGRP1/JAK3/PRDM1/CD86/VAV1/TIGIT/HLA-DMB/CCL5/SIT1/CD300A/CD…
	GO_KERATINOCYTE_DIFFERENTIATION	301	-0.465185	-1.39018	0.0235294	1	1	5373	tags=15%, list=10%, signal=13%	KRTAP9-7/KRTAP9-2/KRTAP1-1/KRTAP3-3/CDSN/KRTAP6-3/KRTAP1-4/KRTAP21-1/KRTAP20-2/KRTAP4-6/KRTAP12-3/REG3A/KRT85/KRTAP4-4/KRTAP21-2/KRT25/KRTAP11-1/KRTAP19-2/KRTAP21-3/KRTAP4-2/KRTAP19-4/KRTAP4-9/KRTAP19-7/KRTAP9-9/KRTAP24-1/KRTAP9-4/KRTAP4-11/KRTAP4-5/KRTAP9-3/KRTAP9-8/KRTAP26-1/KRTAP19-3/KRTAP13-3/KRTAP8-1/KRTAP2-4/KRTAP4-8/KRTAP20-1/KRTAP6-1/KRTAP19-6/KRTAP4-3/KRTAP27-1/KRTAP13-4/KRTAP13-1/KRTAP2…
	GO_CILIARY_BASAL_BODY_PLASMA_MEMBRANE_DOCKING	95	0.494489	1.47558	0.0238095	1	1	24681	tags=81%, list=44%, signal=46%	TUBB4A/NINL/NEK2/RPGRIP1L/PLK4/CEP83/CENPJ/KIF24/CEP72/HAUS7/PLK1/HAUS6/CEP78/NPHP4/RAB3IP/CEP76/CEP152/HAUS8/FGFR1OP/CEP135/CEP97/CDK1/TMEM67/HAUS5/NDE1/MKS1/HAUS3/CEP290/ALMS1/FBF1/CEP162/ODF2/CNTRL/PCNT/TMEM216/HAUS1/IQCB1/SFI1/CEP192/SCLT1/NEDD1/CEP131/CDK5RAP2/CCP110/CEP250/CEP89/AHI1/CEP41/B9D1/CEP57/CKAP5/CEP70/B9D2/TUBG1/CSNK1E/OFD1/CLASP1/CEP63/AKAP9/NPHP1/TUBB/MARK4/HAUS2/TCTN1/DCTN1/YW…
	GO_DNA_HELICASE_ACTIVITY	73	0.56755	1.63061	0.0238095	1	1	19924	tags=70%, list=35%, signal=45%	DDX11L8/DDX12P/GINS4/POLQ/CHD5/DSCC1/DQX1/ERCC6L/DNA2/CDC45/TWNK/PIF1/BLM/CHTF18/CHD7/RAD54B/RECQL4/GINS2/RFC3/DDX11/GINS1/BRIP1/RAD51/MCM2/MRE11/RFC5/RFC4/RUVBL1/MCM8/MCM4/MCM7/WRN/CHD6/ERCC2/MCM5/MCM3/MCM9/CHD1L/DHX36/IGHMBP2/HELB/RUVBL2/RTEL1/MCM6/HFM1/RAD54L2/SMARCAD1/DHX9/ERCC3/SUPV3L1/RFC2
	GO_DNA_TEMPLATED_TRANSCRIPTION_TERMINATION	75	0.530093	1.53052	0.0238095	1	1	23474	tags=88%, list=42%, signal=52%	GTF2H2/TTF2/TAF1A/CD3EAP/SMN2/SMN1/POLR1B/POLR1A/POLR3K/ZNF473/GTF2H4/MTERF1/TAF1C/GTF2H3/MAZ/ERCC2/CSTF3/ZNRD1/SNRPF/POLR1C/CPSF4/CPSF3/PRMT5/SCAF4/TAF1B/CPSF1/CSTF2/TTF1/NUDT21/MTERF2/TAF1D/POLR2K/FIP1L1/CSTF2T/POLR1E/DHX9/SNRPE/ERCC3/TBP/SNRPG/CPSF7/CSTF1/PABPN1/UBTF/POLR2H/NCBP1/POLR2F/WDR33/SLBP/SNRPD3/MNAT1/NCBP2/GTF2H5/SCAF8/TWISTNB/POLR2A/PAPOLA/CLP1/MED18/PCF11/XRN2/SNRPB/CDK7/CPSF2/SSU7…
	GO_MITOCHONDRIAL_RESPIRATORY_CHAIN_COMPLEX_ASSEMBLY	95	0.506192	1.5105	0.0238095	1	1	26051	tags=80%, list=46%, signal=43%	SDHAF3/NDUFAF6/SLC25A33/BCS1L/NDUFAF4/FASTKD3/TFAM/COX20/LYRM7/TIMM21/UQCC1/NUBPL/FOXRED1/NDUFA7/COA1/TAZ/DMAC1/COX19/COA5/NDUFAF7/SAMM50/NDUFB9/NDUFAF5/UQCC3/SDHAF4/IMMP2L/COX18/NDUFAB1/DMAC2/ACAD9/COA4/NDUFA5/NDUFB10/SDHAF1/NDUFA9/NDUFS1/UQCRB/NDUFAF2/NDUFV3/UQCR10/NDUFAF8/COX16/NDUFB4/NDUFS2/SCO1/NDUFA6/NDUFB5/NDUFA10/NDUFA8/TTC19/ECSIT/COA3/PET100/TIMMDC1/PET117/NDUFB11/NDUFS5/NDUFV1/UQCC2/CO…
	GO_REGULATION_OF_MRNA_SPLICING_VIA_SPLICEOSOME	102	0.520705	1.56545	0.0238095	1	1	6316	tags=9%, list=11%, signal=8%	RBMY1F/MYOD1/RBMY1A1/CELF3/CELF4/HMX2/CELF5/KHDRBS2/SRRM4
	GO_RIBOSOMAL_LARGE_SUBUNIT_BIOGENESIS	68	0.557837	1.58014	0.0238095	1	1	24855	tags=99%, list=44%, signal=55%	RPL3L/RPL10L/LTO1/NLE1/WDR12/MDN1/NOL9/DDX28/PPAN/BRIX1/NOP16/URB1/NIP7/ZNHIT6/RRS1/BOP1/NOC2L/NOP2/WDR74/MRTO4/RSL1D1/PES1/DDX18/SURF6/NVL/RPL7L1/LAS1L/MRPL1/RPLP0P6/HEATR3/GTPBP4/SDAD1/RPF2/EBNA1BP2/ZNHIT3/NHP2/SNU13/PAK1IP1/RSL24D1/MRPL11/NPM1/RPL6/RPL7/RPL14/DHX30/NOP53/RPL5/RPL12/FASTKD2/RPLP0/RPL23A/RPL35A/RPL7A/RPL3/MRPL20/RPL38/RPL11/RPL35/RPL24/RPL10A/RPL10/RPL26L1/MALSU1/EIF6/FTSJ3/RPL2…
	GO_CELLULAR_RESPONSE_TO_BIOTIC_STIMULUS	241	-0.48091	-1.42058	0.0243902	1	1	17928	tags=41%, list=32%, signal=28%	IL18/CX3CR1/CMPK2/CD68/SERPINE1/TREM2/CD14/LDOC1/NOS3/TLR2/TNFAIP3/CXCL10/NOS2/PLSCR4/CARD16/ICAM1/PTAFR/HCK/CX3CL1/CD86/CCL3/CXCL13/TLR6/CCL5/LCN2/IRF8/CXCL9/IL36B/CLEC7A/SPON2/CXCL11/CD274/HAVCR2/AXL/IL36RN/LBP/CD36/NUGGC/NOD2/TLR4/TBXA2R/CCL2/AICDA/IL24/TNF/LY96/STAP1/CD80/EDNRB/CXCL6/MIR105-1/KLRC4-KLRK1/PPBP/HAMP/CD6/CD180/LY86/PPARGC1A/MEF2C/IL36A/TLR1/CCR5/BTK/SCIMP/LILRB1/FCGR2B/PTPN22/PD…
	GO_CONDENSED_NUCLEAR_CHROMOSOME	99	0.547622	1.6376	0.0243902	1	1	17123	tags=58%, list=30%, signal=40%	FAM9A/SYCP1/FAM9B/CCDC155/C14orf39/FKBP6/HORMAD2/MEI4/FAM9C/SYCE1/HORMAD1/DMC1/SMC1B/CDX2/SYCP2L/MSH4/RNF212/SYCE2/NUF2/BLM/SGO1/BUB1B/NCAPH/NEK2/BRCA2/RAD21L1/CENPK/BUB1/PLK1/CENPO/BRCA1/RAD51/CENPA/RNF212B/AURKB/RAD9B/INCENP/CHEK1/SS18L1/KMT5C/NCAPD3/MIS18BP1/AURKA/NCAPD2/RRS1/SUV39H1/NDC80/CCNB1/STAG3/RSPH1/NOL6/LRPPRC/SMC3/TOPBP1/SYCE1L/RCC1/CCNB1IP1
	GO_NEURON_FATE_COMMITMENT	67	0.62773	1.7626	0.0243902	1	1	9234	tags=46%, list=16%, signal=39%	LHX3/DBX1/GSX2/PAX7/ATOH1/POU3F2/FEV/FEZF2/GBX1/FOXN4/NKX2-1/PTF1A/TLX3/OLIG1/MYT1L/OLIG2/NKX2-2/DLX1/OLIG3/ASCL1/ISL1/DMRTA2/DLX2/POU4F1/NKX6-1/SOX1/BCL11B/SHH/WNT1/FOXG1/EPOP
	GO_REGULATION_OF_CHROMOSOME_SEGREGATION	103	0.458861	1.3931	0.0243902	1	1	21703	tags=67%, list=38%, signal=41%	MOS/KIF2B/MAGEA5/HORMAD1/MAPK15/MAGEA10-MAGEA5/MAD2L1/ESPL1/TTK/GEN1/BUB1B/CENPF/NEK2/TRIP13/BUB1/CENPE/CDT1/PLK1/SPDL1/SPAG5/USP44/DDX11/KNSTRN/FBXO5/KIF2C/ANAPC1/XRCC3/RAD18/AURKB/SLF1/CDCA5/RMI2/CDC6/DLGAP5/MKI67/RACGAP1/ECT2/MAD2L2/AXIN2/CDC20/NDC80/CCNB1/PTTG1/SMC6/RCC2/TTL/FEN1/TACC3/PCID2/RAD21/CDK5RAP2/SFPQ/CTCF/ANAPC15/BUB3/CSNK2A2/PUM2/CSNK2A1/TPR/PUM1/NAA10/PTTG2/ANAPC5/ZNF207/NIPBL/NS…
	GO_CELL_FATE_SPECIFICATION	98	0.519031	1.54201	0.025	1	1	8633	tags=30%, list=15%, signal=25%	PAX2/LHX3/DBX1/GSX2/WNT3A/TBXT/ATOH1/POU3F2/FEV/FOXA2/TBX22/TLX3/MYT1L/OLIG2/MYL2/PRDM14/NKX2-2/SOX2/OLIG3/ASCL1/ISL1/TBX10/DMRTA2/POU4F1/TBX1/NKX6-1/SOX1/SHH/SIX2
	GO_CHROMOSOME_LOCALIZATION	76	0.522069	1.50241	0.025	1	1	18360	tags=51%, list=32%, signal=35%	SPO11/CCDC155/KIF2B/FMN2/MEIOC/KIF18A/NUF2/KIF14/CENPF/PSRC1/RAD21L1/MAJIN/CENPE/CDT1/SPDL1/CDCA8/SPAG5/KIF2C/TERB2/CDCA5/DLGAP5/KIFC1/KIF22/SEH1L/KATNB1/NDE1/RRS1/NDC80/CHMP4C/CCNB1/SPICE1/PINX1/TTL/CENPQ/FAM83D/TERF1/TERB1/NUP62/CHAMP1
	GO_CATALYTIC_STEP_2_SPLICEOSOME	86	0.529842	1.52104	0.025641	1	1	24941	tags=91%, list=44%, signal=51%	U2AF1/DHX35/SNRPD1/SNRPA1/SF3B3/SNRPF/MAGOHB/MAGOH/PNN/SNRNP40/RBMX/SRRM1/SF3A2/LSM7/HNRNPR/SRRM2/PABPC1/SNRPE/CWC22/SNRNP200/SNRPG/SYNCRIP/PRPF19/GPATCH1/RBM8A/LSM3/ZCCHC8/SF3A1/EFTUD2/DHX38/CACTIN/HNRNPA3/SRSF1/HNRNPA1/AQR/MTREX/TFIP11/SF3A3/PPIE/SNRPD3/ESS2/HNRNPC/CDC5L/SYF2/HNRNPA2B1/PPIL1/CDC40/SNRPD2/HNRNPM/WDR83/PRPF4B/HNRNPF/HNRNPU/ALYREF/CWC27/PPWD1/HNRNPK/CRNKL1/HNRNPH1/ISY1/DHX8/BUD31/…
	GO_CHROMATIN_DNA_BINDING	106	0.460677	1.40036	0.025641	1	1	5253	tags=10%, list=9%, signal=9%	MYOD1/PRDM13/ATOH1/VAX1/MYOG/FEZF2/INSM1/PRDM12/PRDM7/PRDM14/PRDM9
	GO_MEIOTIC_CHROMOSOME_SEGREGATION	90	0.549629	1.60519	0.025641	1	1	14748	tags=51%, list=26%, signal=38%	SYCP1/MOS/SPO11/TEX15/CCDC155/MEIOB/C14orf39/HORMAD2/MEI4/MAEL/PRDM9/SYCE1/HORMAD1/FMN2/MEIOC/DMC1/MAPK15/MSH4/EME1/RNF212/SYCE2/MCMDC2/ESPL1/NUF2/TTK/SGO1/BUB1B/NCAPH/FANCD2/RAD21L1/TRIP13/BUB1/MAJIN/PLK1/SGO2/CENPS/BRIP1/TERB2/TOP2A/RNF212B/RMI1/SMC2/EME2/MRE11/SLX4/NDC1
	GO_MITOCHONDRIAL_TRANSLATIONAL_TERMINATION	89	0.536048	1.56235	0.025641	1	1	24701	tags=84%, list=44%, signal=48%	MRRF/PTCD3/MRPS25/MRPL42/MRPL38/MRPL53/MRPS17/MRPS28/MRPS2/MRPL50/MRPL48/MRPL16/MRPS30/MRPL30/GFM2/MRPL13/MRPS12/MRPL19/MRPS33/MRPL35/MRPL32/MTRF1/MRPL1/MRPS27/MRPL45/MRPL9/MRPL4/MRPS9/MRPL2/MRPS34/MRPL3/MRPS24/MRPS21/ERAL1/MRPS23/MRPS26/MRPS5/MRPL37/MRPL39/MRPL21/MRPS35/MRPL24/MRPL28/MRPS22/DAP3/MRPL11/MRPL18/MRPL12/MRPL15/MRPL47/MRPL10/MRPL58/MRPL34/MRPL40/MRPS6/MRPL46/MRPS18B/MRPS14/MRPS31/MRP…
	GO_NCRNA_TRANSCRIPTION	107	0.467559	1.42434	0.025641	1	1	24461	tags=81%, list=43%, signal=46%	MYOD1/CELF3/ZC3H8/CD3EAP/POLR1B/TAF5/ELL3/RPAP2/DDX11/POU2F1/SNAPC4/CCNT2/GTF3C4/RPRD2/RPRD1A/TCOF1/INTS2/INTS8/NPM3/CCNT1/ICE2/GTF3C2/GTF3C5/NIFK/INTS7/GTF3C3/BRF1/GTF2E1/TAF1B/INTS13/POLR2D/MACROH2A2/INTS11/NOL11/POLR2K/CCNK/SRRT/INTS3/SMARCA4/POLR1E/TBP/TAF6/NCL/ICE1/POLR2B/MTOR/IPPK/SMARCB1/POLR2H/NCBP1/GTF2A1/PIH1D1/POLR2F/GTF3C1/INTS9/NCBP2/POLR2C/ZNF143/INTS14/RPRD1B/POLR2A/TAF8/GTF2B/NOP5…
	GO_ODORANT_BINDING	92	0.501047	1.4535	0.025641	1	1	3604	tags=27%, list=6%, signal=25%	OR5D16/OR5AL1/OR5L2/OR5D18/OR14A16/OR8H3/OR5AR1/OR9G4/OR14C36/OR5M1/OR8K5/OR5F1/OR8K1/OR5AK3P/OR8J3/OR5B3/OR5G3/OR5D14/OR5M10/OR8H1/OR5M3/OR5A2/OR9I1/OR14I1/OR6B2
	GO_ORGANELLAR_RIBOSOME	87	0.541516	1.56151	0.025641	1	1	24701	tags=87%, list=44%, signal=49%	MTG1/MRPL42/MRPL38/MRPL53/MRPS17/MRPS28/MRPS2/MRPL50/MRPL48/MRPL16/MRPS30/MRPL30/NSUN3/NDUFA7/MRPL13/MRPS12/MRPL19/MRPS33/MRPL35/MRPL32/MRPS27/MRPL45/MRPL9/MRPL4/MRPS9/C12orf65/MRPL2/MRPS34/MRPL3/NSUN4/MRPS24/MRPS21/MTG2/MRPS26/MRPS5/MRPL37/MRPL39/MRPL21/MRPS35/MRPL24/MRPL28/MRPS22/DAP3/NDUFAB1/MRPL11/MRPL18/MRPL12/MRPL15/MRPL47/MRPL10/MRPL58/MRPL34/MRPL40/MRPS6/MRPL46/MRPS18B/MRPS14/MRPS31/MRPL5…
	GO_PRERIBOSOME	77	0.566529	1.62081	0.025641	1	1	22057	tags=84%, list=39%, signal=52%	FBLL1/FP565260.1/RRP7BP/WDR3/WDR12/UTP25/UTP23/DCAF13/HEATR1/RRP15/RRP1B/PPAN/KRR1/NIP7/MPHOSPH10/RRS1/UTP4/BOP1/UTP20/NOB1/NOC2L/PDCD11/WDR36/RIOK1/BYSL/NOL6/WDR74/NOP56/MRTO4/RSL1D1/UTP14A/RRP1/LTV1/PES1/TBL3/MAK16/KRI1/NOP58/ZNF593/NOL10/FBL/NOP14/FBXW9/LAS1L/MRPL1/RRP9/IMP4/UTP6/RPS7/TSR1/EBNA1BP2/NGDN/SRFBP1/EMG1/RPF1/BMS1/SNU13/IMP3/FCF1/UTP11/BTRC/NOC4L/UTP18/RIOK2/RRP7A
	GO_PROTEIN_LOCALIZATION_TO_CHROMOSOME	83	0.502475	1.42165	0.025641	1	1	23521	tags=83%, list=42%, signal=49%	SPO11/TERT/MTBP/HASPIN/TTK/ESCO2/BRCA2/KNL1/CDT1/PLK1/SPDL1/CENPA/AURKB/SLF1/CDCA5/EZH2/DKC1/CDK1/MCM8/MSH2/NDC80/LRWD1/SGF29/PINX1/MCM9/RCC2/CENPQ/CCT2/TERF1/CARM1/GNL3L/RUVBL2/MAU2/RAD21/CHAMP1/MACROH2A2/CCT5/TERF2/ATR/CTCF/GNL3/MRNIP/BUB3/ACD/WRAP53/CCT3/PPHLN1/CCT8/TCP1/SPIDR/CCT7/CCT6A/POT1/PIH1D1/CCT4/RPA1/BOD1/NIPBL/RB1/SETD2/TNKS/RPA2/TRAPPC12/MACROH2A1/TERF2IP/NABP2/XRCC5/MIS12/TNKS2
	GO_SPINAL_CORD_DEVELOPMENT	107	0.469826	1.43124	0.025641	1	1	8907	tags=25%, list=16%, signal=21%	UNCX/LHX3/DBX1/GSX2/PAX7/WNT3A/ACTL6B/GBX1/FOXN4/DCC/PHOX2A/OLIG2/RFX4/ZIC1/NKX2-2/OLIG3/ASCL1/ISL1/RELN/DAB1/DRGX/NKX6-1/SOX1/SHH/VSTM5/WNT1/DRAXIN
	GO_TRANSLATIONAL_TERMINATION	105	0.46753	1.41792	0.025641	1	1	24736	tags=81%, list=44%, signal=46%	MRRF/PTCD3/MRPS25/MRPL42/MRPL38/MRPL53/ABCE1/MRPS17/MRPS28/MRPS2/MRPL50/MRPL48/MRPL16/GLE1/MRPS30/MRPL30/GFM2/MRPL13/MRPS12/MRPL19/MRPS33/MRPL35/MRPL32/MTRF1/MRPL1/MRPS27/MRPL45/MRPL9/MRPL4/MRPS9/C12orf65/JMJD4/MRPL2/MRPS34/MRPL3/MRPS24/MRPS21/GSPT1/ERAL1/MRPS23/MRPS26/MRPS5/MRPL37/MRPL39/MRPL21/MRPS35/MRPL24/MRPL28/MRPS22/DAP3/MRPL11/MRPL18/MRPL12/UPF1/MRPL15/OGFOD1/MRPL47/MRPL10/MRPL58/MRPL34/M…
	GO_TRNA_MODIFICATION	86	0.552734	1.58676	0.025641	1	1	24169	tags=86%, list=43%, signal=49%	ADAT2/PUS7/CTU1/CDKAL1/METTL8/TRMT13/GTPBP3/BCDIN3D/TRUB1/DUS4L/ANKRD16/TARBP1/QTRT2/TRMT10A/DUS2/TRMU/OSGEPL1/THUMPD2/PUS1/LCMT2/TRMT61B/TRMT1/AARS2/TRMT11/MOCS3/CTU2/METTL1/NSUN6/TRMT5/NAT10/METTL2B/ADAT3/TRIT1/TRMT10B/DUS3L/SSB/METTL6/NSUN3/QTRT1/WDR4/TRMT10C/MTFMT/TPRKB/PUS10/PUSL1/METTL2A/ELP2/NSUN2/THUMPD1/DUS1L/ELP1/OSGEP/TRMT6/TRMT12/TYW3/CDK5RAP1/TRMT61A/PRORP/SEPHS2/THUMPD3/SEPHS1/KTI12…
	GO_ALTERNATIVE_MRNA_SPLICING_VIA_SPLICEOSOME	78	0.553013	1.56478	0.0263158	1	1	6316	tags=9%, list=11%, signal=8%	RBMY1F/MYOD1/RBMY1A1/CELF3/CELF4/CELF5/SRRM4
	GO_NEGATIVE_REGULATION_OF_EPITHELIAL_CELL_PROLIFERATION	153	-0.507052	-1.42527	0.0266667	1	1	4559	tags=29%, list=8%, signal=27%	MIR181B1/IL26/FLT1/THBS1/CD109/NUPR1/MIR342/ACVRL1/MIR126/SERPINF1/NLRC3/NGFR/SULF1/WFDC1/CCL2/KLF9/TNF/MIR193A/SFRP2/MIR98/SCG2/LIMS2/MEF2C/MIR15B/SFRP1/MIR181B2/MIR494/RGN/GDF5/MIR361/MIR222/MIR2355/MIR16-2/GDF2/MIR132/MIR30B/MIR129-2/TNMD/MIR495/MIR30E/MIR16-1/MIR133B/MIR329-2/MIR329-1
	GO_CONDENSED_CHROMOSOME_CENTROMERIC_REGION	118	0.497805	1.54113	0.027027	1	1	22023	tags=77%, list=39%, signal=47%	KIF2B/BOD1L2/SYCP2L/CENPV/MAD2L1/ERCC6L/NUF2/SGO1/BUB1B/CENPF/NEK2/CENPK/HJURP/KNL1/BUB1/CENPE/CDT1/PLK1/SKA1/CENPO/SPDL1/SGO2/CENPS/SKA3/DYNC1I1/CENPH/SPAG5/KNSTRN/SPC25/KIF2C/KNTC1/NCAPG/CENPA/AURKB/INCENP/CENPM/SS18L1/ZWILCH/ITGB3BP/BIRC5/KMT5C/SPC24/NCAPD3/ZNF276/CENPW/MIS18BP1/NUP107/SEH1L/PHF6/AURKA/NCAPD2/NDE1/AHCTF1/ORC2/CENPN/CENPU/ZWINT/NDC80/CCNB1/LRWD1/PINX1/CENPT/NUP37/SPOUT1/SMC1A/C…
	GO_MEIOSIS_I_CELL_CYCLE_PROCESS	118	0.544167	1.68466	0.027027	1	1	14748	tags=48%, list=26%, signal=36%	SYCP1/DNMT3L/SPO11/TEX15/CCDC155/MEIOB/C14orf39/DDX4/TEX19/MEI4/PIWIL2/PRDM7/MAEL/PRDM9/TDRD9/SYCE1/HORMAD1/DMRTC2/FMN2/MEIOC/DMC1/BRDT/MAPK15/WEE2/MSH4/EME1/RNF212/SYCE2/RAD54L/DMRT1/MSH5/MND1/MCMDC2/ESPL1/MOV10L1/CDC25C/PSMC3IP/RAD54B/BRCA2/FANCD2/RAD21L1/TRIP13/MAJIN/PLK1/CDC25A/CENPS/FBXO5/BRIP1/TERB2/RAD51/TOP2A/RNF212B/RMI1/EME2/MRE11/SLX4/NDC1
	GO_REGULATION_OF_TELOMERE_MAINTENANCE	81	0.497604	1.40074	0.027027	1	1	23521	tags=77%, list=42%, signal=45%	MAPK15/SLX1A/PIF1/NEK2/SLX1B/AURKB/DKC1/MRE11/SLX4/MAPKAPK5/NAF1/PARP1/ERCC4/MYC/PINX1/SMG1/NAT10/TENT4B/DHX36/CCT2/USP7/TERF1/GNL3L/RTEL1/CCT5/TERF2/ATR/PARN/EXOSC10/GNL3/ACD/CCT3/HNRNPD/CCT8/TCP1/CCT7/HNRNPA1/SRC/HMBOX1/SMG7/CCT6A/POT1/YLPM1/CCT4/NBN/HNRNPC/XRCC1/HNRNPA2B1/UPF1/HNRNPU/MAP2K7/RAD50/PNKP/TNKS/PPP1R10/MAP3K4/SMG5/TERF2IP/SIRT6/NABP2/XRCC5/TNKS2
	GO_REGULATION_OF_TRANSLATIONAL_INITIATION	79	0.554219	1.56289	0.027027	1	1	3774	tags=5%, list=7%, signal=5%	DAZ3/DAZ4/DAZ2/DAZ1
	GO_RNA_METHYLATION	79	0.546342	1.54068	0.027027	1	1	24714	tags=89%, list=44%, signal=50%	FBLL1/METTL8/TRMT13/GTPBP3/BCDIN3D/TFB2M/TARBP1/TRMT10A/METTL3/MRM1/THUMPD2/TGS1/LCMT2/TRMT61B/TRMT1/NOP2/TRMT11/METTL1/NSUN6/TRMT5/METTL2B/HENMT1/TFB1M/NSUN5/TRMT10B/METTL6/NSUN3/WDR4/TRMT10C/FBL/TRMT2A/ZCCHC4/METTL2A/MRM3/METTL16/NSUN2/RRNAD1/BUD23/NSUN4/RBM15/CBLL1/EMG1/FDXACB1/METTL15/VIRMA/TRMT6/TRMT12/TYW3/MEPCE/RNMT/TRMT61A/DIMT1/MRM2/PRORP/RBM15B/THUMPD3/MTO1/THADA/TRMT2B/PCIF1/MTERF4/HSD…
	GO_DNA_DEPENDENT_ATPASE_ACTIVITY	109	0.550851	1.65011	0.0277778	1	1	19631	tags=63%, list=35%, signal=41%	DDX11L8/DMC1/GTF2H2/MSH4/DDX12P/XRCC2/GINS4/POLQ/CHD5/RAD54L/MSH5/DSCC1/DQX1/TTF2/ERCC6L/ZRANB3/DNA2/CDC45/TWNK/PIF1/BLM/CHTF18/CHD7/RAD54B/RECQL4/GINS2/RFC3/DDX11/GINS1/BRIP1/RAD51/TOP2A/XRCC3/MCM2/MRE11/RFC5/RFC4/RUVBL1/MCM8/MSH2/GTF2H4/MCM4/MCM7/RAD51D/WRN/CHD6/GTF2H3/ERCC2/MCM5/MCM3/MSH6/MCM9/CHD1L/RBBP4/HLTF/DHX36/IGHMBP2/HELB/RUVBL2/RTEL1/MCM6/HFM1/RAD54L2/SMARCA4/SMARCAD1/DHX9/ERCC3/TOP2B/…
	GO_LARGE_RIBOSOMAL_SUBUNIT	117	0.479158	1.47839	0.0277778	1	1	24833	tags=90%, list=44%, signal=50%	RPL3L/RPL10L/RPL39L/MRPL42/MRPL38/MRPL53/MRPL50/MRPL48/MRPL16/MRPS30/MRPL30/NSUN3/MRPL13/RPL7L1/MRPL19/MRPL35/MRPL32/MRPL1/RPLP0P6/MRPL45/MRPL9/MRPL4/C12orf65/RPL36A/MRPL2/MRPL3/NSUN4/RPL17/RPL22/RPL30/RPL39/MRPL37/MRPL39/MRPL21/MRPL24/MRPL28/RPL18/NDUFAB1/RSL24D1/MRPL11/MRPL18/NPM1/RPL6/MRPL12/MRPL15/MRPL47/RPL7/RPL23/RPL18A/RPL14/RPL32/RPL37/RPL19/MRPL10/RPL5/RPL8/MRPL58/MRPL34/RPL4/MRPL40/MRPL…
	GO_LIMBIC_SYSTEM_DEVELOPMENT	109	0.475901	1.42559	0.0277778	1	1	6886	tags=17%, list=12%, signal=15%	NEUROD6/NKX2-6/SLC32A1/HTR5A/NEUROD1/WNT3A/POU3F2/SOX3/FEZF2/NKX2-1/KCNA1/DLX1/RELN/PROP1/CDK5R2/DAB1/NR2E1/OTP/DLX2
	GO_NEUROTRANSMITTER_RECEPTOR_ACTIVITY	116	0.478956	1.46344	0.0277778	1	1	7651	tags=29%, list=14%, signal=25%	OR10J5/GABRA1/OR10H3/OR5T1/HTR5A/OR10H5/CHRND/GABRG3/HTR1E/HTR1A/OR5T2/HRH3/OR11H4/OR56A1/GABRA5/HTR3D/GRIN2A/OPRM1/GRM5/GABRA6/HTR2C/CHRNB2/CHRNA4/OR11H7/GABRA2/GABRR1/GABRG2/HTR6/GLRA3/GRIN2C/GRIN1/GRIA4/HTR3C/DRD3
	GO_TRANSLATION_REGULATOR_ACTIVITY_NUCLEIC_ACID_BINDING	109	0.479195	1.43546	0.0277778	1	1	4030	tags=6%, list=7%, signal=5%	DAZ3/DAZ4/DAZ2/CELF4/DAZ1/EIF4E1B
	GO_DNA_GEOMETRIC_CHANGE	114	0.5152	1.56952	0.0285714	1	1	24344	tags=80%, list=43%, signal=46%	DDX11L8/GTF2H2/DDX12P/GINS4/POLQ/CHD5/RAD54L/DSCC1/DQX1/ERCC6L/ZRANB3/DNA2/CDC45/TWNK/PIF1/BLM/CHTF18/CHD7/RAD54B/RECQL4/GINS2/RFC3/DDX11/GINS1/BRIP1/RAD51/TOP2A/MCM2/MRE11/RFC5/RFC4/RUVBL1/MCM8/GTF2H4/MTERF1/MCM4/MCM7/HMGB2/WRN/CHD6/GTF2H3/PARP1/HMGB3/ERCC2/MCM5/MCM3/MCM9/CHD1L/DHX36/IGHMBP2/HELB/RUVBL2/RTEL1/MCM6/HFM1/RAD54L2/SMARCAD1/DHX9/ERCC3/SUPV3L1/HMGB1/RFC2/HMGA1/POT1/ERCC8/MNAT1/NBN/SSB…
	GO_MRNA_EXPORT_FROM_NUCLEUS	111	0.520891	1.56979	0.0285714	1	1	23739	tags=86%, list=42%, signal=50%	NXF2B/DDX25/C12orf50/U2AF1/NUP210/NUP35/NUP93/NDC1/THOC5/POM121/NXF5/NUP107/SEH1L/NUP155/UPF3B/DDX39B/NUP205/RNPS1/RAE1/POM121C/SMG1/THOC3/NUP153/THOC1/MAGOHB/NUP37/NUP188/CPSF4/THOC2/THOC6/PCID2/GLE1/CPSF3/NUP42/NUP62/AAAS/CPSF1/ENY2/POLR2D/MAGOH/SRRM1/SRSF11/NUP133/FIP1L1/SRSF6/NUP85/SRSF2/SRSF7/NUP160/DDX39A/NUP88/NUP214/RBM8A/AKAP8L/U2AF2/EIF4E/CHTOP/DDX19A/PABPN1/MCM3AP/NUP43/DHX38/NUP54/CAS…
	GO_NUCLEOTIDE_EXCISION_REPAIR	110	0.483313	1.45053	0.0285714	1	1	25058	tags=79%, list=44%, signal=44%	CETN1/GTF2H2/BRCA2/NEIL3/RAD52/RFC3/BRIP1/POLD1/LIG3/RFC5/LIG1/SLX4/POLE/USP45/RFC4/FANCC/NTHL1/GTF2H4/FAN1/GTF2H3/PARP1/ERCC2/ERCC4/CHD1L/GTF2H2C/POLD2/USP7/POLR2D/POLR2K/NEIL1/ERCC3/COPS5/ZNF830/ATXN3/OGG1/RPA3/COPS7B/PRPF19/BIVM/RFC2/POLR2B/TCEA1/POLD3/AQR/POLR2H/POLR2F/PPIE/EP300/ERCC8/MNAT1/RAD23A/HMGN1/XRCC1/RPA1/POLR2C/GTF2H5/PCNA/POLR2A/POLL/PNKP/MMS19/CUL4A/RPA2/UVSSA/ISY1/RPS27A/CDK7/PO…
	GO_POSITIVE_REGULATION_OF_B_CELL_ACTIVATION	137	-0.511015	-1.39003	0.0285714	1	1	17043	tags=57%, list=30%, signal=40%	IGHA1/IGHG2/IGHG4/IGLC3/IGHV1-58/IGHG3/IGHE/IGHV4-31/IGHV5-51/IGHV1-18/IGHV1-24/IGHV3-73/IL21/TRDC/IGHV3-64/IGHV3-20/NFATC2/IGHV3-23/IGHA2/IGHV3-21/SASH3/INPP5D/IGHV3-15/IGHV4-59/IGHV4-39/CD27/NOD2/IGHV3-30/TLR4/IGHM/IGHV3-33/IGHV4-28/PTPRC/IGLL5/CD38/IGHV3-11/TNFRSF4/IGHV6-1/IGHV3-49/IGHV3-13/IGHV1-69D/BST1/TBX21/IGHV3-43/IGHV4-34/NCKAP1L/IGHV3-66/GPR183/MEF2C/IGHV2-5/IGHV3-48/IGHV3-74/IGHV1-69/…
	GO_TRNA_PROCESSING	128	0.550076	1.71953	0.0285714	1	1	24169	tags=86%, list=43%, signal=49%	ADAT2/TSEN2/PUS7/POP1/CTU1/CDKAL1/METTL8/TRMT13/GTPBP3/BCDIN3D/TRUB1/DUS4L/ANKRD16/TARBP1/POLR3K/QTRT2/TRMT10A/DUS2/PTCD1/TRMU/OSGEPL1/RPP25/RPP40/THUMPD2/PUS1/LCMT2/TRMT61B/TRMT1/AARS2/TRMT11/MOCS3/CTU2/METTL1/NSUN6/TRMT5/NAT10/METTL2B/ADAT3/LSM6/TRIT1/CPSF4/TRMT10B/DUS3L/SSB/METTL6/NSUN3/QTRT1/TSEN54/WDR4/CPSF1/FAM98B/TRMT10C/MTFMT/CSTF2/RPP21/TPRKB/PUS10/POP7/RPUSD4/PUSL1/METTL2A/C2orf49/ELP2/…
	GO_MEMBRANE_INVAGINATION	130	-0.541762	-1.44613	0.0289855	1	1	18507	tags=64%, list=33%, signal=43%	IGHG1/GSN/ELMO1/IGKC/IGLC2/MFGE8/TREM2/RAB31/IGHA1/ARHGAP25/FCER1G/IGHG2/IGHG4/IGLC3/IGHV1-58/THBS1/IGHG3/AIF1/IGHE/IGHV4-31/IGHV5-51/IGHV1-18/IGHV1-24/IGHV3-73/CD300A/ITGB2/TRDC/IGHV3-64/GULP1/IGHV3-20/IGHV3-23/IGHA2/IGHV3-21/SYT11/IGHV3-15/IGHV4-59/IGHV4-39/CD36/IGHV3-30/IGHM/IGHV3-33/IGHV4-28/IGLL5/IGHV3-11/IGHV6-1/IGHV3-49/STAP1/C3/IGHV3-13/IGHV1-69D/BIN2/IGHV3-43/MSR1/ITGAM/IGHV4-34/NCKAP1L/…
	GO_CENTRIOLE	141	0.407001	1.28283	0.0294118	1	1	21639	tags=66%, list=38%, signal=41%	TCP10/CETN1/C10orf90/FTCD/AGBL4/MAPK15/CCDC78/PLA2G3/HAP1/SAXO2/WDR90/TEDC2/SASS6/DEUP1/CCNF/PLK4/CEP83/CENPJ/KIF24/PLK1/CEP78/STIL/SAXO1/CEP76/CEP152/CROCC/TCP10L/TOP2A/LRRCC1/WDR62/CCDC146/ODF2L/CEP128/FGFR1OP/MDM1/CEP135/WRAP73/RABL2B/CEP55/TSGA10/AURKA/CETN3/MKS1/FOPNL/CCSAP/POC5/CEP290/ALMS1/SPICE1/FBF1/CEP162/ODF2/HYLS1/CEP295/MPHOSPH9/PCNT/IQCB1/SFI1/KIAA0753/CEP104/CEP192/SCLT1/CFAP20/NUB…
	GO_CYTOKINE_BINDING	129	-0.528847	-1.40171	0.0294118	1	1	20459	tags=67%, list=36%, signal=43%	CD74/LTBP1/IL17F/IL6R/TGFBR2/GBP1/IL22RA2/TNFRSF1B/TGFBR3/ENG/NBL1/IL18BP/IL6ST/NRP1/LIFR/CX3CR1/CXCR4/OSMR/A2M/FZD4/IL2RB/NRROS/IL18R1/IL1RL1/THBS1/LEPR/CD109/IL2RG/IL3RA/ITGA4/CD4/IL1R1/IL1R2/CXCR2/CD93/ACVRL1/PRLR/PXDN/IL5RA/LRRC32/PDPN/VASN/IL36RN/NRP2/CD36/CCR9/CCR10/CSF1R/GREM2/CCR1/TGFB3/CXCR6/EBI3/CCRL2/GHR/IL13RA2/CCR8/IL12RB1/IL10RA/CCR5/ACKR1/CCR3/CXCR3/IL2RA/WFIKKN2/IL12B/COMP/GREM1/I…
	GO_NUCLEAR_TRANSCRIBED_MRNA_CATABOLIC_PROCESS_NONSENSE_MEDIATED_DECAY	120	0.491551	1.51758	0.0294118	1	1	25136	tags=90%, list=44%, signal=50%	DHX34/UPF3B/RNPS1/SMG1/MAGOHB/MAGOH/PARN/EXOSC10/RPS7/PABPC1/RPL36A/GSPT1/RBM8A/RPL17/EIF3E/RPL22/RPL30/RPL39/CASC3/RPS2/SMG7/NCBP1/RPS15A/SMG8/UPF3A/NCBP2/RPL18/PYM1/RPL6/UPF1/RPL7/RPL23/RPL18A/RPL14/RPL32/RPL37/RPL19/RPS16/RPS5/RPL5/RPL8/DCP1A/RPS8/RPS21/RPL4/RPS18/RPS19/RPS29/RPS26/RPL12/RPL28/RPLP0/PNRC2/RPS3/SMG9/SMG5/SECISBP2/RPS11/RPL13/RPL23A/RPSA/RPS27A/RPL41/RPL35A/RPL13A/RPL7A/RPL37A/R…
	GO_POSITIVE_REGULATION_OF_INFLAMMATORY_RESPONSE	143	-0.511656	-1.39283	0.0294118	1	1	17481	tags=47%, list=31%, signal=32%	OSMR/SERPINE1/GPRC5B/PLA2G7/TREM2/GPSM3/TNFSF11/FCER1G/NPY5R/IL15/TLR2/FABP4/MIR181B1/TLR10/IL1RL1/TAFA3/PLA2G2A/NUPR1/CX3CL1/IL33/CCL3/TLR6/C2CD4A/S100A12/IL21/MIR126/GBP5/CLEC7A/IDO1/TLR3/TGM2/LBP/NOD2/TLR4/TNF/PDE2A/STAP1/C3/TLR7/OSM/AGT/CD6/BTK/C2CD4B/LTA/LPL/CCN4/CCL24/MIR181B2/LILRA5/IL12B/IL17B/TNFSF4/CD28/CCL1/IL6/IL17A/PTGER3/LRRK2/AGTR1/NLRP10/NLRP12/FFAR3/CCR2/MIR128-1/MIR206/MIR128-2
	GO_REGULATION_OF_MRNA_PROCESSING	141	0.424069	1.33663	0.0294118	1	1	6316	tags=6%, list=11%, signal=6%	RBMY1F/MYOD1/RBMY1A1/CELF3/CELF4/HMX2/CELF5/KHDRBS2/SRRM4
	GO_TRANSLATION_REGULATOR_ACTIVITY	140	0.408689	1.29662	0.0294118	1	1	5315	tags=6%, list=9%, signal=5%	DAZ3/DAZ4/DAZ2/AIRE/CELF4/DAZ1/EIF4E1B/IGF2BP1
	GO_LYMPHOCYTE_MIGRATION	112	-0.533228	-1.4307	0.0298507	1	1	19469	tags=62%, list=34%, signal=40%	RIPK3/ADAM8/KLRK1/STK10/S100A7/PIK3CD/PADI2/PIK3CG/CCL27/XCL2/CCL26/ITGB7/DOCK8/CCL17/CXCL10/SPNS2/GAS6/CCL3L3/ECM1/AIF1/ICAM1/ITGA4/ADTRP/CD200R1/CX3CL1/CCL3/CXCL13/CCL5/CD200/CCL20/CCL22/CXCL11/CCL4/XG/SAA1/ZAP70/S1PR1/CCL2/SPN/ITGAL/RIPOR2/KLRC4-KLRK1/CCL18/TBX21/GPR183/CYP7B1/CH25H/GPR15/MYO1G/APOD/CXCR3/CCL11/CXCL12/CCL24/CCL21/JAM2/CCL19/CCL13/CCL8/CCL1/TNFSF14/CCL16/GCSAML/CCL25/CCR6/CCL7/…
	GO_CATALYTIC_ACTIVITY_ACTING_ON_A_TRNA	121	0.526941	1.62223	0.030303	1	1	24169	tags=82%, list=43%, signal=47%	TSEN2/MARS2/POP1/CDKAL1/METTL8/TRMT13/AARSD1/SARS2/BCDIN3D/PARS2/PRORSD1P/DUS4L/TARBP1/QTRT2/TRMT10A/EARS2/DUS2/DARS2/RPP25/RPP40/DTD2/THUMPD2/PUS1/NARS2/LCMT2/TARS2/QRSL1/TRMT61B/TRMT1/AARS2/WARS2/TRMT11/METTL1/NSUN6/PTRH1/TRMT5/METTL2B/FARSB/VARS2/TRIT1/TRMT10B/DUS3L/METTL6/NSUN3/QTRT1/TSEN54/WDR4/TRMT10C/MTFMT/GATB/RPP21/GATC/PUS10/POP7/LARS2/LRRC47/METTL2A/VARS1/FARSA/NSUN2/DUS1L/CARS2/RPP14/…
	GO_DNA_MODIFICATION	113	0.453064	1.36638	0.030303	1	1	15185	tags=28%, list=27%, signal=21%	CTCFL/DNMT3L/DPPA3/TDRD1/DNTT/DDX4/FKBP6/PIWIL2/ASZ1/PRDM14/MAEL/TDRD9/BEND3/H1-8/MORC1/DNMT3B/MOV10L1/TDRD12/PLD6/BRCA1/TDRD5/TET3/TET1/MUTYH/EXOSC5/EZH2/GRHL2/DNMT3A/MIS18A/PRMT7/ALKBH2/NTHL1
	GO_HISTONE_METHYLATION	138	0.455005	1.41477	0.030303	1	1	20792	tags=57%, list=37%, signal=36%	CTCFL/PRDM13/SMYD1/PAX7/DYDC1/EZHIP/PRMT8/PRDM12/PRDM7/PRDM14/PRDM9/DYDC2/DMRTC2/MYB/BEND3/CHD5/FBLL1/DNMT3B/KDM4D/SETD6/BRCA1/TET3/TET1/BCOR/EZH2/PAXIP1/NSD2/TTLL12/KMT5C/PRMT7/PRMT6/PAXBP1/PAGR1/JARID2/SETDB1/MTF2/DOT1L/AUTS2/SETD1A/MECOM/SUV39H1/MLLT6/KMT2D/RIF1/KMT2B/SETMAR/WDR5/SMYD3/PRMT1/SUV39H2/EHMT2/PRMT5/CARM1/WDR5B/CXXC1/DNMT1/SATB1/FBL/SETD5/MEN1/KDM1A/KDM3A/CTCF/ZNF335/EHMT1/NSD3/OGT…
	GO_METHYLTRANSFERASE_COMPLEX	113	0.468243	1.41216	0.030303	1	1	23767	tags=81%, list=42%, signal=47%	DNMT3L/DYDC1/DYDC2/EPOP/KDM4D/EZH2/TAF4/PAXIP1/ZNF507/WDR77/RUVBL1/METTL3/PAGR1/JARID2/HDAC2/MTF2/SETD1A/TRMT61B/KMT2D/TAF1/SNRPD1/CBX5/KMT2B/WDR5/RIOK1/TEX10/MGA/SNRPF/PRMT1/RBBP4/PELP1/POGZ/PRMT5/WDR5B/WDR4/RUVBL2/CXXC1/MEN1/KAT8/LAS1L/KANSL1/PRDM10/INO80C/HCFC1/E2F6/ZNF335/RNF2/NCOA6/SNRPE/ZNF513/TAF6/SNRPG/SUZ12/RBM15/CBLL1/SETD1B/KDM5C/CLNS1A/DPY30/VIRMA/KDM6A/TRMT6/RBBP5/SNRPD3/RNMT/TRMT61A…
	GO_NEUTROPHIL_MIGRATION	116	-0.561821	-1.50643	0.030303	1	1	18638	tags=65%, list=33%, signal=43%	PIK3CD/EDN3/CXCL1/CXCL8/PIK3CG/XCL2/CCL26/ITGA9/CCL17/TGFB2/FCER1G/EDN1/CXCL10/PECAM1/MPP1/CCL3L3/IL1R1/JAM3/CX3CL1/CXCR2/VAV1/PLA2G1B/CCL3/CXCL13/CCL5/S100A12/CCL20/CXCL9/ITGB2/CCL22/IL36B/CXCL11/ITGA1/CCL4/XG/IL36RN/SAA1/LBP/SLAMF8/DYSF/CCL2/C5AR1/CD177/CXCL6/RIPOR2/CCL18/BST1/THBS4/PPBP/C5AR2/NCKAP1L/IL36A/CCL11/C3AR1/SLIT2/PDE4B/CCL24/PF4V1/CXCL5/JAML/CCL21/CXCL2/CCL19/CXCL3/CCL13/CCL8/CCL1/C…
	GO_RECOMBINATIONAL_REPAIR	136	0.489402	1.52526	0.030303	1	1	22356	tags=71%, list=40%, signal=43%	TEX15/CCDC155/MEIOB/FIGNL2/DMC1/SLX1A/XRCC2/GINS4/POLQ/RAD54L/MCMDC2/RADX/TONSL/GEN1/CDC45/BLM/AUNIP/PARPBP/FANCB/RAD54B/BRCA2/RAD21L1/KDM4D/RAD51AP1/MMS22L/RAD52/BRCA1/RECQL4/CDC7/SLX1B/GINS2/FIGNL1/RAD51/XRCC3/RMI2/RMI1/CHEK1/MCM2/LIG3/MRE11/SLX4/RFWD3/MCM8/PALB2/POLN/MCM4/MAD2L2/MCM7/TIMELESS/RAD51D/WRN/FAN1/RIF1/RNF138/PARP1/MCM5/ERCC4/MCM3/MCM9/FEN1/SHLD1/UBQLN4/HELB/RTEL1/MCM6/RHNO1/SFPQ/KD…
	GO_REGULATION_OF_RNA_SPLICING	138	0.461193	1.43401	0.030303	1	1	7175	tags=8%, list=13%, signal=7%	RBMY1F/MYOD1/RBMY1A1/CELF3/CELF4/HMX2/AFF2/CELF5/KHDRBS2/SRRM4/BRDT
	GO_RNA_EXPORT_FROM_NUCLEUS	136	0.525619	1.63813	0.030303	1	1	24432	tags=90%, list=43%, signal=51%	NXF2B/DDX25/C12orf50/U2AF1/NUP210/NUP35/NUP93/NDC1/THOC5/POM121/NXF5/NUP107/SEH1L/NUP155/RRS1/UPF3B/CPSF6/DDX39B/NUP205/NOL6/RNPS1/RAE1/POM121C/ABCE1/SMG1/THOC3/NUP153/LTV1/THOC1/MAGOHB/NUP37/XPO5/NUP188/CPSF4/THOC2/THOC6/PCID2/GLE1/SSB/CPSF3/NUP42/NUP62/AAAS/CPSF1/ENY2/ZNF593/POLR2D/MAGOH/TSC1/XPOT/SRRM1/SRSF11/NUP133/FIP1L1/SRSF6/XPO1/DHX9/RBM26/NUP85/SRSF2/SRSF7/NUP160/SDAD1/DDX39A/NUP88/NUP21…
	GO_T_CELL_RECEPTOR_COMPLEX	125	-0.519945	-1.38317	0.030303	1	1	15963	tags=77%, list=28%, signal=55%	TRAV1-2/CD4/TRAV30/TRAV10/TRAV27/TRAV19/TRAC/TRBV13/TRBV10-2/TRDC/TRBJ2-2/CD3D/TRAV17/TRAV41/CD3E/TRGV2/TRAV22/TRAV24/TRBV12-4/TRAV16/ZAP70/TRAV12-2/TRBJ2-7/TRBJ2-4/TRAV29DV5/CD247/CD3G/CD6/TRBV28/TRBV4-1/TRAV13-1/TRBV2/TRBV5-6/TRGC2/TRAV14DV4/TRAV12-1/TRAV5/TRBV6-5/TRDV1/TRAV38-1/TRBV9/TRAV9-2/TRGV5/TRGV4/TRBV20-1/TRBV18/TRBV5-1/TRBV6-1/TRBV14/TRBV7-9/TRBV6-4/TRBV3-1/TRBV12-3/TRGV3/TRBV6-6/TRAV1…
	GO_UBIQUITIN_LIKE_PROTEIN_SPECIFIC_PROTEASE_ACTIVITY	123	-0.5261	-1.39735	0.030303	1	1	3191	tags=3%, list=6%, signal=3%	ATXN3L/USP17L10/USP17L3/USP17L6P
	GO_CELLULAR_RESPONSE_TO_AMMONIUM_ION	135	0.438249	1.35919	0.03125	1	1	7651	tags=20%, list=14%, signal=17%	OR10J5/GABRA1/OR10H3/ADCY8/OR5T1/HTR5A/OR10H5/HTR1E/HTR1A/OR5T2/HRH3/OR11H4/NSG2/OR56A1/HTR3D/OPRM1/HTR2C/CHRNB2/CHRNA4/SLC34A1/OR11H7/CALY/GABRG2/HTR6/KCNC2/HTR3C/DRD3
	GO_KINETOCHORE	135	0.490461	1.52112	0.03125	1	1	22562	tags=75%, list=40%, signal=45%	KIF2B/BOD1L2/MTBP/CENPV/MAD2L1/KIF18A/ERCC6L/NUF2/TTK/SGO1/BUB1B/CENPF/NEK2/CENPK/HJURP/KNL1/BUB1/CENPE/CDT1/PLK1/SKA1/CENPO/SPDL1/SGO2/CENPS/SKA3/DYNC1I1/CENPH/SPAG5/KNSTRN/SPC25/KIF2C/KNTC1/CENPA/AURKB/INCENP/CENPI/CENPM/SS18L1/ZWILCH/ITGB3BP/BIRC5/SPC24/ZNF276/KIF22/CENPW/MIS18BP1/NUP107/SEH1L/PHF6/NDE1/AHCTF1/ORC2/CENPN/CENPU/ZWINT/NDC80/CBX5/CCNB1/LRWD1/PINX1/CENPT/CENPQ/NUP37/SPOUT1/SMC1A/C…
	GO_MITOCHONDRIAL_TRANSLATION	137	0.539818	1.67605	0.03125	1	1	24701	tags=85%, list=44%, signal=48%	SARS2/MRRF/MTG1/PTCD3/MRPS25/EARS2/DARS2/MRPL42/MRPL38/MTERF3/MRPL53/FASTKD3/TARS2/QRSL1/TRUB2/AARS2/WARS2/LRPPRC/MRPS17/MRPS28/MRPS2/MRPL50/MTIF2/UQCC1/SHMT2/MRPL48/MRPL16/MRPS30/MRPL30/GFM2/C1QBP/NSUN3/NOA1/NDUFA7/MRPL13/MRPS12/RMND1/TRMT10C/MRPL19/TSFM/MRPS33/MRPL35/GATB/GATC/MRPL32/MTRF1/MRPL1/LARS2/MRPS27/MRPL45/RPUSD4/MRPL9/MRPL4/MRPS9/MRPL2/MRPS34/MRPL3/NSUN4/MRPS24/MRPS21/ERAL1/RPUSD3/MTG…
	GO_NEGATIVE_REGULATION_OF_LIPID_TRANSPORT	41	-0.654779	-1.46316	0.031746	1	1	139	tags=15%, list=0%, signal=15%	ITGB3/MIR30C2/MIR128-1/MIR301B/MIR128-2/MIR758
	GO_PHAGOCYTOSIS_RECOGNITION	77	-0.632488	-1.59464	0.031746	1	1	18048	tags=84%, list=32%, signal=58%	IGKC/IGLC2/MFGE8/IGHA1/IGHG2/IGHG4/IGLC3/IGHV1-58/IGHG3/IGHE/IGHV4-31/IGHV5-51/IGHV1-18/IGHV1-24/IGHV3-73/TRDC/IGHV3-64/IGHV3-20/CLEC7A/IGHV3-23/IGHA2/IGHV3-21/IGHV3-15/IGHV4-59/IGHV4-39/CD36/IGHV3-30/FCN3/IGHM/IGHV3-33/IGHV4-28/IGLL5/IGHV3-11/IGHV6-1/IGHV3-49/IGHV3-13/IGHV1-69D/IGHV3-43/IGHV4-34/IGHV3-66/IGHV2-5/IGHV3-48/IGHV3-74/IGHV1-69/IGLC7/IGHV3-7/IGHV2-70/IGHV3-38/IGHV4-4/IGHV4-61/IGHV1-3/…
	GO_POSITIVE_REGULATION_OF_MYOTUBE_DIFFERENTIATION	36	-0.653469	-1.42813	0.031746	1	1	428	tags=17%, list=1%, signal=17%	CCL8/LMOD3/TNFSF14/MIR133B/MIR1-1/MIR206
	GO_REGULATION_OF_AMYLOID_PRECURSOR_PROTEIN_CATABOLIC_PROCESS	36	-0.657072	-1.43601	0.031746	1	1	6288	tags=11%, list=11%, signal=10%	LRRTM3/IGF1/MIR107/MIR206
	GO_REGULATION_OF_NEUROINFLAMMATORY_RESPONSE	40	-0.62398	-1.38078	0.031746	1	1	16754	tags=60%, list=30%, signal=42%	SPHK1/MIR181B1/CD200R1L/TAFA3/NUPR1/CD200R1/CX3CL1/IL33/CCL3/CD200/MMP9/SYT11/MMP3/PTPRC/TNF/CST7/STAP1/MIR181B2/IL6/LRRK2/MIR128-1/IGF1/MIR206/MIR128-2
	GO_AMYLOID_BETA_FORMATION	35	-0.657742	-1.41103	0.0322581	1	1	6288	tags=9%, list=11%, signal=8%	LRRTM3/IGF1/MIR206
	GO_AMYLOID_PRECURSOR_PROTEIN_CATABOLIC_PROCESS	46	-0.64097	-1.46785	0.0322581	1	1	6288	tags=9%, list=11%, signal=8%	LRRTM3/IGF1/MIR107/MIR206
	GO_CYTOKINE_RECEPTOR_ACTIVITY	97	-0.546592	-1.44172	0.0322581	1	1	17887	tags=59%, list=32%, signal=40%	LIFR/CX3CR1/CXCR4/OSMR/FZD4/IL2RB/F3/IL18R1/GFRA1/IL1RL1/LEPR/IL2RG/IL3RA/CD4/IL1R1/IL1R2/CXCR2/PRLR/IL5RA/IL1RAPL2/CCR9/CCR10/CCR1/CXCR6/CSF2RB/EBI3/CCRL2/IL21R/GHR/IL13RA2/CCR8/IL12RB1/IL10RA/CCR5/CCR3/CXCR3/IL2RA/IL12B/CMKLR1/IL18RAP/IL7R/IL23R/CSF3R/CCR4/CSF2RA/ACKR4/CXCR5/GFRA2/GPR17/FLT3/XCR1/CXCR1/CCR6/ACKR2/CCR2/CRLF2/GFRA4
	GO_DNA_DEPENDENT_DNA_REPLICATION	146	0.434434	1.34942	0.0322581	1	1	21310	tags=71%, list=38%, signal=44%	TICRR/EME1/GINS4/POLQ/ORC6/ATAD5/ORC1/DSCC1/MCMDC2/TONSL/ZRANB3/DNA2/GEN1/CDC45/TWNK/BLM/GINS3/CHTF18/MCM10/BRCA2/DBF4B/E2F8/MMS22L/CHEK2/CDT1/DBF4/RECQL4/CENPS/POLE2/CDC7/GINS2/RFC3/E2F7/DDX11/GINS1/FBXO5/RAD51/WDHD1/TIPIN/POLD1/CDC6/DNAJA3/MCM2/EME2/LIG3/MRE11/RFC5/LIG1/POLE/RFC4/RFWD3/PRIM1/GMNN/CCNE2/POLN/MCM4/POLG2/MCM7/ORC2/TIMELESS/WRN/FANCM/SETMAR/RPAIN/POLA1/CCNE1/ORC4/MCM5/LRWD1/MCM3/MC…
	GO_POSITIVE_REGULATION_OF_HUMORAL_IMMUNE_RESPONSE	19	-0.72459	-1.4204	0.0327869	1	1	13495	tags=74%, list=24%, signal=56%	PTPRC/TNF/C3/KLK7/LTA/FCGR2B/C6/ACOD1/KLK5/FCER2/PGC/ZP4/MIR520E/MIR520B
	GO_MACROPHAGE_ACTIVATION	95	-0.553127	-1.4395	0.0333333	1	1	17543	tags=51%, list=31%, signal=35%	TYROBP/TREM2/TLR2/SPHK1/IFNG/IL1RL1/TAFA3/THBS1/AIF1/CX3CL1/IL33/CCL3/ADGRF5/TLR6/CD200/CD93/ITGB2/SYT11/HAVCR2/TLR3/LBP/SLC11A1/DYSF/TMEM106A/TLR4/C5AR1/PTPRC/TNF/CST7/STAP1/TLR7/ITGAM/TLR1/VSIG4/FCGR2B/RORA/IL13/CSF2/TLR8/IL6/FPR2/LRRK2/IL10/SPACA3/BPI/MIR128-1/LRFN5/MIR128-2
	GO_POSITIVE_REGULATION_OF_AMYLOID_PRECURSOR_PROTEIN_CATABOLIC_PROCESS	21	-0.715774	-1.42423	0.0333333	1	1	162	tags=10%, list=0%, signal=10%	LRRTM3/MIR206
	GO_SKIN_DEVELOPMENT	416	-0.420546	-1.29506	0.0337079	1	1	5373	tags=11%, list=10%, signal=10%	KRTAP9-7/KRTAP9-2/KRTAP1-1/KRTAP3-3/CDSN/KRTAP6-3/FGF10/KRTAP1-4/KRTAP21-1/KRTAP20-2/KRTAP4-6/KRTAP12-3/REG3A/KRT85/KRTAP4-4/KRTAP21-2/KRT25/KRTAP11-1/KRTAP19-2/KRTAP21-3/KRTAP4-2/KRTAP19-4/KRTAP4-9/KRTAP19-7/KRTAP9-9/KRTAP24-1/KRTAP9-4/KRTAP4-11/KRTAP4-5/KRTAP9-3/KRTAP9-8/KRTAP26-1/KRTAP19-3/KRTAP13-3/KRTAP8-1/KRTAP2-4/KRTAP4-8/KRTAP20-1/KRTAP6-1/KRTAP19-6/KRTAP4-3/KRTAP27-1/KRTAP13-4/KRTAP13-1/…
	GO_G_PROTEIN_COUPLED_RECEPTOR_SIGNALING_PATHWAY_INVOLVED_IN_HEART_PROCESS	13	-0.761615	-1.45963	0.0338983	1	1	1293	tags=23%, list=2%, signal=23%	PLN/MIR30E/MIR1-1
	GO_NEGATIVE_REGULATION_OF_ENDOTHELIAL_CELL_DIFFERENTIATION	11	-0.808462	-1.45478	0.0338983	1	1	2682	tags=45%, list=5%, signal=43%	NOTCH4/ACVRL1/ZEB1/MIR495/MIR1-1
	GO_POSITIVE_REGULATION_OF_ACTION_POTENTIAL	11	-0.824944	-1.48444	0.0338983	1	1	1983	tags=18%, list=4%, signal=18%	NPS/MIR1-1
	GO_POSITIVE_REGULATION_OF_GLUCONEOGENESIS	16	-0.773176	-1.4663	0.0338983	1	1	3465	tags=25%, list=6%, signal=23%	PPARGC1A/MIR103A1/GCG/MIR107
	GO_MEIOTIC_CELL_CYCLE_PROCESS	187	0.50911	1.61917	0.0344828	1	1	17194	tags=52%, list=30%, signal=36%	SYCP1/DNMT3L/MOS/SPO11/TEX15/CCDC155/MEIOB/C14orf39/DDX4/TEX19/HORMAD2/MEI4/PIWIL2/PRDM7/ASZ1/MAEL/PRDM9/TDRD9/SYCE1/DPEP3/HORMAD1/CATSPERZ/DMRTC2/FMN2/MEIOC/DMC1/BRDT/MAPK15/WEE2/FBXO43/MSH4/TUBB8/EME1/RNF212/SPDYA/SYCE2/RAD54L/DMRT1/MSH5/MND1/KIF18A/MCMDC2/ESPL1/NUF2/MOV10L1/TTK/CDC25C/SGO1/BUB1B/PSMC3IP/NCAPH/FANCA/RAD54B/BRCA2/ASPM/FANCD2/RAD21L1/TRIP13/TDRD12/BUB1/MAJIN/PLK1/CDC25A/SGO2/CENP…
	GO_MITOTIC_SISTER_CHROMATID_SEGREGATION	151	0.438717	1.36347	0.0344828	1	1	22204	tags=67%, list=39%, signal=41%	HASPIN/DSCC1/MAD2L1/KIF18A/ESPL1/NUF2/TTK/GEN1/KIF14/KIF18B/SGO1/BUB1B/CENPF/PSRC1/NCAPH/NEK2/CENPK/TRIP13/BUB1/CENPE/CDT1/PLK1/SPDL1/CDCA8/SPAG5/USP44/KNSTRN/FBXO5/KIF2C/ANAPC1/NCAPG/XRCC3/AURKB/SLF1/CDCA5/INCENP/CDC6/DLGAP5/KIF4A/KIF23/SMC2/KIFC1/NUSAP1/NCAPD3/KIF22/PRC1/RACGAP1/SEH1L/KATNB1/SMC4/MAD2L2/NCAPD2/MAP10/RRS1/HIRA/ZWINT/CDC20/NDC80/CHMP4C/MSTO1/CCNB1/PTTG1/PINX1/TACC3/POGZ/PCID2/NUP…
	GO_MRNA_TRANSPORT	151	0.476613	1.48125	0.0344828	1	1	23802	tags=81%, list=42%, signal=47%	NXF2B/IGF2BP1/DDX25/C12orf50/NPIPA1/POM121B/KIF5C/U2AF1/LUZP4/NUP210/NUP35/NUP93/NDC1/THOC5/POM121/NXF5/NUP107/SEH1L/AHCTF1/CETN3/NUP155/UPF3B/DDX39B/NUP205/LRPPRC/RNPS1/RAE1/POM121C/SMG1/THOC3/NUP153/RANBP17/THOC1/MAGOHB/NUP37/NUP188/CPSF4/THOC2/THOC6/PCID2/GLE1/CPSF3/NUP42/NUP62/AAAS/CPSF1/ENY2/POLR2D/MAGOH/ZC3H3/SRRM1/SRSF11/NUP133/NCBP3/FIP1L1/IGF2BP3/SRSF6/XPO1/NXT2/DHX9/NUP85/SRSF2/KHSRP/SR…
	GO_POSITIVE_REGULATION_OF_AMYLOID_BETA_FORMATION	17	-0.781509	-1.47704	0.0344828	1	1	162	tags=12%, list=0%, signal=12%	LRRTM3/MIR206
	GO_POSITIVE_REGULATION_OF_NEUROINFLAMMATORY_RESPONSE	17	-0.755628	-1.42812	0.0344828	1	1	162	tags=29%, list=0%, signal=29%	IL6/LRRK2/MIR128-1/MIR206/MIR128-2
	GO_B_CELL_ACTIVATION	306	-0.420714	-1.25957	0.0352941	1	1	17058	tags=45%, list=30%, signal=32%	INHA/IGHA1/IGHG2/FOXP3/PLCL2/IGHG4/TNFAIP3/IGLC3/LYL1/IGHV1-58/PTPRJ/IGHG3/POU2F2/ITGA4/IGHE/CD70/IGHV4-31/JAK3/IGHV5-51/IGHV1-18/LEF1/IGHV1-24/IGHV3-73/CD300A/IL21/BANK1/TRDC/IGHV3-64/MFNG/IGHV3-20/LAT2/NFATC2/IGHV3-23/IGHA2/IGHV3-21/SASH3/INPP5D/CTLA4/IGHV3-15/IGHV4-59/IGHV4-39/CD27/DOCK11/IFNE/SLAMF8/CDH17/INHBA/NOD2/IGHV3-30/ZAP70/SAMSN1/TLR4/IGHM/IGHV3-33/AICDA/IGHV4-28/PTPRC/IGLL5/CD38/IGHV…
	GO_CHROMATIN_ASSEMBLY	163	0.437447	1.36323	0.0357143	1	1	16343	tags=41%, list=29%, signal=29%	H2AB2/TSPY4/H2BC1/TSPY10/TSPY1/H2BW2/TSPY3/PRDM9/H2BW1/H4C15/H4C12/H3C12/H4C7/H1-8/CENPV/NAP1L6P/OIP5/H2BC19P/H2BC15/H2BC9/H2BU1/HELLS/IPO4/CENPK/HJURP/KNL1/H3C8/CENPO/H3-4/CENPS/H2BC14/H2BC13/CENPH/H3C7/SETSIP/H3C13/CENPA/H4C11/CHAF1B/CENPI/CENPM/H3C10/MCM2/H4C14/CENPL/ITGB3BP/SHPRH/MIS18A/RUVBL1/H4C5/CENPW/MIS18BP1/TSPY2/CDAN1/CENPP/CHAF1A/H2BC17/H2BC8/H3-3A/CENPN/ASF1B/HMGB2/H2BC7/HIRA/CENPU/N…
	GO_MITOCHONDRIAL_GENE_EXPRESSION	165	0.540119	1.68284	0.0357143	1	1	24578	tags=87%, list=43%, signal=49%	TWNK/PPARGC1B/SARS2/MRRF/SLC25A33/TFB2M/MTG1/PTCD3/TRMT10A/MRPS25/TEFM/EARS2/DARS2/MRPL42/MTERF1/MRPL38/PUS1/MTERF3/MRPL53/FASTKD3/TARS2/QRSL1/TRMT61B/TFAM/TRUB2/AARS2/WARS2/PNPT1/LRPPRC/MRPS17/MRPS28/MRPS2/TRMT5/MRPL50/MTIF2/TBRG4/UQCC1/SHMT2/MRPL48/TRIT1/MRPL16/TRMT10B/MRPS30/MRPL30/GFM2/C1QBP/NSUN3/NOA1/NDUFA7/MRPL13/MRPS12/RMND1/TRMT10C/MRPL19/MTRES1/TSFM/MRPS33/MTERF2/MRPL35/GATB/POLRMT/GATC…
	GO_NEURON_MIGRATION	160	0.413436	1.28531	0.0357143	1	1	7274	tags=16%, list=13%, signal=14%	UNC5D/NEUROD4/SCRT2/BARHL1/SOX14/ATOH1/PHOX2B/VAX1/FEZF2/SCRT1/DCC/NKX2-1/TLX3/ASTN1/CCKAR/DCX/CNTN2/OLIG3/ASCL1/RELN/CDK5R2/DAB1/DRGX/NTRK2/NKX6-1
	GO_RNA_3_END_PROCESSING	150	0.485498	1.50611	0.0357143	1	1	23739	tags=85%, list=42%, signal=49%	CT45A9/CT45A1/LIN28A/CT45A3/SAGE2P/SAGE1/CT45A5/CT45A10/CPSF4L/FBLL1/U2AF1/LIN28B/EXOSC2/EXOSC5/TUT4/DKC1/POLR3K/ZNF473/THOC5/PTCD1/RPRD2/RPRD1A/PAPOLG/MTPAP/UPF3B/PABPC1L/BARD1/CPSF6/INTS2/INTS8/DDX39B/INTS6L/CCNT1/CCNB1/PNPT1/RNPS1/CSTF3/THOC3/THOC1/MAGOHB/TENT4B/EXOSC8/DHX36/SNRPA/CPSF4/INTS7/THOC2/THOC6/SSB/CPSF3/CPSF1/TUT1/POLR2D/TENT4A/MAGOH/EXOSC6/TRMT10C/ZC3H3/FBL/CSTF2/NUDT21/EXOSC3/SRRM…
	GO_RNA_MODIFICATION	161	0.458174	1.43664	0.0357143	1	1	24169	tags=76%, list=43%, signal=44%	ADAD1/ADAD2/ADAT2/FBLL1/A1CF/PUS7/CTU1/CDKAL1/METTL8/TRMT13/GTPBP3/BCDIN3D/TFB2M/DKC1/TRUB1/DUS4L/ANKRD16/TARBP1/QTRT2/TRMT10A/METTL3/DUS2/TRMU/PUS7L/OSGEPL1/NAF1/MRM1/THUMPD2/TGS1/PUS1/LCMT2/TRMT61B/TRUB2/TRMT1/AARS2/NOP2/TRMT11/MOCS3/RPUSD1/RPUSD2/CTU2/METTL1/NSUN6/TRMT5/NAT10/METTL2B/ADAT3/HENMT1/TFB1M/NSUN5/TRIT1/TRMT10B/DUS3L/SSB/METTL6/NSUN3/QTRT1/WDR4/TRMT10C/MTFMT/FBL/TRMT2A/ZCCHC4/TPRKB/…
	GO_SISTER_CHROMATID_SEGREGATION	189	0.467819	1.4959	0.0357143	1	1	22204	tags=69%, list=39%, signal=42%	MOS/HORMAD2/DDX11L8/HORMAD1/MAPK15/SMC1B/DDX12P/HASPIN/DSCC1/MAD2L1/KIF18A/ESPL1/STAG3L1/NUF2/TTK/GEN1/KIF14/KIF18B/ESCO2/SGO1/BUB1B/CENPF/PSRC1/NCAPH/NEK2/RAD21L1/CENPK/TRIP13/BUB1/CENPE/CDT1/PLK1/SPDL1/SGO2/STAG3L3/CDCA8/SPAG5/USP44/DDX11/KNSTRN/FBXO5/KIF2C/STAG3L2/ANAPC1/TOP2A/NCAPG/XRCC3/AURKB/SLF1/CDCA5/INCENP/RMI2/CDC6/DLGAP5/KIF4A/KIF23/SMC2/KIFC1/MRE11/NUSAP1/NCAPD3/KIF22/PRC1/RACGAP1/SEH…
	GO_STRUCTURAL_CONSTITUENT_OF_RIBOSOME	162	0.451663	1.40114	0.0357143	1	1	25201	tags=90%, list=45%, signal=50%	RPL3L/RPL10L/RPL39L/MRPS25/MRPL42/MRPS17/MRPS2/MRPL16/MRPS30/MRPL30/NDUFA7/MRPL13/MRPS12/RPL7L1/MRPL19/MRPS33/MRPL35/MRPL32/MRPL1/RPLP0P6/MRPL9/MRPL4/MRPS9/RPS7/RPL36A/MRPL2/MRPS34/MRPL3/MRPS24/MRPS21/RPL17/MRPS23/RPL22/RPL30/RPL39/RPS2/MRPS5/MRPL37/SRBD1/MRPL21/MRPS35/RPS15A/MRPL24/MRPL28/RPL18/MRPS22/DAP3/RSL24D1/MRPL11/MRPL18/RPL6/MRPL12/MRPL15/MRPL47/RPL7/RPL23/RPL18A/RPL14/RPL32/RPL22L1/RPL3…
	GO_CELL_CYCLE_G1_S_PHASE_TRANSITION	287	-0.44116	-1.31042	0.0361446	1	1	7912	tags=7%, list=14%, signal=6%	CAMK2A/GML/FAM107A/TFDP3/MIR30C2/KCNA5/MIR222/MIR16-2/FGF10/MIR519D/MIR638/MIR495/MIR520H/MIR30A/MIR520A/MIR515-2/MIR16-1/MIR133B/MIR873/MIR515-1
	GO_KERATINIZATION	224	-0.494424	-1.44759	0.0365854	1	1	5373	tags=19%, list=10%, signal=17%	KRTAP9-7/KRTAP9-2/KRTAP1-1/KRTAP3-3/CDSN/KRTAP6-3/KRTAP1-4/KRTAP21-1/KRTAP20-2/KRTAP4-6/KRTAP12-3/KRT85/KRTAP4-4/KRTAP21-2/KRT25/KRTAP11-1/KRTAP19-2/KRTAP21-3/KRTAP4-2/KRTAP19-4/KRTAP4-9/KRTAP19-7/KRTAP9-9/KRTAP24-1/KRTAP9-4/KRTAP4-11/KRTAP4-5/KRTAP9-3/KRTAP9-8/KRTAP26-1/KRTAP19-3/KRTAP13-3/KRTAP8-1/KRTAP2-4/KRTAP4-8/KRTAP20-1/KRTAP6-1/KRTAP19-6/KRTAP4-3/KRTAP27-1/KRTAP13-4/KRTAP13-1/KRTAP23-1
	GO_CHROMOSOME_CENTROMERIC_REGION	193	0.472535	1.48784	0.037037	1	1	22638	tags=72%, list=40%, signal=43%	SYCP1/KIF2B/BOD1L2/SMC1B/SYCP2L/MTBP/CENPV/DSCC1/MAD2L1/KIF18A/OIP5/ERCC6L/NUF2/TTK/ESCO2/SGO1/BUB1B/CENPF/NEK2/HELLS/CENPK/HJURP/KNL1/BUB1/CENPE/KDM4D/CDT1/PLK1/SKA1/CENPO/SPDL1/SGO2/CENPS/SKA3/DYNC1I1/CENPH/CDCA8/SPAG5/KNSTRN/SPC25/KIF2C/KNTC1/NCAPG/CENPA/AURKB/CDCA5/INCENP/CENPI/CENPM/SS18L1/ZWILCH/CENPL/ITGB3BP/DNMT3A/MIS18A/BIRC5/KMT5C/SPC24/NCAPD3/ZNF276/KIF22/CENPW/MIS18BP1/NUP107/CENPP/SE…
	GO_HELICASE_ACTIVITY	157	0.460615	1.43994	0.037037	1	1	21958	tags=66%, list=39%, signal=41%	DDX4/DDX11L8/TDRD9/DDX25/DDX12P/GINS4/POLQ/CHD5/RAD54L/DDX53/DSCC1/DQX1/TTF2/ERCC6L/DNA2/MOV10L1/CDC45/TWNK/PIF1/BLM/CHTF18/CHD7/HELLS/RAD54B/TDRD12/RECQL4/GINS2/RFC3/DDX11/GINS1/BRIP1/RAD51/DDX20/DHX33/MCM2/DDX31/DHX34/MRE11/RFC5/SHPRH/RFC4/RUVBL1/MCM8/DDX55/DDX28/MCM4/MCM7/DDX47/WRN/FANCM/DHX35/CHD6/DHX57/DDX39B/DDX10/DDX51/ERCC2/MCM5/MCM3/MCM9/CHD1L/DDX52/HLTF/DHX36/DDX18/IGHMBP2/HELB/RUVBL2/R…
	GO_RIBONUCLEOPROTEIN_COMPLEX_SUBUNIT_ORGANIZATION	193	0.503301	1.58472	0.037037	1	1	24738	tags=89%, list=44%, signal=50%	CELF3/CELF4/CELF5/RPL3L/FP565260.1/EIF3CL/RRP7BP/SMN2/RPL10L/EIF3C/SMN1/NLE1/SRPK3/MDN1/AGO2/DDX20/WDR77/RUVBL1/PRMT7/DDX28/GCFC2/GEMIN6/PPAN/KHDC4/BRIX1/NAF1/ZNHIT6/TGS1/GEMIN4/RRS1/NUFIP1/BOP1/GEMIN5/CPSF6/PTBP2/DDX39B/SNRPD1/SRSF10/AGO1/NOP2/ZFAND1/LUC7L/SRPK1/MRTO4/SNRPF/GEMIN2/PRPF39/PRMT5/LUC7L3/POLR2D/RUVBL2/EIF2D/RBMX/NUDT21/SHQ1/ATR/LUC7L2/SF3A2/RPLP0P6/SRSF6/AGO3/USP39/DHX9/TARBP2/SNRPE…
	GO_S_ADENOSYLMETHIONINE_DEPENDENT_METHYLTRANSFERASE_ACTIVITY	154	0.408721	1.25803	0.037037	1	1	22110	tags=68%, list=39%, signal=42%	SMYD1/PRMT8/PRDM7/PRDM9/FBLL1/DNMT3B/SETD6/CSKMT/METTL8/GNMT/PRMT3/ASMT/EZH2/METTL22/TFB2M/SETD4/NSD2/DNMT3A/TARBP1/KMT5C/TRMT10A/PRMT7/METTL3/PRMT6/CAMKMT/MRM1/THUMPD2/SETDB1/PCMTD2/EEF2KMT/DOT1L/DPH5/SETD1A/MECOM/SUV39H1/TRMT61B/KMT2D/COQ3/TRMT1/KMT2B/SETMAR/NOP2/WDR5/TRMT11/SMYD3/METTL1/NSUN6/TRMT5/METTL2B/TFB1M/PRMT1/TRMT10B/SUV39H2/EHMT2/PRMT5/CARM1/METTL6/NSUN3/ATPSCKMT/WDR4/METTL21A/CXXC1/…
	GO_SPERMATID_DIFFERENTIATION	157	0.41958	1.31166	0.037037	1	1	13357	tags=32%, list=24%, signal=25%	H2BC1/FAM9A/ADAD1/SYCP1/SPACA1/FAM9B/SPO11/OCA2/CATSPERD/SPANXB1/SPAG6/DPY19L2P1/PIWIL1/SLC26A3/FAM9C/SUN5/CATSPERZ/DMRTC2/MEIOC/DDX25/SPEM1/DMC1/ZPBP2/PTCHD3/TCP11/TXNDC8/PLA2G3/CFAP43/CHD5/CFTR/ZPBP/CABYR/TSSK1B/CFAP157/CFAP44/CATSPER3/ACRBP/CCDC63/TRIP13/KNL1/HOOK1/DPY19L2P2/CATSPER2/PLD6/CATSPER4/TDRD5/TTC26/ELSPBP1/TSSK6/BRIP1/DPY19L2
	GO_TRNA_METABOLIC_PROCESS	183	0.531234	1.66772	0.037037	1	1	24169	tags=83%, list=43%, signal=48%	ADAT2/TSEN2/MARS2/PUS7/POP1/CTU1/CDKAL1/METTL8/TRMT13/AARSD1/GTPBP3/SARS2/EXOSC2/BCDIN3D/PARS2/PRORSD1P/TRUB1/DUS4L/ANKRD16/TARBP1/POLR3K/QTRT2/TRMT10A/EARS2/DUS2/DARS2/PTCD1/TRMU/OSGEPL1/RPP25/RPP40/DTD2/THUMPD2/PUS1/NARS2/LCMT2/TARS2/QRSL1/TRMT61B/TRMT1/AARS2/WARS2/EEF1E1/TRMT11/MOCS3/CTU2/METTL1/NSUN6/TRMT5/NAT10/METTL2B/ADAT3/EXOSC8/LSM6/FARSB/VARS2/TRIT1/CPSF4/TRMT10B/DUS3L/SSB/METTL6/NSUN3/…
	GO_CYTOKINE_SECRETION	242	-0.454373	-1.33554	0.0375	1	1	18089	tags=44%, list=32%, signal=30%	DDX58/F2R/AKAP12/NLRC4/GHRL/SRGN/CD160/FGR/CD14/SOCS1/FOXP3/FN1/TLR2/IFNG/TNFAIP3/NOS2/IL26/GAS6/TLR10/IL1RL1/ORM2/CD34/CARD16/CIDEA/AIF1/IL1R2/RASGRP1/C1QTNF3/CD200R1/CX3CL1/IL33/ALOX15B/CCL3/TLR6/S100A12/CD200/CD2/BANK1/GBP5/LRRC32/CD274/SYT11/POSTN/HAVCR2/CLECL1/IL36RN/SAA1/USP50/FFAR4/VTCN1/CD36/LCP2/DYSF/NOD2/TMEM106A/TLR4/PYDC2/CLEC5A/TNF/TNFRSF4/CSF1R/OSM/CHI3L1/MIR105-1/AGT/HMGB4/TWIST1/C…
	GO_LEUKOCYTE_CHEMOTAXIS	221	-0.463514	-1.34819	0.0375	1	1	19874	tags=57%, list=35%, signal=37%	LYN/CALCA/S100A8/AZU1/FFAR2/LYST/ADAM8/NBL1/PGF/KLRK1/S100A7/HRH1/PIK3CD/PADI2/CCN3/EDN3/CXCL1/CXCL8/PIK3CG/CCL27/XCL2/CSF1/CCL26/PDGFB/ITGA9/CXCR4/CCL17/SERPINE1/DUSP1/PLA2G7/GPSM3/TGFB2/TNFSF11/FCER1G/EDN1/CXCL10/GAS6/FLT1/MPP1/ADGRE2/THBS1/CCL3L3/AIF1/JAM3/RARRES2/CX3CL1/CXCR2/VAV1/PLA2G1B/CCL3/CXCL13/CCL5/S100A12/CCL20/CXCL9/ITGB2/CCL22/IL36B/VEGFC/CXCL11/ITGA1/CCL4/IL36RN/SAA1/LBP/SLAMF8/DYS…
	GO_CATALYTIC_ACTIVITY_ACTING_ON_DNA	205	0.470098	1.5006	0.04	1	1	21813	tags=69%, list=39%, signal=42%	SPO11/DNTT/MEIOB/DDX11L8/TERT/DMC1/RAG1/SLX1A/DDX12P/EME1/GINS4/POLQ/CHD5/DFFB/RAD54L/DSCC1/TREX2/EXO1/DQX1/DNASE1L2/DNMT3B/ERCC6L/ZRANB3/DNA2/GEN1/CDC45/TWNK/PIF1/BLM/CHTF18/CHD7/RAD54B/NEIL3/RECQL4/POLE2/SLX1B/GINS2/RFC3/DDX11/ERI2/GINS1/TOP1MT/BRIP1/RAD51/TOP2A/MUTYH/TATDN1/XRCC3/POLD1/DKC1/DNASE1/DCLRE1A/MCM2/EME2/LIG3/MRE11/DNMT3A/RFC5/LIG1/SLX4/POLE/RFC4/RUVBL1/TOP3B/MCM8/DCLRE1B/ALKBH2/NTH…
	GO_ENDOTHELIAL_CELL_PROLIFERATION	176	-0.519835	-1.46228	0.04	1	1	17911	tags=41%, list=32%, signal=28%	NRP1/CCL26/GHRL/PDGFB/TNFSF12/LOXL2/ANG/KDR/F3/DLL4/BMPER/FLT1/CD34/THBS1/VIP/APLNR/ECM1/ITGA4/NR4A1/MIR342/FLT4/ACVRL1/MIR126/VEGFC/NGFR/SULF1/NRP2/DYSF/CCL2/TNF/FGFR1/PPP1R16B/MIR193A/AKT3/JCAD/THBS4/MIR98/SCG2/MIR23A/MEF2C/TEK/EGR3/MIR15B/NOX5/CCR3/CCL11/WNT2/FGF2/CXCL12/CCL24/HTR2B/LEP/MIR494/MIR27A/IL10/APELA/ITGB3/AGTR1/MIR361/MIR222/MIR2355/MIR16-2/GDF2/MIR132/MIR30B/MIR129-2/TNMD/MIR495/M…
	GO_NIK_NF_KAPPAB_SIGNALING	178	-0.491715	-1.38889	0.04	1	1	14760	tags=22%, list=26%, signal=17%	TREM2/CD14/EDN1/IL18R1/TLR2/SPHK1/C1QTNF3/TLR6/NLRC3/HAVCR2/TLR3/CD27/NOD2/TLR4/PYDC2/TNF/TLR7/CHI3L1/NR3C2/HMGB4/ADGRG3/MIR182/BIRC3/PTPN22/IL12B/GREM1/CCL19/MIR27A/LRRC19/ALK/TNFSF14/MAS1/NLRP3/NLRP12/MIR30C2/MIR766/MIR132/MIR125B1/MIR329-2/MIR329-1
	GO_POSITIVE_REGULATION_OF_IMMUNE_EFFECTOR_PROCESS	212	-0.474309	-1.35853	0.04	1	1	20666	tags=48%, list=37%, signal=30%	FES/LGALS9/HMOX1/IL4R/CD74/NFKBIZ/TRIM15/HLA-F/LYN/TRIM6/IL2/FFAR2/CD40/KLRK1/SEMA7A/RAET1E/KIR2DL4/CLCF1/DDX60/CD1E/DDX58/IL18/CD160/GPRC5B/FGR/FCER1G/IL18R1/FOXP3/IFNG/SH2D1B/CD1B/CD1C/PTPRJ/ADGRE2/LAG3/IL1R1/PTAFR/RASGRP1/IL33/CD86/VAV1/CLNK/HLA-DMB/CD300A/IL21/ITGB2/FOXF1/UNC13D/SPON2/SASH3/LBP/CD36/NOD2/TLR4/CD177/PTPRC/HLX/TNF/TNFRSF4/C3/CD80/KLRC4-KLRK1/MZB1/CD1D/TBX21/KLK7/ITGAM/IL13RA2/I…
	GO_POSITIVE_REGULATION_OF_LEUKOCYTE_CELL_CELL_ADHESION	216	-0.487519	-1.39543	0.04	1	1	20632	tags=53%, list=37%, signal=34%	LGALS9/IL7/IL4R/CD74/NFKBIZ/HAS2/EFNB2/CYLD/ETS1/TGFBR2/LYN/CAV1/LGALS1/DUSP10/IL2/MAP3K8/SIRPA/LCK/ADAM8/KLRK1/GLI2/FYN/VSIR/IL6ST/IL18/HLA-DPB1/CD160/DOCK8/SKAP1/CCDC88B/SOCS1/TNFSF11/HLA-DPA1/IL15/FOXP3/IFNG/THY1/AIF1/ICAM1/ITGA4/CD4/PTAFR/CD70/RASGRP1/JAK3/CD86/VAV1/HLA-DMB/CCL5/IL21/ITGB2/PDCD1/CD274/TESPA1/SASH3/CTLA4/CD3E/HAVCR2/CD27/CLECL1/VTCN1/TMIGD2/NOD2/ZAP70/SIRPG/CCL2/RASAL3/PTPRC/H…
	GO_POSITIVE_REGULATION_OF_VASCULATURE_DEVELOPMENT	216	-0.480654	-1.37578	0.04	1	1	17911	tags=43%, list=32%, signal=30%	NRP1/MIR1224/CX3CR1/GHRL/PDGFB/TNFSF12/CXCR4/SERPINE1/KDR/F3/ANGPT2/NOS3/ITGA5/BMPER/ANGPTL4/SPHK1/MIR181B1/FLT1/CD34/THBS1/APLNR/ECM1/RAPGEF3/CDH5/CX3CL1/CXCR2/FGF18/HMGA2/MIR99B/ACVRL1/ANXA3/ITGAX/MIR126/ITGB2/MIRLET7F1/VEGFC/PDGFD/TLR3/TIE1/TMIGD2/GATA6/CYBB/TBXA2R/C5AR1/SMOC2/PIK3R6/C3/GPER1/CHI3L1/PPP1R16B/CYP1B1/AKT3/SERPINB7/JCAD/SFRP2/TWIST1/PRKCB/MIR23A/HDAC9/ADAM12/TEK/CCR3/RHOJ/CCL11/C…
	GO_REGULATION_OF_B_CELL_ACTIVATION	181	-0.51027	-1.44604	0.04	1	1	17058	tags=54%, list=30%, signal=38%	INHA/IGHA1/IGHG2/FOXP3/IGHG4/TNFAIP3/IGLC3/IGHV1-58/IGHG3/IGHE/IGHV4-31/IGHV5-51/IGHV1-18/IGHV1-24/IGHV3-73/CD300A/IL21/BANK1/TRDC/IGHV3-64/IGHV3-20/NFATC2/IGHV3-23/IGHA2/IGHV3-21/SASH3/INPP5D/CTLA4/IGHV3-15/IGHV4-59/IGHV4-39/CD27/SLAMF8/INHBA/NOD2/IGHV3-30/SAMSN1/TLR4/IGHM/IGHV3-33/IGHV4-28/PTPRC/IGLL5/CD38/IGHV3-11/TNFRSF4/IGHV6-1/IGHV3-49/TBC1D10C/SLA2/MNDA/IGHV3-13/IGHV1-69D/BST1/MZB1/TBX21/I…
	GO_INTERLEUKIN_6_PRODUCTION	162	-0.500789	-1.39596	0.0405405	1	1	18089	tags=46%, list=32%, signal=32%	DDX58/EREG/F2R/IL18/GHRL/ARRB1/TYROBP/IRAK3/TREM2/SIGLEC16/FCER1G/FOXP3/TLR2/TNFAIP3/NOS2/GAS6/AIF1/PTAFR/C1QTNF3/CD200R1/CX3CL1/IL33/TLR6/KLF2/CD200/BANK1/IL36B/CLEC7A/NLRC3/SPON2/SYT11/INPP5D/HAVCR2/TLR3/IL36RN/LBP/CD36/NOD2/TMEM106A/TLR4/ZBTB20/TNF/TLR7/MIR105-1/HMGB4/TWIST1/C5AR2/NCKAP1L/IL36A/TLR1/P2RX7/SCIMP/LPL/PTPN22/LILRB2/LILRA5/LEP/LILRA2/SLAMF1/IL18RAP/TNFSF4/TLR8/IL6/IL17A/HGF/IL10/N…
	GO_REGULATION_OF_CELL_CYCLE_G1_S_PHASE_TRANSITION	191	-0.520179	-1.48165	0.0405405	1	1	4559	tags=9%, list=8%, signal=9%	GML/FAM107A/MIR30C2/KCNA5/MIR222/MIR16-2/FGF10/MIR519D/MIR638/MIR495/MIR520H/MIR30A/MIR520A/MIR515-2/MIR16-1/MIR133B/MIR873/MIR515-1
	GO_TUMOR_NECROSIS_FACTOR_SUPERFAMILY_CYTOKINE_PRODUCTION	171	-0.501975	-1.40356	0.0410959	1	1	18089	tags=47%, list=32%, signal=32%	DDX58/AKAP12/CX3CR1/GHRL/TYROBP/IRAK3/TREM2/CD14/FCER1G/FOXP3/TLR2/IFNG/TNFAIP3/GPNMB/NFATC4/GAS6/ORM2/PTPRJ/CD34/THBS1/POMC/CIDEA/PTAFR/RASGRP1/CX3CL1/CD86/CCL3/CD2/TNFRSF8/CLEC7A/NLRC3/SPON2/CD274/SYT11/SASH3/HAVCR2/TLR3/AXL/LBP/CD36/NOD2/TMEM106A/TLR4/CYBB/ZBTB20/SPN/PTPRC/LY96/CLEC4A/MIR105-1/HMGB4/TWIST1/C5AR2/TLR1/GPR18/LILRB1/LPL/PTPN22/LILRA5/IL12B/LEP/LILRA2/SLAMF1/CCL19/CD33/LTF/LRRK2/I…
	GO_EPIDERMAL_CELL_DIFFERENTIATION	356	-0.42041	-1.27961	0.0444444	1	1	5373	tags=12%, list=10%, signal=11%	KRTAP9-7/KRTAP9-2/KRTAP1-1/KRTAP3-3/CDSN/KRTAP6-3/KRTAP1-4/KRTAP21-1/KRTAP20-2/KRTAP4-6/KRTAP12-3/REG3A/KRT85/KRTAP4-4/KRTAP21-2/KRT25/KRTAP11-1/KRTAP19-2/KRTAP21-3/KRTAP4-2/KRTAP19-4/KRTAP4-9/KRTAP19-7/KRTAP9-9/KRTAP24-1/KRTAP9-4/KRTAP4-11/KRTAP4-5/KRTAP9-3/KRTAP9-8/KRTAP26-1/KRTAP19-3/KRTAP13-3/KRTAP8-1/KRTAP2-4/KRTAP4-8/KRTAP20-1/KRTAP6-1/KRTAP19-6/KRTAP4-3/KRTAP27-1/KRTAP13-4/KRTAP13-1/KRTAP2…
	GO_MEIOTIC_CELL_CYCLE	245	0.520534	1.68693	0.0454545	1	1	13599	tags=37%, list=24%, signal=28%	FAM9A/SYCP1/DNMT3L/MOS/FAM9B/ZFP42/SPO11/TEX15/TDRD1/CCDC155/MEIOB/C14orf39/DDX4/TEX19/FKBP6/HORMAD2/MEI4/PIWIL2/PRDM7/ASZ1/MAEL/PRDM9/PIWIL1/TDRD9/FAM9C/SYCE1/DPEP3/HORMAD1/CATSPERZ/DMRTC2/FMN2/MEIOC/DMC1/BRDT/MAPK15/SMC1B/WEE2/FBXO43/H1-8/MSH4/TUBB8/XRCC2/CCNB3/EME1/RNF212/EXD1/SPDYA/SYCE2/RAD54L/DMRT1/MSH5/EXO1/MND1/KIF18A/MCMDC2/ESPL1/NUF2/MOV10L1/TTK/CDC25C/SGO1/BUB1B/PSMC3IP/NCAPH/FANCA/NEK…
	GO_RRNA_METABOLIC_PROCESS	221	0.506	1.61187	0.0454545	1	1	24768	tags=89%, list=44%, signal=50%	FBLL1/FP565260.1/RRP7BP/WDR3/CHD7/WDR12/MDN1/EXOSC2/UTP25/EXOSC5/TFB2M/DKC1/UTP23/DCAF13/LYAR/NOL9/HEATR1/WDR75/RRP15/MAPT/RCL1/RRP1B/WDR43/KRR1/RPP25/RPP40/DDX47/URB1/NAF1/MRM1/ZNHIT6/GEMIN4/MPHOSPH10/RRS1/UTP4/BOP1/UTP20/NOB1/NOL8/SUV39H1/TRMT61B/NPM3/PDCD11/WDR36/NOP2/DDX10/RIOK1/DDX51/BYSL/NOL6/WDR74/NOLC1/NOP56/MRTO4/RSL1D1/ERCC2/TEX10/RPUSD1/RPUSD2/UTP14A/RRP1/NAT10/PES1/TFB1M/NSUN5/TENT4B/…
	GO_DNA_METHYLATION	68	0.529872	1.50093	0.047619	1	1	14832	tags=38%, list=26%, signal=28%	CTCFL/DNMT3L/DPPA3/TDRD1/DDX4/FKBP6/PIWIL2/ASZ1/PRDM14/MAEL/TDRD9/BEND3/H1-8/MORC1/DNMT3B/MOV10L1/TDRD12/PLD6/BRCA1/TDRD5/TET3/EZH2/GRHL2/DNMT3A/MIS18A/PRMT7
	GO_MRNA_CIS_SPLICING_VIA_SPLICEOSOME	34	0.684018	1.5763	0.047619	1	1	1788	tags=6%, list=3%, signal=6%	RBMY1F/RBMY1A1
	GO_NEURON_FATE_SPECIFICATION	34	0.638665	1.47179	0.047619	1	1	7931	tags=47%, list=14%, signal=40%	LHX3/DBX1/GSX2/ATOH1/POU3F2/FEV/TLX3/MYT1L/NKX2-2/OLIG3/ASCL1/ISL1/DMRTA2/POU4F1/NKX6-1/SOX1
	GO_POSITIVE_REGULATION_OF_TRANSLATIONAL_INITIATION	30	0.714306	1.59756	0.047619	1	1	3774	tags=13%, list=7%, signal=12%	DAZ3/DAZ4/DAZ2/DAZ1
	GO_REPLICATION_FORK	71	0.521375	1.49698	0.047619	1	1	23385	tags=79%, list=41%, signal=46%	XRCC2/GINS4/RADX/TONSL/ZRANB3/CDC45/PIF1/BLM/MCM10/MMS22L/GINS2/RFC3/WDHD1/XRCC3/RAD18/TIPIN/POLD1/UHRF1/MRE11/RFC5/RFC4/PRIM1/TIMELESS/RAD51D/WRN/POLA1/MCM3/POLD2/HELB/DNMT1/PRIM2/POLA2/SMARCAD1/ETAA1/RPA3/PRPF19/H2AX/RFC2/DMAP1/POLD3/BAZ1B/NBN/TOP1/CDC5L/RAD51C/RPA1/PCNA/RAD51B/RPA2/TP53BP1/HMCES/DONSON/PURB/ZMIZ2/BCAS2/RFC1
	GO_RNA_LOCALIZATION	229	0.449382	1.43465	0.047619	1	1	24432	tags=84%, list=43%, signal=48%	NXF2B/IGF2BP1/DDX25/C12orf50/RBFOX1/NPIPA1/POM121B/KIF5C/U2AF1/LUZP4/NUP210/NUP35/EXOSC2/DKC1/NUP93/NDC1/THOC5/RUVBL1/POM121/NXF5/NUP107/SEH1L/AHCTF1/NAF1/CETN3/ZNHIT6/NUP155/RRS1/UPF3B/CPSF6/DDX39B/NUP205/PNPT1/NOL6/LRPPRC/RNPS1/RAE1/POM121C/ABCE1/SMG1/THOC3/NUP153/LTV1/RANBP17/THOC1/MAGOHB/NUP37/XPO5/NUP188/DHX36/CPSF4/THOC2/CCT2/THOC6/PCID2/GLE1/TERF1/SSB/CPSF3/NUP42/NOP58/NUP62/AAAS/CPSF1/ENY…
	GO_SNRNA_3_END_PROCESSING	30	0.709719	1.5873	0.047619	1	1	8136	tags=23%, list=14%, signal=20%	CT45A9/CT45A1/CT45A3/SAGE2P/SAGE1/CT45A5/CT45A10
	GO_CHEMOKINE_ACTIVITY	47	-0.616334	-1.43151	0.0483871	1	1	18535	tags=81%, list=33%, signal=54%	CXCL1/CXCL8/CCL27/XCL2/CCL26/CCL17/CXCL10/CCL3L3/CX3CL1/CCL3/CXCL13/CCL5/CCL20/CXCL9/CCL22/CXCL11/CCL4/CCL2/CXCL6/CCL18/PPBP/CCL11/CXCL12/CCL24/PF4V1/CXCL5/CCL21/CXCL2/CCL19/CXCL3/CCL13/CCL8/CCL1/CCL16/CCL25/CCL7/CCL14/CCL23
	GO_POSITIVE_REGULATION_OF_STRIATED_MUSCLE_CONTRACTION	15	-0.736457	-1.41914	0.0483871	1	1	371	tags=27%, list=1%, signal=26%	CCN2/RGS2/ACE2/MIR1-1
	GO_REGULATION_OF_ARTERY_MORPHOGENESIS	10	-0.81013	-1.47436	0.0483871	1	1	2682	tags=30%, list=5%, signal=29%	MIR495/MIR329-2/MIR329-1
	GO_REGULATION_OF_LIPOPROTEIN_PARTICLE_CLEARANCE	31	-0.678154	-1.45255	0.0483871	1	1	9969	tags=23%, list=18%, signal=19%	MIR27A/MIR199A2/GPIHBP1/MIR128-1/MIR185/MIR379/MIR128-2
	GO_CHROMOSOME_ORGANIZATION_INVOLVED_IN_MEIOTIC_CELL_CYCLE	66	0.557103	1.55155	0.0487805	1	1	15544	tags=56%, list=28%, signal=41%	SYCP1/SPO11/TEX15/CCDC155/MEIOB/C14orf39/HORMAD2/MEI4/MAEL/PRDM9/SYCE1/HORMAD1/MEIOC/DMC1/MSH4/RNF212/SYCE2/MCMDC2/BUB1B/NCAPH/FANCD2/RAD21L1/TRIP13/BUB1/MAJIN/SGO2/BRIP1/TERB2/RAD51/RNF212B/SMC2/MRE11/NDC1/NCAPD3/CCNE2/SMC4/NCAPD2
	GO_RNA_METHYLTRANSFERASE_ACTIVITY	66	0.55197	1.53725	0.0487805	1	1	21164	tags=73%, list=37%, signal=46%	FBLL1/METTL8/TRMT13/BCDIN3D/TFB2M/TARBP1/TRMT10A/METTL3/MRM1/THUMPD2/TGS1/LCMT2/TRMT61B/TRMT1/NOP2/TRMT11/METTL1/NSUN6/TRMT5/METTL2B/HENMT1/TFB1M/TRMT10B/METTL6/NSUN3/WDR4/TRMT10C/FBL/TRMT2A/ZCCHC4/METTL2A/MRM3/METTL16/NSUN2/RRNAD1/BUD23/NSUN4/EMG1/FDXACB1/METTL15/TRMT6/TRMT12/TYW3/MEPCE/RNMT/TRMT61A/DIMT1/MRM2
	GO_POSITIVE_REGULATION_OF_PROTEIN_LOCALIZATION_TO_CELL_SURFACE	19	-0.703672	-1.3794	0.0491803	1	1	1098	tags=26%, list=2%, signal=26%	TNF/CD247/MAP1A/MIR520E/MIR520B
BRCA	Description	setSize	enrichmentScore	NES	pvalue	p.adjust	qvalues	rank	leading_edge	core_enrichment
	GO_EPIDERMIS_DEVELOPMENT	463	0.513428	1.71361	0.0104167	1	1	7623	tags=21%, list=13%, signal=18%	KRTAP19-4/LCE6A/KRTAP9-4/KRTAP9-9/LCE2B/KRTAP6-2/KRTAP19-6/LCE1D/LCE2D/KRTAP10-9/C1orf68/LCE4A/LCE2C/KRTAP6-3/KRTAP19-5/LCE2A/LCE1B/KRTAP10-7/LCE1E/KRTAP2-1/KRTAP23-1/KRTAP15-1/LCE1F/KRTAP9-8/LCE1A/KRTAP13-3/POU3F2/KRTAP10-10/KRTAP5-3/KRTAP10-5/LOR/KRTAP4-2/KRTAP12-3/FLG2/KRTAP19-3/KRT34/KRTAP22-1/KRTAP10-8/SPRR4/KRTAP19-1/LCE5A/KRTAP10-12/KRTAP17-1/KRTAP12-2/KRT28/GRXCR1/LCE1C/KRT79/KRTAP12-1/KR…
	GO_SENSORY_PERCEPTION_OF_SMELL	445	0.464236	1.55335	0.0104167	1	1	6273	tags=29%, list=11%, signal=26%	OR5H1/OR4B1/OR8B4/OR5M3/OR5H14/OR51A2/OR5H15/OR4M2/OR2T29/OR8U1/OR51F1/OR1E3/OR8H1/OR8H3/OR8G2P/OR10AG1/OR10R2/OR8D2/OR2T5/OR5AC2/OR1A2/OR4M1/OR5AK3P/OR4A47/OR4K1/OR8B8/UGT2A1/OR51G1/OR52A1/OR8B12/OR4N5/OR5B3/OR5D16/OR4D11/OR4C15/OR6Y1/OR8J2/OR10Z1/OR8J1/OR51F2/OR8K5/OR5L2/OR51A7/OR1A1/OR5AC1/OR6K2/OR9K2/OR8G3P/OR5AL1/OR8I2/OR10K2/OR52E2/OR2T6/OR51T1/OR4K17/OR4K5/OR6P1/OR1E2/OR51L1/OR8D1/OR4P4/OR…
	GO_OLFACTORY_RECEPTOR_ACTIVITY	419	0.469679	1.56948	0.0105263	1	1	6273	tags=31%, list=11%, signal=27%	OR5H1/OR4B1/OR8B4/OR5M3/OR5H14/OR51A2/OR5H15/OR4M2/OR2T29/OR8U1/OR51F1/OR1E3/OR8H1/OR8H3/OR8G2P/OR10AG1/OR10R2/OR8D2/OR2T5/OR5AC2/OR1A2/OR4M1/OR5AK3P/OR4A47/OR4K1/OR8B8/OR51G1/OR52A1/OR8B12/OR4N5/OR5B3/OR5D16/OR4D11/OR4C15/OR6Y1/OR8J2/OR10Z1/OR8J1/OR51F2/OR8K5/OR5L2/OR51A7/OR1A1/OR5AC1/OR6K2/OR9K2/OR8G3P/OR5AL1/OR8I2/OR10K2/OR52E2/OR2T6/OR51T1/OR4K17/OR4K5/OR6P1/OR1E2/OR51L1/OR8D1/OR4P4/OR5M9/OR1…
	GO_RIBONUCLEOPROTEIN_COMPLEX_BIOGENESIS	419	0.394741	1.31907	0.0105263	1	1	27790	tags=72%, list=49%, signal=37%	SRSF12/CELF4/RPL3L/CELF5/EIF3CL/RPL10L/PWP2/PPAN/CELF3/ZNF593/BOP1/RPUSD1/VCX/WDR74/RRP1/MRM1/FAM207A/NOP16/TBL3/RRS1/EXOSC5/RPP25/EXOSC4/DDX51/LTO1/KRI1/EMG1/RRP9/SUV39H1/NOP2/LUC7L/NSUN5/MYBBP1A/NPM3/PELP1/LYAR/SENP3/RUVBL1/MTERF3/DHX37/SNRPD1/RCL1/MRM3/NOC4L/NLE1/WDR18/TSR3/GEMIN6/FBLL1/RBFA/SART1/BYSL/GEMIN4/LSM4/XAB2/RPP38/DCAF13/RRNAD1/EIF3C/DDX49/SF3A2/MTG2/FBL/GAR1/RPUSD2/DDX28/RBIS/POP7/…
	GO_SKIN_DEVELOPMENT	416	0.512159	1.70848	0.0105263	1	1	7819	tags=22%, list=14%, signal=19%	KRTAP19-4/LCE6A/KRTAP9-4/KRTAP9-9/LCE2B/KRTAP6-2/KRTAP19-6/LCE1D/LCE2D/KRTAP10-9/LCE4A/LCE2C/KRTAP6-3/KRTAP19-5/LCE2A/LCE1B/KRTAP10-7/LCE1E/KRTAP2-1/KRTAP23-1/KRTAP15-1/LCE1F/KRTAP9-8/LCE1A/KRTAP13-3/KRTAP10-10/KRTAP5-3/KRTAP10-5/LOR/KRTAP4-2/KRTAP12-3/FLG2/KRTAP19-3/KRT34/KRTAP22-1/KRTAP10-8/SPRR4/KRTAP19-1/LCE5A/KRTAP10-12/KRTAP17-1/KRTAP12-2/KRT28/LCE1C/KRT79/KRTAP12-1/KRTAP13-1/KRT35/KRTAP5-1…
	GO_EPIDERMAL_CELL_DIFFERENTIATION	356	0.548799	1.80478	0.0107527	1	1	7361	tags=25%, list=13%, signal=22%	KRTAP19-4/LCE6A/KRTAP9-4/KRTAP9-9/LCE2B/KRTAP6-2/KRTAP19-6/LCE1D/LCE2D/KRTAP10-9/LCE4A/LCE2C/KRTAP6-3/KRTAP19-5/LCE2A/LCE1B/KRTAP10-7/LCE1E/KRTAP2-1/KRTAP23-1/KRTAP15-1/LCE1F/KRTAP9-8/LCE1A/KRTAP13-3/KRTAP10-10/KRTAP5-3/KRTAP10-5/LOR/KRTAP4-2/KRTAP12-3/KRTAP19-3/KRT34/KRTAP22-1/KRTAP10-8/SPRR4/KRTAP19-1/LCE5A/KRTAP10-12/KRTAP17-1/KRTAP12-2/KRT28/GRXCR1/LCE1C/KRT79/KRTAP12-1/KRTAP13-1/KRT35/KRTAP5…
	GO_RIBOSOME_BIOGENESIS	290	0.415476	1.34277	0.0111111	1	1	27617	tags=75%, list=49%, signal=39%	RPL3L/RPL10L/PWP2/PPAN/ZNF593/BOP1/RPUSD1/VCX/WDR74/RRP1/MRM1/FAM207A/NOP16/TBL3/RRS1/EXOSC5/RPP25/EXOSC4/DDX51/LTO1/KRI1/EMG1/RRP9/SUV39H1/NOP2/NSUN5/MYBBP1A/NPM3/PELP1/LYAR/SENP3/MTERF3/DHX37/RCL1/MRM3/NOC4L/NLE1/WDR18/TSR3/FBLL1/RBFA/SART1/BYSL/GEMIN4/RPP38/DCAF13/RRNAD1/DDX49/MTG2/FBL/GAR1/RPUSD2/DDX28/RBIS/POP7/MRPL11/RPP40/CHD7/DKC1/YBEY/MRTO4/DDX47/NOC2L/BRIX1/LSM6/DDX54/MPV17L2/BUD23/UTP1…
	GO_INTERMEDIATE_FILAMENT_CYTOSKELETON	239	0.588463	1.89275	0.011236	1	1	6361	tags=28%, list=11%, signal=25%	KRTAP19-4/KRTAP9-4/KRTAP9-9/KRTAP22-2/KRTAP6-2/KRTAP19-6/KRTAP10-9/KRTAP6-3/KRTAP19-5/KRTAP10-7/KRTAP2-1/KRTAP23-1/KRTAP15-1/KRTAP9-8/KRTAP13-3/KRTAP10-10/KRTAP5-3/KRTAP20-4/KRTAP10-5/KRTAP4-2/SLC1A6/KRTAP12-3/KRTAP19-3/KRT34/KRTAP22-1/KRTAP10-8/KRTAP19-1/KRTAP10-12/KRTAP17-1/KRTAP12-2/KRT28/KRT79/KRTAP12-1/KRTAP13-1/KRT35/KRTAP5-11/KRT33B/KRTAP12-4/KRT74/KRTAP6-1/KRT84/KRT83/KRTAP20-3/KRTAP21-1/…
	GO_KERATINIZATION	224	0.613256	1.97067	0.011236	1	1	7361	tags=38%, list=13%, signal=33%	KRTAP19-4/LCE6A/KRTAP9-4/KRTAP9-9/LCE2B/KRTAP6-2/KRTAP19-6/LCE1D/LCE2D/KRTAP10-9/LCE4A/LCE2C/KRTAP6-3/KRTAP19-5/LCE2A/LCE1B/KRTAP10-7/LCE1E/KRTAP2-1/KRTAP23-1/KRTAP15-1/LCE1F/KRTAP9-8/LCE1A/KRTAP13-3/KRTAP10-10/KRTAP5-3/KRTAP10-5/LOR/KRTAP4-2/KRTAP12-3/KRTAP19-3/KRT34/KRTAP22-1/KRTAP10-8/SPRR4/KRTAP19-1/LCE5A/KRTAP10-12/KRTAP17-1/KRTAP12-2/KRT28/LCE1C/KRT79/KRTAP12-1/KRTAP13-1/KRT35/KRTAP5-11/KRT…
	GO_KERATINOCYTE_DIFFERENTIATION	301	0.57475	1.86209	0.011236	1	1	7361	tags=29%, list=13%, signal=25%	KRTAP19-4/LCE6A/KRTAP9-4/KRTAP9-9/LCE2B/KRTAP6-2/KRTAP19-6/LCE1D/LCE2D/KRTAP10-9/LCE4A/LCE2C/KRTAP6-3/KRTAP19-5/LCE2A/LCE1B/KRTAP10-7/LCE1E/KRTAP2-1/KRTAP23-1/KRTAP15-1/LCE1F/KRTAP9-8/LCE1A/KRTAP13-3/KRTAP10-10/KRTAP5-3/KRTAP10-5/LOR/KRTAP4-2/KRTAP12-3/KRTAP19-3/KRT34/KRTAP22-1/KRTAP10-8/SPRR4/KRTAP19-1/LCE5A/KRTAP10-12/KRTAP17-1/KRTAP12-2/KRT28/LCE1C/KRT79/KRTAP12-1/KRTAP13-1/KRT35/KRTAP5-11/KRT…
	GO_ODORANT_BINDING	92	0.637696	1.85931	0.0123457	1	1	8642	tags=58%, list=15%, signal=49%	OR5H1/OR8B4/OR5M3/OR5H14/OR5H15/OR8U1/OR8H1/OR8H3/OR8G2P/OR8D2/OR5AC2/OR5AK3P/OR8B8/OR8B12/OR5B3/OR5D16/OR8J2/OR8J1/OR8K5/OR5L2/OR5AC1/OR9K2/OR8G3P/OR5AL1/OR8I2/OR8D1/OR5M9/OR8G1/OR5AK2/OR5F1/OR5I1/OR5K4/OR5W2/OR5AR1/OR8H2/OR5AU1/OR14C36/OR9Q2/OR5AP2/OR8K1/OR8A1/OR5AS1/OR8J3/OR5H8/OR10V1/OR14I1/OR13A1/OR5M11/OR10W1/OR5M8/OR5K3/OR8D4/OBP2B
	GO_KERATIN_FILAMENT	94	0.590168	1.71168	0.0125	1	1	6361	tags=36%, list=11%, signal=32%	KRTAP9-4/KRTAP9-9/KRTAP10-9/KRTAP10-7/KRTAP2-1/KRTAP9-8/KRTAP10-10/KRTAP5-3/KRTAP10-5/KRTAP4-2/KRTAP12-3/KRTAP10-8/KRTAP10-12/KRTAP12-2/KRT79/KRTAP12-1/KRTAP5-11/KRT74/KRT84/KRT83/KRTAP10-6/KRT85/KRT77/KRTAP5-10/KRTAP5-8/KRTAP9-7/KRTAP10-11/KRT72/KRTAP1-1/KRT78/KRT6C/KRT76/KRTAP10-1/KRTAP16-1
	GO_REGULATION_OF_PROTEIN_LOCALIZATION_TO_CELL_SURFACE	41	0.699629	1.75128	0.0138889	1	1	862	tags=5%, list=2%, signal=5%	MIR520B/MIR520E
	GO_NEGATIVE_REGULATION_OF_BIOMINERALIZATION	29	0.737413	1.82076	0.0140845	1	1	5145	tags=17%, list=9%, signal=16%	MIR208A/FGF23/STATH/AHSG/PTH
	GO_HYDROGEN_PEROXIDE_CATABOLIC_PROCESS	33	0.663285	1.66399	0.0142857	1	1	7226	tags=27%, list=13%, signal=24%	APOA4/GPX5/HBQ1/HBM/HBZ/HBG1/LPO/MT3/HBE1
	GO_NEGATIVE_REGULATION_OF_BONE_MINERALIZATION	20	0.786846	1.75985	0.0169492	1	1	5145	tags=25%, list=9%, signal=23%	MIR208A/FGF23/STATH/AHSG/PTH
	GO_POSITIVE_REGULATION_OF_CELL_FATE_COMMITMENT	12	0.82516	1.68789	0.0172414	1	1	64	tags=8%, list=0%, signal=8%	MIR208A
	GO_POSITIVE_REGULATION_OF_PROTEIN_LOCALIZATION_TO_CELL_SURFACE	19	0.800627	1.74939	0.0175439	1	1	862	tags=11%, list=2%, signal=10%	MIR520B/MIR520E
	GO_CELL_FATE_COMMITMENT	266	0.414887	1.33035	0.021978	1	1	4740	tags=10%, list=8%, signal=9%	MIR208A/MYF5/LHX3/TBXT/FOXG1/BARHL2/TRIM15/NEUROG1/POU3F2/TLX3/POU4F1/MYF6/NR2E1/FEV/NKX2-1/MYT1L/OLIG2/DMRTA2/PTF1A/FGF8/LBX1/WNT6/SOX8/NKX2-5/POU6F2/TBR1
	GO_RIBOSOMAL_SUBUNIT	186	0.463878	1.48059	0.021978	1	1	27957	tags=85%, list=49%, signal=43%	RPS4Y1/RPL3L/RPL10L/RPS4Y2/MRPL38/MRPS24/MRPL12/HBA1/MRPL4/MRPL2/MRPL23/MRPL28/MRPS12/RPL39L/MRPL55/MRPL53/MRPS34/MRPS26/MRPL11/MRPS17/MRPS21/MRPS28/MRPL14/MPV17L2/MRPL34/MRPL52/MALSU1/MRPS5/RPL36A/MRPL48/MRPL21/RPS28/C12orf65/MRPS2/MRPL24/MRPL15/MRPL13/MRPL46/FXR2/MRPL9/MRPL58/MRPL36/RPLP0P6/MRPS33/RPL18A/MRPL17/RPS19/RPS2/NDUFAB1/RPL13/RPL17/RPL8/MRPS15/MRPS9/RPL28/RPL36/EIF2D/MRPL51/RPS21/MRPL…
	GO_MITOCHONDRIAL_PROTEIN_COMPLEX	260	0.419651	1.34551	0.0222222	1	1	28028	tags=73%, list=50%, signal=37%	COX6A2/PAM16/MRPL38/UQCRHL/NDUFA7/MRPS24/MRPL12/UQCC3/NDUFA11/DNA2/UQCRFS1P1/MRPL4/MRPL2/MRPL23/POLRMT/MRPL28/MRPS12/TOMM40/ANKZF1/CHCHD6/MRPL55/ATP5F1D/BAX/NDUFS7/MRPL53/NDUFA9/MRPS34/TIMM17B/TIMM13/MRPS26/POLG2/IMMP2L/ATP5F1EP2/MRPL11/TOMM5/NDUFA13/BCS1L/TIMM50/TIMM29/SUPV3L1/TIMM21/MRPS17/NDUFS8/MICOS13/MRPS21/NDUFV1/MRPS28/MRPL14/MTX1/MPV17L2/FOXRED1/BCKDK/MRPL34/MRPL52/NDUFB9/MALSU1/NDUFB10/…
	GO_REGULATION_OF_SYSTEMIC_ARTERIAL_BLOOD_PRESSURE_BY_CIRCULATORY_RENIN_ANGIOTENSIN	19	-0.727642	-1.74277	0.0222222	1	1	13454	tags=79%, list=24%, signal=60%	REN/ACE2/OR51E2/GJA5/F2RL1/F2R/ENPEP/SUCNR1/AGTR2/CES1/CPA3/MME/CTSG/PCSK5/CMA1
	GO_RIBOSOME	228	0.420334	1.35192	0.0224719	1	1	27957	tags=80%, list=49%, signal=41%	RPS4Y1/NR0B1/MT3/RPL3L/RPL10L/RPS4Y2/MRPL38/NDUFA7/MRPS24/MRPL12/HBA1/MRPL4/RPL13AP3/MRPL2/MRPL23/MTG1/GADD45GIP1/MRPL28/MRPS12/RPL39L/MRPL55/MTG2/MRPL53/MRPS34/MRPS26/RPL37AP8/MRPL11/MRPS17/AURKAIP1/MRPS25/MRPS21/RPL22L1/MRPS28/MRPL14/MPV17L2/MRPL34/METTL17/MRPL52/MALSU1/MRPS5/RPL36A/MRPL48/MRPL21/RPS28/C12orf65/MRPS2/MRPL24/MRPL15/MRPL13/MRPL46/FXR2/MRPL9/MRPL58/MRPL36/RPLP0P6/MRPS33/RPL18A/MRP…
	GO_ENDOPLASMIC_RETICULUM_CHAPERONE_COMPLEX	10	-0.851552	-1.71704	0.0227273	1	1	338	tags=30%, list=1%, signal=30%	MZB1/DNAJC10/UGT1A1
	GO_STRUCTURAL_CONSTITUENT_OF_RIBOSOME	162	0.474805	1.45374	0.0240964	1	1	27957	tags=90%, list=49%, signal=46%	RPS4Y1/RPL3L/RPL10L/RPS4Y2/NDUFA7/MRPS24/MRPL12/MRPL4/RPL13AP3/MRPL2/MRPL23/MRPL28/MRPS12/RPL39L/MRPL55/MRPS34/RPL37AP8/MRPL11/MRPS17/MRPS25/MRPS21/RPL22L1/MRPL14/MRPL34/MRPL52/MRPS5/RPL36A/MRPL21/RPS28/MRPS2/MRPL24/MRPL15/MRPL13/MRPL46/MRPL9/MRPL36/RPLP0P6/MRPS33/RPL18A/MRPL17/RPS19/RPS2/RPL13/RPL17/RPL8/MRPS15/MRPS9/RPL28/RPL36/MRPL51/RPS21/MRPL16/RPL30/RPL18/RPS16/MRPL37/MRPL41/RPLP2/RPS15A/RP…
	GO_NEGATIVE_REGULATION_OF_OSSIFICATION	77	0.551852	1.57165	0.025641	1	1	6116	tags=12%, list=11%, signal=10%	MIR208A/UCMA/FGF23/MIR138-2/STATH/MIR9-1/AHSG/PTH/OSTN
	GO_NEGATIVE_REGULATION_OF_OSTEOBLAST_DIFFERENTIATION	47	0.648715	1.6568	0.0273973	1	1	2776	tags=11%, list=5%, signal=10%	MIR208A/UCMA/FGF23/MIR138-2/MIR9-1
	GO_POSITIVE_REGULATION_OF_G1_S_TRANSITION_OF_MITOTIC_CELL_CYCLE	48	0.630296	1.61624	0.028169	1	1	5561	tags=15%, list=10%, signal=13%	MIR208A/MIR515-2/MIR520A/TERT/MIR519D/MIR515-1/MIR495
	GO_REGULATION_OF_VIRAL_ENTRY_INTO_HOST_CELL	29	0.67817	1.67448	0.028169	1	1	2221	tags=7%, list=4%, signal=7%	APCS/TRIM10
	GO_NEURON_FATE_SPECIFICATION	34	0.641792	1.58993	0.0294118	1	1	7344	tags=29%, list=13%, signal=26%	LHX3/POU3F2/TLX3/POU4F1/FEV/MYT1L/DMRTA2/LBX1/DBX1/ATOH1
	GO_GENE_SILENCING	468	0.364023	1.21721	0.0309278	1	1	9966	tags=18%, list=18%, signal=15%	MIR520B/MIR208A/MIR514A2/MIR519E/MIR515-2/MIR518B/MIR96/MIR520E/MIR526A1/LIN28B/MIR217/MIR138-2/MIR876/MIR518A2/MIR129-1/MIR520C/MIR105-2/MIR873/MIR520A/TNP1/MBD3L2/MBD3L1/MIR9-1/TERT/MBD3L4/MIR488/POLR2F/MIR877/MIR150/MIR519D/MBD3L5/MIR203A/MIR654/MIR448/MIR509-3/MIR588/MIR200C/MIR515-1/MIR518A1/MIR196A1/MIR362/TRIM71/FKBP6/MIR495/MIR329-2/MIR140/MIR141/MBD3L3/MIR200A/MIR766/MIR135B/MIR210/MIR20…
	GO_COMPLEMENT_ACTIVATION_ALTERNATIVE_PATHWAY	16	0.729385	1.6128	0.0322581	1	1	7057	tags=31%, list=12%, signal=27%	MIR520B/MIR520E/C8A/C9/C8G
	GO_U2_SNRNP	21	0.714522	1.61361	0.0333333	1	1	232	tags=5%, list=0%, signal=5%	RBMY1E
	GO_NEGATIVE_REGULATION_OF_VIRAL_ENTRY_INTO_HOST_CELL	18	0.726171	1.58884	0.0344828	1	1	2221	tags=11%, list=4%, signal=11%	APCS/TRIM10
	GO_OXIDOREDUCTASE_ACTIVITY_OXIDIZING_METAL_IONS_OXYGEN_AS_ACCEPTOR	10	0.810531	1.58526	0.0344828	1	1	5010	tags=30%, list=9%, signal=27%	FTMT/FTHL17/FTH1P19
	GO_POSITIVE_REGULATION_OF_CYTOLYSIS	12	0.783271	1.60221	0.0344828	1	1	4602	tags=25%, list=8%, signal=23%	CFHR2/PGLYRP3/PGLYRP4
	GO_POSITIVE_REGULATION_OF_HUMORAL_IMMUNE_RESPONSE	19	0.755355	1.65047	0.0350877	1	1	944	tags=16%, list=2%, signal=16%	MIR520B/MIR520E/ZP4
	GO_PROTEIN_LOCALIZATION_TO_CELL_SURFACE	65	0.557503	1.51405	0.0384615	1	1	862	tags=3%, list=2%, signal=3%	MIR520B/MIR520E
	GO_NEURON_FATE_COMMITMENT	67	0.566887	1.54526	0.038961	1	1	8583	tags=25%, list=15%, signal=22%	LHX3/FOXG1/POU3F2/TLX3/POU4F1/FEV/NKX2-1/MYT1L/OLIG2/DMRTA2/PTF1A/LBX1/TBR1/DBX1/ATOH1/SHH/FOXN4
	GO_BASAL_TRANSCRIPTION_MACHINERY_BINDING	70	-0.547516	-1.73463	0.04	1	1	432	tags=4%, list=1%, signal=4%	MIR16-2/MIR16-1/MIR297
	GO_IMMUNOGLOBULIN_RECEPTOR_BINDING	69	-0.566961	-1.79596	0.04	1	1	17744	tags=72%, list=31%, signal=50%	IGHA1/IGHV1-69/TRBC2/IGHV4-39/IGHV3-33/IGHV4-31/FGR/IGHV1-3/IGHV3-30/IGHV1-18/IGHV3-20/IGHV1-24/IGHV3-23/IGHV3-73/IGHV2-26/IGHV3-48/TRDC/IGHV5-51/IGHV4-59/IGHV3-21/IGHV3-43/IGHV1-69D/IGHV2-70D/IGHV4-28/IGHA2/IGHD/IGHV3-11/IGHV3-66/IGHV7-81/IGHV4-34/IGHV3-49/IGHV3-15/IGHV3-35/IGHV3-74/JCHAIN/IGHV3-53/IGHV3-7/IGHV3-38/IGHV2-5/TRBC1/IGHV1OR15-1/IGHV4-61/IGHV4-4/IGHV2-70/IGHV3-16/IGHV3-72/IGHV6-1/IGH…
	GO_DEFENSE_RESPONSE_TO_FUNGUS	39	0.619025	1.55913	0.0410959	1	1	5425	tags=23%, list=10%, signal=21%	DEFA1/HTN3/HTN1/DEFB106A/HRG/C10orf99/IL36RN/IL17A/DEFA3
	GO_IMMUNOGLOBULIN_COMPLEX_CIRCULATING	65	-0.596637	-1.86144	0.0416667	1	1	17744	tags=77%, list=31%, signal=53%	IGHA1/IGHV1-69/IGKV3-20/TRBC2/IGHV4-39/IGHV3-33/IGHV4-31/IGHV1-3/IGHV3-30/IGHV1-18/IGHV3-20/IGHV1-24/IGHV3-23/IGHV3-73/IGHV2-26/IGHV3-48/TRDC/IGHV5-51/IGHV4-59/IGHV3-21/IGHV3-43/IGHV1-69D/IGHV2-70D/IGHV4-28/IGHA2/IGHD/IGHV3-11/IGHV3-66/IGHV7-81/IGHV4-34/IGHV3-49/IGHV3-15/IGHV3-35/IGHV3-74/JCHAIN/IGHV3-53/IGHV3-7/IGHV3-38/IGHV2-5/TRBC1/IGHV1OR15-1/IGHV4-61/IGHV4-4/IGHV2-70/IGHV3-16/IGHV3-72/IGHV6-…
	GO_REGULATION_OF_CARDIAC_MUSCLE_CELL_ACTION_POTENTIAL	31	0.620821	1.54552	0.0416667	1	1	64	tags=3%, list=0%, signal=3%	MIR208A
	GO_REGULATION_OF_CELL_FATE_COMMITMENT	31	0.625515	1.5572	0.0416667	1	1	64	tags=3%, list=0%, signal=3%	MIR208A
	GO_GENE_SILENCING_BY_RNA	379	0.367346	1.21498	0.0430108	1	1	9966	tags=20%, list=18%, signal=16%	MIR520B/MIR208A/MIR514A2/MIR519E/MIR515-2/MIR518B/MIR96/MIR520E/MIR526A1/LIN28B/MIR217/MIR138-2/MIR876/MIR518A2/MIR129-1/MIR520C/MIR105-2/MIR873/MIR520A/MIR9-1/TERT/MIR488/POLR2F/MIR877/MIR150/MIR519D/MIR203A/MIR654/MIR448/MIR509-3/MIR588/MIR200C/MIR515-1/MIR518A1/MIR196A1/MIR362/TRIM71/FKBP6/MIR495/MIR329-2/MIR140/MIR141/MIR200A/MIR766/MIR135B/MIR210/MIR200B/POU5F1/MIR298/MIR33B/MIR767/MIR1224/M…
	GO_RNA_POLYMERASE_CORE_ENZYME_BINDING	60	-0.587584	-1.78393	0.0434783	1	1	432	tags=5%, list=1%, signal=5%	MIR16-2/MIR16-1/MIR297
	GO_G_PROTEIN_COUPLED_NUCLEOTIDE_RECEPTOR_ACTIVITY	13	-0.743301	-1.55564	0.0454545	1	1	13676	tags=85%, list=24%, signal=64%	PTAFR/P2RY8/P2RY2/P2RY13/GPR171/P2RY4/GPR34/P2RY1/P2RY10/P2RY14/P2RY12
	GO_G_PROTEIN_COUPLED_PURINERGIC_NUCLEOTIDE_RECEPTOR_SIGNALING_PATHWAY	13	-0.743301	-1.55564	0.0454545	1	1	13676	tags=85%, list=24%, signal=64%	PTAFR/P2RY8/P2RY2/P2RY13/GPR171/P2RY4/GPR34/P2RY1/P2RY10/P2RY14/P2RY12
	GO_NEGATIVE_REGULATION_OF_INTERLEUKIN_6_MEDIATED_SIGNALING_PATHWAY	10	-0.787658	-1.58821	0.0454545	1	1	6829	tags=50%, list=12%, signal=44%	MIRLET7C/MIR125B2/MIR125B1/MIRLET7A2/MIR99A
	GO_MITOCHONDRIAL_TRANSLATION	137	0.461539	1.41902	0.0470588	1	1	26947	tags=74%, list=48%, signal=39%	MRPL38/SARS2/NDUFA7/MRPS24/MRPL12/RPUSD3/MRPL4/MRPL2/MRPL23/MTG1/GADD45GIP1/MRPL28/MTERF3/MRPS12/MRPL55/MTG2/MRPL53/MRPS34/MRPS26/MRPL11/GATB/UQCC2/MRPS17/AURKAIP1/MRPS25/MRPS21/MRPS28/MRPL14/MPV17L2/MRPL34/MRPL52/MALSU1/MRPS5/AARS2/MRPL48/MRPL21/EARS2/MRPS2/TARS2/MRPL24/MRPL15/MRPL13/TSFM/MRPL46/MRPL9/MRPL58/MRPL36/C1QBP/CDK5RAP1/TUFM/RMND1/MRPS33/MRPL17/SHMT2/MRPS15/MRPS9/RCC1L/MRPL51/MRPL16/TR…
	GO_B_CELL_RECEPTOR_SIGNALING_PATHWAY	118	-0.518662	-1.82547	0.047619	1	1	19991	tags=73%, list=35%, signal=47%	NFAM1/PAX5/LAT2/LYN/CD300A/PIK3CD/IGHM/SLC39A10/LPXN/IGLL5/MAPK1/LCK/SYK/VAV3/IGHA1/IGHV1-69/TRBC2/CMTM3/IGHV4-39/IGHV3-33/IGHV4-31/IGHV1-3/IGHV3-30/IGHV1-18/IGHV3-20/IGHV1-24/IGHV3-23/ELF1/IGHV3-73/RFTN1/RUNX1/TEC/IGHV2-26/IGHV3-48/TRDC/IGHV5-51/IGHV4-59/FOXP1/BLK/IGHV3-21/FCGR2B/IGHV3-43/IGHV1-69D/IGHV2-70D/IGHV4-28/IGHA2/IGHD/IGHV3-11/IGHV3-66/IGHV7-81/IGHV4-34/IGHV3-49/IGHV3-15/BTK/IGHV3-35/I…
CESC	Description	setSize	enrichmentScore	NES	pvalue	p.adjust	qvalues	rank	leading_edge	core_enrichment
	GO_NCRNA_METABOLIC_PROCESS	471	0.47637	1.34865	0.0125	1	1	24938	tags=71%, list=44%, signal=40%	SAGE2P/CT45A9/CT45A5/CT45A3/LIN28A/CT45A1/ASZ1/CT45A10/SAGE1/LIN28B/GPAT2/DDX4/FKBP6/PWP2/TDRD9/RNF113B/RCL1/TSEN2/MARS2/PLD6/RPP40/PUS7/WDR3/WDR12/ADAT2/ANKRD16/METTL8/POP1/RRP15/UTP25/TRMT5/PUS1/RRS1/NOL9/CTU1/PSTK/MRM1/EXOSC5/PARS2/RPUSD2/UTP23/GATB/RIOK1/HEATR1/WDR74/QTRT2/UTP14A/TUT4/RSL1D1/NAF1/ZNHIT6/RPP21/UTP4/DCAF13/PIWIL2/TYW5/TRMT13/TEX10/LYAR/TYW3/LSM6/FBLL1/CDKAL1/WDR75/EXOSC3/EXOSC2…
	GO_NCRNA_PROCESSING	378	0.51374	1.43015	0.0128205	1	1	24938	tags=75%, list=44%, signal=42%	SAGE2P/CT45A9/CT45A5/CT45A3/LIN28A/CT45A1/CT45A10/SAGE1/LIN28B/PWP2/RNF113B/RCL1/TSEN2/RPP40/PUS7/WDR3/WDR12/ADAT2/ANKRD16/METTL8/POP1/RRP15/UTP25/TRMT5/PUS1/RRS1/NOL9/CTU1/MRM1/EXOSC5/RPUSD2/UTP23/RIOK1/HEATR1/WDR74/QTRT2/UTP14A/TUT4/RSL1D1/NAF1/ZNHIT6/RPP21/UTP4/DCAF13/TYW5/TRMT13/TEX10/LYAR/TYW3/LSM6/FBLL1/CDKAL1/WDR75/EXOSC3/EXOSC2/RPUSD1/TRMT1/NOB1/DKC1/OSGEPL1/DUS2/GTPBP3/BYSL/DUS3L/NAT10/T…
	GO_RIBONUCLEOPROTEIN_COMPLEX_BIOGENESIS	419	0.465237	1.29321	0.0131579	1	1	26318	tags=85%, list=47%, signal=46%	CELF5/VCX/CELF3/SRSF12/RPL3L/PWP2/RCL1/CELF4/SMN2/RPP40/WDR3/EIF3C/WDR12/NLE1/URB2/RRP15/UTP25/RRS1/LTO1/NOL9/MRM1/EXOSC5/DDX31/SMN1/RPUSD2/UTP23/GEMIN5/RIOK1/HEATR1/WDR74/UTP14A/NOP16/RSL1D1/RUVBL1/PTBP2/NAF1/ZNHIT6/UTP4/DCAF13/DDX20/TEX10/GEMIN2/LYAR/GEMIN6/LSM6/FBLL1/NOM1/WDR75/PPAN/EXOSC3/EXOSC2/RPUSD1/MTERF3/NOB1/DKC1/NUFIP1/DDX28/BYSL/SURF6/NAT10/ESF1/EXOSC7/ABT1/RIOX2/NOL8/NOP56/TFB2M/NOC2…
	GO_RNA_3_END_PROCESSING	150	0.69496	1.68388	0.0151515	1	1	2439	tags=5%, list=4%, signal=5%	SAGE2P/CT45A9/CT45A5/CT45A3/LIN28A/CT45A1/CT45A10/SAGE1
	GO_SNRNA_PROCESSING	36	0.899247	1.88699	0.015873	1	1	2439	tags=19%, list=4%, signal=19%	SAGE2P/CT45A9/CT45A5/CT45A3/CT45A1/CT45A10/SAGE1
	GO_RNA_POLYMERASE_BINDING	75	0.723337	1.60714	0.0163934	1	1	312	tags=3%, list=1%, signal=3%	MIR139/MIR297
	GO_INTEGRATOR_COMPLEX	28	0.925114	1.85782	0.0169492	1	1	2439	tags=25%, list=4%, signal=24%	SAGE2P/CT45A9/CT45A5/CT45A3/CT45A1/CT45A10/SAGE1
	GO_NCRNA_3_END_PROCESSING	48	0.859936	1.86527	0.0169492	1	1	2439	tags=15%, list=4%, signal=14%	SAGE2P/CT45A9/CT45A5/CT45A3/CT45A1/CT45A10/SAGE1
	GO_SNRNA_3_END_PROCESSING	30	0.909112	1.81314	0.0169492	1	1	2439	tags=23%, list=4%, signal=22%	SAGE2P/CT45A9/CT45A5/CT45A3/CT45A1/CT45A10/SAGE1
	GO_SNRNA_METABOLIC_PROCESS	45	0.882427	1.89423	0.0169492	1	1	2439	tags=16%, list=4%, signal=15%	SAGE2P/CT45A9/CT45A5/CT45A3/CT45A1/CT45A10/SAGE1
	GO_BASAL_TRANSCRIPTION_MACHINERY_BINDING	70	0.70558	1.53718	0.0172414	1	1	312	tags=3%, list=1%, signal=3%	MIR139/MIR297
	GO_METHYL_CPG_BINDING	26	0.828415	1.64835	0.0178571	1	1	2171	tags=19%, list=4%, signal=19%	MBD3L4/MBD3L2/MBD3L3/MBD3L5/MBD3L2B
	GO_METHYLATION_DEPENDENT_CHROMATIN_SILENCING	26	0.82491	1.64138	0.0178571	1	1	2171	tags=19%, list=4%, signal=19%	MBD3L4/MBD3L2/MBD3L3/MBD3L5/MBD3L2B
	GO_RESPONSE_TO_INTERLEUKIN_12	50	0.715487	1.52828	0.0178571	1	1	262	tags=2%, list=0%, signal=2%	BOLA2
	GO_NEGATIVE_REGULATION_OF_PHOSPHATIDYLINOSITOL_3_KINASE_SIGNALING	15	-0.941444	-1.82149	0.0181818	1	1	41	tags=13%, list=0%, signal=13%	SERPINE2/MIR449A
	GO_RNA_POLYMERASE_CORE_ENZYME_BINDING	60	0.746706	1.63284	0.0181818	1	1	312	tags=3%, list=1%, signal=3%	MIR139/MIR297
	GO_POSITIVE_REGULATION_OF_CHOLESTEROL_METABOLIC_PROCESS	10	-0.926148	-1.68782	0.0196078	1	1	2299	tags=30%, list=4%, signal=29%	MIR96/MIR182/MIR183
	GO_POSITIVE_REGULATION_OF_STEROID_BIOSYNTHETIC_PROCESS	21	-0.803082	-1.62469	0.0212766	1	1	3077	tags=19%, list=5%, signal=18%	FSHB/MIR96/MIR182/MIR183
	GO_PROTEIN_MATURATION_BY_IRON_SULFUR_CLUSTER_TRANSFER	15	0.912649	1.54032	0.0212766	1	1	262	tags=7%, list=0%, signal=7%	BOLA2
	GO_REGULATION_OF_CHOLESTEROL_BIOSYNTHETIC_PROCESS	50	-0.737385	-1.68224	0.0217391	1	1	4354	tags=12%, list=8%, signal=11%	MIR30C2/MIR548P/MIR30C1/MIR96/MIR182/MIR183
	GO_CELLULAR_RESPONSE_TO_LOW_DENSITY_LIPOPROTEIN_PARTICLE_STIMULUS	20	-0.755859	-1.48348	0.0222222	1	1	321	tags=20%, list=1%, signal=20%	MIR302A/CASR/CD36/MIR758
	GO_NEGATIVE_REGULATION_OF_PROTEIN_KINASE_B_SIGNALING	54	-0.70676	-1.62168	0.0222222	1	1	1019	tags=6%, list=2%, signal=5%	MIR34B/MIRLET7F2/MIR449A
	GO_REGULATION_OF_CHOLESTEROL_METABOLIC_PROCESS	63	-0.684414	-1.62241	0.0222222	1	1	4354	tags=10%, list=8%, signal=9%	MIR30C2/MIR548P/MIR30C1/MIR96/MIR182/MIR183
	GO_NEGATIVE_REGULATION_OF_FIBROBLAST_PROLIFERATION	30	-0.767517	-1.56874	0.0232558	1	1	540	tags=7%, list=1%, signal=7%	DACH1/MIR494
	GO_IMMUNOGLOBULIN_COMPLEX	140	-0.634192	-1.67949	0.025641	1	1	17802	tags=80%, list=31%, signal=55%	IGKV6-21/IGKV3D-20/IGHV3-15/IGHV2-5/IGLV3-19/IGHV3-53/IGHV2-26/IGHV3-30/IGHG1/IGKV5-2/IGLV2-14/IGLV7-43/IGLV9-49/IGHV3-35/IGHV3-21/IGKV1-5/IGHV3-23/IGLV2-8/IGKV3D-15/IGKV3-20/IGHV1-24/IGKC/IGHM/IGLV4-69/IGLV3-1/IGLV7-46/IGHV3-73/IGLC3/IGLV1-44/IGHV1-18/IGHG4/IGLV3-25/IGLV8-61/IGLV3-16/IGLC2/IGHV7-81/IGHV3-48/IGKV2-30/IGLV2-11/IGHV3-72/IGHG2/IGLC6/IGLV3-10/IGLV5-45/IGLV1-47/IGHV3-11/IGKV2-24/IGKV4…
	GO_KERATINIZATION	224	-0.499575	-1.41562	0.0294118	1	1	6626	tags=29%, list=12%, signal=25%	SPINK9/KRTAP5-4/KRTAP10-10/LIPK/KLK12/TGM3/KRTAP4-2/KRT25/KRT76/LCE6A/TGM5/LCE3E/KRTAP9-1/KRT35/KRTAP3-1/KRT37/DSG1/KRT72/KRTAP13-2/DSG4/LCE2A/LCE3B/KRT33B/LCE2C/LCE2D/KRTAP21-2/KRTAP5-5/KRTAP10-9/KRTAP5-2/KRTAP1-5/KRTAP9-8/KRT73/KRTAP9-2/DSC1/KRTAP9-6/LIPN/LCE2B/CDSN/KRTAP19-3/KRTAP13-1/KRTAP20-2/KRTAP1-3/KRTAP4-8/KRTAP19-2/KRTAP3-3/KRTAP27-1/KRTAP1-1/KRT38/KRTAP19-7/KRTAP12-2/KRT26/LCE3C/LCE4A/…
	GO_CHROMATIN_ORGANIZATION_INVOLVED_IN_REGULATION_OF_TRANSCRIPTION	122	0.562601	1.35447	0.031746	1	1	8941	tags=15%, list=16%, signal=12%	MBD3L4/MBD3L2/MBD3L3/MBD3L5/MBD3L2B/H4C13/H3C14/H4C15/H4C2/H3C12/H3C15/H4C1/H3C11/H4C3/H3C7/H3C13/H1-7/H1-1
	GO_NEGATIVE_REGULATION_OF_EPITHELIAL_CELL_DIFFERENTIATION	44	0.673308	1.43575	0.0357143	1	1	1532	tags=7%, list=3%, signal=7%	MIR518B/REG3G/REG3A
	GO_IRON_SULFUR_CLUSTER_ASSEMBLY	22	0.835061	1.61706	0.037037	1	1	262	tags=5%, list=0%, signal=5%	BOLA2
	GO_POSITIVE_REGULATION_OF_CELL_AGING	17	0.871839	1.58628	0.037037	1	1	604	tags=6%, list=1%, signal=6%	MIR217
	GO_MYOBLAST_PROLIFERATION	24	-0.705142	-1.48305	0.04	1	1	524	tags=12%, list=1%, signal=12%	IGF1/MIR133B/MIR134
	GO_NEGATIVE_REGULATION_OF_LIPOPOLYSACCHARIDE_MEDIATED_SIGNALING_PATHWAY	13	-0.861626	-1.61339	0.04	1	1	601	tags=15%, list=1%, signal=15%	ACOD1/DEFB114
	GO_POSITIVE_REGULATION_OF_MUSCLE_ADAPTATION	13	-0.802923	-1.50347	0.04	1	1	5122	tags=31%, list=9%, signal=28%	MIR34B/MYMK/MYOG/MIR199A2
	GO_RIBOSOME_BIOGENESIS	290	0.465782	1.27553	0.0416667	1	1	26318	tags=87%, list=47%, signal=47%	VCX/RPL3L/PWP2/RCL1/RPP40/WDR3/WDR12/NLE1/URB2/RRP15/UTP25/RRS1/LTO1/NOL9/MRM1/EXOSC5/DDX31/RPUSD2/UTP23/RIOK1/HEATR1/WDR74/UTP14A/NOP16/RSL1D1/NAF1/ZNHIT6/UTP4/DCAF13/TEX10/LYAR/LSM6/FBLL1/NOM1/WDR75/PPAN/EXOSC3/EXOSC2/RPUSD1/MTERF3/NOB1/DKC1/DDX28/BYSL/SURF6/NAT10/ESF1/EXOSC7/ABT1/RIOX2/NOL8/NOP56/TFB2M/NOC2L/NGDN/FP565260.1/MDN1/RPP25/NIP7/BOP1/MRTO4/UTP20/PAK1IP1/DDX51/GTPBP4/IMP4/RRN3/WDR43/…
	GO_SKIN_DEVELOPMENT	416	-0.421682	-1.31558	0.0416667	1	1	6626	tags=17%, list=12%, signal=15%	SPINK9/KRTAP5-4/KRTAP10-10/FGF7/LIPK/KLK12/DKK4/TGM3/KRTAP4-2/KRT25/KRT76/LCE6A/TGM5/LCE3E/KRTAP9-1/EREG/KRT35/KRTAP3-1/KRT37/DSG1/KRT72/KRTAP13-2/DSG4/LCE2A/LCE3B/KRT33B/LCE2C/LCE2D/KRTAP21-2/KRTAP5-5/FGF10/KRTAP10-9/KRTAP5-2/KRTAP1-5/KRTAP9-8/KRT73/KRTAP9-2/DSC1/KRTAP9-6/FLG2/LIPN/LCE2B/CDSN/KRTAP19-3/KRTAP13-1/KRTAP20-2/KRTAP1-3/KRTAP4-8/KRTAP19-2/KRTAP3-3/KRTAP27-1/KRTAP1-1/KRT38/KRTAP19-7/KR…
	GO_EXTRACELLULAR_STRUCTURE_ORGANIZATION	371	-0.424932	-1.2795	0.0434783	1	1	17280	tags=51%, list=31%, signal=35%	ITGAL/FBLN2/SPP1/LOXL1/CST3/MMP1/ANXA2P2/TIMP1/MMP9/LAMB2/CTSG/VCAM1/ITGAM/LAMC2/CTSV/SPARC/ITGB2/MMP28/MPZL3/TPSAB1/COL4A2/LUM/LAMA3/COL16A1/ENG/PECAM1/MYH11/ELN/ITGA5/RGCC/WNT3A/CTSS/ITGB8/COL4A1/FOXC1/ITGB6/COL28A1/THBS1/KAZALD1/SOX9/CMA1/ANXA9/A2M/COL1A1/DCN/MFAP5/SH3PXD2B/FBN2/CTSK/TIMP2/ADAMTS14/CCN1/COL3A1/LOXL2/QSOX1/COL6A1/FGG/NID1/COL6A2/AEBP1/ITGAX/BCAN/LAMA1/COL5A3/CCDC80/PHLDB1/RECK/…
	GO_IMMUNOGLOBULIN_COMPLEX_CIRCULATING	65	-0.637558	-1.55239	0.0434783	1	1	17729	tags=82%, list=31%, signal=56%	IGHV3-15/IGHV2-5/IGHV3-53/IGHV2-26/IGHV3-30/IGHG1/IGHV3-35/IGHV3-21/IGHV3-23/IGKV3-20/IGHV1-24/IGKC/IGHM/IGHV3-73/IGLC3/IGHV1-18/IGHG4/IGLC2/IGHV7-81/IGHV3-48/IGHV3-72/IGHG2/IGLC6/IGHV3-11/IGHV1-69/IGHG3/IGHV4-39/IGLL5/IGHV3-33/IGHV3-7/IGHV6-1/IGHA1/IGHV1-58/IGHV4-59/IGHV3-66/IGHV2-70/IGHV4-34/IGHV5-51/JCHAIN/IGHV2-70D/IGHV3-74/IGHV4-31/IGHV4-28/IGHV3-49/IGHV4-61/IGHV3-13/IGHA2/IGHV3-64/IGLC7/IGH…
	GO_POSITIVE_REGULATION_OF_CELL_ACTIVATION	386	-0.40791	-1.23173	0.0434783	1	1	20149	tags=55%, list=36%, signal=36%	VSIR/TNFRSF14/TYROBP/STAP1/IGHV1-69D/CTLA4/TRDC/TICAM1/FYN/NFKBID/ADAM8/TRBC2/HLA-F/TREM2/CAV1/CD83/ADA/PIK3R6/TIRAP/NECTIN2/HLX/GATA3/CD177/IGHV3-20/SASH3/LGALS1/RARA/SH3KBP1/RUNX1/IL4R/LRRK2/CD5/CCL3/HAVCR2/HLA-G/ITPKB/IL6ST/IGHV4-4/AIF1/PIK3R1/PDPN/CD27/HLA-DMB/NFKBIZ/CD4/GRAP2/CD1D/CD6/LCK/PELI1/IL4/ANXA1/CDKN1A/IGHV3-15/CYLD/CD86/CD209/IGHV2-5/MAP3K8/KLRC4-KLRK1/F2RL1/AXL/IGHV3-53/ICOS/IGHV2…
	GO_POSITIVE_REGULATION_OF_CELL_ADHESION	398	-0.375145	-1.14355	0.0434783	1	1	19614	tags=47%, list=35%, signal=31%	CAV1/CD83/ADA/PIK3R6/HLX/GATA3/SASH3/TRIOBP/LGALS1/RARA/RUNX1/IL4R/DISC1/ILK/CD5/HAVCR2/HLA-G/ITPKB/CDK6/IL6ST/SPOCK2/AIF1/PIK3R1/TNF/PDPN/CD27/WNT4/HLA-DMB/NFKBIZ/AFDN/CD4/APBB1IP/GRAP2/CD1D/TPM1/RHOD/CD6/LCK/ATM/PLPP3/IL4/ANXA1/CYLD/CD86/PRKCA/PTPRU/ERBB2/PREX1/CD209/MYO10/NFAT5/MAP3K8/KLRC4-KLRK1/FBLN2/ICOS/ICOSLG/TNFSF14/GLI2/ADAM9/RASAL3/VCAM1/UNC13D/LYN/CCL2/PTPRC/ITGB2/CX3CL1/EBI3/COL16A1/…
	GO_IMMUNOGLOBULIN_RECEPTOR_BINDING	69	-0.626514	-1.5379	0.0444444	1	1	17729	tags=78%, list=31%, signal=54%	IGHV3-15/IGHV2-5/IGHV3-53/IGHV2-26/IGHV3-30/IGHG1/FGR/IGHV3-35/IGHV3-21/IGHV3-23/IGHV1-24/IGKC/IGHM/IGHV3-73/IGLC3/IGHV1-18/IGHG4/IGLC2/IGHV7-81/IGHV3-48/IGHV3-72/IGHG2/IGLC6/IGHV3-11/IGHV1-69/IGHG3/IGHV4-39/IGLL5/IGHV3-33/IGHV3-7/IGHV6-1/IGHA1/IGHV1-58/IGHV4-59/IGHV3-66/IGHV2-70/IGHV4-34/IGHV5-51/JCHAIN/IGHV2-70D/IGHV3-74/IGHV4-31/IGHV4-28/IGHV3-49/IGHV4-61/IGHV3-13/IGHA2/IGHV3-64/IGLC7/IGHV1-45…
	GO_INTERLEUKIN_8_BIOSYNTHETIC_PROCESS	20	-0.714851	-1.40299	0.0444444	1	1	346	tags=15%, list=1%, signal=15%	CLEC7A/TLR4/MIR488
	GO_NEGATIVE_REGULATION_OF_BLOOD_VESSEL_ENDOTHELIAL_CELL_MIGRATION	63	-0.608514	-1.44249	0.0444444	1	1	4224	tags=17%, list=7%, signal=16%	MIR15B/MIR361/MIR26A1/MIR129-2/MIR16-1/MEOX2/MIR212/MIR132/MIR494/MIR133B/MIR129-1
	GO_CILIUM_MOVEMENT	72	-0.623813	-1.5461	0.0465116	1	1	10588	tags=46%, list=19%, signal=37%	ARMC4/DNAH5/CFAP43/CCDC40/TEKT3/TTLL6/CATSPER1/AQP4/DNAAF1/CCDC151/CFAP73/CFAP221/GAS2L2/MAATS1/DNAH7/CFAP54/SPAG17/CCDC114/TEKT2/TEKT1/CFAP206/TEKT4/RSPH4A/ROPN1L/HYDIN/CFAP46/WDR63/CFAP100/ZBBX/NME5/DNAI1/DRC1/PIH1D3
CHOL	Description	setSize	enrichmentScore	NES	pvalue	p.adjust	qvalues	rank	leading_edge	core_enrichment
	GO_MRNA_BINDING	449	0.531322	1.33963	0.011236	1	1	782	tags=5%, list=1%, signal=5%	MIR342/MIR4686/MIR150/MIR298/MIR33A/MIR4632/MIR425/MIR548C/MIR129-2/MIR1207/MIR509-2/MIRLET7G/MIR128-1/MIR5588/MIR31/MIR1224/MIR26A1/MIRLET7C/MIR125B2/MIR153-1/MIR30B/MIR218-1/MIR409
	GO_REGULATION_OF_LYMPHOCYTE_ACTIVATION	486	0.522977	1.31772	0.011236	1	1	16488	tags=45%, list=29%, signal=32%	MIR30B/ZP4/IGHV3-16/IGHV1OR15-1/TAC1/PLA2G2F/IGHV4-4/IGHV1-3/IGHV3-38/IGLC6/IL21/MYB/IGHV3-7/PGLYRP4/TNFRSF13B/IGHV3-48/PGLYRP3/IL12B/IFNG/CD38/IGHE/CLNK/TBX21/IDO1/TIGIT/CD70/KLRK1/ICOS/TRBC1/LAX1/BTLA/PLA2G2D/FCRL3/IGHV2-70D/IGLL1/TESPA1/IL12A/IGHV1-45/CD19/IGHV3-35/SCGB1A1/MZB1/IGLC7/IRF4/IKZF3/SPTA1/IGHV3-66/IFNB1/XCL1/IGHV4-28/SIT1/BANK1/LAG3/CD27/GRAP2/ZNF683/IGLL5/CTLA4/CLECL1/IGHV4-31/RHO…
	GO_IMMUNE_RESPONSE_REGULATING_CELL_SURFACE_RECEPTOR_SIGNALING_PATHWAY	491	0.571225	1.43721	0.0113636	1	1	15133	tags=40%, list=27%, signal=30%	MUCL1/IGKV2-28/IGKV2D-28/IGKV1D-33/IGHV3-16/IGHV1OR15-1/IGKV2-40/IGHV4-4/IGKV1-12/IGKV1D-39/IGHV1-3/MUC2/PSMA8/IGHV3-38/IGLC6/BTN1A1/IGHV3-7/IGHV3-48/PSMB11/IGKV1D-12/IGKV1-39/CD38/IGHE/CLEC12B/TRAV29DV5/KLRK1/TRBC1/LAX1/TRBV12-3/BTLA/TRAV8-4/FCRL3/IGHV2-70D/UBASH3A/CLEC6A/BLK/IGLL1/TESPA1/IGHV1-45/CD19/PAX5/IGHV3-35/THEMIS/STAP1/IGLC7/TRAV19/IGKV2D-30/IGHV3-66/CD79A/IGKV3D-11/MUC4/ICAM3/TRAT1/IG…
	GO_PHAGOCYTOSIS	358	0.54522	1.36599	0.0116279	1	1	13084	tags=36%, list=23%, signal=28%	IGKV2-28/IGKV2D-28/IGKV1D-33/IGHV3-16/IGHV1OR15-1/IGKV2-40/ADIPOQ/IGHV4-4/IGKV1-12/SPACA3/IGKV1D-39/IGHV1-3/IGHV3-38/IGLC6/IGHV3-7/IGHV3-48/IGKV1D-12/IFNG/IGKV1-39/IGHE/TRBC1/IGHV2-70D/IGLL1/IGHV1-45/IGHV3-35/STAP1/IGLC7/SLAMF1/CEBPE/IGKV2D-30/IGHV3-66/IGKV3D-11/ICAM3/MIR181B2/IGLV3-27/IGHV4-28/TNF/PRKCG/IGLL5/IGKV5-2/IGHV4-31/IGHV2-70/IGHV3-20/IGHV3-43/IGKV2-29/IGHV3-64/IGHV2-26/IGHV1-58/IGHV4-3…
	GO_POSITIVE_REGULATION_OF_CELL_ACTIVATION	386	0.56945	1.43021	0.0116279	1	1	14256	tags=41%, list=25%, signal=31%	MIR128-1/MIR30B/ZP4/IGHV3-16/IGHV1OR15-1/TAC1/IGHV4-4/SPACA3/IGHV1-3/IGHV3-38/IGLC6/IL21/MYB/IGHV3-7/IGHV3-48/IL12B/IFNG/CD38/IGHE/TBX21/CD70/KLRK1/ICOS/TRBC1/BTLA/FCRL3/IGHV2-70D/IGLL1/TESPA1/IL12A/IGHV1-45/IGHV3-35/STAP1/IGLC7/SPTA1/IGHV3-66/XCL1/IGHV4-28/CD27/CLEC4D/GRAP2/IGLL5/CTLA4/CLECL1/SELP/IGHV4-31/RHOH/IGHV2-70/IGHV3-20/IGHV3-43/IL12RB1/TNFRSF13C/IGHV3-64/FOXP3/CD226/IGHV2-26/IGHV1-58/I…
	GO_GENE_SILENCING_BY_RNA	379	0.525133	1.31493	0.0117647	1	1	1078	tags=6%, list=2%, signal=6%	MIR342/MIR4686/MIR150/MIR298/MIR33A/MIR4632/MIR425/MIR548C/MIR129-2/MIR1207/MIR509-2/MIRLET7G/MIR128-1/MIR5588/MIR31/MIR1224/MIR26A1/MIRLET7C/MIR125B2/MIR153-1/MIR30B/MIR218-1/MIR409/H4C13
	GO_HUMORAL_IMMUNE_RESPONSE	348	0.531866	1.32986	0.0117647	1	1	12213	tags=43%, list=22%, signal=34%	DEFB126/HTN3/ZP4/SPAG11B/IFNA8/IFNA17/IFNA6/SEMG2/IGKV2-28/IGKV2D-28/IGKV1D-33/CST9/IGHV3-16/IGHV1OR15-1/IGKV2-40/KRT1/IGHV4-4/IGKV1-12/IGKV1D-39/IGHV1-3/BPI/IGHV3-38/IGLC6/BPIFA2/IGHV3-7/BPIFB1/PGLYRP4/IGHV3-48/PGLYRP3/CR1L/IGKV1D-12/IFNG/IGKV1-39/AIRE/POU2AF1/IGHE/EPPIN/HTN1/TRBC1/BPIFB2/IGHV2-70D/DEFA5/IGLL1/IGHV1-45/CD19/SH2D1A/IFNA1/PAX5/REG3G/IGHV3-35/CAMP/IGLC7/CXCL13/IGKV2D-30/IGHV3-66/IF…
	GO_ADAPTIVE_IMMUNE_RESPONSE_BASED_ON_SOMATIC_RECOMBINATION_OF_IMMUNE_RECEPTORS_BUILT_FROM_IMMUNOGLOBULIN_SUPERFAMILY_DOMAINS	347	0.578859	1.4452	0.0119048	1	1	13084	tags=44%, list=23%, signal=34%	IGKV2-28/IGKV2D-28/IGKV1D-33/IGHV3-16/IGHV1OR15-1/IGKV2-40/NLRP10/IGHV4-4/IGKV1-12/IGKV1D-39/IGHV1-3/IGHV3-38/IGLC6/IGHV3-7/IGHV3-48/IL12B/IGKV1D-12/IGKV1-39/AIRE/IGHE/TBX21/LY9/CD70/TRBC1/IGHV2-70D/IGLL1/CD1B/IL12A/IGHV1-45/CD19/IGHV3-35/IGLC7/IRF4/CXCL13/IGKV2D-30/IGHV3-66/IFNB1/IGKV3D-11/IGLV3-27/XCL1/IGHV4-28/FCER2/SLAMF6/TNF/CD27/IL18RAP/IGLL5/IGKV5-2/IGHV4-31/IGHV2-70/IGHV3-20/IGHV3-43/IGKV…
	GO_LYMPHOCYTE_MEDIATED_IMMUNITY	347	0.596128	1.48832	0.0119048	1	1	13767	tags=50%, list=24%, signal=38%	IGKV2-28/IGKV2D-28/IGKV1D-33/IGHV3-16/IGHV1OR15-1/IGKV2-40/IGHV4-4/IGKV1-12/IGKV1D-39/IGHV1-3/CLEC2A/IGHV3-38/IGLC6/IL21/IGHV3-7/IGHV3-48/IL12B/IGKV1D-12/IGKV1-39/AIRE/IGHE/CLNK/TBX21/CLEC12B/CD70/KLRK1/TRBC1/IGHV2-70D/IGLL1/CD1B/IL12A/IGHV1-45/CD19/SH2D1A/IGHV3-35/NCR1/IGLC7/IGKV2D-30/IGHV3-66/IFNB1/IGKV3D-11/IGLV3-27/XCL1/IGHV4-28/FCER2/SLAMF6/RAET1E/TNF/LAG3/CD27/IL18RAP/IGLL5/IGKV5-2/KLRD1/IG…
	GO_B_CELL_ACTIVATION	306	0.563951	1.40329	0.0120482	1	1	13846	tags=42%, list=24%, signal=32%	IFNA8/IFNA17/IFNA6/IGHV3-16/IGHV1OR15-1/IGHV4-4/IGHV1-3/IGHV3-38/IGLC6/IL21/IGHV3-7/TNFRSF13B/IGHV3-48/CXCR5/CD38/IGHE/TBX21/CD70/TRBC1/LAX1/FCRL3/IGHV2-70D/IGLL1/IGHV1-45/CD19/IFNA1/IGHV3-35/MZB1/IGLC7/IKZF3/IGHV3-66/CD79A/IFNB1/IGHV4-28/FCRL1/BANK1/CD27/MS4A1/IGLL5/CTLA4/PRKCB/IGHV4-31/IGHV2-70/IGHV3-20/IGHV3-43/TNFRSF13C/IGHV3-64/FOXP3/IGHV2-26/IGHV1-58/IGHV4-34/IGHV4-61/POU2F2/IGHV6-1/CCR6/NK…
	GO_PRODUCTION_OF_MOLECULAR_MEDIATOR_OF_IMMUNE_RESPONSE	298	0.599686	1.488	0.0120482	1	1	13869	tags=48%, list=25%, signal=36%	TRDV2/TRAV9-1/IGKV1-37/IGKV2-28/VPREB1/IGKV2D-28/IGKV1D-33/IGKV3D-7/TRAV18/IGKV1-13/IGKV2-40/IGLV11-55/IGKV2D-26/IGKV1-12/IGKV1D-39/IGLV2-33/IGLV4-3/IGLV3-16/IGKV6D-41/IGLV5-48/IGKV1D-43/TRAV14DV4/IGLV3-32/IL12B/IGKV1D-12/IGKV1-39/TRDV3/IGKV1D-42/PMS2P11/IGLV1-50/IGKV1-8/IGKV3D-15/CLNK/TBX21/IGKV1D-8/IGLV3-22/IGLV5-37/TRAV2/TRAV38-1/LAX1/FCRL3/TRDV1/IL12A/IGLV1-36/MZB1/TRAV19/IGKV2D-30/IGLV9-49/I…
	GO_ANTIGEN_RECEPTOR_MEDIATED_SIGNALING_PATHWAY	303	0.58893	1.46193	0.0121951	1	1	16251	tags=46%, list=29%, signal=33%	IGHV3-16/IGHV1OR15-1/IGHV4-4/IGHV1-3/PSMA8/IGHV3-38/IGLC6/BTN1A1/IGHV3-7/IGHV3-48/PSMB11/CD38/IGHE/TRAV29DV5/TRBC1/LAX1/TRBV12-3/TRAV8-4/FCRL3/IGHV2-70D/UBASH3A/BLK/IGLL1/TESPA1/IGHV1-45/CD19/PAX5/IGHV3-35/THEMIS/STAP1/IGLC7/TRAV19/IGHV3-66/CD79A/TRAT1/IGHV4-28/TRBV7-9/GRAP2/MS4A1/IGLL5/CTLA4/PRKCB/IGHV4-31/IGHV2-70/IGHV3-20/IGHV3-43/ITK/IGHV3-64/FOXP3/CD226/IGHV2-26/IGHV1-58/IGHV4-34/IGHV4-61/CC…
	GO_PLASMA_MEMBRANE_SIGNALING_RECEPTOR_COMPLEX	293	0.608058	1.50951	0.0121951	1	1	9667	tags=40%, list=17%, signal=33%	TRDV2/TRAV7/TRAV9-1/TRBV16/TRAV18/TRBV7-4/TRBV13/TRBV10-2/CACNG3/TRAV1-1/TRBV5-6/TRBV6-1/TRAV20/GRIA1/TRAV6/CACNG7/TRBJ2-2/TRBV4-1/TRBV11-1/TRAV12-2/TRAV41/TRBV5-5/TRAV24/CD8B/TRAV17/TRAV14DV4/TRBV11-3/TRBV12-4/TRBV12-5/TRAV26-2/TRAV36DV7/TRAV34/TRBV3-1/TRBV11-2/TRBV7-7/TRBV5-4/TRAV10/TRAV5/TRDV3/CHRNA9/TRAV8-6/TRBV6-6/TRAV3/TRBV27/TRAV25/TRBV14/CHRND/TRBV10-3/TRAV22/TRBV18/TRBV19/TRBV7-6/TRAV29D…
	GO_IMMUNOGLOBULIN_COMPLEX	140	0.760182	1.75711	0.0125	1	1	13116	tags=95%, list=23%, signal=73%	IGHD1-1/IGKV2-28/IGKV2D-28/IGKV1D-33/IGKV3D-7/IGLJ1/IGHV3-16/IGHV1OR15-1/IGKV1-13/IGKV2-40/IGKV2D-26/IGHV4-4/IGKV1-12/IGKV1D-39/IGHV1-3/IGLV4-3/IGHV3-38/IGHJ1/IGLV3-16/IGLC6/IGKV1D-43/IGHV3-7/IGHV3-48/IGKV1D-12/IGKV1-39/IGHE/IGKV1-8/IGKV3D-15/IGKV1D-8/IGLV3-22/IGLV5-37/TRBC1/IGHV2-70D/IGLL1/IGHV1-45/IGHV3-35/IGLV1-36/IGLC7/IGKV2D-30/IGLV9-49/IGHV3-66/CD79A/IGKV3D-11/IGLV3-27/IGHV4-28/IGLV5-45/IGL…
	GO_KERATINIZATION	224	0.542547	1.32885	0.0125	1	1	7978	tags=27%, list=14%, signal=23%	KRTAP1-4/LCE6A/KRTAP9-7/SPRR4/KRTAP10-1/KRTAP17-1/KRTAP5-3/KRTAP8-1/KRTAP12-1/KRTAP10-10/LCE2D/KRTAP11-1/KRTAP4-3/KRTAP10-9/KRTAP10-7/LCE2A/KRT74/KRT28/KRT38/KRT26/KRTAP3-1/IVL/KRTAP1-3/KRT3/KRTAP5-4/KRT2/KRT1/KRT33B/KRT4/KRTAP9-1/KRTAP1-5/KRTAP3-3/KRTAP4-1/LCE1F/CASP14/LCE4A/KRTAP10-6/KRT36/KRT24/DSG3/KRTAP10-2/CERS3/KRT79/KRT77/KRT20/KRT13/KRTAP10-4/KRTAP9-6/KRTAP5-10/KRT73/KRT72/KRTAP5-9/KRTAP…
	GO_POSITIVE_REGULATION_OF_CELL_CELL_ADHESION	256	0.534985	1.31489	0.0125	1	1	16474	tags=39%, list=29%, signal=28%	MIR30B/ZP4/SOX2/IL21/MYB/IL12B/IFNG/CD70/KLRK1/ICOS/BTLA/TESPA1/IL12A/CXCL13/SPTA1/XCL1/TNF/CD27/GRAP2/CTLA4/CLECL1/RHOH/IL12RB1/TNFRSF13C/FOXP3/CD5/CCR7/CD6/LCK/TMIGD2/ZAP70/CD40LG/ALOX15/CCR2/IL2/KLRC4-KLRK1/PDCD1LG2/IL2RA/CD80/BMP7/RUNX3/CD3E/RASAL3/IL7R/PDCD1/CD28/GATA3/IL23R/CCL19/CD209/WNT3A/HHLA2/SOCS1/EBI3/LILRB1/IL10/SIRPB1/CCL5/NCKAP1L/SIRPG/PIK3R6/RAG1/RASGRP1/SASH3/TNFSF9/LEP/IHH/CORO…
	GO_REGULATION_OF_B_CELL_ACTIVATION	181	0.630526	1.51385	0.0125	1	1	13846	tags=51%, list=24%, signal=39%	IGHV3-16/IGHV1OR15-1/IGHV4-4/IGHV1-3/IGHV3-38/IGLC6/IL21/IGHV3-7/TNFRSF13B/IGHV3-48/CD38/IGHE/TBX21/TRBC1/FCRL3/IGHV2-70D/IGLL1/IGHV1-45/CD19/IGHV3-35/MZB1/IGLC7/IKZF3/IGHV3-66/IGHV4-28/BANK1/CD27/IGLL5/CTLA4/IGHV4-31/IGHV2-70/IGHV3-20/IGHV3-43/TNFRSF13C/IGHV3-64/FOXP3/IGHV2-26/IGHV1-58/IGHV4-34/IGHV4-61/IGHV6-1/IGHV3-49/IGHV3-30/IGHG3/IGHV7-81/IGHV3-33/IGHV3-73/IGHV3-53/IGHV1-69D/IL2/IGHV4-39/IG…
	GO_COMPLEMENT_ACTIVATION	166	0.622992	1.48938	0.0126582	1	1	12995	tags=61%, list=23%, signal=47%	IGKV2-28/IGKV2D-28/IGKV1D-33/IGHV3-16/IGHV1OR15-1/IGKV2-40/KRT1/IGHV4-4/IGKV1-12/IGKV1D-39/IGHV1-3/IGHV3-38/IGLC6/IGHV3-7/IGHV3-48/CR1L/IGKV1D-12/IGKV1-39/IGHE/TRBC1/IGHV2-70D/IGLL1/IGHV1-45/CD19/IGHV3-35/IGLC7/IGKV2D-30/IGHV3-66/IGKV3D-11/IGLV3-27/IGHV4-28/IGLL5/IGKV5-2/IGHV4-31/IGHV2-70/IGHV3-20/IGHV3-43/IGKV2-29/IGHV3-64/IGHV2-26/IGHV1-58/IGHV4-34/IGKV3D-20/CR1/IGHV4-61/IGHV6-1/IGLV3-19/IGHV3-…
	GO_FC_EPSILON_RECEPTOR_SIGNALING_PATHWAY	168	0.681379	1.63074	0.0126582	1	1	11775	tags=37%, list=21%, signal=29%	IGKV2-28/IGKV2D-28/IGKV1D-33/IGHV1OR15-1/IGKV2-40/IGKV1-12/IGKV1D-39/PSMA8/IGLC6/IGHV3-7/IGHV3-48/PSMB11/IGKV1D-12/IGKV1-39/IGHE/IGLC7/IGKV2D-30/IGKV3D-11/IGLV3-27/GRAP2/IGKV5-2/IGHV2-70/IGKV2-29/ITK/IGHV4-34/IGKV3D-20/IGLV3-19/IGHV3-30/IGKV1-17/IGLV2-23/IGHV3-33/IGLV7-43/IGHV3-53/LAT/IGLV3-1/IGKV4-1/IGLV1-44/IGHV4-39/IGLV2-11/IGLV3-25/IGKV3-15/IGHV1-69/IGLV2-8/IGKV2-30/IGHV4-59/IGLV1-47/MS4A2/IG…
	GO_FC_RECEPTOR_MEDIATED_STIMULATORY_SIGNALING_PATHWAY	143	0.650789	1.50401	0.0126582	1	1	13084	tags=45%, list=23%, signal=35%	IGKV2-28/IGKV2D-28/IGKV1D-33/IGHV1OR15-1/IGKV2-40/IGKV1-12/IGKV1D-39/IGLC6/IGHV3-7/IGHV3-48/IGKV1D-12/IGKV1-39/IGLC7/IGKV2D-30/IGKV3D-11/IGLV3-27/IGKV5-2/IGHV2-70/IGKV2-29/CD226/IGHV4-34/IGKV3D-20/IGLV3-19/CD247/IGHV3-30/IGKV1-17/IGHG3/IGLV2-23/IGHV3-33/IGLV7-43/IGHV3-53/IGLV3-1/IGKV4-1/IGLV1-44/MYO1G/IGHV4-39/IGLV2-11/IGLV3-25/IGKV3-15/IGHV1-69/IGLV2-8/IGKV2-30/IGHV4-59/IGLV1-47/IGLC3/IGLV1-51/I…
	GO_HUMORAL_IMMUNE_RESPONSE_MEDIATED_BY_CIRCULATING_IMMUNOGLOBULIN	143	0.699665	1.61696	0.0126582	1	1	13084	tags=71%, list=23%, signal=55%	IGKV2-28/IGKV2D-28/IGKV1D-33/IGHV3-16/IGHV1OR15-1/IGKV2-40/IGHV4-4/IGKV1-12/IGKV1D-39/IGHV1-3/IGHV3-38/IGLC6/IGHV3-7/IGHV3-48/IGKV1D-12/IGKV1-39/IGHE/TRBC1/IGHV2-70D/IGLL1/IGHV1-45/IGHV3-35/IGLC7/IGKV2D-30/IGHV3-66/IGKV3D-11/IGLV3-27/IGHV4-28/FCER2/TNF/IGLL5/IGKV5-2/IGHV4-31/IGHV2-70/IGHV3-20/IGHV3-43/IGKV2-29/IGHV3-64/IGHV2-26/IGHV1-58/IGHV4-34/IGKV3D-20/CR1/IGHV4-61/IGHV6-1/IGLV3-19/IGHV3-49/LT…
	GO_INTERMEDIATE_FILAMENT_CYTOSKELETON	239	0.580264	1.41168	0.0126582	1	1	7978	tags=23%, list=14%, signal=20%	KRTAP1-4/KRTAP9-7/KRTAP10-1/KRTAP17-1/KRTAP5-3/KRTAP8-1/KRTAP12-1/KRTAP10-10/KRTAP7-1/KRTAP11-1/KRTAP4-3/KRTAP10-9/KRTAP10-7/KRT74/KRT28/KRT38/EVPLL/KRT26/KRTAP3-1/KRTAP1-3/KRT3/KRTAP5-4/KRT2/KRT1/KRT33B/KRT4/KRTAP9-1/KRTAP1-5/KRTAP3-3/KRTAP4-1/CASP14/KRTAP10-6/KRT36/KRT24/KRTAP10-2/NEFL/KRT79/KRT77/KRT20/KRT13/KRTAP10-4/KRTAP9-6/KRTAP5-10/BFSP2/KRT73/KRT72/KRTAP5-9/SLC1A6/KRTAP3-2/KRTAP5-8/HOXA1…
	GO_POSITIVE_REGULATION_OF_B_CELL_ACTIVATION	137	0.654867	1.50229	0.0126582	1	1	13769	tags=58%, list=24%, signal=44%	IGHV3-16/IGHV1OR15-1/IGHV4-4/IGHV1-3/IGHV3-38/IGLC6/IL21/IGHV3-7/IGHV3-48/CD38/IGHE/TBX21/TRBC1/FCRL3/IGHV2-70D/IGLL1/IGHV1-45/IGHV3-35/IGLC7/IGHV3-66/IGHV4-28/CD27/IGLL5/IGHV4-31/IGHV2-70/IGHV3-20/IGHV3-43/TNFRSF13C/IGHV3-64/IGHV2-26/IGHV1-58/IGHV4-34/IGHV4-61/IGHV6-1/IGHV3-49/IGHV3-30/IGHG3/IGHV7-81/IGHV3-33/IGHV3-73/IGHV3-53/IGHV1-69D/IL2/IGHV4-39/IGHD/TLR9/IGHV1-69/IGHV3-21/IGHV4-59/IGHV3-74/…
	GO_T_CELL_RECEPTOR_COMPLEX	125	0.795068	1.80288	0.0126582	1	1	9065	tags=77%, list=16%, signal=65%	TRDV2/TRAV7/TRAV9-1/TRBV16/TRAV18/TRBV7-4/TRBV13/TRBV10-2/TRAV1-1/TRBV5-6/TRBV6-1/TRAV20/TRAV6/TRBJ2-2/TRBV4-1/TRBV11-1/TRAV12-2/TRAV41/TRBV5-5/TRAV24/CD8B/TRAV17/TRAV14DV4/TRBV11-3/TRBV12-4/TRBV12-5/TRAV26-2/TRAV36DV7/TRAV34/TRBV3-1/TRBV11-2/TRBV7-7/TRBV5-4/TRAV10/TRAV5/TRDV3/TRAV8-6/TRBV6-6/TRAV3/TRBV27/TRAV25/TRBV14/TRBV10-3/TRAV22/TRBV18/TRBV19/TRBV7-6/TRAV29DV5/TRBV2/TRAV12-3/TRBJ2-3/TRAV23D…
	GO_ANTIGEN_BINDING	149	0.695581	1.62409	0.0128205	1	1	12995	tags=72%, list=23%, signal=56%	IGKV2D-28/IGKV1D-33/IGHV3-16/IGHV1OR15-1/IGKV2-40/IGHV4-4/IGKV1D-39/IGHV1-3/IGHV3-38/IGLC6/IGHV3-7/IGHV3-48/IGKV1D-12/IGKV1-39/IGHE/TRAV29DV5/TRBC1/TRBV12-3/TRAV8-4/IGHV2-70D/IGLL1/CD1B/IGHV1-45/IGHV3-35/IGLC7/SLAMF1/TRAV19/IGHV3-66/IGKV3D-11/IGLV3-27/IGHV4-28/LAG3/TRBV7-9/TRGV3/IGLL5/IGKV5-2/KLRD1/IGHV4-31/IGHV2-70/IGHV3-20/IGHV3-43/IGHV3-64/IGHV2-26/IGHV1-58/IGHV4-34/IGHV4-61/IGHV6-1/IGLV3-19/I…
	GO_B_CELL_RECEPTOR_SIGNALING_PATHWAY	118	0.703954	1.59163	0.0128205	1	1	13767	tags=70%, list=24%, signal=53%	IGHV3-16/IGHV1OR15-1/IGHV4-4/IGHV1-3/IGHV3-38/IGLC6/IGHV3-7/IGHV3-48/CD38/IGHE/TRBC1/FCRL3/IGHV2-70D/BLK/IGLL1/IGHV1-45/CD19/PAX5/IGHV3-35/STAP1/IGLC7/IGHV3-66/CD79A/IGHV4-28/MS4A1/IGLL5/CTLA4/PRKCB/IGHV4-31/IGHV2-70/IGHV3-20/IGHV3-43/ITK/IGHV3-64/IGHV2-26/IGHV1-58/IGHV4-34/IGHV4-61/IGHV6-1/LCK/IGHV3-49/KLHL6/IGHV3-30/PTPN22/IGHG3/IGHV7-81/IGHV3-33/IGHV3-73/IGHV3-53/IGHV1-69D/CD79B/IGHV4-39/IGHD/…
	GO_FC_RECEPTOR_SIGNALING_PATHWAY	240	0.609139	1.47844	0.0128205	1	1	13084	tags=32%, list=23%, signal=25%	IGKV2-28/IGKV2D-28/IGKV1D-33/IGHV1OR15-1/IGKV2-40/IGKV1-12/IGKV1D-39/PSMA8/IGLC6/IGHV3-7/IGHV3-48/PSMB11/IGKV1D-12/IGKV1-39/IGHE/IGLC7/IGKV2D-30/IGKV3D-11/IGLV3-27/CD200R1/CLEC4D/GRAP2/IGKV5-2/IGHV2-70/IGKV2-29/ITK/IGHV4-34/IGKV3D-20/IGLV3-19/CD247/IGHV3-30/IGKV1-17/IGHG3/IGLV2-23/IGHV3-33/IGLV7-43/IGHV3-53/LAT/IGLV3-1/IGKV4-1/IGLV1-44/MYO1G/IGHV4-39/IGLV2-11/IGLV3-25/IGKV3-15/IGHV1-69/IGLV2-8/IG…
	GO_REGULATION_OF_CELLULAR_RESPONSE_TO_TRANSFORMING_GROWTH_FACTOR_BETA_STIMULUS	119	0.642008	1.45213	0.0128205	1	1	6273	tags=8%, list=11%, signal=7%	MIR342/MIRLET7G/MIR30B/IL17F/CIDEA/WFIKKN2/CITED1/WNT1/NKX2-1
	GO_TRANSFORMING_GROWTH_FACTOR_BETA_RECEPTOR_SIGNALING_PATHWAY	189	0.594929	1.43407	0.0128205	1	1	5211	tags=5%, list=9%, signal=5%	MIR342/MIRLET7G/MIR26A1/MIR30B/IL17F/CIDEA/WFIKKN2/LEFTY2/CITED1/WNT1
	GO_IMMUNOGLOBULIN_PRODUCTION	202	0.700211	1.6881	0.012987	1	1	11838	tags=54%, list=21%, signal=43%	TRDV2/TRAV9-1/IGKV1-37/IGKV2-28/VPREB1/IGKV2D-28/IGKV1D-33/IGKV3D-7/TRAV18/IGKV1-13/IGKV2-40/IGLV11-55/IGKV2D-26/IGKV1-12/IGKV1D-39/IGLV2-33/IGLV4-3/IGLV3-16/IGKV6D-41/IGLV5-48/IGKV1D-43/TRAV14DV4/IGLV3-32/IGKV1D-12/IGKV1-39/TRDV3/IGKV1D-42/PMS2P11/IGLV1-50/IGKV1-8/IGKV3D-15/TBX21/IGKV1D-8/IGLV3-22/IGLV5-37/TRAV2/TRAV38-1/LAX1/FCRL3/TRDV1/IGLV1-36/MZB1/TRAV19/IGKV2D-30/IGLV9-49/IGKV3D-11/IGLV3-27…
	GO_POSITIVE_REGULATION_OF_ENDOTHELIAL_CELL_MIGRATION	120	0.630671	1.42103	0.012987	1	1	506	tags=2%, list=1%, signal=2%	MIR342/MIR150/MIR31
	GO_RNA_BINDING_INVOLVED_IN_POSTTRANSCRIPTIONAL_GENE_SILENCING	195	0.594836	1.42922	0.012987	1	1	782	tags=12%, list=1%, signal=12%	MIR342/MIR4686/MIR150/MIR298/MIR33A/MIR4632/MIR425/MIR548C/MIR129-2/MIR1207/MIR509-2/MIRLET7G/MIR128-1/MIR5588/MIR31/MIR1224/MIR26A1/MIRLET7C/MIR125B2/MIR153-1/MIR30B/MIR218-1/MIR409
	GO_B_CELL_MEDIATED_IMMUNITY	215	0.669222	1.61643	0.0131579	1	1	13084	tags=57%, list=23%, signal=44%	IGKV2-28/IGKV2D-28/IGKV1D-33/IGHV3-16/IGHV1OR15-1/IGKV2-40/IGHV4-4/IGKV1-12/IGKV1D-39/IGHV1-3/IGHV3-38/IGLC6/IGHV3-7/IGHV3-48/IGKV1D-12/IGKV1-39/IGHE/TBX21/CD70/TRBC1/IGHV2-70D/IGLL1/IGHV1-45/CD19/IGHV3-35/IGLC7/IGKV2D-30/IGHV3-66/IGKV3D-11/IGLV3-27/XCL1/IGHV4-28/FCER2/TNF/CD27/IGLL5/IGKV5-2/IGHV4-31/IGHV2-70/IGHV3-20/IGHV3-43/IGKV2-29/IGHV3-64/FOXP3/CD226/IGHV2-26/IGHV1-58/IGHV4-34/IGKV3D-20/CR1…
	GO_POSITIVE_REGULATION_OF_LEUKOCYTE_CELL_CELL_ADHESION	216	0.550189	1.32824	0.0131579	1	1	16474	tags=43%, list=29%, signal=30%	MIR30B/ZP4/IL21/MYB/IL12B/IFNG/CD70/KLRK1/ICOS/BTLA/TESPA1/IL12A/SPTA1/XCL1/TNF/CD27/GRAP2/CTLA4/CLECL1/RHOH/IL12RB1/TNFRSF13C/FOXP3/CD5/CCR7/CD6/LCK/TMIGD2/ZAP70/CD40LG/CCR2/IL2/KLRC4-KLRK1/PDCD1LG2/IL2RA/CD80/RUNX3/CD3E/RASAL3/IL7R/PDCD1/CD28/GATA3/IL23R/CCL19/CD209/HHLA2/SOCS1/EBI3/LILRB1/SIRPB1/CCL5/NCKAP1L/SIRPG/PIK3R6/RAG1/RASGRP1/SASH3/TNFSF9/LEP/IHH/CORO1A/PTPRC/LILRB2/NLRP3/HLA-DMB/VCAM1…
	GO_POSITIVE_REGULATION_OF_VASCULATURE_DEVELOPMENT	216	0.541049	1.30617	0.0131579	1	1	742	tags=3%, list=1%, signal=3%	MIR150/MIRLET7G/MIR31/MIR1224/MIR125B2/MIR30B
	GO_POSITIVE_REGULATION_OF_BLOOD_VESSEL_ENDOTHELIAL_CELL_MIGRATION	74	0.734715	1.61816	0.0135135	1	1	506	tags=4%, list=1%, signal=4%	MIR342/MIR150/MIR31
	GO_PHAGOCYTOSIS_RECOGNITION	77	0.716365	1.56232	0.0136986	1	1	13056	tags=81%, list=23%, signal=62%	IGHV3-16/IGHV1OR15-1/IGHV4-4/IGHV1-3/IGHV3-38/IGLC6/IGHV3-7/IGHV3-48/IGHE/TRBC1/IGHV2-70D/IGLL1/IGHV1-45/IGHV3-35/IGLC7/IGHV3-66/IGHV4-28/IGLL5/IGHV4-31/IGHV2-70/IGHV3-20/IGHV3-43/IGHV3-64/IGHV2-26/IGHV1-58/IGHV4-34/IGHV4-61/IGHV6-1/IGHV3-49/IGHV3-30/IGHG3/IGHV7-81/IGHV3-33/IGHV3-73/IGHV3-53/IGHV1-69D/IGHV4-39/IGHD/IGHV1-69/IGHV3-21/IGHV4-59/IGHV3-74/IGHV1-24/IGHV3-72/IGLC3/IGHM/IGHG1/IGLC2/IGHV3…
	GO_RESPIRASOME	100	0.663125	1.47169	0.0138889	1	1	16	tags=1%, list=0%, signal=1%	COX7B2
	GO_RESPIRATORY_CHAIN_COMPLEX	85	0.699969	1.54386	0.0140845	1	1	16	tags=1%, list=0%, signal=1%	COX7B2
	GO_NEGATIVE_REGULATION_OF_LEUKOCYTE_ADHESION_TO_VASCULAR_ENDOTHELIAL_CELL	10	0.932661	1.47784	0.0142857	1	1	506	tags=20%, list=1%, signal=20%	MIRLET7G/MIR31
	GO_REGULATION_OF_ARTERY_MORPHOGENESIS	10	0.956496	1.5156	0.0142857	1	1	649	tags=10%, list=1%, signal=10%	MIR153-1
	GO_REGULATION_OF_MESODERM_FORMATION	10	0.911208	1.44384	0.0142857	1	1	41	tags=10%, list=0%, signal=10%	MIR150
	GO_IMMUNOGLOBULIN_RECEPTOR_BINDING	69	0.740427	1.58504	0.0144928	1	1	12995	tags=91%, list=23%, signal=70%	IGHV3-16/IGHV1OR15-1/IGHV4-4/IGHV1-3/IGHV3-38/IGLC6/IGHV3-7/IGHV3-48/IGHE/TRBC1/IGHV2-70D/IGLL1/IGHV1-45/IGHV3-35/IGLC7/IGHV3-66/IGHV4-28/CLEC4D/IGLL5/IGHV4-31/IGHV2-70/IGHV3-20/IGHV3-43/IGHV3-64/IGHV2-26/IGHV1-58/IGHV4-34/IGHV4-61/IGHV6-1/IGHV3-49/IGHV3-30/IGHG3/IGHV7-81/IGHV3-33/IGHV3-73/IGHV3-53/IGHV1-69D/IGHV4-39/IGHD/JCHAIN/IGHV1-69/IGHV3-21/IGHV4-59/IGHV3-74/IGHV1-24/IGHV3-72/IGLC3/IGHM/IGH…
	GO_IMMUNOGLOBULIN_COMPLEX_CIRCULATING	65	0.765676	1.61013	0.0149254	1	1	12995	tags=97%, list=23%, signal=75%	IGHV3-16/IGHV1OR15-1/IGHV4-4/IGHV1-3/IGHV3-38/IGLC6/IGHV3-7/IGHV3-48/IGHE/TRBC1/IGHV2-70D/IGLL1/IGHV1-45/IGHV3-35/IGLC7/IGHV3-66/IGHV4-28/IGLL5/IGHV4-31/IGHV2-70/IGHV3-20/IGHV3-43/IGHV3-64/IGHV2-26/IGHV1-58/IGHV4-34/IGHV4-61/IGHV6-1/IGHV3-49/IGHV3-30/IGHG3/IGHV7-81/IGHV3-33/IGHV3-73/IGHV3-53/IGHV1-69D/IGHV4-39/IGHD/JCHAIN/IGHV1-69/IGHV3-21/IGHV4-59/IGHV3-74/IGHV1-24/IGHV3-72/IGLC3/IGHM/IGKV3-20/I…
	GO_NEGATIVE_REGULATION_OF_ENDOTHELIAL_CELL_PROLIFERATION	64	0.704094	1.492	0.0149254	1	1	742	tags=6%, list=1%, signal=6%	MIR342/MIR129-2/MIR26A1/MIR30B
	GO_NEGATIVE_REGULATION_OF_CELLULAR_RESPONSE_TO_VASCULAR_ENDOTHELIAL_GROWTH_FACTOR_STIMULUS	14	0.898693	1.47194	0.0153846	1	1	1	tags=7%, list=0%, signal=7%	MIR342
	GO_OXIDOREDUCTASE_ACTIVITY_ACTING_ON_A_HEME_GROUP_OF_DONORS	29	0.873719	1.61654	0.0153846	1	1	16	tags=3%, list=0%, signal=3%	COX7B2
	GO_OXIDOREDUCTASE_ACTIVITY_OXIDIZING_METAL_IONS	19	0.825424	1.44466	0.0153846	1	1	2584	tags=11%, list=5%, signal=10%	FTHL17/FTMT
	GO_POSITIVE_REGULATION_OF_SPROUTING_ANGIOGENESIS	57	0.77195	1.6125	0.0153846	1	1	742	tags=7%, list=1%, signal=7%	MIR150/MIR31/MIR1224/MIR30B
	GO_VASCULAR_ENDOTHELIAL_GROWTH_FACTOR_SIGNALING_PATHWAY	43	0.785277	1.62456	0.0153846	1	1	550	tags=5%, list=1%, signal=5%	MIR342/MIR26A1
	GO_NEGATIVE_REGULATION_OF_VASCULAR_ENDOTHELIAL_CELL_PROLIFERATION	20	0.825523	1.42853	0.0166667	1	1	742	tags=10%, list=1%, signal=10%	MIR129-2/MIR30B
	GO_RESPIRATORY_CHAIN_COMPLEX_IV	20	0.891371	1.54248	0.0166667	1	1	16	tags=5%, list=0%, signal=5%	COX7B2
	GO_REGULATION_OF_CELLULAR_RESPONSE_TO_VASCULAR_ENDOTHELIAL_GROWTH_FACTOR_STIMULUS	23	0.842152	1.50608	0.0169492	1	1	1	tags=4%, list=0%, signal=4%	MIR342
	GO_RESPONSE_TO_PLATELET_DERIVED_GROWTH_FACTOR	22	0.821859	1.42914	0.0175439	1	1	112	tags=5%, list=0%, signal=5%	MIR4632
	GO_EPIDERMIS_DEVELOPMENT	463	0.490104	1.23873	0.0222222	1	1	7978	tags=17%, list=14%, signal=15%	KRTAP1-4/LCE6A/C1orf68/KRTAP9-7/SPRR4/KRTAP10-1/KRTAP17-1/KRTAP5-3/KRTAP8-1/KRTAP12-1/KRTAP10-10/LCE2D/KRTAP11-1/KRTAP4-3/KRTAP10-9/KRTAP10-7/ATOH1/LCE2A/CALML5/KRT74/KRT28/KRT38/EVPLL/KRT26/KRTAP3-1/IVL/KRTAP1-3/KRT3/KRTAP5-4/KRT2/KRT1/KRT33B/KRT4/KRTAP9-1/KRTAP1-5/KRTAP3-3/KRTAP4-1/LCE1F/CASP14/HOXA7/ACER1/LCE4A/KRTAP10-6/KRT36/KRT24/DSG3/KRTAP10-2/CERS3/SOSTDC1/KRT79/KRT77/TP63/KRT20/WNT16/KRT…
	GO_SKIN_DEVELOPMENT	416	0.490275	1.23846	0.0222222	1	1	7978	tags=17%, list=14%, signal=15%	KRTAP1-4/LCE6A/KRTAP9-7/SPRR4/KRTAP10-1/KRTAP17-1/KRTAP5-3/KRTAP8-1/KRTAP12-1/KRTAP10-10/LCE2D/KRTAP11-1/KRTAP4-3/KRTAP10-9/KRTAP10-7/LCE2A/KRT74/KRT28/KRT38/KRT26/KRTAP3-1/IVL/KRTAP1-3/KRT3/KRTAP5-4/KRT2/KRT1/KRT33B/KRT4/KRTAP9-1/KRTAP1-5/KRTAP3-3/KRTAP4-1/LCE1F/CASP14/HOXA7/ACER1/LCE4A/KRTAP10-6/KRT36/KRT24/DSG3/KRTAP10-2/CERS3/SOSTDC1/KRT79/KRT77/TP63/KRT20/WNT16/KRT13/KRTAP10-4/KRTAP9-6/BCL11…
	GO_CELLULAR_RESPONSE_TO_ZINC_ION	23	-0.83489	-1.63159	0.0232558	1	1	5132	tags=26%, list=9%, signal=24%	MT3/KCNK3/GLRA1/MT1B/MT4/MT1HL1
	GO_LYMPHOCYTE_DIFFERENTIATION	353	0.513363	1.2809	0.0238095	1	1	13894	tags=32%, list=25%, signal=25%	MIR30B/IFNA8/IFNA17/IFNA6/PAX1/LY6D/MYB/PGLYRP4/PGLYRP3/PSMB11/IL12B/WNT1/IFNG/AIRE/TBX21/LY9/PLA2G2D/FCRL3/BCL11B/TESPA1/EOMES/IL12A/CD19/IFNA1/THEMIS/IRF4/IKZF3/CD79A/IFNB1/GPR18/FUT7/SLAMF6/LAG3/CD27/CLEC4D/ZNF683/MS4A1/CTLA4/RHOH/ITK/IL12RB1/FOXP3/CD8A/CR1/POU2F2/CCR7/CCR6/NKX2-3/LCK/RAG2/AICDA/PTPN22/ZAP70/CD40LG/CCR2/TNFSF8/CD79B/IFNK/IL2/IL2RA/TLR9/CD80/RUNX3/C17orf99/CD3E/NTRK1/SPN/IL7R/C…
	GO_POSITIVE_REGULATION_OF_POSTTRANSCRIPTIONAL_GENE_SILENCING	24	-0.791502	-1.58314	0.0238095	1	1	2401	tags=12%, list=4%, signal=12%	EGFR/TRIM71/LIN28A
	GO_REGULATION_OF_PROGRAMMED_NECROTIC_CELL_DEATH	24	-0.816402	-1.63295	0.0238095	1	1	401	tags=8%, list=1%, signal=8%	SLC25A4/MIR107
	GO_REGULATION_OF_PROTEIN_POLYUBIQUITINATION	24	-0.824329	-1.6488	0.0238095	1	1	562	tags=12%, list=1%, signal=12%	FOXF2/MIR138-1/MIR138-2
	GO_KERATINOCYTE_DIFFERENTIATION	301	0.531864	1.32113	0.0240964	1	1	7978	tags=23%, list=14%, signal=20%	KRTAP1-4/LCE6A/KRTAP9-7/SPRR4/KRTAP10-1/KRTAP17-1/KRTAP5-3/KRTAP8-1/KRTAP12-1/KRTAP10-10/LCE2D/KRTAP11-1/KRTAP4-3/KRTAP10-9/KRTAP10-7/LCE2A/KRT74/KRT28/KRT38/KRT26/KRTAP3-1/IVL/KRTAP1-3/KRT3/KRTAP5-4/KRT2/KRT1/KRT33B/KRT4/KRTAP9-1/KRTAP1-5/KRTAP3-3/KRTAP4-1/LCE1F/CASP14/HOXA7/ACER1/LCE4A/KRTAP10-6/KRT36/KRT24/DSG3/KRTAP10-2/CERS3/KRT79/KRT77/TP63/KRT20/WNT16/KRT13/KRTAP10-4/KRTAP9-6/BCL11B/KRTAP5…
	GO_CLATHRIN_ADAPTOR_COMPLEX	25	-0.852872	-1.69572	0.0243902	1	1	312	tags=12%, list=1%, signal=12%	AP1M2/AP3M2/SLC18A3
	GO_CLATHRIN_VESICLE_COAT	25	-0.873707	-1.73715	0.0243902	1	1	312	tags=8%, list=1%, signal=8%	CLTCL1/SLC18A3
	GO_MEMBRANE_RAFT_ORGANIZATION	25	-0.771105	-1.53315	0.0243902	1	1	562	tags=12%, list=1%, signal=12%	ANXA9/MIR138-1/MIR138-2
	GO_METHYL_CPG_BINDING	26	-0.772592	-1.51975	0.0243902	1	1	2611	tags=12%, list=5%, signal=11%	MBD3L3/MBD3L2/MBD3L2B
	GO_METHYLATION_DEPENDENT_CHROMATIN_SILENCING	26	-0.831128	-1.6349	0.0243902	1	1	2611	tags=12%, list=5%, signal=11%	MBD3L3/MBD3L2/MBD3L2B
	GO_POSITIVE_REGULATION_OF_CARDIAC_MUSCLE_CELL_DIFFERENTIATION	25	-0.718251	-1.42806	0.0243902	1	1	400	tags=8%, list=1%, signal=8%	IGF1/MIR208A
	GO_BLOOD_VESSEL_ENDOTHELIAL_CELL_MIGRATION	161	0.558505	1.33063	0.0253165	1	1	550	tags=3%, list=1%, signal=3%	MIR342/MIR150/MIR129-2/MIR31/MIR26A1
	GO_MEMBRANE_INVAGINATION	130	0.593047	1.33988	0.025641	1	1	13056	tags=53%, list=23%, signal=41%	IGHV3-16/IGHV1OR15-1/IGHV4-4/IGHV1-3/IGHV3-38/IGLC6/IGHV3-7/IGHV3-48/IGHE/TRBC1/IGHV2-70D/IGLL1/IGHV1-45/IGHV3-35/STAP1/IGLC7/IGHV3-66/IGHV4-28/IGLL5/IGHV4-31/IGHV2-70/IGHV3-20/IGHV3-43/IGHV3-64/IGHV2-26/IGHV1-58/IGHV4-34/IGHV4-61/IGHV6-1/IGHV3-49/IGHV3-30/IGHG3/IGHV7-81/IGHV3-33/IGHV3-73/IGHV3-53/ALOX15/IGHV1-69D/IGHV4-39/IGHD/IGHV1-69/IGHV3-21/IGHV4-59/IGHV3-74/IGHV1-24/IGHV3-72/IGLC3/IGHM/XKR4…
	GO_NEGATIVE_REGULATION_OF_MUSCLE_CELL_APOPTOTIC_PROCESS	46	-0.732537	-1.59612	0.025641	1	1	562	tags=17%, list=1%, signal=17%	SIRT4/SFRP2/MIR210/MIR199B/APOH/IGF1/MIR138-1/MIR138-2
	GO_REGULATION_OF_CARDIAC_MUSCLE_CELL_ACTION_POTENTIAL	31	-0.790527	-1.6501	0.025641	1	1	400	tags=13%, list=1%, signal=13%	CTNNA3/NOS1AP/MIR208A/MIR328
	GO_CELL_RECOGNITION	207	0.540684	1.30398	0.025974	1	1	13056	tags=43%, list=23%, signal=34%	ZP4/KCNU1/ZPBP2/FOXG1/IGHV3-16/IGHV1OR15-1/IGHV4-4/SPACA3/IGHV1-3/DSCAM/IGHV3-38/IGLC6/ZP2/IGHV3-7/IGHV3-48/IGHE/TRBC1/IGHV2-70D/IGLL1/IGHV1-45/IGHV3-35/CNR1/IGLC7/IGHV3-66/IGHV4-28/CATSPER4/IGLL5/IGHV4-31/IGHV2-70/IGHV3-20/IGHV3-43/IGHV3-64/CD226/IGHV2-26/IGHV1-58/IGHV4-34/IGHV4-61/CD5/CCR7/IGHV6-1/CD6/IGHV3-49/CATSPERD/IGHV3-30/IGHG3/IGHV7-81/IGHV3-33/IGHV3-73/IGHV3-53/IGHV1-69D/IGHV4-39/CRTAM/…
	GO_RESPONSE_TO_CADMIUM_ION	62	-0.677493	-1.58912	0.0263158	1	1	5132	tags=11%, list=9%, signal=10%	MT1H/CYP1A2/MT3/ARG1/MT1B/MT4/MT1HL1
	GO_VESICLE_COAT	54	-0.72216	-1.59656	0.0263158	1	1	312	tags=37%, list=1%, signal=37%	AP1G1/CLTC/PICALM/SEC23B/SAR1A/SEC31A/COPB1/ARFGAP3/SEC24B/ARCN1/CLTB/SEC24C/SAR1B/CLTCL1/TMED7/SEC24A/COPZ2/SEC23A/SEC24D/SLC18A3
	GO_LYMPHOCYTE_MIGRATION	112	0.604888	1.36023	0.0266667	1	1	13978	tags=43%, list=25%, signal=32%	C10orf99/CCL1/AIRE/TBX21/KLRK1/XG/CXCR3/CXCL13/CXCL11/XCL1/CCL24/CD200R1/CCL17/CCL22/CCR7/CCR6/ITGB7/CCL8/ZAP70/CCR2/CCL11/CCL14/MYO1G/KLRC4-KLRK1/CCL13/PIK3CG/RIPOR2/ARTN/SPN/GPR15/CCL23/GATA3/CCL4/CCL19/CCL3L3/XCL2/CCL5/CXCL10/CCL26/PADI2/PIK3CD/ITGAL/RIPK3/CCL18/CXCL14/GCSAML/JAM2/CCL3
	GO_POSITIVE_REGULATION_OF_T_CELL_PROLIFERATION	95	0.611815	1.37388	0.0266667	1	1	16258	tags=53%, list=29%, signal=38%	MIR30B/ZP4/IL21/IL12B/CD70/IL12A/SPTA1/XCL1/CLECL1/IL12RB1/TNFRSF13C/FOXP3/CD6/TMIGD2/ZAP70/CD40LG/CCR2/IL2/PDCD1LG2/IL2RA/CD80/CD3E/RASAL3/CD28/IL23R/CCL19/CD209/HHLA2/EBI3/CCL5/NCKAP1L/SASH3/TNFSF9/LEP/CORO1A/PTPRC/LILRB2/HLA-DMB/VCAM1/CD274/ZP3/JAK3/IL23A/IL1B/CD86/IL15/CCDC88B/CD1D/PRKCQ/IL4
	GO_BLASTOCYST_GROWTH	19	-0.779012	-1.37966	0.027027	1	1	998	tags=11%, list=2%, signal=10%	IGF1/UBTFL1
	GO_CLATHRIN_COAT_OF_COATED_PIT	16	-0.922086	-1.54385	0.027027	1	1	312	tags=12%, list=1%, signal=12%	CLTB/SLC18A3
	GO_DETOXIFICATION_OF_INORGANIC_COMPOUND	17	-0.879799	-1.48684	0.027027	1	1	2286	tags=24%, list=4%, signal=23%	MT3/MT1B/MT4/MT1HL1
	GO_MEMBRANE_RAFT_ASSEMBLY	14	-0.902029	-1.46209	0.027027	1	1	562	tags=21%, list=1%, signal=21%	ANXA9/MIR138-1/MIR138-2
	GO_NEGATIVE_REGULATION_OF_PHOSPHOLIPID_METABOLIC_PROCESS	14	-0.958868	-1.55422	0.027027	1	1	562	tags=36%, list=1%, signal=35%	PDGFB/APOC1/MIR138-1/MIR138-2/MIR30C1
	GO_NODAL_SIGNALING_PATHWAY	17	-0.815769	-1.37863	0.027027	1	1	5399	tags=24%, list=10%, signal=21%	FOXH1/DMRT1/CER1/CFC1
	GO_POSITIVE_REGULATION_OF_GLUCONEOGENESIS	16	-0.898019	-1.50356	0.027027	1	1	2309	tags=19%, list=4%, signal=18%	PPARGC1A/GCG/MIR107
	GO_VASCULAR_ASSOCIATED_SMOOTH_MUSCLE_CELL_APOPTOTIC_PROCESS	14	-0.881287	-1.42847	0.027027	1	1	562	tags=21%, list=1%, signal=21%	IGF1/MIR138-1/MIR138-2
	GO_KERATIN_FILAMENT	94	0.618587	1.37723	0.0273973	1	1	7978	tags=40%, list=14%, signal=35%	KRTAP1-4/KRTAP9-7/KRTAP10-1/KRTAP5-3/KRTAP12-1/KRTAP10-10/KRTAP4-3/KRTAP10-9/KRTAP10-7/KRT74/KRTAP3-1/KRTAP1-3/KRT3/KRTAP5-4/KRT2/KRT1/KRT4/KRTAP9-1/KRTAP1-5/KRTAP3-3/KRTAP4-1/CASP14/KRTAP10-6/KRTAP10-2/KRT79/KRT77/KRT13/KRTAP10-4/KRTAP9-6/KRTAP5-10/KRT73/KRT72/KRTAP5-9/KRTAP3-2/KRTAP5-8/KRTAP4-6/KRT78/KRTAP5-7
	GO_CLATHRIN_COAT_OF_ENDOCYTIC_VESICLE	12	-0.936525	-1.46521	0.0277778	1	1	312	tags=17%, list=1%, signal=17%	PICALM/SLC18A3
	GO_CYTOPLASMIC_SIDE_OF_ENDOPLASMIC_RETICULUM_MEMBRANE	15	-0.831127	-1.36667	0.0277778	1	1	2116	tags=13%, list=4%, signal=13%	HM13/SPPL2C
	GO_REGULATION_OF_CARDIAC_MUSCLE_ADAPTATION	15	-0.830917	-1.36633	0.0277778	1	1	2813	tags=27%, list=5%, signal=25%	TRPC3/MLIP/BMP10/MIR208A
	GO_REGULATION_OF_PROTEIN_K63_LINKED_UBIQUITINATION	12	-0.909468	-1.42288	0.0277778	1	1	562	tags=25%, list=1%, signal=25%	PLAA/MIR138-1/MIR138-2
	GO_TRANS_GOLGI_NETWORK_TRANSPORT_VESICLE_MEMBRANE	15	-0.908321	-1.49361	0.0277778	1	1	312	tags=13%, list=1%, signal=13%	CLTCL1/SLC18A3
	GO_TRANSLATION_INITIATION_FACTOR_BINDING	32	-0.778333	-1.56995	0.0277778	1	1	2315	tags=9%, list=4%, signal=9%	EIF3CL/LIN28A/OTX2
	GO_NEGATIVE_REGULATION_OF_INTERLEUKIN_6_MEDIATED_SIGNALING_PATHWAY	10	0.893708	1.41611	0.0285714	1	1	618	tags=30%, list=1%, signal=30%	MIR26A1/MIRLET7C/MIR125B2
	GO_POSITIVE_REGULATION_OF_CYTOPLASMIC_TRANSLATION	11	-0.889144	-1.40695	0.0285714	1	1	2315	tags=18%, list=4%, signal=17%	MTOR/LIN28A
	GO_NUCLEAR_INCLUSION_BODY	13	0.847646	1.35313	0.0298507	1	1	2862	tags=8%, list=5%, signal=7%	ATXN3L
	GO_NEGATIVE_REGULATION_OF_CHOLESTEROL_EFFLUX	17	0.826217	1.41477	0.0307692	1	1	550	tags=18%, list=1%, signal=17%	MIR33A/MIR128-1/MIR26A1
	GO_SEQUESTERING_OF_METAL_ION	16	0.831451	1.41319	0.0307692	1	1	2584	tags=12%, list=5%, signal=12%	FTHL17/FTMT
	GO_EUKARYOTIC_INITIATION_FACTOR_4E_BINDING	10	-0.887699	-1.37956	0.03125	1	1	2288	tags=20%, list=4%, signal=19%	HHEX/OTX2
	GO_INTEGRATOR_COMPLEX	28	0.788705	1.43778	0.03125	1	1	1260	tags=4%, list=2%, signal=3%	CT45A10
	GO_NEGATIVE_REGULATION_OF_PROTEIN_POLYUBIQUITINATION	10	-0.975473	-1.51597	0.03125	1	1	562	tags=30%, list=1%, signal=30%	PLAA/MIR138-1/MIR138-2
	GO_NEGATIVE_REGULATION_OF_SMOOTH_MUSCLE_CELL_APOPTOTIC_PROCESS	10	-0.910071	-1.41433	0.03125	1	1	562	tags=50%, list=1%, signal=50%	MIR210/APOH/IGF1/MIR138-1/MIR138-2
	GO_REGULATION_OF_MEMBRANE_REPOLARIZATION_DURING_ACTION_POTENTIAL	10	-0.895486	-1.39166	0.03125	1	1	128	tags=20%, list=0%, signal=20%	NOS1AP/MIR328
	GO_CELLULAR_CARBOHYDRATE_BIOSYNTHETIC_PROCESS	82	-0.5844	-1.44453	0.0333333	1	1	12150	tags=32%, list=21%, signal=25%	B3GNT4/IRS2/B3GNT9/INSR/HAS1/GBE1/PPP1R3B/PCK2/GOT1/ESRRB/SORBS1/ENPP1/PPP1R3C/IGF2/IGF1/FBP2/PPP1R3G/PCK1/NDST3/B3GNT6/HAS3/GCK/GYS2/NDST4/INS/LALBA
	GO_MONOSACCHARIDE_BIOSYNTHETIC_PROCESS	99	-0.529757	-1.34328	0.0333333	1	1	8549	tags=16%, list=15%, signal=14%	ALDOB/PPARGC1A/RBP4/SDS/GNMT/FBP2/LEPR/PCK1/G6PC/PFKFB1/SIK1/GCK/G6PC2/INS/GCG/MIR107
	GO_REGULATION_OF_LEUKOCYTE_ADHESION_TO_VASCULAR_ENDOTHELIAL_CELL	24	0.787387	1.4097	0.0333333	1	1	506	tags=8%, list=1%, signal=8%	MIRLET7G/MIR31
	GO_STEROL_BIOSYNTHETIC_PROCESS	84	-0.562838	-1.39802	0.0333333	1	1	8985	tags=29%, list=16%, signal=24%	APOE/CYP51A1/INSIG2/SCD/MBTPS2/CES1/ACAA2/ACACB/GPAM/SC5D/APOA1/SEC14L2/ABCG1/CFTR/APOA4/FAXDC2/CYP7A1/APOB/CYP26B1/CYP26C1/HMGCS2/APOA5/CYP26A1/MIR30C1
	GO_TRIGLYCERIDE_METABOLIC_PROCESS	102	-0.529657	-1.36179	0.0333333	1	1	8529	tags=26%, list=15%, signal=23%	CYP2E1/SLC27A5/APOA4/APOH/LPL/APOB/MOGAT2/PCK1/APOC2/APOA2/G6PC/APOC3/FABP1/GPLD1/GK2/FABP6/AGMO/FGF21/CPS1/SIK1/THRSP/LIPF/APOA5/PNLIPRP2/FABP7/FABP2/MIR30C1
	GO_3_UTR_MEDIATED_MRNA_STABILIZATION	23	0.788547	1.41021	0.0338983	1	1	6385	tags=13%, list=11%, signal=12%	DAZ1/DAZL/BOLL
	GO_T_CELL_ACTIVATION	467	0.484102	1.2161	0.0340909	1	1	16258	tags=36%, list=29%, signal=26%	MIR30B/ZP4/IFNA8/IFNA17/IFNA6/PAX1/PLA2G2F/IL21/MYB/CD8B/TREML2/PSMB11/IL12B/WNT1/IFNG/AIRE/CDH26/TBX21/IDO1/TIGIT/LY9/CD70/KLRK1/ICOS/LAX1/BTLA/PLA2G2D/BCL11B/TESPA1/EOMES/IL12A/IFNA1/SCGB1A1/THEMIS/IRF4/SPTA1/IFNB1/GPR18/XCL1/FUT7/SLAMF6/SIT1/LAG3/CD27/CLEC4D/GRAP2/ZNF683/CTLA4/CLECL1/RHOH/ITK/IL12RB1/TNFRSF13C/FOXP3/CD8A/CR1/CD5/CCR7/CD6/CCR6/NKX2-3/LCK/RAG2/PTPN22/TMIGD2/ZAP70/CD40LG/LAT/CCR2…
	GO_GENE_SILENCING	468	0.482468	1.20982	0.0344828	1	1	1078	tags=5%, list=2%, signal=5%	MIR342/MIR4686/MIR150/MIR298/MIR33A/MIR4632/MIR425/MIR548C/MIR129-2/MIR1207/MIR509-2/MIRLET7G/MIR128-1/MIR5588/MIR31/MIR1224/MIR26A1/MIRLET7C/MIR125B2/MIR153-1/MIR30B/MIR218-1/MIR409/H4C13
	GO_GOLGI_ASSOCIATED_VESICLE_MEMBRANE	109	-0.568877	-1.48809	0.0344828	1	1	2298	tags=5%, list=4%, signal=4%	CNGA4/CSPG5/CNGA2/SPPL2C/SLC18A3
	GO_EPIDERMAL_CELL_DIFFERENTIATION	356	0.505337	1.26467	0.0352941	1	1	7978	tags=20%, list=14%, signal=17%	KRTAP1-4/LCE6A/KRTAP9-7/SPRR4/KRTAP10-1/KRTAP17-1/KRTAP5-3/KRTAP8-1/KRTAP12-1/KRTAP10-10/LCE2D/KRTAP11-1/KRTAP4-3/KRTAP10-9/KRTAP10-7/ATOH1/LCE2A/KRT74/KRT28/KRT38/KRT26/KRTAP3-1/IVL/KRTAP1-3/KRT3/KRTAP5-4/KRT2/KRT1/KRT33B/KRT4/KRTAP9-1/KRTAP1-5/KRTAP3-3/KRTAP4-1/LCE1F/CASP14/HOXA7/ACER1/LCE4A/KRTAP10-6/KRT36/KRT24/DSG3/KRTAP10-2/CERS3/KRT79/KRT77/TP63/KRT20/WNT16/KRT13/KRTAP10-4/KRTAP9-6/BCL11B/…
	GO_REGULATION_OF_MUSCLE_ADAPTATION	97	-0.583284	-1.46457	0.0357143	1	1	4743	tags=9%, list=8%, signal=9%	RGS4/SCN5A/CAMK2B/GATA5/ADRA1A/MLIP/BMP10/MIR208A/MIR208B
	GO_REGULATION_OF_PHOSPHOLIPID_METABOLIC_PROCESS	91	-0.563068	-1.37914	0.037037	1	1	562	tags=7%, list=1%, signal=7%	APOC2/HTR2A/EPHA8/MIR138-1/MIR138-2/MIR30C1
	GO_REGULATION_OF_HUMORAL_IMMUNE_RESPONSE	133	0.584717	1.32913	0.0379747	1	1	13084	tags=53%, list=23%, signal=41%	ZP4/IGKV2-28/IGKV2D-28/IGKV1D-33/IGHV1OR15-1/IGKV2-40/IGKV1-12/IGKV1D-39/IGLC6/IGHV3-7/IGHV3-48/CR1L/IGKV1D-12/IGKV1-39/CD19/IGLC7/CXCL13/IGKV2D-30/IGKV3D-11/IGLV3-27/FCER2/TNF/IGKV5-2/IGHV2-70/IGKV2-29/IGHV4-34/IGKV3D-20/CR1/CCR7/IGLV3-19/LTA/IGHV3-30/IGKV1-17/IGHG3/IGLV2-23/IGHV3-33/IGLV7-43/IGHV3-53/IGLV3-1/IGKV4-1/IGLV1-44/IGHV4-39/IGLV2-11/IGLV3-25/IGKV3-15/IGHV1-69/IGLV2-8/IGKV2-30/IGHV4-59…
	GO_HORMONE_ACTIVITY	122	-0.479691	-1.26467	0.04	1	1	8528	tags=34%, list=15%, signal=29%	INHBA/IGF2/GUCA2A/EDN2/CSH2/LHB/IGF1/PTHLH/CCL25/EPO/VIP/ANGPTL8/PRLH/NPY/GRP/CGB7/TTR/VGF/CGA/APELA/CALCB/UCN3/NTS/INHBE/GIP/GH2/CHGB/INHBC/CALCA/CRH/IAPP/SST/PPY/GALP/INS-IGF2/BMP10/INS/GCG/CGB1/CSH1/GHRH
	GO_NEGATIVE_REGULATION_OF_CELLULAR_AMIDE_METABOLIC_PROCESS	208	-0.473828	-1.2585	0.04	1	1	3495	tags=6%, list=6%, signal=5%	MIR483/MIR365A/MIR125B1/TRIM71/LIN28A/PRG3/MIR877/MIR299/MIR138-1/MIR138-2/MIR107/MIR208A
	GO_REGULATION_OF_GLUCOSE_METABOLIC_PROCESS	117	-0.527146	-1.39753	0.04	1	1	11291	tags=23%, list=20%, signal=19%	ACACB/RORA/ERFE/MLYCD/RORC/PPP1R3B/ESRRB/SESN2/KHK/SORBS1/MIR210/ENPP1/IGF2/PPARGC1A/GNMT/IGF1/PPP1R3G/LEPR/GPLD1/GCGR/PFKFB1/SIK1/GCK/INS/GCG/NKX1-1/MIR107
	GO_REGULATION_OF_OSTEOBLAST_DIFFERENTIATION	117	-0.466594	-1.237	0.04	1	1	562	tags=4%, list=1%, signal=4%	TNN/FGF23/MIR138-1/MIR138-2/MIR208A
	GO_ACROSOMAL_VESICLE	109	0.592049	1.32861	0.0410959	1	1	14378	tags=32%, list=25%, signal=24%	TBC1D21/TSSK1B/GNAT3/ZPBP2/SPACA3/KIAA1210/SH3GL3/LYZL4/TMEM225/TCP11/IQCF1/DRD2/PATE4/SV2B/DPEP3/TXNDC8/FAM170B/CATSPER4/STK31/CAPN11/PRSS37/SPACA1/LRGUK/SPINK2/ACRBP/IQUB/SYT8/FABP9/ACR/KIT/TRIM36/RND2/ACRV1/KNL1/GLIPR1L1
	GO_MONOUBIQUITINATED_PROTEIN_DEUBIQUITINATION	10	0.867783	1.37503	0.0428571	1	1	2862	tags=10%, list=5%, signal=9%	ATXN3L
	GO_OXIDOREDUCTASE_ACTIVITY_OXIDIZING_METAL_IONS_OXYGEN_AS_ACCEPTOR	10	0.879752	1.394	0.0428571	1	1	2584	tags=20%, list=5%, signal=19%	FTHL17/FTMT
	GO_FEMALE_PREGNANCY	190	-0.505361	-1.31885	0.0434783	1	1	8810	tags=17%, list=16%, signal=14%	LIF/FOSB/TLE6/AMBP/TCF23/ITGA2/PTHLH/EPO/TRO/OXTR/CRHBP/SLC38A3/CRHR1/APELA/ACOD1/GIP/ARG1/PZP/GHSR/PSG9/CALCA/CRH/PSG4/PSG2/PSG1/PSG5/EPYC/PSG3/PSG7/PSG6/PSG11/UBTFL1
	GO_LEUKOCYTE_MIGRATION	497	0.470448	1.1895	0.0444444	1	1	14045	tags=34%, list=25%, signal=25%	C10orf99/IGKV2-28/VPREB1/IGKV2D-28/IGKV1D-33/CCL1/IL17A/CEACAM8/IGHV1OR15-1/IGKV2-40/IGKV1-12/IGKV1D-39/IL36A/HOXA7/IGLC6/IGHV3-7/IGHV3-48/CXCR5/IGKV1D-12/IGKV1-39/AIRE/CNR2/TBX21/MCOLN2/KLRK1/IGLL1/XG/IL12A/CXCR3/GYPB/STAP1/IGLC7/CXCL13/IGKV2D-30/IGKV3D-11/CXCL11/GPR18/IGLV3-27/XCL1/FUT7/CCL24/CXCL17/TNF/CD200R1/CCL17/CCL22/VEGFD/ANGPT4/CD244/IGKV5-2/SELP/IGHV2-70/IGKV2-29/PODXL2/IGHV4-34/PF4/IG…
	GO_FERRIC_IRON_BINDING	11	0.846545	1.32618	0.0447761	1	1	3979	tags=27%, list=7%, signal=25%	FTHL17/FTMT/TH
	GO_NEGATIVE_REGULATION_OF_EXCITATORY_POSTSYNAPTIC_POTENTIAL	11	0.873059	1.36771	0.0447761	1	1	742	tags=9%, list=1%, signal=9%	MIR30B
	GO_NEGATIVE_REGULATION_OF_PROTEIN_SUMOYLATION	11	0.852553	1.33559	0.0447761	1	1	3446	tags=18%, list=6%, signal=17%	FSCB/MAGEA2
	GO_TRANSLATION_ACTIVATOR_ACTIVITY	13	0.836254	1.33494	0.0447761	1	1	6385	tags=23%, list=11%, signal=20%	DAZ1/DAZL/BOLL
	GO_LOCOMOTOR_RHYTHM	15	0.813506	1.34682	0.0454545	1	1	2692	tags=13%, list=5%, signal=13%	NMS/MC3R
	GO_NEGATIVE_REGULATION_OF_PATHWAY_RESTRICTED_SMAD_PROTEIN_PHOSPHORYLATION	12	0.871474	1.37875	0.0454545	1	1	350	tags=8%, list=1%, signal=8%	MIRLET7G
	GO_REGULATION_OF_INTERLEUKIN_6_MEDIATED_SIGNALING_PATHWAY	12	0.86175	1.36336	0.0454545	1	1	618	tags=25%, list=1%, signal=25%	MIR26A1/MIRLET7C/MIR125B2
	GO_EMBRYONIC_ORGAN_MORPHOGENESIS	294	0.494116	1.22883	0.0481928	1	1	12202	tags=25%, list=22%, signal=20%	LBX1/NEUROG1/OTOP1/ATOH1/TBXT/HOXC11/FOXG1/LHX1/HOXD10/HOXA11/TH/FGF9/HAND1/HOXA7/HOXB1/CRB2/CCDC103/NOTO/WNT1/STRA6/CHRNA9/SIX3/DCANP1/TIFAB/SIX1/EYA1/MYO3B/TBX21/HOXA6/WNT16/PAX2/ZIC3/CLRN1/EOMES/PAX5/HOXA3/GJB6/DLX2/HOXA1/HOXC9/ZIC1/FOXE1/HOXA2/SIX4/ALX1/FOXL2/HOXC4/GSC/HOXD9/HOXA5/CHRNA10/TBR1/PAX6/RIPOR2/BMP7/HMX3/GATA3/SHOX2/HOXA4/KCNQ4/HOXD3/RYR2/FOLR1/USH1G/OSR2/WNT3A/ALX4/SOX17/TCF7/STRC…
	GO_RESPONSE_TO_MISFOLDED_PROTEIN	26	0.767583	1.37626	0.0491803	1	1	2862	tags=4%, list=5%, signal=4%	ATXN3L
COAD	Description	setSize	enrichmentScore	NES	pvalue	p.adjust	qvalues	rank	leading_edge	core_enrichment
	GO_ODORANT_BINDING	92	-0.663949	-1.313	0.00990099	1	1	8245	tags=47%, list=15%, signal=40%	OR14A16/OR8G1/OR5D18/OR8A1/OR14K1/OR9I1/OR8G3P/OR5B21/OR5AC2/OR8H2/OR8J3/OR8B8/OR9Q2/OR5M1/OR5AC1/OR14A2/OR5P3/OR5M3/OR5D16/OR5M10/OR5AK2/OR5J2/OR8K1/OR5D14/OR8D2/OR5H1/OR5F1/OR5AR1/OR8U1/OR5AL1/OR8B4/OR5B17/OR8I2/OR8H3/OR9K2/OR5K1/OR8J2/OR8J1/OR5I1/OR5L2/OR14C36/OR5K3/OR5H2
	GO_OLFACTORY_RECEPTOR_ACTIVITY	419	-0.618894	-1.2202	0.00990099	1	1	10796	tags=44%, list=19%, signal=36%	OR2T7/OR13D1/OR5H8/OR6V1/OR2T2/OR6A2/OR2J2/OR6B2/OR52P1P/OR51I2/OR2M5/OR2G2/OR2A12/OR6C2/OR2G6/OR4K5/OR11G2/OR2L5/OR1N1/OR56B2P/OR13G1/OR52K2/OR51I1/OR1D4/OR9A2/OR7G1/OR2D3/OR1L6/OR51D1/OR52H1/OR7A17/OR1S1/OR14A16/OR8G1/OR1J2/OR52L2P/OR5D18/OR2A2/OR4C13/OR9A1P/OR8A1/OR14K1/OR1D5/OR51J1/OR2D2/OR6C4/OR52B6/OR52J3/OR4S2/OR9I1/OR1G1/OR10H4/OR8G3P/OR5B21/OR5AC2/OR52D1/OR2B2/OR2T11/OR4F15/OR2W5/OR11A1/…
	GO_RESPONSE_TO_TYPE_I_INTERFERON	96	-0.62991	-1.24908	0.00990099	1	1	6743	tags=9%, list=12%, signal=8%	IFNA1/IFNA13/IFNA6/IFNA7/IFNA2/IFNA8/IFNA10/IFNA17/IFNA16
	GO_RNA_BINDING_INVOLVED_IN_POSTTRANSCRIPTIONAL_GENE_SILENCING	195	-0.634837	-1.246	0.00990099	1	1	8631	tags=33%, list=15%, signal=28%	MIR125B1/MIR548C/MIR301A/MIR32/MIRLET7F1/MIR103A1/MIR128-1/MIR543/MIR218-1/MIR28/MIR153-1/MIR16-2/MIR548P/MIR505/MIR487B/MIR552/MIR128-2/MIR188/MIR920/MIRLET7F2/MIR511/MIR154/MIR15B/MIR329-2/MIR1277/MIR99A/MIR181A1/MIR206/MIR30A/MIR16-1/MIRLET7A2/MIR362/MIR217/MIR100/MIR299/MIR329-1/MIR9-1/MIR187/MIR767/MIR515-2/MIR514A3/MIR448/MIR105-1/MIR518A1/MIR138-2/MIR373/MIR133B/MIR876/MIR488/MIR520C/MIR44…
	GO_SENSORY_PERCEPTION_OF_SMELL	445	-0.610293	-1.20607	0.00990099	1	1	10796	tags=42%, list=19%, signal=34%	OR2T7/OR13D1/OR5H8/OR6V1/OR2T2/OR6A2/OR2J2/OR6B2/OR52P1P/OR51I2/OR2M5/OR2G2/OR2A12/OR6C2/OR2G6/OR4K5/OR11G2/OR2L5/OR1N1/OR56B2P/OR13G1/OR52K2/OR51I1/OR1D4/OR9A2/OR7G1/OR2D3/OR1L6/OR51D1/OR52H1/OR7A17/OR1S1/OR14A16/OR8G1/OR1J2/OR52L2P/OR5D18/OR2A2/OR4C13/OR9A1P/OR8A1/OR14K1/OR1D5/OR51J1/OR2D2/OR6C4/OR52B6/OR52J3/OR4S2/OR9I1/OR1G1/OR10H4/OR8G3P/OR5B21/OR5AC2/OR52D1/OR2B2/OR2T11/OR4F15/OR2W5/OR11A1/…
	GO_REGULATION_OF_PROTEIN_POLYUBIQUITINATION	24	-0.75135	-1.3558	0.0104167	1	1	1034	tags=8%, list=2%, signal=8%	PTPN22/MIR138-2
	GO_CHROMATIN_DISASSEMBLY	21	-0.75945	-1.34822	0.0106383	1	1	865	tags=10%, list=2%, signal=9%	TNP1/H2BC1
	GO_PROTEIN_DNA_COMPLEX_DISASSEMBLY	21	-0.76947	-1.366	0.0106383	1	1	865	tags=10%, list=2%, signal=9%	TNP1/H2BC1
	GO_NEGATIVE_REGULATION_OF_PHOSPHATIDYLINOSITOL_3_KINASE_SIGNALING	15	-0.807653	-1.39418	0.0108696	1	1	3262	tags=13%, list=6%, signal=13%	MIR206/MIR449A
	GO_NEGATIVE_REGULATION_OF_TUMOR_NECROSIS_FACTOR_SECRETION	15	-0.838109	-1.44675	0.0108696	1	1	1175	tags=33%, list=2%, signal=33%	MIR101-2/NR1H4/MIR105-1/DEFB114/MIR105-2
	GO_NEGATIVE_REGULATION_OF_OSTEOBLAST_PROLIFERATION	12	-0.86053	-1.43446	0.010989	1	1	1451	tags=25%, list=3%, signal=24%	SFRP1/MIR9-1/MIR138-2
	GO_GENE_SILENCING_BY_RNA	379	-0.58767	-1.15992	0.019802	1	1	8631	tags=18%, list=15%, signal=15%	MIR125B1/MIR548C/MIR301A/MIR32/MIRLET7F1/MIR103A1/MIR128-1/MIR543/ASZ1/MIR218-1/PIWIL3/MIR28/MIR153-1/DDX4/MIR16-2/MIR548P/MIR505/MIR487B/MIR552/MIR128-2/MIR188/MIR920/MIRLET7F2/MIR511/MIR154/MIR15B/MIR329-2/MIR1277/MIR99A/MIR181A1/MIR206/MIR30A/MIR16-1/MIRLET7A2/MIR362/MIR217/MIR100/MIR299/MIR329-1/MIR9-1/MIR187/MIR767/MIR515-2/MIR514A3/MIR448/MIR105-1/MIR518A1/MIR138-2/MIR373/MIR133B/MIR876/MIR…
	GO_OSTEOBLAST_PROLIFERATION	28	-0.724782	-1.35127	0.0204082	1	1	1451	tags=61%, list=3%, signal=59%	CCN1/SOX8/BCL2/OSR2/ITGAV/TNN/NELL1/BMP2/MIR138-1/GREM1/FGFR2/HPSE/NPR3/SFRP1/GATA1/MIR9-1/MIR138-2
	GO_POLYOL_CATABOLIC_PROCESS	24	-0.716075	-1.29215	0.0208333	1	1	1290	tags=8%, list=2%, signal=8%	MTMR7/GK2
	GO_NEGATIVE_REGULATION_OF_RECEPTOR_SIGNALING_PATHWAY_VIA_JAK_STAT	21	-0.733551	-1.30224	0.0212766	1	1	1451	tags=48%, list=3%, signal=46%	PTPN2/INPP5F/SH2B3/LEPROT/DAB1/SOCS3/CAV1/SOCS2/NEUROD1/MIR9-1
	GO_REGULATION_OF_INTRACELLULAR_LIPID_TRANSPORT	11	-0.823691	-1.35976	0.021978	1	1	1590	tags=18%, list=3%, signal=18%	MIR27B/SCP2D1
	GO_ALDITOL_PHOSPHATE_METABOLIC_PROCESS	10	-0.914933	-1.47372	0.0224719	1	1	1290	tags=20%, list=2%, signal=20%	GPAT2/GK2
	GO_NEGATIVE_REGULATION_OF_PROTEIN_POLYUBIQUITINATION	10	-0.896934	-1.44473	0.0224719	1	1	1034	tags=20%, list=2%, signal=20%	MIR138-1/MIR138-2
	GO_TUMOR_NECROSIS_FACTOR_SECRETION	38	-0.696849	-1.31719	0.0306122	1	1	1175	tags=13%, list=2%, signal=13%	MIR101-2/NR1H4/MIR105-1/DEFB114/MIR105-2
	GO_REGULATION_OF_SKELETAL_MUSCLE_ADAPTATION	17	-0.765266	-1.34285	0.0319149	1	1	599	tags=12%, list=1%, signal=12%	TNNT1/MIR208B
	GO_REGULATION_OF_PROTEIN_K63_LINKED_UBIQUITINATION	12	-0.809644	-1.34963	0.032967	1	1	1034	tags=17%, list=2%, signal=16%	PTPN22/MIR138-2
	GO_GENE_SILENCING	468	-0.566725	-1.1209	0.039604	1	1	8631	tags=15%, list=15%, signal=13%	MIR125B1/MIR548C/MIR301A/MIR32/MIRLET7F1/MIR103A1/MIR128-1/MIR543/ASZ1/MIR218-1/PIWIL3/MIR28/MIR153-1/DDX4/MIR16-2/MIR548P/MIR505/MIR487B/MIR552/MIR128-2/H1-1/MIR188/MIR920/MIRLET7F2/MIR511/MIR154/MIR15B/MIR329-2/MIR1277/MIR99A/MIR181A1/MIR206/MIR30A/MIR16-1/MIRLET7A2/MIR362/MIR217/MIR100/MIR299/MIR329-1/MBD3L4/MBD3L3/MIR9-1/MIR187/MIR767/MIR515-2/MIR514A3/MIR448/MIR105-1/MIR518A1/MIR138-2/MIR373…
	GO_NEGATIVE_REGULATION_OF_CELL_CYCLE_G1_S_PHASE_TRANSITION	120	-0.609512	-1.20918	0.039604	1	1	6357	tags=6%, list=11%, signal=5%	MIR16-2/MIR15B/MIR16-1/MIR362/MIR138-2/MIR133B/MIR873
	GO_RESPONSE_TO_DSRNA	53	-0.644143	-1.24632	0.04	1	1	6743	tags=19%, list=12%, signal=17%	IFNA1/IFNA13/IFNA6/IFNK/IFNA7/IFNA2/IFNA8/IFNA10/IFNA17/IFNA16
	GO_NEGATIVE_REGULATION_OF_INTERLEUKIN_6_SECRETION	15	-0.780935	-1.34806	0.0434783	1	1	1175	tags=20%, list=2%, signal=20%	MIR101-2/MIR105-1/MIR105-2
	GO_TRANSITION_BETWEEN_FAST_AND_SLOW_FIBER	11	-0.806312	-1.33107	0.043956	1	1	599	tags=18%, list=1%, signal=18%	TNNT1/MIR208B
	GO_NEGATIVE_REGULATION_OF_INFLAMMATORY_RESPONSE_TO_ANTIGENIC_STIMULUS	14	-0.788287	-1.34595	0.0444444	1	1	1175	tags=43%, list=2%, signal=42%	FCGR2B/IL12B/NPY5R/IL10/MIR105-1/MIR105-2
DLBC	Description	setSize	enrichmentScore	NES	pvalue	p.adjust	qvalues	rank	leading_edge	core_enrichment
	GO_ODORANT_BINDING	92	-0.793961	-1.42107	0.00990099	1	1	8715	tags=62%, list=15%, signal=52%	OBP2B/OR5AK2/OR5M9/OR6B2/OR8U1/OR5M1/OR8D4/OR8D1/OR5D14/OR5AU1/OR9I1/OR5AN1/OR8H2/OR9K2/OR8K1/OR5AL1/OR5G3/OR5H1/OR8B4/OR5AR1/OR5M8/OR5H15/OR5M3/OR10W1/OR5AK3P/OR5B3/OR14A16/OR8J3/OR8G5/OR5P2/OR5F1/OR14C36/OR5M11/OR5K4/OR8K5/OR5D16/OR8G2P/OR5J2/OR5AC2/OR14A2/OR8J1/OR5AP2/OR5P3/OR8H1/OR8H3/OR5A2/OR8A1/OR5H14/OR8B8/OR5M10/OR6B3/OR5K3/OR8B12/OR5D18/OR5AC1/OR9G4/OR14J1
	GO_OLFACTORY_RECEPTOR_ACTIVITY	419	-0.741438	-1.35983	0.00990099	1	1	10974	tags=61%, list=19%, signal=49%	OR52N5/OR10G3/OR1G1/OR8I2/OR2T7/OR51B5/OR3A2/OR9A1P/OR52I1/OR13C7/OR1N2/OR1E3/OR9A2/OR5K1/OR56A1/OR10C1/OR4X2/OR1D5/OR2C3/OR2T2/OR52W1/OR4D6/OR7C2/OR6M1/OR2T8/OR2AK2/OR4F6/OR1E1/OR52J3/OR52K2/OR2T29/OR1C1/OR52B6/OR5W2/OR2D3/OR4D2/OR6C4/OR10A3/OR6V1/OR2A14/OR12D1/OR2A2/OR2G3/OR6N1/OR13C6P/OR5AK2/OR5M9/OR10Z1/OR1D4/OR6B2/OR2K2/OR10G4/OR11G2/OR2AJ1/OR8U1/OR51A7/OR4E2/OR4K5/OR6A2/OR51B6/OR4N5/OR2L3/O…
	GO_SENSORY_PERCEPTION_OF_SMELL	445	-0.738287	-1.35654	0.00990099	1	1	10974	tags=58%, list=19%, signal=47%	OR52N5/OR10G3/OR1G1/OR8I2/OR2T7/OR51B5/OR3A2/OR9A1P/OR52I1/OR13C7/OR1N2/OR1E3/OR9A2/OR5K1/OR56A1/OR10C1/OR4X2/OR1D5/OR2C3/OR2T2/OR52W1/OR4D6/OR7C2/OR6M1/OR2T8/OR2AK2/OR4F6/OR1E1/OR52J3/OR52K2/OR2T29/OR1C1/OR52B6/OR5W2/OR2D3/OR4D2/OR6C4/OR10A3/OR6V1/OR2A14/OR12D1/OR2A2/OR2G3/OBP2B/OR6N1/OR13C6P/OR5AK2/OR5M9/OR10Z1/OR1D4/OR6B2/OR2K2/OR10G4/OR11G2/SYT10/OR2AJ1/OR8U1/OR51A7/OR4E2/OR4K5/OR6A2/OR51B6/O…
	GO_REGULATION_OF_SMOOTH_MUSCLE_CELL_DIFFERENTIATION	41	-0.796759	-1.35907	0.0102041	1	1	663	tags=10%, list=1%, signal=10%	MIR125B2/MIR26A1/MIR1-1/MIR125B1
	GO_VASCULAR_SMOOTH_MUSCLE_CELL_DIFFERENTIATION	35	-0.823631	-1.40764	0.0102041	1	1	663	tags=11%, list=1%, signal=11%	MIR125B2/MIR26A1/MIR1-1/MIR125B1
	GO_INTERLEUKIN_6_MEDIATED_SIGNALING_PATHWAY	28	-0.879461	-1.47988	0.0104167	1	1	2184	tags=18%, list=4%, signal=17%	MIR99A/MIRLET7A2/MIR125B2/MIR26A1/MIR125B1
	GO_CHROMATIN_DISASSEMBLY	21	-0.842271	-1.38803	0.0105263	1	1	1481	tags=14%, list=3%, signal=14%	H2AW/TNP1/H2BC1
	GO_PROTEIN_DNA_COMPLEX_DISASSEMBLY	21	-0.838521	-1.38185	0.0105263	1	1	1481	tags=14%, list=3%, signal=14%	H2AW/TNP1/H2BC1
	GO_REGULATION_OF_MONOCYTE_DIFFERENTIATION	21	-0.809276	-1.33366	0.0105263	1	1	663	tags=14%, list=1%, signal=14%	DCSTAMP/MIR125B2/MIR125B1
	GO_POSITIVE_REGULATION_OF_GLIAL_CELL_PROLIFERATION	19	-0.852981	-1.39604	0.0106383	1	1	663	tags=16%, list=1%, signal=16%	LTA/MIR125B2/MIR125B1
	GO_REGULATION_OF_VASCULAR_SMOOTH_MUSCLE_CELL_DIFFERENTIATION	24	-0.860322	-1.41344	0.0106383	1	1	663	tags=17%, list=1%, signal=16%	MIR125B2/MIR26A1/MIR1-1/MIR125B1
	GO_NEGATIVE_REGULATION_OF_VOLTAGE_GATED_POTASSIUM_CHANNEL_ACTIVITY	18	-0.83146	-1.3528	0.010989	1	1	3695	tags=33%, list=7%, signal=31%	MTNR1B/MIR212/MIR153-1/MIR153-2/MIR26A1/MIR1-1
	GO_NEGATIVE_REGULATION_OF_SMOOTH_MUSCLE_CONTRACTION	17	-0.843276	-1.36991	0.0111111	1	1	2467	tags=18%, list=4%, signal=17%	KCNMA1/MIR153-1/MIR153-2
	GO_POSITIVE_REGULATION_OF_AMYLOID_BETA_FORMATION	17	-0.801966	-1.3028	0.0111111	1	1	44	tags=12%, list=0%, signal=12%	LRRTM3/MIR206
	GO_POSITIVE_REGULATION_OF_CELL_AGING	17	-0.82011	-1.33227	0.0111111	1	1	3258	tags=18%, list=6%, signal=17%	HMGA2/MIR217/MIR188
	GO_POSITIVE_REGULATION_OF_NEUROINFLAMMATORY_RESPONSE	17	-0.81205	-1.31918	0.0111111	1	1	2278	tags=24%, list=4%, signal=23%	TTBK1/MMP8/MIR128-2/MIR206
	GO_COMPLEMENT_ACTIVATION_ALTERNATIVE_PATHWAY	16	-0.814536	-1.32502	0.0114943	1	1	1513	tags=25%, list=3%, signal=24%	CFHR5/C9/MIR520B/MIR520E
	GO_NEGATIVE_REGULATION_OF_ENDOTHELIAL_CELL_DIFFERENTIATION	11	-0.872138	-1.36835	0.0114943	1	1	3129	tags=27%, list=6%, signal=26%	XDH/MIR495/MIR1-1
	GO_POSITIVE_REGULATION_OF_SMOOTH_MUSCLE_CELL_DIFFERENTIATION	16	-0.873307	-1.42062	0.0114943	1	1	663	tags=19%, list=1%, signal=19%	MIR125B2/MIR1-1/MIR125B1
	GO_POSITIVE_REGULATION_OF_VASCULAR_SMOOTH_MUSCLE_CELL_DIFFERENTIATION	11	-0.920555	-1.44432	0.0114943	1	1	663	tags=27%, list=1%, signal=27%	MIR125B2/MIR1-1/MIR125B1
	GO_SINGLE_STRAND_BREAK_REPAIR	11	-0.871169	-1.36683	0.0114943	1	1	1481	tags=18%, list=3%, signal=18%	APLF/TNP1
	GO_NEGATIVE_REGULATION_OF_COLLAGEN_METABOLIC_PROCESS	13	-0.854133	-1.34453	0.0116279	1	1	3199	tags=15%, list=6%, signal=15%	CST3/MIR218-1
	GO_POSITIVE_REGULATION_OF_CELL_FATE_COMMITMENT	12	-0.901361	-1.41426	0.0116279	1	1	220	tags=42%, list=0%, signal=42%	IL12B/NKX6-2/MIR208A/MIR1-1/MIR206
	GO_REGULATION_OF_INTERLEUKIN_6_MEDIATED_SIGNALING_PATHWAY	12	-0.909459	-1.42696	0.0116279	1	1	2184	tags=42%, list=4%, signal=40%	MIR99A/MIRLET7A2/MIR125B2/MIR26A1/MIR125B1
	GO_SPERM_CHROMATIN_CONDENSATION	12	-0.848046	-1.3306	0.0116279	1	1	1481	tags=25%, list=3%, signal=24%	PIWIL1/TNP1/H2BC1
	GO_NEGATIVE_REGULATION_OF_PHOSPHATIDYLINOSITOL_3_KINASE_SIGNALING	15	-0.874737	-1.39812	0.0117647	1	1	2502	tags=20%, list=4%, signal=19%	CRYBA1/MIR449A/MIR206
	GO_REGULATION_OF_CARDIAC_MUSCLE_ADAPTATION	15	-0.870951	-1.39206	0.0117647	1	1	345	tags=20%, list=1%, signal=20%	TRPC3/MIR34C/MIR208A
	GO_NEGATIVE_REGULATION_OF_INTERLEUKIN_6_MEDIATED_SIGNALING_PATHWAY	10	-0.916558	-1.40582	0.0119048	1	1	2184	tags=50%, list=4%, signal=48%	MIR99A/MIRLET7A2/MIR125B2/MIR26A1/MIR125B1
	GO_REGULATION_OF_ARTERY_MORPHOGENESIS	10	-0.922078	-1.41429	0.0119048	1	1	3911	tags=50%, list=7%, signal=47%	MIR494/MIR495/MIR153-1/MIR329-2/MIR153-2
	GO_RELAXATION_OF_SMOOTH_MUSCLE	10	-0.907423	-1.39181	0.0119048	1	1	2467	tags=30%, list=4%, signal=29%	KCNMA1/MIR153-1/MIR153-2
	GO_INTERMEDIATE_FILAMENT_CYTOSKELETON	239	-0.645591	-1.18017	0.019802	1	1	12086	tags=35%, list=21%, signal=28%	KRTAP5-3/KRTAP29-1/KRTAP4-9/SLC1A6/AC021066.1/KRTAP4-4/KRTAP4-3/KRT82/KRT39/EVPLL/KRTAP4-5/KRTAP10-1/LMNTD1/SHANK2/KRT71/KRTAP9-4/KRT9/KRTAP1-5/KRTAP19-8/KRTAP10-9/KRT38/KRTAP20-4/KRTAP9-3/KRTAP10-4/KRTAP19-7/KRT32/KRTAP3-1/KRT24/KRT31/KRTAP10-5/KRT33B/KRTAP5-11/KRTAP8-1/KRT28/KRT12/KRTAP19-3/KRT35/KRT33A/KRTAP10-7/KRTAP6-3/KRTAP4-1/KRT84/KRTAP5-2/KRTAP13-4/KRTAP24-1/KRTAP13-2/KRTAP7-1/KRT27/KRT7…
	GO_KERATINIZATION	224	-0.658088	-1.20086	0.019802	1	1	10139	tags=38%, list=18%, signal=31%	KRTAP9-4/KRT9/KRTAP1-5/KRTAP19-8/KRTAP10-9/KRT38/ABCA12/KRTAP9-3/KLK12/KRTAP10-4/KRTAP19-7/KRT32/KRTAP3-1/KRT24/KRT31/KRTAP10-5/KRT33B/KRTAP5-11/KRTAP8-1/LCE2C/KRT28/KRT12/IVL/KRTAP19-3/KRT35/KRT33A/KRTAP10-7/KRTAP6-3/RPTN/KRTAP4-1/CDSN/KRT84/KRTAP5-2/DSG4/KRTAP13-4/KRTAP24-1/SPRR3/KRTAP13-2/SPRR2F/KRT27/KRT76/KRT74/KRT77/KRTAP17-1/KRTAP11-1/KRTAP1-1/KRTAP2-3/KRT34/KRTAP9-2/KRTAP10-8/LCE2B/LCE2A/…
	GO_KERATINOCYTE_DIFFERENTIATION	301	-0.630141	-1.15434	0.019802	1	1	10139	tags=29%, list=18%, signal=24%	KRTAP9-4/KRT9/KRTAP1-5/KRTAP19-8/KRTAP10-9/KRT38/ABCA12/KRTAP9-3/KLK12/KRTAP10-4/KRTAP19-7/KRT32/KRTAP3-1/KRT24/KRT31/KRTAP10-5/KRT33B/KRTAP5-11/KRTAP8-1/LCE2C/KRT28/KRT12/IVL/KRTAP19-3/KRT35/KRT33A/KRTAP10-7/IL20/KRTAP6-3/RPTN/KRTAP4-1/CDSN/KRT84/KRTAP5-2/DSG4/KRTAP13-4/KRTAP24-1/SPRR3/KRTAP13-2/SPRR2F/KRT27/KRT76/KRT74/KRT77/KRTAP17-1/KRTAP11-1/KRTAP1-1/KRTAP2-3/KRT34/KRTAP9-2/KRTAP10-8/LCE2B/L…
	GO_MUSCLE_HYPERTROPHY_IN_RESPONSE_TO_STRESS	28	-0.778873	-1.31062	0.0208333	1	1	345	tags=18%, list=1%, signal=18%	TRPC3/KLF15/NPPA/MIR34C/MIR208A
	GO_CORONARY_VASCULATURE_MORPHOGENESIS	17	-0.787945	-1.28002	0.0222222	1	1	126	tags=12%, list=0%, signal=12%	LRP2/MIR1-1
	GO_CALCIUM_ION_EXPORT	10	-0.848707	-1.30175	0.0238095	1	1	126	tags=20%, list=0%, signal=20%	RGS9/MIR1-1
	GO_REGULATION_OF_MEMBRANE_REPOLARIZATION_DURING_ACTION_POTENTIAL	10	-0.842769	-1.29264	0.0238095	1	1	126	tags=20%, list=0%, signal=20%	NOS1AP/MIR1-1
	GO_POSITIVE_REGULATION_OF_CELL_CYCLE_G1_S_PHASE_TRANSITION	58	-0.73179	-1.30492	0.03	1	1	3129	tags=9%, list=6%, signal=8%	MIR495/MIR30A/MIR520H/MIR520A/MIR208A
	GO_POSITIVE_REGULATION_OF_G1_S_TRANSITION_OF_MITOTIC_CELL_CYCLE	48	-0.763848	-1.34456	0.03	1	1	3129	tags=10%, list=6%, signal=10%	MIR495/MIR30A/MIR520H/MIR520A/MIR208A
	GO_REGULATION_OF_NEUROINFLAMMATORY_RESPONSE	40	-0.748595	-1.27748	0.030303	1	1	2278	tags=12%, list=4%, signal=12%	IL4/MIR128-2/MIR181C/MIR26A1/MIR206
	GO_POSITIVE_REGULATION_OF_ACTION_POTENTIAL	11	-0.812292	-1.27446	0.0344828	1	1	1276	tags=27%, list=2%, signal=27%	SCN5A/NPS/MIR1-1
	GO_SPERM_HEAD	11	-0.816159	-1.28052	0.0344828	1	1	5961	tags=36%, list=11%, signal=33%	CST11/ADAM30/PLCZ1/DEFB132
	GO_PROTEIN_NITROSYLATION	15	-0.774042	-1.23717	0.0352941	1	1	3695	tags=13%, list=7%, signal=12%	NOS1AP/MIR212
	GO_EPIDERMAL_CELL_DIFFERENTIATION	356	-0.614809	-1.12666	0.039604	1	1	10139	tags=25%, list=18%, signal=20%	KRTAP9-4/KRT9/KRTAP1-5/KRTAP19-8/KRTAP10-9/KRT38/ABCA12/KRTAP9-3/KLK12/KRTAP10-4/KRTAP19-7/KRT32/KRTAP3-1/KRT24/KRT31/KRTAP10-5/KRT33B/CLRN1/KRTAP5-11/KRTAP8-1/LCE2C/KRT28/KRT12/IVL/KRTAP19-3/KRT35/KRT33A/KRTAP10-7/IL20/KRTAP6-3/RPTN/KRTAP4-1/CDSN/KRT84/KRTAP5-2/DSG4/KRTAP13-4/KRTAP24-1/SPRR3/KRTAP13-2/SPRR2F/KRT27/KRT76/KRT74/KRT77/KRTAP17-1/KRTAP11-1/KRTAP1-1/KRTAP2-3/SLITRK6/KRT34/KRTAP9-2/KRT…
	GO_SMOOTH_MUSCLE_CELL_DIFFERENTIATION	67	-0.729105	-1.28541	0.0408163	1	1	663	tags=6%, list=1%, signal=6%	MIR125B2/MIR26A1/MIR1-1/MIR125B1
	GO_ZYMOGEN_INHIBITION	12	-0.795477	-1.24812	0.0465116	1	1	6067	tags=25%, list=11%, signal=22%	BIRC7/BIRC8/CARD18
	GO_NEGATIVE_REGULATION_OF_ACTION_POTENTIAL	10	-0.811797	-1.24514	0.047619	1	1	126	tags=20%, list=0%, signal=20%	BIN1/MIR1-1
ESCA	Description	setSize	enrichmentScore	NES	pvalue	p.adjust	qvalues	rank	leading_edge	core_enrichment
	GO_ALTERNATIVE_MRNA_SPLICING_VIA_SPLICEOSOME	78	0.685574	1.40778	0.00990099	1	1	457	tags=4%, list=1%, signal=4%	RBMY1A1/RBMY1F/RBMY1J
	GO_BASAL_TRANSCRIPTION_MACHINERY_BINDING	70	0.678614	1.39057	0.00990099	1	1	40	tags=3%, list=0%, signal=3%	MIR297/MIR139
	GO_INTERMEDIATE_FILAMENT_CYTOSKELETON	239	0.596669	1.30533	0.00990099	1	1	12284	tags=35%, list=22%, signal=27%	KRTAP23-1/KRTAP25-1/KRTAP13-3/KRTAP9-7/KRTAP20-3/KRTAP19-3/KRTAP4-5/KRTAP19-2/KRTAP29-1/KRT28/KRTAP20-1/KRTAP19-6/KRTAP13-1/KRTAP19-7/KRTAP22-1/KRTAP10-7/KRTAP20-4/KRTAP26-1/KRT26/KRTAP21-1/KRTAP6-2/KRT38/KRTAP27-1/KRTAP12-4/KRTAP4-3/KRTAP24-1/KRTAP4-4/KRTAP22-2/KRTAP10-12/SLC1A6/KRTAP7-1/KRTAP1-4/KRTAP16-1/KRT82/KRTAP19-1/KRTAP10-11/KRTAP15-1/LMNTD1/KRTAP13-2/KRTAP6-3/KRTAP10-1/KRTAP10-10/KRTAP4…
	GO_ODORANT_BINDING	92	0.737724	1.5224	0.00990099	1	1	7324	tags=54%, list=13%, signal=47%	OR5AR1/OR5M3/OR5L2/OR5K3/OR5H1/OR5K4/OR5M8/OR5M1/OR8I2/OR5H2/OR5W2/OR5AC1/OR8K5/OR5AS1/OR5I1/OR5AP2/OR14J1/OR5AC2/OR8H3/OR8J1/OR8H1/OR5M9/OR5H8/OR8K1/OR5F1/OR5J2/OR9K2/OR8J2/OR11L1/OR5AK3P/OR8J3/OR6B2/OR5A1/OR5K1/OR9G4/OR5B17/OR5P2/OR5H14/OR9Q2/OR5D18/OR5P3/OR8U1/OR5D14/OR14A16/OR6B3/OR8B4/OR8H2/OR5H15/OR5B12/OR9Q1
	GO_OLFACTORY_RECEPTOR_ACTIVITY	419	0.71976	1.59041	0.00990099	1	1	8222	tags=61%, list=15%, signal=53%	OR5AR1/OR51F1/OR4A5/OR5M3/OR2T5/OR52E1/OR5L2/OR10Z1/OR6K6/OR10G7/OR13C4/OR4C46/OR6P1/OR51L1/OR51B2/OR5K3/OR4C11/OR5H1/OR5V1/OR2V2/OR5K4/OR6N2/OR5M8/OR5M1/OR8I2/OR2J1/OR13C9/OR4K1/OR6C6/OR10J4/OR51V1/OR4X2/AL512310.1/OR4P4/OR2AJ1/OR5H2/OR6Y1/OR4F15/OR4F6/OR5W2/OR2M2/OR52Z1/OR12D3/OR5AC1/OR6C4/OR2F2/OR51A4/OR4C5/OR2M5/OR4N2/OR8K5/OR5AS1/OR5I1/OR6N1/OR11H2/OR4D6/OR5AP2/OR2T7/OR6C3/OR1A1/OR10K1/OR14J…
	GO_REGULATION_OF_MRNA_SPLICING_VIA_SPLICEOSOME	102	0.621241	1.28186	0.00990099	1	1	457	tags=3%, list=1%, signal=3%	RBMY1A1/RBMY1F/RBMY1J
	GO_RNA_POLYMERASE_BINDING	75	0.671217	1.37761	0.00990099	1	1	40	tags=3%, list=0%, signal=3%	MIR297/MIR139
	GO_SENSORY_PERCEPTION_OF_SMELL	445	0.710844	1.5691	0.00990099	1	1	8222	tags=58%, list=15%, signal=50%	OR5AR1/OR51F1/OR4A5/OR5M3/OR2T5/OR52E1/OR5L2/OR10Z1/OR6K6/OR10G7/OR13C4/OR4C46/OR6P1/OR51L1/OR51B2/OR5K3/OR4C11/OR5H1/OR5V1/OR2V2/OR5K4/OR6N2/OR5M8/OR5M1/OR8I2/OR2J1/OR13C9/OR4K1/OR6C6/OR10J4/OR51V1/OR4X2/AL512310.1/OR4P4/OR2AJ1/OR5H2/OR6Y1/OR4F15/OR4F6/OR5W2/OR2M2/OR52Z1/OR12D3/OR5AC1/OR6C4/OR2F2/OR51A4/OR4C5/OR2M5/OR4N2/OR8K5/OR5AS1/OR5I1/OR6N1/OR11H2/OR4D6/OR5AP2/OR2T7/OR6C3/OR1A1/OR10K1/OR14J…
	GO_RNA_POLYMERASE_CORE_ENZYME_BINDING	60	0.702833	1.41372	0.010101	1	1	40	tags=3%, list=0%, signal=3%	MIR297/MIR139
	GO_MRNA_CIS_SPLICING_VIA_SPLICEOSOME	34	0.842936	1.64436	0.0104167	1	1	457	tags=9%, list=1%, signal=9%	RBMY1A1/RBMY1F/RBMY1J
	GO_U2_SNRNP	21	0.79692	1.53641	0.0106383	1	1	439	tags=5%, list=1%, signal=5%	RBMY1E
	GO_NEGATIVE_REGULATION_OF_PHOSPHATIDYLINOSITOL_3_KINASE_SIGNALING	15	0.905745	1.70923	0.0111111	1	1	71	tags=7%, list=0%, signal=7%	MIR449A
	GO_NEGATIVE_REGULATION_OF_LIPOPOLYSACCHARIDE_MEDIATED_SIGNALING_PATHWAY	13	0.824707	1.5166	0.0113636	1	1	2635	tags=15%, list=5%, signal=15%	DEFB114/LACRT
	GO_REGULATION_OF_ARTERY_MORPHOGENESIS	10	0.811727	1.45974	0.0114943	1	1	5245	tags=40%, list=9%, signal=36%	MIR329-1/MIR487B/MIR495/MIR153-2
	GO_BEHAVIORAL_RESPONSE_TO_ETHANOL	15	0.761623	1.43726	0.0333333	1	1	7819	tags=47%, list=14%, signal=40%	OR5T1/OR13F1/OPRM1/OR56A5/OR56A1/DRD3/OR56A4
	GO_NEGATIVE_REGULATION_OF_INTERLEUKIN_6_SECRETION	15	0.751429	1.41802	0.0333333	1	1	6883	tags=27%, list=12%, signal=23%	MIR105-2/MIR105-1/MIR204/MIR101-2
	GO_KERATINIZATION	224	0.537431	1.16728	0.039604	1	1	12284	tags=34%, list=22%, signal=27%	KRTAP23-1/KRTAP25-1/KRTAP13-3/KRTAP9-7/KRTAP19-3/KRTAP4-5/KRTAP19-2/KRTAP29-1/KRT28/KRTAP20-1/KRTAP19-6/KRTAP13-1/KRTAP19-7/KRTAP22-1/KRTAP10-7/KRTAP26-1/KRT26/KRTAP21-1/KRTAP6-2/KRT38/KRTAP27-1/KRTAP12-4/KRTAP4-3/KRTAP24-1/KRTAP4-4/KRTAP10-12/KRTAP1-4/KRTAP16-1/KRT82/KRTAP19-1/KRTAP10-11/KRTAP15-1/KRTAP13-2/KRTAP6-3/KRTAP10-1/KRTAP10-10/KRTAP19-5/KRT74/KRTAP10-8/KRTAP8-1/KRT40/LCE4A/KRT85/KRTAP1…
	GO_RNA_BINDING_INVOLVED_IN_POSTTRANSCRIPTIONAL_GENE_SILENCING	195	0.551172	1.19009	0.039604	1	1	12233	tags=37%, list=22%, signal=29%	MIR488/MIR105-2/MIR767/MIR449A/MIR873/MIR758/MIR154/MIR329-1/MIR134/MIR448/MIR520A/MIR105-1/MIR487B/MIR107/MIR509-3/MIR100/MIR518A1/MIR520B/MIR519B/MIR99A/MIR515-2/MIR208B/MIR495/MIR519D/MIR133B/MIR128-2/MIR526A1/MIR204/MIR518A2/MIR153-2/MIR526A2/MIR520C/MIR138-1/MIR16-2/MIR892B/MIR125B2/MIR101-2/MIR518B/MIR520H/MIR217/MIR96/MIR30A/MIR1-1/MIR876/MIR543/MIR519E/MIR183/MIRLET7A2/MIRLET7F2/MIR301A/M…
	GO_NEGATIVE_REGULATION_OF_INFLAMMATORY_RESPONSE_TO_ANTIGENIC_STIMULUS	14	0.769333	1.46378	0.0434783	1	1	1446	tags=14%, list=3%, signal=14%	MIR105-2/MIR105-1
	GO_NEGATIVE_REGULATION_OF_TUMOR_NECROSIS_FACTOR_SECRETION	15	0.743854	1.40373	0.0444444	1	1	6883	tags=33%, list=12%, signal=29%	MIR105-2/DEFB114/MIR105-1/MIR204/MIR101-2
	GO_NEGATIVE_REGULATION_OF_PROTEIN_SUMOYLATION	11	0.788581	1.42957	0.0449438	1	1	3020	tags=9%, list=5%, signal=9%	FSCB
GBM	Description	setSize	enrichmentScore	NES	pvalue	p.adjust	qvalues	rank	leading_edge	core_enrichment
	GO_GENE_SILENCING	468	0.503876	1.36468	0.0102041	1	1	7175	tags=16%, list=13%, signal=14%	MIR30B/MIR329-2/MIR582/MIR16-2/MIR208B/MIR495/MIR552/MIR449A/MIR1277/MIR526A2/MIR129-1/MIR208A/MIR1224/MIR767/MIR203A/MIR15B/MIR133B/MIR483/MIR2355/MIR181A1/MIR187/PIWIL1/MIR103A1/MIR183/MIR154/MIR182/MIR218-1/MIR181B2/MIR494/MIR488/MIR299/MIR181A2/LIN28A/LIN28B/MIR5588/MIR511/MIRLET7A2/MIR130A/MIR487B/MIR30C1/MIR101-1/MIR181B1/MIR30E/MIR128-1/MIR96/MIR199A2/MIR196A2/MIR329-1/MIR200B/MIR204/MIR19…
	GO_MRNA_BINDING	449	0.554921	1.49741	0.0103093	1	1	7175	tags=18%, list=13%, signal=16%	MIR30B/MIR329-2/MIR582/MIR16-2/MIR208B/MIR495/MIR552/MIR449A/MIR1277/MIR526A2/MIR129-1/MIR208A/MIR1224/MIR767/MIR203A/MIR15B/MIR133B/MIR483/MIR2355/MIR181A1/MIR187/PIWIL1/MIR103A1/MIR183/MIR154/MIR182/MIR218-1/MIR181B2/MIR494/DAZ4/MIR488/MIR299/MIR181A2/DAZ1/LIN28A/RBMXL3/MIR5588/MIR511/DAZ3/MIRLET7A2/MIR130A/MIR487B/MIR30C1/MIR101-1/MIR181B1/MIR30E/MIR128-1/DAZ2/MIR96/MIR199A2/MIR196A2/MIR329-1/…
	GO_GENE_SILENCING_BY_RNA	379	0.551663	1.48668	0.0104167	1	1	7175	tags=20%, list=13%, signal=17%	MIR30B/MIR329-2/MIR582/MIR16-2/MIR208B/MIR495/MIR552/MIR449A/MIR1277/MIR526A2/MIR129-1/MIR208A/MIR1224/MIR767/MIR203A/MIR15B/MIR133B/MIR483/MIR2355/MIR181A1/MIR187/PIWIL1/MIR103A1/MIR183/MIR154/MIR182/MIR218-1/MIR181B2/MIR494/MIR488/MIR299/MIR181A2/LIN28A/LIN28B/MIR5588/MIR511/MIRLET7A2/MIR130A/MIR487B/MIR30C1/MIR101-1/MIR181B1/MIR30E/MIR128-1/MIR96/MIR199A2/MIR196A2/MIR329-1/MIR200B/MIR204/MIR19…
	GO_NEGATIVE_REGULATION_OF_CELL_MOTILITY	319	0.524831	1.40932	0.0106383	1	1	4446	tags=6%, list=8%, signal=6%	MIR329-2/MIR16-2/MIR495/MIR449A/MIR129-1/MIR15B/MIR133B/MIR483/AGTR2/MIR2355/MIR182/MIR218-1/MIR494/NKX2-1/SEMG2/MIR196A2/MIR329-1/MIR200B/KLRK1/MIR204
	GO_ENDOTHELIAL_CELL_MIGRATION	252	0.574305	1.4948	0.010989	1	1	5220	tags=8%, list=9%, signal=7%	MIR329-2/MIR16-2/MIR495/MIR129-1/MIR15B/MIR133B/MIR483/AGTR2/MIR2355/MIR494/MIR487B/MIR101-1/MIR199A2/MIR196A2/MIR329-1/MIR200B/MIR204/MIR199B/MIR10B/MIR499A
	GO_REGULATION_OF_EPITHELIAL_CELL_MIGRATION	270	0.548984	1.43187	0.010989	1	1	6059	tags=9%, list=11%, signal=8%	MIR329-2/MIR16-2/MIR495/MIR129-1/MIR15B/MIR133B/MIR483/AGTR2/MIR2355/MIR494/MIR487B/MIR101-1/MIR199A2/MIR196A2/MIR329-1/MIR200B/MIR204/MIR199B/MIR10B/MIR499A/RAB25/IFNG/MIR26A2
	GO_ENDOTHELIAL_CELL_PROLIFERATION	176	0.649582	1.64643	0.0116279	1	1	5220	tags=10%, list=9%, signal=9%	MIR30B/MIR329-2/MIR16-2/MIR495/MIR129-1/MIR15B/MIR133B/MIR483/MIR2355/MIR494/PRL/MIR130A/MIR487B/MIR101-1/MIR30E/MIR329-1/MIR10B/MIR499A
	GO_BLOOD_VESSEL_ENDOTHELIAL_CELL_MIGRATION	161	0.65123	1.62717	0.0121951	1	1	5220	tags=11%, list=9%, signal=10%	MIR329-2/MIR16-2/MIR495/MIR129-1/MIR15B/MIR133B/MIR483/AGTR2/MIR2355/MIR494/MIR487B/MIR101-1/MIR196A2/MIR329-1/MIR200B/MIR204/MIR10B/MIR499A
	GO_NEGATIVE_REGULATION_OF_EPITHELIAL_CELL_PROLIFERATION	153	0.675835	1.67311	0.0123457	1	1	4284	tags=12%, list=8%, signal=11%	MIR30B/MIR329-2/MIR16-2/MIR495/MIR129-1/MIR15B/MIR133B/MIR483/MIR2355/ISL1/MIR181B2/MIR494/PRL/IL26/MIR487B/MIR181B1/MIR30E/MIR329-1
	GO_CELLULAR_RESPONSE_TO_VASCULAR_ENDOTHELIAL_GROWTH_FACTOR_STIMULUS	66	0.619472	1.42629	0.0126582	1	1	4284	tags=6%, list=8%, signal=6%	MIR329-2/MIR16-2/MIR196A2/MIR329-1
	GO_NEGATIVE_REGULATION_OF_BLOOD_VESSEL_ENDOTHELIAL_CELL_MIGRATION	63	0.784937	1.79948	0.0128205	1	1	4446	tags=22%, list=8%, signal=20%	MIR329-2/MIR16-2/MIR495/MIR129-1/MIR15B/MIR133B/MIR483/AGTR2/MIR2355/MIR494/MIR196A2/MIR329-1/MIR200B/MIR204
	GO_NEGATIVE_REGULATION_OF_ENDOTHELIAL_CELL_APOPTOTIC_PROCESS	33	0.72261	1.40361	0.0128205	1	1	246	tags=6%, list=0%, signal=6%	MIR30B/MIR495
	GO_NEGATIVE_REGULATION_OF_ENDOTHELIAL_CELL_PROLIFERATION	64	0.798633	1.84809	0.0128205	1	1	4284	tags=22%, list=8%, signal=20%	MIR30B/MIR329-2/MIR16-2/MIR495/MIR129-1/MIR15B/MIR133B/MIR483/MIR2355/MIR494/PRL/MIR487B/MIR30E/MIR329-1
	GO_POSITIVE_REGULATION_OF_TRANSLATION	129	0.596128	1.44157	0.0128205	1	1	4051	tags=5%, list=7%, signal=5%	MIR16-2/MIR15B/DAZ4/DAZ1/LIN28A/DAZ3/DAZ2
	GO_REGULATION_OF_CELL_MIGRATION_INVOLVED_IN_SPROUTING_ANGIOGENESIS	71	0.674115	1.55844	0.0128205	1	1	6560	tags=18%, list=12%, signal=16%	MIR329-2/MIR16-2/MIR495/MIR483/MIR2355/MIR494/MIR487B/MIR101-1/MIR196A2/MIR329-1/MIR10B/MIR26A2/MIR361
	GO_NEGATIVE_REGULATION_OF_CELL_MIGRATION_INVOLVED_IN_SPROUTING_ANGIOGENESIS	35	0.775068	1.52317	0.012987	1	1	4284	tags=23%, list=8%, signal=21%	MIR329-2/MIR16-2/MIR495/MIR483/MIR2355/MIR494/MIR196A2/MIR329-1
	GO_NEGATIVE_REGULATION_OF_EPITHELIAL_CELL_MIGRATION	97	0.722789	1.72723	0.012987	1	1	4446	tags=14%, list=8%, signal=13%	MIR329-2/MIR16-2/MIR495/MIR129-1/MIR15B/MIR133B/MIR483/AGTR2/MIR2355/MIR494/MIR196A2/MIR329-1/MIR200B/MIR204
	GO_BLOOD_VESSEL_ENDOTHELIAL_CELL_PROLIFERATION_INVOLVED_IN_SPROUTING_ANGIOGENESIS	44	0.718708	1.47717	0.0131579	1	1	6560	tags=25%, list=12%, signal=22%	MIR16-2/MIR495/MIR15B/MIR483/MIR2355/MIR494/MIR487B/MIR101-1/MIR10B/MIR26A2/MIR361
	GO_NEGATIVE_REGULATION_OF_I_KAPPAB_KINASE_NF_KAPPAB_SIGNALING	47	0.719208	1.50039	0.0131579	1	1	647	tags=4%, list=1%, signal=4%	MIR16-2/MIR15B
	GO_STRIATED_MUSCLE_CELL_APOPTOTIC_PROCESS	49	0.699611	1.4804	0.0131579	1	1	4464	tags=14%, list=8%, signal=13%	MIR16-2/GNGT1/POU4F2/MIR30E/MIR199A2/MIR199B/HAND2
	GO_VASCULAR_ENDOTHELIAL_GROWTH_FACTOR_SIGNALING_PATHWAY	43	0.719435	1.46615	0.0131579	1	1	101	tags=5%, list=0%, signal=5%	MIR329-2/MIR16-2
	GO_VASCULAR_ENDOTHELIAL_CELL_PROLIFERATION	39	0.808458	1.61694	0.0133333	1	1	4284	tags=26%, list=8%, signal=24%	MIR30B/MIR329-2/MIR495/MIR129-1/MIR15B/MIR133B/MIR130A/MIR487B/MIR30E/MIR329-1
	GO_CELL_MIGRATION_INVOLVED_IN_SPROUTING_ANGIOGENESIS	87	0.640366	1.50632	0.0135135	1	1	6560	tags=15%, list=12%, signal=13%	MIR329-2/MIR16-2/MIR495/MIR483/MIR2355/MIR494/MIR487B/MIR101-1/MIR196A2/MIR329-1/MIR10B/MIR26A2/MIR361
	GO_NEGATIVE_REGULATION_OF_SPROUTING_ANGIOGENESIS	57	0.658763	1.4101	0.0136986	1	1	4284	tags=21%, list=8%, signal=19%	MIR329-2/MIR16-2/MIR495/MIR15B/MIR483/MIR2355/MIR494/MIR487B/MIR30C1/MIR30E/MIR196A2/MIR329-1
	GO_NEGATIVE_REGULATION_OF_VASCULAR_ENDOTHELIAL_CELL_PROLIFERATION	20	0.856704	1.61683	0.0136986	1	1	4284	tags=45%, list=8%, signal=42%	MIR30B/MIR329-2/MIR495/MIR129-1/MIR15B/MIR133B/MIR487B/MIR30E/MIR329-1
	GO_INTRACELLULAR_ESTROGEN_RECEPTOR_SIGNALING_PATHWAY	56	0.704357	1.49267	0.0138889	1	1	2945	tags=9%, list=5%, signal=8%	DEFA1/DEFA1B/POU4F2/ISL1/FOXA1
	GO_NEGATIVE_REGULATION_OF_BLOOD_VESSEL_ENDOTHELIAL_CELL_PROLIFERATION_INVOLVED_IN_SPROUTING_ANGIOGENESIS	19	0.826463	1.53959	0.0138889	1	1	2441	tags=32%, list=4%, signal=30%	MIR16-2/MIR495/MIR15B/MIR483/MIR2355/MIR494
	GO_REGULATION_OF_CELLULAR_RESPONSE_TO_VASCULAR_ENDOTHELIAL_GROWTH_FACTOR_STIMULUS	23	0.823778	1.54711	0.0138889	1	1	101	tags=9%, list=0%, signal=9%	MIR329-2/MIR16-2
	GO_NEGATIVE_REGULATION_OF_PHOSPHATIDYLINOSITOL_3_KINASE_SIGNALING	15	0.872109	1.62386	0.0144928	1	1	316	tags=7%, list=1%, signal=7%	MIR449A
	GO_NEGATIVE_REGULATION_OF_LONG_TERM_SYNAPTIC_POTENTIATION	13	0.883807	1.62004	0.0149254	1	1	23	tags=8%, list=0%, signal=8%	MIR30B
	GO_AMEBOIDAL_TYPE_CELL_MIGRATION	439	0.461997	1.24565	0.0206186	1	1	6560	tags=7%, list=12%, signal=6%	MIR329-2/MIR16-2/MIR495/MIR129-1/MIR15B/MIR133B/MIR483/AGTR2/MIR2355/PHOX2B/ISL1/MIR494/MIR487B/MIR101-1/SEMA3D/MIR199A2/MIR196A2/MIR329-1/MIR200B/MIR204/MIR199B/HAND2/MIR10B/MIR499A/RAB25/IFNG/MIR26A2/NRTN/FGF8/ALX1/MIR361
	GO_NEGATIVE_REGULATION_OF_LOCOMOTION	365	0.502441	1.35068	0.0210526	1	1	4446	tags=6%, list=8%, signal=5%	MIR329-2/MIR16-2/MIR495/MIR449A/MIR129-1/MIR15B/MIR133B/MIR483/AGTR2/MIR2355/MIR182/MIR218-1/MIR494/NKX2-1/SEMG2/SEMA3D/MIR196A2/MIR329-1/MIR200B/KLRK1/MIR204
	GO_TISSUE_MIGRATION	340	0.487331	1.30868	0.0212766	1	1	6560	tags=7%, list=12%, signal=7%	MIR329-2/MIR16-2/MIR495/MIR129-1/MIR15B/MIR133B/MIR483/AGTR2/MIR2355/MIR494/MIR487B/MIR101-1/MIR199A2/MIR196A2/MIR329-1/MIR200B/MIR204/MIR199B/MIR10B/MIR499A/RAB25/IFNG/MIR26A2/FGF8/MIR361
	GO_NEGATIVE_REGULATION_OF_CELLULAR_AMIDE_METABOLIC_PROCESS	208	0.509383	1.29204	0.0232558	1	1	5427	tags=12%, list=10%, signal=11%	MIR16-2/MIR208A/MIR15B/MIR133B/MIR483/MIR181A1/MIR103A1/MIR182/MIR218-1/PRG3/MIR181B2/MIR299/MIR181A2/LIN28A/MIRLET7A2/MIR101-1/MIR181B1/MIR96/MIR200B/MIR204/IGF2BP1/TRIM71/MIR181D/MIR499A/NANOS2
	GO_REGULATION_OF_ENDOTHELIAL_CELL_MIGRATION	207	0.61131	1.54941	0.0235294	1	1	5220	tags=10%, list=9%, signal=9%	MIR329-2/MIR16-2/MIR495/MIR129-1/MIR15B/MIR133B/MIR483/AGTR2/MIR2355/MIR494/MIR487B/MIR101-1/MIR199A2/MIR196A2/MIR329-1/MIR200B/MIR204/MIR199B/MIR10B/MIR499A
	GO_RNA_BINDING_INVOLVED_IN_POSTTRANSCRIPTIONAL_GENE_SILENCING	195	0.600951	1.52131	0.0235294	1	1	6803	tags=33%, list=12%, signal=29%	MIR30B/MIR329-2/MIR582/MIR16-2/MIR208B/MIR495/MIR552/MIR449A/MIR1277/MIR526A2/MIR129-1/MIR208A/MIR1224/MIR767/MIR203A/MIR15B/MIR133B/MIR483/MIR2355/MIR181A1/MIR187/MIR103A1/MIR183/MIR154/MIR182/MIR218-1/MIR181B2/MIR494/MIR488/MIR299/MIR181A2/MIR5588/MIR511/MIRLET7A2/MIR130A/MIR487B/MIR30C1/MIR101-1/MIR181B1/MIR30E/MIR128-1/MIR96/MIR199A2/MIR196A2/MIR329-1/MIR200B/MIR204/MIR199B/MIR181D/MIR33A/MIR…
	GO_NEGATIVE_REGULATION_OF_VASCULATURE_DEVELOPMENT	162	0.550775	1.37888	0.0240964	1	1	7457	tags=14%, list=13%, signal=12%	MIR30B/MIR329-2/MIR16-2/MIR495/MIR15B/MIR483/MIR2355/MIR494/PRL/MIR487B/MIR30C1/MIR30E/MIR196A2/MIR329-1/MIR200B/MIR26A2/MIR125B1/COL4A3/MIR361/KLK3/MIR196A1/MIR217
	GO_SPROUTING_ANGIOGENESIS	163	0.535009	1.33545	0.0240964	1	1	4284	tags=9%, list=8%, signal=9%	MIR30B/MIR329-2/MIR16-2/MIR495/MIR1224/MIR15B/MIR483/MIR2355/MIR494/MIR487B/MIR30C1/MIR101-1/MIR30E/MIR196A2/MIR329-1
	GO_POSITIVE_REGULATION_OF_CELLULAR_AMIDE_METABOLIC_PROCESS	156	0.546355	1.35106	0.0246914	1	1	7175	tags=6%, list=13%, signal=6%	MIR16-2/MIR15B/DAZ4/DAZ1/LIN28A/DAZ3/DAZ2/IFNG/ZCCHC13/PIWIL2
	GO_NEGATIVE_REGULATION_OF_EPITHELIAL_CELL_APOPTOTIC_PROCESS	46	0.692927	1.44037	0.0266667	1	1	3839	tags=11%, list=7%, signal=10%	MIR30B/MIR495/MIR182/PDX1/MIR30E
	GO_CONNECTIVE_TISSUE_REPLACEMENT	16	0.830824	1.54681	0.028169	1	1	647	tags=12%, list=1%, signal=12%	MIR16-2/MIR15B
	GO_NEGATIVE_REGULATION_OF_CELLULAR_RESPONSE_TO_VASCULAR_ENDOTHELIAL_GROWTH_FACTOR_STIMULUS	14	0.873553	1.62147	0.0294118	1	1	101	tags=14%, list=0%, signal=14%	MIR329-2/MIR16-2
	GO_HORMONE_MEDIATED_SIGNALING_PATHWAY	232	0.50454	1.30072	0.0333333	1	1	4036	tags=6%, list=7%, signal=6%	MIR208A/CGB1/DEFA1/DEFA1B/CST11/POU4F2/ISL1/GCGR/FOXA1/SCGB2A2/TSHR/NR5A1/SSTR5/NR0B1
	GO_REGULATION_OF_SPROUTING_ANGIOGENESIS	116	0.573741	1.39903	0.0365854	1	1	4284	tags=13%, list=8%, signal=12%	MIR30B/MIR329-2/MIR16-2/MIR495/MIR1224/MIR15B/MIR483/MIR2355/MIR494/MIR487B/MIR30C1/MIR101-1/MIR30E/MIR196A2/MIR329-1
	GO_ANTIGEN_PROCESSING_AND_PRESENTATION_OF_EXOGENOUS_PEPTIDE_ANTIGEN_VIA_MHC_CLASS_I	76	-0.525493	-1.36264	0.037037	1	1	16753	tags=57%, list=30%, signal=40%	CHUK/PSMC2/PSMD14/PSMA4/PSMC6/PSMD13/TAPBP/PSMA5/PSME2/PDIA3/PSMA6/HLA-E/PSMA1/PSME1/PSMD5/TAP1/VAMP3/PSMA3/PSMA2/SNAP23/PSMD9/B2M/PSMB8/PSMB9/HLA-H/PSMB10/HLA-F/ITGB5/ITGAV/CYBA/FCER1G/CYBB/CD36/VAMP8/NCF2/NCF4/HLA-G/NCF1/FCGR1A/CLEC4A/IFI30/FCGR1B/PSMA8
	GO_SPECIFIC_GRANULE_MEMBRANE	90	-0.565637	-1.55549	0.037037	1	1	12315	tags=60%, list=22%, signal=47%	CMTM6/LAMTOR2/LAMTOR1/PTPRJ/ITGAL/CD47/LAMTOR3/SNAP23/RAP1A/MOSPD2/ATP6V1D/AGPAT2/PLD1/ANO6/HVCN1/ITGAV/CD59/CYBA/STOM/SLC2A3/ITGB2/TNFRSF1B/CD53/CD93/OLR1/CYBB/C3AR1/TMBIM1/RAB37/CD36/VAMP8/TRPM2/SLCO4C1/BST1/ALDH3B1/PLAUR/ITGAM/SLC2A5/LAIR1/PLAU/ADAM8/GPR84/ATP8B4/ADGRG3/CD33/CLEC5A/CLEC12A/CEACAM3/FCAR/CLEC4D/FPR2/MCEMP1/CD177/CHRNB4
	GO_STRIATED_MUSCLE_CELL_PROLIFERATION	78	-0.551998	-1.45036	0.037037	1	1	287	tags=5%, list=1%, signal=5%	SHH/MIR509-1/MIR1-1/MIR509-2
	GO_RESPONSE_TO_CHEMOKINE	95	-0.597043	-1.60916	0.0384615	1	1	13422	tags=66%, list=24%, signal=51%	CIB1/EDN1/CXCR4/PADI2/SH2B3/CXCL12/CXCR3/CCL3L3/TREM2/CCL4/ACKR2/CCL24/CCR8/PTK2B/DUSP1/CCR6/CCL3/CCR7/RIPOR2/SLIT3/CMKLR1/CCR1/CCL5/DOCK8/CCL17/CXCL10/CCR3/CCL22/CXCL9/CCRL2/ZC3H12A/CCR5/LOX/CCL1/CXCR6/CXCR2/XCL2/CCR9/ACKR4/CXCL2/CCL15/CCL2/CXCL11/CCR4/CXCR1/XCR1/CCL8/PF4/CXCL8/CCR2/CCL26/PPBP/CXCL3/CXCL1/CXCL13/CCL18/CCL23/CXCL5/CCL13/CCL20/PF4V1/CXCL6/CCL7
	GO_POSITIVE_REGULATION_OF_INTRINSIC_APOPTOTIC_SIGNALING_PATHWAY	61	0.612681	1.38101	0.038961	1	1	101	tags=2%, list=0%, signal=2%	MIR16-2
	GO_MODIFICATION_BY_SYMBIONT_OF_HOST_MORPHOLOGY_OR_PHYSIOLOGY	43	0.666424	1.35812	0.0394737	1	1	1436	tags=5%, list=3%, signal=5%	DEFA1/DEFA1B
	GO_ANTIGEN_PROCESSING_AND_PRESENTATION_OF_PEPTIDE_ANTIGEN_VIA_MHC_CLASS_I	97	-0.540118	-1.46134	0.04	1	1	16753	tags=60%, list=30%, signal=42%	CHUK/PSMC2/CANX/PSMD14/PSMA4/PSMC6/BCAP31/PSMD13/TAPBP/PSMA5/PSME2/PDIA3/PSMA6/IDE/SEC24A/HLA-E/PSMA1/PSME1/PSMD5/TAP1/VAMP3/PSMA3/PSMA2/FCGRT/SNAP23/PSMD9/B2M/SEC24D/PSMB8/PSMB9/HLA-H/PSMB10/MICB/SAR1B/HLA-F/ITGB5/ERAP1/ITGAV/ERAP2/CYBA/AZGP1/FCER1G/TAPBPL/CYBB/MICA/MR1/CD36/VAMP8/NCF2/NCF4/HLA-G/NCF1/FCGR1A/CLEC4A/IFI30/HFE/FCGR1B/PSMA8
	GO_U2_SNRNP	21	0.774677	1.4729	0.0405405	1	1	1670	tags=5%, list=3%, signal=5%	RBMY1E
	GO_CARDIAC_MUSCLE_CELL_PROLIFERATION	63	-0.596477	-1.42655	0.0416667	1	1	287	tags=8%, list=1%, signal=8%	MIR222/WNT2/MIR509-1/MIR1-1/MIR509-2
	GO_CHEMOKINE_RECEPTOR_BINDING	65	-0.747218	-1.82216	0.0416667	1	1	8377	tags=52%, list=15%, signal=45%	CCL17/CXCL10/CCL22/CXCL9/CCRL2/CCL1/XCL2/C10orf99/CCL28/CXCL2/CCL15/CXCL14/CCL2/CXCL11/DEFB1/CCL8/PF4/CXCL8/CCR2/CCL26/PPBP/CXCL3/CXCL1/CXCL13/CCL18/CCL23/CXCL5/CCL13/CCL20/PF4V1/CXCL6/CCL7/DEFB103B/DEFB4A
	GO_TERTIARY_GRANULE_MEMBRANE	72	-0.610161	-1.51794	0.0416667	1	1	12315	tags=54%, list=22%, signal=42%	PLD1/STBD1/ANO6/CD59/CYBA/FCER1G/STOM/SLC2A3/ITGB2/CD53/CD93/OLR1/CYBB/MGAM/PTAFR/CYSTM1/CLEC4C/SIGLEC14/VAMP8/TRPM2/CD300A/SLC11A1/ITGAM/LAIR1/PLAU/ADAM8/GPR84/ATP8B4/LILRB2/CD33/CLEC5A/SIGLEC5/CLEC12A/FCAR/CLEC4D/FPR2/MCEMP1/CD177/CHRNB4
	GO_POSITIVE_REGULATION_OF_STRIATED_MUSCLE_CELL_APOPTOTIC_PROCESS	16	0.82763	1.54086	0.0422535	1	1	1810	tags=12%, list=3%, signal=12%	MIR16-2/POU4F2
	GO_GRANULOCYTE_MIGRATION	139	-0.594922	-1.75606	0.0454545	1	1	10958	tags=52%, list=19%, signal=42%	FCER1G/ITGB2/PTGER4/C3AR1/CCL3/CCR7/ITGA1/VAV3/CSF3R/RIPOR2/ANXA1/ADGRE2/CD300A/RAC2/CMKLR1/DYSF/SYK/CCL5/VAV1/NCKAP1L/C5AR1/CCL17/CXCL10/HRH1/BST1/CCL22/CXCL9/PIK3CG/IL1RN/S100A9/IL1B/LGALS3/CCL1/CXCR2/XCL2/THBS1/SLAMF8/ADAM8/JAML/IL36RN/IL1R1/CXCL2/CCL15/SAA1/CCL2/IL1F10/CXCL11/CXCR1/CCL8/S100A8/PF4/CXCL8/IL1A/C5AR2/CCL26/S100A12/PPBP/CXCL3/CXCL1/CXCL13/CCL18/CCL23/CXCL5/CCL13/CD177/CCL20/IL36B…
	GO_NEGATIVE_REGULATION_OF_IMMUNE_EFFECTOR_PROCESS	121	-0.495424	-1.40434	0.047619	1	1	12709	tags=42%, list=22%, signal=33%	HTRA1/BST2/LGALS9/APOA1/MICB/HLA-F/SERPING1/IFNA2/CD59/HMOX1/SERPINB9/APOA2/FGL2/MICA/PTPN6/VSIG4/HAVCR2/ARG1/ANXA1/CD84/IL4R/CD300A/TRIM38/JAK3/HLA-G/LILRB1/CD55/SERPINB4/ZC3H12A/PTPRC/LGALS3/ANGPT1/IRAK3/SLAMF8/CD96/HFE/TNFSF4/KIR2DL4/PGLYRP2/CCR2/C4BPB/IL7R/FCGR2B/IL10/C4BPA/PGLYRP3/IL2RA/CLEC4G/IL2/CR1/PGLYRP4
	GO_SPECIFIC_GRANULE	159	-0.529782	-1.5986	0.047619	1	1	14197	tags=53%, list=25%, signal=40%	LAMTOR3/HPSE/QSOX1/NEU1/GSDMD/SNAP23/CNN2/B2M/RAP1A/MOSPD2/BPI/ATP6V1D/FRK/AGPAT2/ELANE/DNASE1L1/PLD1/CRACR2A/ANO6/HVCN1/ITGAV/CD59/CYBA/STOM/SLC2A3/ITGB2/TNFRSF1B/CD53/CD93/OLR1/CYBB/C3AR1/STXBP2/CTSZ/ANXA11/TMBIM1/RAB37/QPCT/PTPN6/CD36/ARG1/VAMP8/TRPM2/SLCO4C1/TCN1/OSCAR/LYZ/BST1/ALDH3B1/PLAUR/DOCK2/ITGAM/SLC2A5/LAIR1/SLPI/CHI3L1/RAB27A/PLAU/ADAM8/LTF/GPR84/ATP8B4/ADGRG3/CD33/CLEC5A/CLEC12A/PTX…
	GO_NEGATIVE_REGULATION_OF_EXCITATORY_POSTSYNAPTIC_POTENTIAL	11	0.870175	1.49159	0.0491803	1	1	23	tags=9%, list=0%, signal=9%	MIR30B
	GO_REGULATION_OF_CONNECTIVE_TISSUE_REPLACEMENT	11	0.868772	1.48918	0.0491803	1	1	4250	tags=27%, list=8%, signal=25%	MIR16-2/MIR15B/MIR199A2
HNSC	Description	setSize	enrichmentScore	NES	pvalue	p.adjust	qvalues	rank	leading_edge	core_enrichment
	GO_MRNA_BINDING	449	0.461038	1.25269	0.00990099	1	1	8316	tags=16%, list=15%, signal=14%	MIR329-2/MIR362/MIR183/MIR520B/MIR514A2/MIR154/MIR509-3/MIR132/MIR892B/MIR105-1/MIR514A1/MIR488/MIR373/DAZ1/MIR520H/RBMY1A1/DAZ4/MIR495/ZCCHC13/MIR518A1/MIR526A2/MIR520C/MIR199B/MIR520E/MIR15B/MIR520A/DPPA5/MIR519B/MIR527/MIR920/MIR181A1/MIR518A2/MIR301B/NANOS2/MIR613/MIR519E/MIR519D/MIR329-1/MIR191/MIR1224/MIR515-1/CELF3/MIR5588/MIR345/MIR526A1/MIR185/MIR298/MIR33A/MIR153-2/DAZ2/MIR299/MIR150/MI…
	GO_NEGATIVE_REGULATION_OF_TUMOR_NECROSIS_FACTOR_SUPERFAMILY_CYTOKINE_PRODUCTION	76	0.552217	1.39215	0.01	1	1	10790	tags=17%, list=19%, signal=14%	MIR132/MIR105-1/MIR488/GHSR/MIR920/MIR181A1/MIR105-2/MIR204/CHRNA7/MIR125B2/POMC/MIR149/MIR101-2
	GO_RNA_BINDING_INVOLVED_IN_POSTTRANSCRIPTIONAL_GENE_SILENCING	195	0.514151	1.37323	0.01	1	1	5806	tags=26%, list=10%, signal=23%	MIR329-2/MIR362/MIR183/MIR520B/MIR514A2/MIR154/MIR509-3/MIR132/MIR892B/MIR105-1/MIR514A1/MIR488/MIR373/MIR520H/MIR495/MIR518A1/MIR526A2/MIR520C/MIR199B/MIR520E/MIR15B/MIR520A/MIR519B/MIR527/MIR920/MIR181A1/MIR518A2/MIR301B/MIR613/MIR519E/MIR519D/MIR329-1/MIR191/MIR1224/MIR515-1/MIR5588/MIR345/MIR526A1/MIR185/MIR298/MIR33A/MIR153-2/MIR299/MIR150/MIR105-2/MIR511/MIR640/MIR543/MIR107/MIR758
	GO_NEGATIVE_REGULATION_OF_INTERLEUKIN_8_PRODUCTION	23	0.761019	1.68889	0.0107527	1	1	2114	tags=13%, list=4%, signal=13%	MIR132/MIR488/MIR920
	GO_REGULATION_OF_METALLOPEPTIDASE_ACTIVITY	18	0.774898	1.68892	0.0108696	1	1	7420	tags=17%, list=13%, signal=14%	MIR892B/CLDN3/MIR152
	GO_POSITIVE_REGULATION_OF_CHOLESTEROL_METABOLIC_PROCESS	10	0.878696	1.74504	0.010989	1	1	159	tags=10%, list=0%, signal=10%	MIR183
	GO_POSITIVE_REGULATION_OF_PROTEIN_LOCALIZATION_TO_CELL_SURFACE	19	0.81646	1.77173	0.010989	1	1	1656	tags=11%, list=3%, signal=10%	MIR520B/MIR520E
	GO_REGULATION_OF_DOPAMINERGIC_NEURON_DIFFERENTIATION	10	0.784459	1.55789	0.010989	1	1	3037	tags=20%, list=5%, signal=19%	FGF20/SHH
	GO_DEDIFFERENTIATION	11	0.822358	1.69203	0.0111111	1	1	2906	tags=18%, list=5%, signal=17%	FEZF2/FEZF1
	GO_TRANSLATION_ACTIVATOR_ACTIVITY	13	0.736798	1.56033	0.0111111	1	1	8316	tags=31%, list=15%, signal=26%	DAZ1/DAZ4/DAZ2/DAZ3
	GO_NEURON_FATE_COMMITMENT	67	0.56005	1.39933	0.020202	1	1	13026	tags=36%, list=23%, signal=28%	GSX2/GSX1/FEZF2/DBX1/PTF1A/SHH/TLX3/GBX1/DMRTA2/FOXN4/DMRT3/ATOH1/LHX3/POU4F1/FOXG1/MNX1/ASCL1/TBR1/FEV/WNT1/PAX6/FOXA1/ISL1/POU3F2
	GO_SNRNA_METABOLIC_PROCESS	45	0.643025	1.5499	0.0204082	1	1	2892	tags=13%, list=5%, signal=13%	CT45A9/CT45A2/CT45A6/CT45A7/SAGE2P/CT45A1
	GO_NCRNA_3_END_PROCESSING	48	0.619925	1.5099	0.0206186	1	1	2892	tags=12%, list=5%, signal=12%	CT45A9/CT45A2/CT45A6/CT45A7/SAGE2P/CT45A1
	GO_NEGATIVE_REGULATION_OF_INTERLEUKIN_6_PRODUCTION	55	0.564193	1.37985	0.0208333	1	1	6562	tags=13%, list=12%, signal=11%	MIR132/MIR105-1/GHSR/MIR181A1/FOXJ1/MIR105-2/MIR204
	GO_SNRNA_PROCESSING	36	0.668383	1.57838	0.0208333	1	1	7760	tags=22%, list=14%, signal=19%	CT45A9/CT45A2/CT45A6/CT45A7/SAGE2P/CT45A1/CT45A3/SAGE1
	GO_MRNA_CIS_SPLICING_VIA_SPLICEOSOME	34	0.642182	1.50723	0.0210526	1	1	2985	tags=9%, list=5%, signal=8%	RBMY1F/RBMY1A1/RBMY1J
	GO_SNRNA_3_END_PROCESSING	30	0.698834	1.62461	0.0210526	1	1	7760	tags=27%, list=14%, signal=23%	CT45A9/CT45A2/CT45A6/CT45A7/SAGE2P/CT45A1/CT45A3/SAGE1
	GO_POSITIVE_REGULATION_OF_VASCULAR_ENDOTHELIAL_CELL_PROLIFERATION	22	0.714372	1.58502	0.0215054	1	1	1881	tags=14%, list=3%, signal=13%	MIR132/MIR495/GHSR
	GO_INTERLEUKIN_8_BIOSYNTHETIC_PROCESS	20	0.739016	1.62676	0.021978	1	1	2805	tags=15%, list=5%, signal=14%	MIR488/MIR920/PRG3
	GO_NITRIC_OXIDE_SYNTHASE_BIOSYNTHETIC_PROCESS	20	0.722016	1.58934	0.021978	1	1	219	tags=5%, list=0%, signal=5%	MIR132
	GO_REGULATION_OF_ARTERY_MORPHOGENESIS	10	0.780487	1.55	0.021978	1	1	4532	tags=40%, list=8%, signal=37%	MIR329-2/MIR495/MIR329-1/MIR153-2
	GO_ADENOHYPOPHYSIS_DEVELOPMENT	13	0.709024	1.50151	0.0222222	1	1	8508	tags=46%, list=15%, signal=39%	GSX1/GHRH/PROP1/SLC6A3/FGF8/GHRHR
	GO_COMPLEMENT_RECEPTOR_MEDIATED_SIGNALING_PATHWAY	13	0.709546	1.50262	0.0222222	1	1	9802	tags=31%, list=17%, signal=25%	GPR32P1/GPR32/CR2/GPLD1
	GO_POSITIVE_REGULATION_OF_SYNAPTIC_PLASTICITY	11	0.752015	1.5473	0.0222222	1	1	9312	tags=36%, list=16%, signal=30%	CPLX2/NEUROD2/ADCY8/UNC13A
	GO_COMPLEMENT_ACTIVATION_ALTERNATIVE_PATHWAY	16	0.74195	1.58016	0.0224719	1	1	1656	tags=12%, list=3%, signal=12%	MIR520B/MIR520E
	GO_POSITIVE_REGULATION_OF_MEMBRANE_POTENTIAL	15	0.733581	1.54429	0.0224719	1	1	725	tags=7%, list=1%, signal=7%	UCN3
	GO_SENSORY_PERCEPTION_OF_SMELL	445	0.438113	1.19064	0.029703	1	1	15288	tags=47%, list=27%, signal=34%	OR6Q1/OR4P4/OR4C11/OR5L1/OR4S2/OR7D4/OR4M2/OR8U1/OR10K1/OR11H2/OR5AP2/OR2T6/OR7G3/OR2F2/OR8K1/OR1D2/OR2V2/OR4C5/OR2G3/UGT2A1/OR2Y1/OR5AK2/OR5C1/OR52B2/OR2Z1/OR10G3/OR52A1/OR8D1/OR5M10/OR7G2/OR1N1/OR7G1/OR5D18/OR4F5/OR10A5/OR4A15/OR4A8/OR13C8/OR2T3/OR7C2/OR5H15/OR13F1/OR56A5/OR1K1/OR4D5/OR4N2/OR4B1/OR10W1/OR6B3/OR4K15/OR1D5/OR7A5/OR5B12/OR5AC2/OR52D1/OR5M9/OR1E2/OR5H2/OR5F1/OR4D9/OR8B12/OR9A2/OR5T…
	GO_ARTERY_MORPHOGENESIS	71	0.526817	1.31556	0.030303	1	1	7235	tags=10%, list=13%, signal=9%	MIR329-2/MIR495/MIR329-1/MIR153-2/FOXH1/LRP2/FGF8
	GO_NEGATIVE_REGULATION_OF_INTERLEUKIN_1_PRODUCTION	40	0.634537	1.51746	0.0315789	1	1	2127	tags=12%, list=4%, signal=12%	MIR132/MIR488/GHSR/MIR920/MIR181A1
	GO_POSITIVE_REGULATION_OF_TRANSLATIONAL_INITIATION	30	0.637107	1.48111	0.0315789	1	1	8316	tags=13%, list=15%, signal=11%	DAZ1/DAZ4/DAZ2/DAZ3
	GO_TUMOR_NECROSIS_FACTOR_BIOSYNTHETIC_PROCESS	33	0.651008	1.52084	0.0315789	1	1	2114	tags=9%, list=4%, signal=9%	MIR488/GHSR/MIR920
	GO_INTEGRATOR_COMPLEX	28	0.70285	1.60765	0.0319149	1	1	7760	tags=29%, list=14%, signal=25%	CT45A9/CT45A2/CT45A6/CT45A7/SAGE2P/CT45A1/CT45A3/SAGE1
	GO_POSITIVE_REGULATION_OF_ALCOHOL_BIOSYNTHETIC_PROCESS	28	0.682675	1.56151	0.0319149	1	1	1036	tags=7%, list=2%, signal=7%	MIR183/PTH
	GO_PEPTIDE_HORMONE_RECEPTOR_BINDING	21	0.67216	1.4839	0.0326087	1	1	1378	tags=19%, list=2%, signal=19%	UCN3/GPHB5/PTH/GHRH
	GO_POSITIVE_REGULATION_OF_ENDOTHELIAL_CELL_APOPTOTIC_PROCESS	21	0.683635	1.50924	0.0326087	1	1	219	tags=5%, list=0%, signal=5%	MIR132
	GO_NEGATIVE_REGULATION_OF_VASCULAR_ENDOTHELIAL_CELL_PROLIFERATION	20	0.683967	1.50558	0.032967	1	1	3208	tags=25%, list=6%, signal=24%	MIR329-2/MIR132/MIR495/MIR15B/MIR329-1
	GO_PROTEASOME_CORE_COMPLEX	20	0.659313	1.45131	0.032967	1	1	6342	tags=10%, list=11%, signal=9%	PSMB11/PSMA8
	GO_NEGATIVE_REGULATION_OF_CELLULAR_RESPONSE_TO_VASCULAR_ENDOTHELIAL_GROWTH_FACTOR_STIMULUS	14	0.711879	1.49555	0.0333333	1	1	5510	tags=21%, list=10%, signal=19%	MIR329-2/MIR329-1/HRG
	GO_OLFACTORY_RECEPTOR_ACTIVITY	419	0.441562	1.19814	0.039604	1	1	13536	tags=44%, list=24%, signal=33%	OR6Q1/OR4P4/OR4C11/OR5L1/OR4S2/OR7D4/OR4M2/OR8U1/OR10K1/OR11H2/OR5AP2/OR2T6/OR7G3/OR2F2/OR8K1/OR1D2/OR2V2/OR4C5/OR2G3/OR2Y1/OR5AK2/OR5C1/OR52B2/OR2Z1/OR10G3/OR52A1/OR8D1/OR5M10/OR7G2/OR1N1/OR7G1/OR5D18/OR4F5/OR10A5/OR4A15/OR4A8/OR13C8/OR2T3/OR7C2/OR5H15/OR13F1/OR56A5/OR1K1/OR4D5/OR4N2/OR4B1/OR10W1/OR6B3/OR4K15/OR1D5/OR7A5/OR5B12/OR5AC2/OR52D1/OR5M9/OR1E2/OR5H2/OR5F1/OR4D9/OR8B12/OR9A2/OR5T3/OR14J…
	GO_CATECHOLAMINE_SECRETION	61	0.523438	1.2872	0.0416667	1	1	14789	tags=34%, list=26%, signal=25%	GHSR/FGF20/OR13F1/OR56A5/CARTPT/CHRNB2/KCNA2/SYT2/ADRA2B/SYT10/OR56A1/CHRNA4/SYT9/DRD3/OR5T1/SYT3/CHGA/CNR1/SYT4/SYT5/OR56A4
	GO_REGULATION_OF_FATTY_ACID_BIOSYNTHETIC_PROCESS	56	0.538782	1.31946	0.0416667	1	1	9175	tags=16%, list=16%, signal=13%	MIR183/MIR132/MIR33A/APOA5/MIR204/AVP/GIP/APOC3/MLXIPL
	GO_VASCULAR_ENDOTHELIAL_CELL_PROLIFERATION	39	0.614708	1.4686	0.0416667	1	1	3208	tags=15%, list=6%, signal=15%	MIR329-2/MIR132/MIR495/MIR15B/GHSR/MIR329-1
	GO_EXTRACELLULAR_MATRIX_STRUCTURAL_CONSTITUENT_CONFERRING_COMPRESSION_RESISTANCE	22	0.666213	1.47817	0.0430108	1	1	6616	tags=18%, list=12%, signal=16%	AMBN/PRG3/AMELY/AMELX
	GO_REGULATION_OF_CELLULAR_RESPONSE_TO_VASCULAR_ENDOTHELIAL_GROWTH_FACTOR_STIMULUS	23	0.658834	1.46212	0.0430108	1	1	5510	tags=13%, list=10%, signal=12%	MIR329-2/MIR329-1/HRG
	GO_HYPOTHALAMUS_DEVELOPMENT	21	0.637444	1.40726	0.0434783	1	1	7028	tags=29%, list=12%, signal=25%	GSX1/PROP1/NKX2-6/SOX3/NR0B1/RAX
	GO_NEGATIVE_REGULATION_OF_NITRIC_OXIDE_METABOLIC_PROCESS	18	0.674654	1.47043	0.0434783	1	1	219	tags=6%, list=0%, signal=6%	MIR132
	GO_POSITIVE_REGULATION_OF_BLOOD_VESSEL_ENDOTHELIAL_CELL_PROLIFERATION_INVOLVED_IN_SPROUTING_ANGIOGENESIS	19	0.677744	1.47071	0.043956	1	1	219	tags=5%, list=0%, signal=5%	MIR132
	GO_POSITIVE_REGULATION_OF_HUMORAL_IMMUNE_RESPONSE	19	0.666979	1.44735	0.043956	1	1	1656	tags=11%, list=3%, signal=10%	MIR520B/MIR520E
	GO_VESTIBULOCOCHLEAR_NERVE_DEVELOPMENT	10	0.719393	1.42867	0.043956	1	1	3769	tags=30%, list=7%, signal=28%	NEUROG1/CHRNB2/PAX2
	GO_NEGATIVE_REGULATION_OF_VASCULAR_ASSOCIATED_SMOOTH_MUSCLE_CELL_MIGRATION	13	0.697043	1.47614	0.0444444	1	1	133	tags=8%, list=0%, signal=8%	MIR362
	GO_FATTY_ACID_HOMEOSTASIS	16	0.68969	1.46886	0.0449438	1	1	219	tags=6%, list=0%, signal=6%	MIR132
	GO_DIVALENT_INORGANIC_ANION_HOMEOSTASIS	12	0.704671	1.47732	0.0454545	1	1	6489	tags=25%, list=11%, signal=22%	PTH/GCM2/FGF23
KICH	Description	setSize	enrichmentScore	NES	pvalue	p.adjust	qvalues	rank	leading_edge	core_enrichment
	GO_RESPIRATORY_CHAIN_COMPLEX	85	0.662771	1.42137	0.0133333	1	1	6	tags=1%, list=0%, signal=1%	COX7B2
	GO_POSITIVE_REGULATION_OF_CYTOPLASMIC_TRANSLATION	11	0.914955	1.49098	0.0144928	1	1	2023	tags=9%, list=4%, signal=9%	ZCCHC13
	GO_REGULATION_OF_CONNECTIVE_TISSUE_REPLACEMENT	11	0.91843	1.49664	0.0144928	1	1	742	tags=9%, list=1%, signal=9%	MIR34B
	GO_REGULATION_OF_ARTERY_MORPHOGENESIS	10	0.959635	1.51482	0.0153846	1	1	294	tags=10%, list=1%, signal=10%	MIR494
	GO_RESPIRASOME	100	0.624572	1.37237	0.0253165	1	1	6	tags=1%, list=0%, signal=1%	COX7B2
	GO_GANGLION_DEVELOPMENT	16	-0.837597	-1.52975	0.025641	1	1	2266	tags=25%, list=4%, signal=24%	RGS4/PHOX2B/INSM1/POU4F2
	GO_MALE_SEX_DETERMINATION	15	-0.843951	-1.50474	0.0277778	1	1	3701	tags=27%, list=7%, signal=25%	DHH/NR5A1/NR0B1/SRY
	GO_NEGATIVE_REGULATION_OF_MEMBRANE_POTENTIAL	15	-0.860643	-1.5345	0.0277778	1	1	156	tags=13%, list=0%, signal=13%	RNF122/MIR181B1
	GO_POSITIVE_REGULATION_OF_PROTEIN_LOCALIZATION_TO_CELL_SURFACE	19	-0.832618	-1.59944	0.0285714	1	1	4881	tags=16%, list=9%, signal=14%	TNF/ABCA12/MIR520E
	GO_CELLULAR_BIOGENIC_AMINE_METABOLIC_PROCESS	55	-0.654844	-1.43826	0.0294118	1	1	10248	tags=36%, list=18%, signal=30%	SULT1B1/HAAO/MOXD1/AADAT/DMGDH/AANAT/DDC/TPH2/GDPD1/AFMID/OAZ3/BHMT/CHDH/SARDH/HDC/TPH1/DBH/ACMSD/TRH/MOXD2P
	GO_NUCLEAR_TRANSCRIBED_MRNA_POLY_A_TAIL_SHORTENING	35	-0.761014	-1.55883	0.0294118	1	1	262	tags=6%, list=0%, signal=6%	PNLDC1/MIRLET7A2
	GO_VASCULAR_ENDOTHELIAL_CELL_PROLIFERATION	39	-0.7717	-1.57268	0.0294118	1	1	411	tags=18%, list=1%, signal=18%	ITGA4/CCL2/MIR27A/FGF2/MIR132/MIR30E/MIR130A
	GO_ANION_HOMEOSTASIS	60	-0.641701	-1.45132	0.030303	1	1	5678	tags=18%, list=10%, signal=17%	FGFR4/LIPG/SLC34A2/DGAT2/ANGPTL3/SLC12A3/SLC34A1/NR1H4/SLC12A1/TFAP2B/MIR132
	GO_FERRIC_IRON_BINDING	11	-0.838545	-1.44588	0.030303	1	1	3671	tags=36%, list=6%, signal=34%	TF/MIOX/TH/FTMT
	GO_NEGATIVE_REGULATION_OF_PEPTIDYL_THREONINE_PHOSPHORYLATION	20	-0.849511	-1.6177	0.030303	1	1	18	tags=15%, list=0%, signal=15%	SPRY2/SMAD7/MIR103A1
	GO_NEGATIVE_REGULATION_OF_VASCULAR_ENDOTHELIAL_CELL_PROLIFERATION	20	-0.810259	-1.54295	0.030303	1	1	411	tags=15%, list=1%, signal=15%	CCL2/MIR132/MIR30E
	GO_POSITIVE_REGULATION_OF_GONAD_DEVELOPMENT	11	-0.810167	-1.39695	0.030303	1	1	3701	tags=27%, list=7%, signal=25%	NR5A1/WT1/SRY
	GO_POSITIVE_REGULATION_OF_MRNA_SPLICING_VIA_SPLICEOSOME	22	-0.809677	-1.57763	0.030303	1	1	2480	tags=14%, list=4%, signal=13%	RBMXL1/CELF3/HMX2
	GO_POSITIVE_REGULATION_OF_NECROTIC_CELL_DEATH	11	-0.907837	-1.56536	0.030303	1	1	18	tags=18%, list=0%, signal=18%	RIPK3/MIR103A1
	GO_POSITIVE_REGULATION_OF_VASCULAR_ENDOTHELIAL_CELL_PROLIFERATION	22	-0.814421	-1.58687	0.030303	1	1	411	tags=23%, list=1%, signal=23%	ITGA4/MIR27A/FGF2/MIR132/MIR130A
	GO_G_PROTEIN_COUPLED_RECEPTOR_SIGNALING_PATHWAY_INVOLVED_IN_HEART_PROCESS	13	-0.880496	-1.52577	0.03125	1	1	3383	tags=23%, list=6%, signal=22%	NOS1/CHGA/MIR30E
	GO_NEGATIVE_REGULATION_OF_MICROTUBULE_POLYMERIZATION	13	-0.831575	-1.441	0.03125	1	1	2447	tags=23%, list=4%, signal=22%	CLIP3/TUBB4A/STMN2
	GO_NOREPINEPHRINE_METABOLIC_PROCESS	13	-0.867132	-1.50261	0.03125	1	1	3006	tags=38%, list=5%, signal=36%	DBH/TH/INSM1/HAND2/MOXD2P
	GO_CLATHRIN_COAT_OF_ENDOCYTIC_VESICLE	12	-0.843418	-1.45819	0.0322581	1	1	4113	tags=25%, list=7%, signal=23%	AP2B1/SGIP1/SLC18A3
	GO_REGULATION_OF_CHOLESTEROL_METABOLIC_PROCESS	63	-0.652917	-1.46931	0.0322581	1	1	3967	tags=8%, list=7%, signal=7%	DGAT2/SERPINA12/MIR182/NR1H4/MIR183
	GO_PLATELET_ALPHA_GRANULE	91	-0.575283	-1.43784	0.0344828	1	1	9798	tags=40%, list=17%, signal=33%	EGF/SERPINA1/CYB5R1/CLU/TGFB1/PROS1/PDGFB/SRGN/ISLR/STXBP1/THBS2/THBS1/PLG/PHACTR2/ITGB3/PDGFA/SERPINE1/SERPING1/SERPINE2/IGF2/TGFB2/A1BG/FGB/SELP/VEGFD/SERPINA5/FGG/KNG1/SERPINF2/FGA/ALB/SERPINA3/LEFTY2/AHSG/HRG/LY6G6F
	GO_POST_EMBRYONIC_DEVELOPMENT	88	-0.581038	-1.40796	0.037037	1	1	17138	tags=59%, list=30%, signal=41%	BCL2L11/BAK1/FBN1/CCDC47/PSEN1/SELENOP/VEGFA/CSRNP1/SGPL1/ABL1/TGFBR1/HMGN1/ATM/GATA3/HEG1/FGFR2/GIGYF2/STK36/IGF2R/MYO1E/MMUT/CHST11/FZD5/ITPR1/BCL11B/NPPC/MYO7A/ETNK2/EMX1/NKX2-3/TIPARP/PRDM1/KLF4/TAL2/PYGO1/PLEKHA1/ALDH5A1/SOX6/EFEMP1/APOB/ARID5B/BMP4/CELA1/SCN9A/SLC18A2/SLC4A10/DSCAM/MYL2/ALX4/LHX1/GABRG2/HELT
	GO_REGULATION_OF_CELL_JUNCTION_ASSEMBLY	92	-0.564666	-1.38684	0.0384615	1	1	16750	tags=49%, list=30%, signal=34%	VEGFA/NRP1/GJA1/ABL1/TSC1/SRC/PTEN/DMTN/GPM6B/ROCK2/PTK2/EPHA3/CLASP1/FMN1/ITGB1BP1/DUSP22/SLK/RHOD/LIMS1/DUSP3/FZD5/AGT/WDPCP/OCLN/THBS1/BCAS3/NPHP4/EPHA2/CORO1C/TEK/CLDN1/CLDN3/EPB41L5/NPHP1/GPBAR1/SNAI1/ACE2/IL1B/FAM107A/MYOC/TNF/SFRP1/GREM1/CLDN19/HRG
	GO_MAINTENANCE_OF_LOCATION_IN_CELL	94	-0.629795	-1.53965	0.0416667	1	1	4092	tags=6%, list=7%, signal=6%	TMSB4Y/NR5A1/ALB/RIT2/SUN5/FTMT
	GO_DICARBOXYLIC_ACID_METABOLIC_PROCESS	98	-0.558167	-1.34278	0.0434783	1	1	11243	tags=24%, list=20%, signal=20%	ADHFE1/DDO/GLS2/SHMT1/HAAO/ALDH5A1/QPRT/AADAT/TAT/ALDH1L2/FOLR1/GLUD2/PCK1/GGT1/HOGA1/HAL/MDH1B/ATCAY/LIPF/ACMSD/NR1H4/TH/PRODH/GOT1L1
	GO_PROTEIN_DNA_COMPLEX_DISASSEMBLY	21	0.815884	1.47459	0.0434783	1	1	4439	tags=10%, list=8%, signal=9%	H2BC1/TNP1
	GO_RESPIRATORY_CHAIN_COMPLEX_IV	20	0.804119	1.43446	0.0434783	1	1	6	tags=5%, list=0%, signal=5%	COX7B2
	GO_SPERMATID_NUCLEUS_DIFFERENTIATION	21	0.792055	1.43153	0.0434783	1	1	4503	tags=24%, list=8%, signal=22%	H2BC1/SYCP1/H1-7/TNP1/DMRTC2
	GO_STEROL_HOMEOSTASIS	96	-0.579979	-1.41268	0.0434783	1	1	9537	tags=28%, list=17%, signal=23%	CYP7B1/MIR27B/NR1I2/LPL/MIR590/ACSM1/MIR33B/MALL/LIPC/ACSM3/MTTP/GRAMD1B/APOB/G6PC/MALRD1/CAV3/FGFR4/LIPG/HDAC9/PLA2G12B/APOA2/DGAT2/ANGPTL3/MIR182/NR1H4/MIR132/MIR128-1
	GO_TOLL_LIKE_RECEPTOR_SIGNALING_PATHWAY	147	-0.581688	-1.48822	0.0434783	1	1	14868	tags=41%, list=26%, signal=31%	NFKBIA/RTN4/NLRP2B/TLR3/HAVCR2/RIPK2/TICAM2/TRAF6/LILRA2/S100A9/PIK3AP1/LILRA4/WDFY1/CTSS/LGR4/UBE2D1/CD300A/BCL10/TLR2/RAB11FIP2/IRF1/SARM1/MYD88/PTPN22/TLR5/TLR7/TANK/F2RL1/PELI1/CHUK/LYN/LY96/ITGAM/CD300LF/IRAK2/IRF4/RSAD2/TREML4/GFI1/SCIMP/TNFAIP3/TLR10/LTF/S100A1/TLR9/PTPRS/TLR1/FCRL3/APOB/FGB/IRAK3/BIRC3/S100A14/MFHAS1/FGG/SMPDL3B/FGA/LRRC19/NR1H4/REG3G/MIR181B1
	GO_OXIDOREDUCTASE_ACTIVITY_ACTING_ON_A_HEME_GROUP_OF_DONORS	29	0.765932	1.41788	0.0447761	1	1	6	tags=3%, list=0%, signal=3%	COX7B2
	GO_POSITIVE_REGULATION_OF_UBIQUITIN_PROTEIN_TRANSFERASE_ACTIVITY	33	0.758761	1.4545	0.0447761	1	1	2098	tags=6%, list=4%, signal=6%	MAGEC2/MAGEA2
	GO_POSITIVE_REGULATION_OF_INFLAMMATORY_RESPONSE	143	-0.543692	-1.38138	0.0454545	1	1	10924	tags=28%, list=19%, signal=23%	PLA2G7/OSMR/TRPV4/C3/LPL/PIK3CG/IL23A/S100A12/CD6/SERPINE1/PTGER3/TLR10/LILRA5/OSM/CLEC7A/ITGA2/CNR1/TNFSF4/SUCNR1/TLR9/NFKBIZ/PTGER4/TTBK1/IL6/CCR7/F12/IL1B/CCL24/TNF/TAFA3/C2CD4B/TNFSF11/NPY5R/LRRK2/IL1RL1/IL17F/C2CD4A/IL21/MIR181B1/MIR128-1
	GO_NEGATIVE_REGULATION_OF_INTERLEUKIN_1_SECRETION	18	0.794453	1.33431	0.0461538	1	1	3104	tags=17%, list=5%, signal=16%	MIR101-2/PYDC2/CARD18
	GO_CHROMATIN_ASSEMBLY_OR_DISASSEMBLY	189	0.526411	1.22943	0.0465116	1	1	10030	tags=15%, list=18%, signal=13%	TSPY1/H2BC1/H2BW1/TSPY2/PRDM9/H2AB1/H4C13/H1-9/HMGA2/H2BS1/H1-7/H3C11/TNP1/H4C6/H3C14/H3-4/H1-5/M1AP/H4C1/H2BC10/H4C15/H4C4/H1-8/HJURP/CENPA/H3C7/CENPI/H1-1/H2BC13
	GO_NUCLEOSOME_ORGANIZATION	182	0.525877	1.22543	0.0465116	1	1	10030	tags=15%, list=18%, signal=12%	TSPY1/H2BC1/H2BW1/TSPY2/PRDM9/H2AB1/H4C13/H1-9/H2BS1/H1-7/H3C11/TNP1/H4C6/H3C14/H3-4/H1-5/H4C1/H2BC10/H4C15/H4C4/H1-8/HJURP/CENPA/H3C7/CENPI/H1-1/H2BC13
	GO_POSITIVE_REGULATION_OF_CELL_AGING	17	0.816262	1.33976	0.047619	1	1	3676	tags=12%, list=7%, signal=11%	MIR188/HMGA2
	GO_TRNA_THREONYLCARBAMOYLADENOSINE_METABOLIC_PROCESS	17	0.839004	1.37708	0.047619	1	1	3401	tags=12%, list=6%, signal=11%	CTAG1B/CTAG2
KIRC	Description	setSize	enrichmentScore	NES	pvalue	p.adjust	qvalues	rank	leading_edge	core_enrichment
	GO_POSITIVE_REGULATION_OF_G1_S_TRANSITION_OF_MITOTIC_CELL_CYCLE	48	0.643221	1.50468	0.0102041	1	1	2453	tags=10%, list=4%, signal=10%	MIR515-1/MIR520H/MIR519D/MIR520A/MIR495
	GO_CARDIAC_SEPTUM_MORPHOGENESIS	75	0.583861	1.37639	0.0103093	1	1	4340	tags=7%, list=8%, signal=6%	MIR1-1/ISL1/NKX2-5/FGF8/GATA4
	GO_POSITIVE_REGULATION_OF_CELL_CYCLE_G1_S_PHASE_TRANSITION	58	0.601784	1.40426	0.0103093	1	1	2453	tags=9%, list=4%, signal=8%	MIR515-1/MIR520H/MIR519D/MIR520A/MIR495
	GO_NEURON_FATE_SPECIFICATION	34	0.657479	1.49823	0.0104167	1	1	11572	tags=47%, list=20%, signal=37%	ISL1/LHX3/TLX3/GSX2/MYT1L/ISL2/ATOH1/DMRTA2/LBX1/POU3F2/POU4F1/SOX1/MNX1/NKX2-2/ASCL1/DBX1
	GO_PITUITARY_GLAND_DEVELOPMENT	42	0.626585	1.44798	0.0104167	1	1	13365	tags=43%, list=24%, signal=33%	ISL1/LHX3/NKX2-1/PROP1/SIX3/GHRH/FGF8/OTP/SOX3/SOX2/POU3F2/NR0B1/GSX1/PITX2/GHRHR/DRD2/PITX1/NOG
	GO_POSITIVE_REGULATION_OF_TRANSLATIONAL_INITIATION	30	0.706221	1.59232	0.0104167	1	1	9419	tags=17%, list=17%, signal=14%	DAZ3/DAZL/DAZ1/DAZ2/DAZ4
	GO_REGULATION_OF_CARDIAC_MUSCLE_CONTRACTION_BY_REGULATION_OF_THE_RELEASE_OF_SEQUESTERED_CALCIUM_ION	21	0.802202	1.69864	0.0104167	1	1	94	tags=5%, list=0%, signal=5%	MIR1-1
	GO_REGULATION_OF_ENDOTHELIAL_CELL_DIFFERENTIATION	41	0.620256	1.43494	0.0104167	1	1	2453	tags=7%, list=4%, signal=7%	MIR1-1/MIR200C/MIR495
	GO_VENTRICULAR_SEPTUM_MORPHOGENESIS	43	0.643607	1.48278	0.0104167	1	1	2875	tags=5%, list=5%, signal=4%	MIR1-1/NKX2-5
	GO_REGULATION_OF_CARDIAC_MUSCLE_CONTRACTION_BY_CALCIUM_ION_SIGNALING	26	0.723617	1.5836	0.0105263	1	1	94	tags=4%, list=0%, signal=4%	MIR1-1
	GO_REGULATION_OF_PROTEIN_HOMODIMERIZATION_ACTIVITY	19	0.793305	1.6369	0.0107527	1	1	559	tags=5%, list=1%, signal=5%	ISL1
	GO_CARDIAC_MUSCLE_CELL_MYOBLAST_DIFFERENTIATION	11	0.823893	1.5706	0.0111111	1	1	559	tags=9%, list=1%, signal=9%	ISL1
	GO_CHAPERONIN_CONTAINING_T_COMPLEX	11	0.861226	1.64177	0.0111111	1	1	5814	tags=18%, list=10%, signal=16%	CCT8L2/CCT8L1P
	GO_NEGATIVE_REGULATION_OF_ENDOTHELIAL_CELL_DIFFERENTIATION	11	0.896689	1.70937	0.0111111	1	1	2453	tags=18%, list=4%, signal=17%	MIR1-1/MIR495
	GO_REGULATION_OF_HISTONE_H3_K9_TRIMETHYLATION	11	0.828218	1.57885	0.0111111	1	1	1476	tags=9%, list=3%, signal=9%	DMRTC2
	GO_CORONARY_VASCULATURE_MORPHOGENESIS	17	0.830976	1.66871	0.0113636	1	1	94	tags=6%, list=0%, signal=6%	MIR1-1
	GO_CALCIUM_ION_EXPORT	10	0.896998	1.65472	0.0114943	1	1	94	tags=10%, list=0%, signal=10%	MIR1-1
	GO_CARDIAC_VASCULAR_SMOOTH_MUSCLE_CELL_DIFFERENTIATION	10	0.906002	1.67133	0.0114943	1	1	94	tags=10%, list=0%, signal=10%	MIR1-1
	GO_G_PROTEIN_COUPLED_RECEPTOR_SIGNALING_PATHWAY_INVOLVED_IN_HEART_PROCESS	13	0.884601	1.71092	0.0114943	1	1	94	tags=8%, list=0%, signal=8%	MIR1-1
	GO_TRANSLATION_ACTIVATOR_ACTIVITY	13	0.807391	1.56159	0.0114943	1	1	9419	tags=38%, list=17%, signal=32%	DAZ3/DAZL/DAZ1/DAZ2/DAZ4
	GO_REGULATION_OF_VENTRICULAR_CARDIAC_MUSCLE_CELL_ACTION_POTENTIAL	16	0.806991	1.61372	0.0116279	1	1	94	tags=6%, list=0%, signal=6%	MIR1-1
	GO_REGULATION_OF_TRANSLATIONAL_INITIATION	79	0.571025	1.34754	0.0206186	1	1	9419	tags=6%, list=17%, signal=5%	DAZ3/DAZL/DAZ1/DAZ2/DAZ4
	GO_SPERM_EGG_RECOGNITION	51	0.580459	1.34982	0.0208333	1	1	4648	tags=18%, list=8%, signal=16%	CRISP1/SPAM1/ADAM30/CATSPER4/SPACA3/CATSPERD/ZPBP2/ZP4/ZAN
	GO_U2_SNRNP	21	0.748266	1.58443	0.0208333	1	1	526	tags=5%, list=1%, signal=5%	RBMY1E
	GO_CHAPERONE_COMPLEX	22	0.746165	1.58519	0.0212766	1	1	5814	tags=9%, list=10%, signal=8%	CCT8L2/CCT8L1P
	GO_3_UTR_MEDIATED_MRNA_STABILIZATION	23	0.754669	1.61237	0.0215054	1	1	9419	tags=22%, list=17%, signal=18%	DAZ3/DAZL/DAZ1/DAZ2/DAZ4
	GO_FOREBRAIN_MORPHOGENESIS	11	0.785299	1.49703	0.0222222	1	1	5809	tags=36%, list=10%, signal=33%	PROP1/FGF8/GSX2/OTX1
	GO_POSITIVE_REGULATION_OF_VASCULAR_SMOOTH_MUSCLE_CELL_DIFFERENTIATION	11	0.810303	1.54469	0.0222222	1	1	94	tags=9%, list=0%, signal=9%	MIR1-1
	GO_OUTFLOW_TRACT_SEPTUM_MORPHOGENESIS	27	0.667901	1.4746	0.0319149	1	1	3921	tags=11%, list=7%, signal=10%	ISL1/NKX2-5/FGF8
	GO_RNA_STABILIZATION	53	0.569351	1.31668	0.0319149	1	1	11634	tags=13%, list=21%, signal=10%	DAZ3/APOBEC1/DAZL/DAZ1/DAZ2/DAZ4/GDNF
	GO_CARDIOBLAST_DIFFERENTIATION	19	0.740088	1.52709	0.0322581	1	1	4340	tags=16%, list=8%, signal=15%	ISL1/NKX2-5/GATA4
	GO_PLASMA_MEMBRANE_FUSION	19	0.707896	1.46067	0.0322581	1	1	2301	tags=21%, list=4%, signal=20%	CRISP1/SPAM1/SPACA3/LYZL6
	GO_POSITIVE_REGULATION_OF_PROTEIN_LOCALIZATION_TO_CELL_SURFACE	19	0.72468	1.4953	0.0322581	1	1	4208	tags=11%, list=7%, signal=10%	MIR520B/MIR520E
	GO_REGULATION_OF_SKELETAL_MUSCLE_CELL_DIFFERENTIATION	20	0.756355	1.56649	0.0322581	1	1	94	tags=5%, list=0%, signal=5%	MIR1-1
	GO_POSITIVE_REGULATION_OF_SMOOTH_MUSCLE_CELL_APOPTOTIC_PROCESS	17	0.767328	1.5409	0.0340909	1	1	94	tags=6%, list=0%, signal=6%	MIR1-1
	GO_MIRNA_CATABOLIC_PROCESS	10	0.812575	1.49898	0.0344828	1	1	5892	tags=20%, list=10%, signal=18%	LIN28B/LIN28A
	GO_PROTEIN_K11_LINKED_DEUBIQUITINATION	10	0.796267	1.4689	0.0344828	1	1	2573	tags=10%, list=5%, signal=10%	OTUD6A
	GO_REGULATION_OF_MEMBRANE_REPOLARIZATION_DURING_ACTION_POTENTIAL	10	0.809021	1.49243	0.0344828	1	1	5169	tags=20%, list=9%, signal=18%	MIR1-1/MIR328
	GO_REGULATION_OF_MESODERM_FORMATION	10	0.809195	1.49275	0.0344828	1	1	685	tags=20%, list=1%, signal=20%	MIR1-1/MIR200C
	GO_REGULATION_OF_RESPIRATORY_GASEOUS_EXCHANGE_BY_NERVOUS_SYSTEM_PROCESS	13	0.786323	1.52084	0.0344828	1	1	6523	tags=31%, list=12%, signal=27%	TLX3/PHOX2B/GSX2/GLRA1
	GO_REVERSIBLE_DIFFERENTIATION	10	0.780903	1.44056	0.0344828	1	1	94	tags=10%, list=0%, signal=10%	MIR1-1
	GO_TELENCEPHALON_REGIONALIZATION	13	0.774999	1.49894	0.0344828	1	1	6459	tags=31%, list=11%, signal=27%	SIX3/GSX2/LHX2/DMRTA2
	GO_VASCULAR_ASSOCIATED_SMOOTH_MUSCLE_CELL_APOPTOTIC_PROCESS	14	0.757445	1.46672	0.0352941	1	1	5589	tags=14%, list=10%, signal=13%	MIR1-1/MIR138-2
	GO_ENDOCRINE_SYSTEM_DEVELOPMENT	127	0.521795	1.28006	0.039604	1	1	13365	tags=24%, list=24%, signal=18%	ISL1/LHX3/GIP/NEUROD1/PAX1/NKX2-1/NKX2-5/PROP1/SIX3/GHRH/RFX6/FGF8/NR5A1/OTP/SOX3/SOX2/POU3F2/NR0B1/GSX1/MNX1/NKX2-2/PITX2/ONECUT1/GHRHR/ASCL1/GIPR/DRD2/FOXE1/PITX1/NOG
	GO_CELL_CELL_RECOGNITION	71	0.54675	1.29284	0.0408163	1	1	4648	tags=13%, list=8%, signal=12%	CRISP1/SPAM1/ADAM30/CATSPER4/SPACA3/CATSPERD/ZPBP2/ZP4/ZAN
	GO_NEURON_FATE_COMMITMENT	67	0.549867	1.30394	0.0408163	1	1	11572	tags=31%, list=20%, signal=25%	ISL1/LHX3/TLX3/NKX2-1/FOXG1/TBR1/GSX2/MYT1L/ISL2/ATOH1/DMRTA2/LBX1/POU3F2/POU4F1/SOX1/GSX1/MNX1/NKX2-2/DLX2/ASCL1/DBX1
	GO_CORONARY_VASCULATURE_DEVELOPMENT	50	0.581882	1.35529	0.0412371	1	1	94	tags=2%, list=0%, signal=2%	MIR1-1
	GO_RESPIRATORY_SYSTEM_PROCESS	31	0.639039	1.4382	0.0416667	1	1	6523	tags=13%, list=12%, signal=11%	TLX3/PHOX2B/GSX2/GLRA1
	GO_VENTRICULAR_CARDIAC_MUSCLE_CELL_MEMBRANE_REPOLARIZATION	27	0.641446	1.41619	0.0425532	1	1	94	tags=4%, list=0%, signal=4%	MIR1-1
	GO_HISTONE_H3_K9_TRIMETHYLATION	16	0.748602	1.49696	0.0465116	1	1	1476	tags=6%, list=3%, signal=6%	DMRTC2
	GO_POSITIVE_REGULATION_OF_SMOOTH_MUSCLE_CELL_DIFFERENTIATION	16	0.756282	1.51232	0.0465116	1	1	94	tags=6%, list=0%, signal=6%	MIR1-1
	GO_REGULATION_OF_RESPIRATORY_SYSTEM_PROCESS	16	0.745115	1.48999	0.0465116	1	1	6523	tags=25%, list=12%, signal=22%	TLX3/PHOX2B/GSX2/GLRA1
KIRP	Description	setSize	enrichmentScore	NES	pvalue	p.adjust	qvalues	rank	leading_edge	core_enrichment
	GO_ODORANT_BINDING	92	0.725694	1.52267	0.00990099	1	1	9510	tags=61%, list=17%, signal=51%	OR5P3/OR5G3/OR5B17/OR5J2/OR5AC2/OR5AK3P/OR5H1/OR5D18/OR8U1/OR8H1/OR14A2/OR8H2/OR5L2/OR5D16/OR5M10/OR5AR1/OR8D2/OR11L1/OR14C36/OR9G4/OR6B3/OR5L1/OR5F1/OR5AS1/OR9Q2/OR5A2/OR8J1/OR8K1/OR5A1/OR5K4/OBP2A/OR5H8/OR10V1/OR10W1/OR5I1/OR5P2/OR5M3/OR5C1/OR9K2/OR8B4/OBP2B/OR5AP2/OR8J2/OR5D14/OR6B2/OR14A16/OR8B12/OR5K3/OR5AU1/OR5M9/OR5M1/OR8I2/OR5AK2/OR13A1/OR5W2/OR5H2
	GO_OLFACTORY_RECEPTOR_ACTIVITY	419	0.672705	1.40969	0.00990099	1	1	9575	tags=51%, list=17%, signal=42%	OR5P3/OR4C46/OR9G1/OR5G3/OR6C3/OR5B17/AL512310.1/OR10G9/OR4K1/OR2L5/OR51L1/OR5J2/OR6X1/OR6N2/OR5T3/OR2M5/OR5AC2/OR5AK3P/OR5H1/OR6C4/OR6K6/OR11H2/OR5D18/OR8U1/OR2M2/OR6P1/OR4L1/OR4A5/OR4K17/OR10Z1/OR8H1/OR2AP1/OR6C74/OR4A15/OR4P4/OR14A2/OR5T2/OR4A4P/OR52B4/OR10G8/OR5T1/OR8H2/OR5L2/OR52L2P/OR11H12/OR5D16/OR5M10/OR4C45/OR1B1/OR5AR1/OR8D2/OR4C5/OR2M4/OR11L1/OR6C6/OR2Y1/OR2V2/OR14C36/OR7C2/OR9G4/OR51A…
	GO_SENSORY_PERCEPTION_OF_SMELL	445	0.668353	1.4022	0.00990099	1	1	9575	tags=49%, list=17%, signal=41%	OR5P3/OR4C46/OR9G1/OR5G3/OR6C3/OR5B17/AL512310.1/OR10G9/OR4K1/OR2L5/OR51L1/OR5J2/OR6X1/OR6N2/OR5T3/OR2M5/OR5AC2/OR5AK3P/OR5H1/OR6C4/OR6K6/OR11H2/OR5D18/OR8U1/OR2M2/OR6P1/OR4L1/OR4A5/OR4K17/OR10Z1/OR8H1/OR2AP1/OR6C74/OR4A15/OR4P4/OR14A2/OR5T2/OR4A4P/OR52B4/OR10G8/OR5T1/OR8H2/OR5L2/OR52L2P/OR11H12/OR5D16/OR5M10/OR4C45/OR1B1/OR5AR1/OR8D2/OR4C5/OR2M4/OR11L1/OR6C6/OR2Y1/OR2V2/OR14C36/OR7C2/OR9G4/OR51A…
	GO_INTERLEUKIN_6_MEDIATED_SIGNALING_PATHWAY	28	0.772871	1.46959	0.0105263	1	1	999	tags=7%, list=2%, signal=7%	MIR99A/MIRLET7A2
	GO_POSITIVE_REGULATION_OF_PROTEIN_LOCALIZATION_TO_CELL_SURFACE	19	0.793379	1.46048	0.0106383	1	1	4108	tags=11%, list=7%, signal=10%	MIR520B/MIR520E
	GO_TERTIARY_ALCOHOL_METABOLIC_PROCESS	19	0.799342	1.47145	0.0106383	1	1	2247	tags=11%, list=4%, signal=10%	CYP11B2/CYP11B1
	GO_REGULATION_OF_METALLOPEPTIDASE_ACTIVITY	18	0.801384	1.46436	0.0107527	1	1	488	tags=6%, list=1%, signal=6%	MIR892B
	GO_PRIMARY_ALCOHOL_BIOSYNTHETIC_PROCESS	12	0.83516	1.46575	0.0108696	1	1	2247	tags=17%, list=4%, signal=16%	CYP11B2/CYP11B1
	GO_CELLULAR_RESPONSE_TO_POTASSIUM_ION	10	0.871372	1.50175	0.0113636	1	1	2247	tags=20%, list=4%, signal=19%	CYP11B2/CYP11B1
	GO_NUCLEAR_TRANSCRIBED_MRNA_POLY_A_TAIL_SHORTENING	35	0.698528	1.35999	0.0206186	1	1	999	tags=3%, list=2%, signal=3%	MIRLET7A2
	GO_HISTONE_H3_DEACETYLATION	20	0.758184	1.40864	0.0210526	1	1	2021	tags=5%, list=4%, signal=5%	ATXN3L
	GO_ALDEHYDE_BIOSYNTHETIC_PROCESS	15	0.817194	1.448	0.0212766	1	1	2247	tags=13%, list=4%, signal=13%	CYP11B2/CYP11B1
	GO_DENTATE_GYRUS_DEVELOPMENT	16	0.767916	1.37631	0.0212766	1	1	8841	tags=31%, list=16%, signal=26%	NEUROD6/NEUROD1/FEZF2/LMX1A/DRD1
	GO_NUCLEAR_INCLUSION_BODY	13	0.811402	1.41837	0.0212766	1	1	2021	tags=8%, list=4%, signal=7%	ATXN3L
	GO_REGULATION_OF_INTERLEUKIN_6_MEDIATED_SIGNALING_PATHWAY	12	0.813674	1.42804	0.0217391	1	1	999	tags=17%, list=2%, signal=16%	MIR99A/MIRLET7A2
	GO_REGULATION_OF_PHOSPHOLIPASE_A2_ACTIVITY	12	0.827535	1.45237	0.0217391	1	1	6266	tags=25%, list=11%, signal=22%	ANXA8/NMUR2/ANXA8L1
	GO_ALDOSTERONE_METABOLIC_PROCESS	10	0.840379	1.44833	0.0227273	1	1	2247	tags=20%, list=4%, signal=19%	CYP11B2/CYP11B1
	GO_CORTISOL_METABOLIC_PROCESS	10	0.843868	1.45435	0.0227273	1	1	2247	tags=20%, list=4%, signal=19%	CYP11B2/CYP11B1
	GO_NEGATIVE_REGULATION_OF_INTERLEUKIN_6_MEDIATED_SIGNALING_PATHWAY	10	0.846509	1.4589	0.0227273	1	1	999	tags=20%, list=2%, signal=20%	MIR99A/MIRLET7A2
	GO_REGULATION_OF_ARTERY_MORPHOGENESIS	10	0.852823	1.46978	0.0227273	1	1	7165	tags=60%, list=13%, signal=52%	MIR487B/MIR329-1/MIR329-2/MIR495/MIR494/MIR153-2
	GO_NEGATIVE_REGULATION_OF_VASCULAR_ENDOTHELIAL_CELL_PROLIFERATION	20	0.732137	1.36025	0.0315789	1	1	3983	tags=25%, list=7%, signal=23%	MIR487B/MIR329-1/MIR329-2/MIR30E/MIR495
	GO_PROTEIN_QUALITY_CONTROL_FOR_MISFOLDED_OR_INCOMPLETELY_SYNTHESIZED_PROTEINS	29	0.716591	1.37315	0.0315789	1	1	2021	tags=3%, list=4%, signal=3%	ATXN3L
	GO_POSITIVE_REGULATION_OF_HUMORAL_IMMUNE_RESPONSE	19	0.73944	1.36118	0.0319149	1	1	4108	tags=16%, list=7%, signal=15%	MIR520B/ZP4/MIR520E
	GO_RESPONSE_TO_MISFOLDED_PROTEIN	26	0.730872	1.36994	0.0322581	1	1	2021	tags=4%, list=4%, signal=4%	ATXN3L
	GO_MIRNA_CATABOLIC_PROCESS	10	0.833686	1.4368	0.0340909	1	1	6452	tags=20%, list=11%, signal=18%	LIN28B/LIN28A
	GO_ARTERY_MORPHOGENESIS	71	0.611201	1.2494	0.04	1	1	7165	tags=10%, list=13%, signal=9%	MIR487B/MIR329-1/MIR329-2/MIR495/MIR494/TBX1/MIR153-2
	GO_NEGATIVE_REGULATION_OF_ENDOTHELIAL_CELL_PROLIFERATION	64	0.636098	1.3013	0.04	1	1	5379	tags=17%, list=10%, signal=16%	MIR487B/MIR329-1/MIR16-2/MIR329-2/MIR410/GDF2/MIR483/MIR30E/MIR495/MIR494/MIR2355
	GO_VENTRAL_SPINAL_CORD_INTERNEURON_DIFFERENTIATION	17	0.7141	1.29236	0.0425532	1	1	8380	tags=35%, list=15%, signal=30%	SOX1/EVX1/NKX6-1/LHX3/DMRT3/DBX1
	GO_CELL_FATE_SPECIFICATION_INVOLVED_IN_PATTERN_SPECIFICATION	11	0.798041	1.39249	0.0449438	1	1	8380	tags=55%, list=15%, signal=46%	SOX1/EVX1/NKX6-1/LHX3/DMRT3/DBX1
	GO_CHAPERONIN_CONTAINING_T_COMPLEX	11	0.784199	1.36834	0.0449438	1	1	10450	tags=18%, list=18%, signal=15%	CCT8L2/CCT8L1P
	GO_POSITIVE_REGULATION_OF_LIPOPROTEIN_PARTICLE_CLEARANCE	11	0.773598	1.34984	0.0449438	1	1	45	tags=9%, list=0%, signal=9%	MIR379
	GO_REGULATION_OF_HISTONE_H3_K9_TRIMETHYLATION	11	0.774654	1.35169	0.0449438	1	1	4157	tags=9%, list=7%, signal=8%	DMRTC2
	GO_MONOUBIQUITINATED_PROTEIN_DEUBIQUITINATION	10	0.815393	1.40527	0.0454545	1	1	2021	tags=10%, list=4%, signal=10%	ATXN3L
	GO_POSITIVE_REGULATION_OF_CHOLESTEROL_METABOLIC_PROCESS	10	0.79491	1.36997	0.0454545	1	1	6821	tags=30%, list=12%, signal=26%	MIR183/MIR182/MIR96
	GO_KERATIN_FILAMENT	94	0.603221	1.26408	0.0495049	1	1	11985	tags=48%, list=21%, signal=38%	KRTAP2-4/KRTAP4-8/KRTAP24-1/KRTAP9-2/KRTAP9-8/KRTAP4-6/KRTAP10-9/KRTAP4-3/KRTAP10-5/KRTAP9-4/KRTAP10-12/KRTAP3-1/KRTAP1-4/KRTAP1-3/KRTAP9-9/KRTAP12-3/KRTAP12-2/KRTAP10-10/KRTAP4-1/KRTAP10-1/KRTAP3-2/KRTAP9-1/KRT74/KRTAP2-1/KRTAP5-3/KRT78/KRTAP4-12/KRTAP10-8/KRTAP5-7/KRTAP4-5/KRTAP10-3/KRTAP4-11/KRTAP10-11/KRTAP10-6/KRTAP9-3/KRTAP4-2/KRTAP10-4/KRT13/KRT73/KRTAP10-2/KRTAP5-11/KRTAP3-3/KRTAP4-9/KRTA…
	GO_RNA_BINDING_INVOLVED_IN_POSTTRANSCRIPTIONAL_GENE_SILENCING	195	0.573729	1.19601	0.0495049	1	1	6121	tags=25%, list=11%, signal=22%	MIR518A1/MIR518A2/MIR520H/MIR654/MIR519E/MIR4686/MIR99A/MIR487B/MIR362/MIR892B/MIR520B/MIR873/MIR767/MIR876/MIR105-2/MIRLET7A2/MIR208B/MIR329-1/MIR16-2/MIR183/MIR329-2/MIR409/MIR410/MIR527/MIR582/MIR519B/MIR483/MIR519D/MIR301B/MIR920/MIR200C/MIR30E/MIR373/MIR515-2/MIR495/MIR520E/MIR518B/MIR128-2/MIR182/MIR138-2/MIR505/MIR494/MIR520C/MIR2355/MIR572/MIR548C/MIR520A/MIR526A1
LAML	Description	setSize	enrichmentScore	NES	pvalue	p.adjust	qvalues	rank	leading_edge	core_enrichment
	GO_SENSORY_PERCEPTION_OF_SMELL	445	-0.530961	-1.393	0.0104167	1	1	7789	tags=32%, list=14%, signal=28%	OR51D1/SLC24A4/OR10S1/OR2A5/OR10P1/OR2W1/OR2J2/OR6C4/OR56A5/OR4D1/NCAM2/OR52L1/OR56B4/OR52E2/OR5H2/OR5M10/OR9K2/SYT10/OR2M5/OR6B2/OR5AN1/OR6C76/OR8D4/OR2T7/OR2T29/OR52K1/OR7G1/OR10G6/OR14C36/OR2B3/OR11G2/OR10J3/OR2F1/OR2T34/OR5B17/OR6C1/PDE4A/OR2A12/OR52A4P/OR13C7/OR2H1/OR7A5/OR12D3/OR52K2/OR5A1/OR11A1/OR5A2/OR52Z1/OR2T27/OR4K1/OR4A47/OR2I1P/OR52A5/OR2T5/OR10G3/OR2J3/OR4D10/OR10D3/OR51E1/OR1F1/OR…
	GO_OLFACTORY_RECEPTOR_ACTIVITY	419	-0.538791	-1.40583	0.0105263	1	1	7789	tags=33%, list=14%, signal=29%	OR51D1/OR10S1/OR2A5/OR10P1/OR2W1/OR2J2/OR6C4/OR56A5/OR4D1/OR52L1/OR56B4/OR52E2/OR5H2/OR5M10/OR9K2/OR2M5/OR6B2/OR5AN1/OR6C76/OR8D4/OR2T7/OR2T29/OR52K1/OR7G1/OR10G6/OR14C36/OR2B3/OR11G2/OR10J3/OR2F1/OR2T34/OR5B17/OR6C1/OR2A12/OR52A4P/OR13C7/OR2H1/OR7A5/OR12D3/OR52K2/OR5A1/OR11A1/OR5A2/OR52Z1/OR2T27/OR4K1/OR4A47/OR2I1P/OR52A5/OR2T5/OR10G3/OR2J3/OR4D10/OR10D3/OR51E1/OR1F1/OR4F3/OR5M9/OR7C1/OR5AC2/OR7…
	GO_NEGATIVE_REGULATION_OF_RECEPTOR_SIGNALING_PATHWAY_VIA_JAK_STAT	21	-0.852803	-1.66546	0.015873	1	1	2731	tags=10%, list=5%, signal=9%	NEUROD1/MIR9-1
	GO_MRNA_CIS_SPLICING_VIA_SPLICEOSOME	34	0.84982	1.76702	0.027027	1	1	1624	tags=9%, list=3%, signal=9%	RBMY1A1/RBMY1F/RBMY1J
	GO_NEGATIVE_REGULATION_OF_PHOSPHATIDYLINOSITOL_3_KINASE_SIGNALING	15	0.873906	1.64782	0.027027	1	1	160	tags=7%, list=0%, signal=7%	MIR449A
	GO_3_UTR_MEDIATED_MRNA_STABILIZATION	23	-0.788	-1.58942	0.0298507	1	1	1039	tags=13%, list=2%, signal=13%	RBM24/DAZ4/DAZ1
	GO_POSITIVE_REGULATION_OF_PROTEIN_LOCALIZATION_TO_CELL_SURFACE	19	-0.804493	-1.57176	0.030303	1	1	320	tags=11%, list=1%, signal=10%	ERBB4/MIR520E
	GO_REGULATION_OF_METALLOPEPTIDASE_ACTIVITY	18	-0.789192	-1.54781	0.030303	1	1	272	tags=17%, list=0%, signal=17%	LRP1/TIMP3/MIR892B
	GO_POSITIVE_REGULATION_OF_CELL_AGING	17	-0.802296	-1.56667	0.0307692	1	1	504	tags=35%, list=1%, signal=35%	CDKN2A/HLA-G/HMGA2/MIR188/LMNA/MIR217
	GO_INTERLEUKIN_1_BETA_BIOSYNTHETIC_PROCESS	13	-0.857949	-1.60693	0.0327869	1	1	463	tags=23%, list=1%, signal=23%	IFNG/JAK2/MIR488
	GO_TRANSLATION_ACTIVATOR_ACTIVITY	13	-0.857523	-1.60614	0.0327869	1	1	1039	tags=15%, list=2%, signal=15%	DAZ4/DAZ1
	GO_NEGATIVE_REGULATION_OF_CELL_ADHESION	284	-0.512086	-1.29395	0.0333333	1	1	16193	tags=34%, list=29%, signal=24%	PAG1/DAB1/VSIR/ZBTB7B/LGALS1/IL4R/ARG1/CD80/CDKN2A/GBP1/PLXNB3/LRRC32/TIGIT/CEBPB/ASS1/MMP14/PLXNC1/HLA-G/HRG/SRC/NEXMIF/MAPK7/CTLA4/VSIG4/SOCS1/CX3CL1/FAM107A/WNT1/PLXNA4/BMP2/MIR503/MIR138-2/MIR141/CD274/SMAD7/B4GALNT2/IL2/KLF4/SNAI2/FBLN1/PLXNA2/IDO1/FGL2/PHLDB2/MYOC/DACT2/PRKG1/ACVRL1/PELI1/TACSTD2/TGFBI/COL1A1/ERBB3/LILRB1/SDC4/CD86/GCNT2/FCGR2B/CLEC4G/SFTPD/LILRB2/BCL6/VTCN1/LRP1/PDCD1LG2/T…
	GO_REGULATION_OF_HUMORAL_IMMUNE_RESPONSE	133	-0.596547	-1.40321	0.0375	1	1	9641	tags=22%, list=17%, signal=18%	CR1L/C1QB/CFB/C1QC/FCGR2B/IGKV2-40/CXCL13/C1QA/C4BPA/C5AR1/PGC/C8A/SUSD4/ZP4/C4BPB/PROS1/CFHR5/C5AR2/C3/CPN2/CR1/C2/CFHR1/ACOD1/C8B/KLK7/C6/CFHR4/MIR520E
	GO_ALTERNATIVE_MRNA_SPLICING_VIA_SPLICEOSOME	78	0.717195	1.88924	0.0416667	1	1	2837	tags=5%, list=5%, signal=5%	RBMY1A1/RBMY1F/RBMY1J/RBFOX1
	GO_REGULATION_OF_MRNA_SPLICING_VIA_SPLICEOSOME	102	0.69828	1.98011	0.0416667	1	1	2837	tags=6%, list=5%, signal=6%	RBMY1A1/RBMY1F/RBMY1B/HMX2/RBMY1J/RBFOX1
LGG	Description	setSize	enrichmentScore	NES	pvalue	p.adjust	qvalues	rank	leading_edge	core_enrichment
	GO_AGING	315	-0.434876	-1.52031	0.0131579	0.235957	0.218489	13171	tags=25%, list=23%, signal=19%	KRT83/COL4A2/NQO1/NAMPT/SLC30A10/PRKCD/LRRK2/ADRA1A/SOD2/COMP/PDE4D/NUAK1/GCLM/ATP2B1/PLK2/SNCA/BCL2A1/ATP8A2/POU1F1/ICAM1/HTR2A/KIR2DL4/PPARGC1A/SERPING1/CGAS/SERPINF1/SLC32A1/KCNMB1/NR5A1/ASS1/CNR1/ADM/TWIST1/PAWR/NOX4/PENK/ARG1/TIMP1/P2RY1/KRT25/PCK1/IL10/PAX2/MAGEA2B/KYNU/SERPINE1/IGFBP2/KL/CLDN1/ECRG4/GRM5/TERC/HAMP/RGN/TACR3/PTGS2/TH/DKK1/GJB6/SLC6A3/MAGEA2/IL15/MPO/PLA2R1/TP63/RETN/KRTAP4-…
	GO_DEFENSE_RESPONSE_TO_BACTERIUM	324	-0.450485	-1.58481	0.0131579	0.235957	0.218489	7826	tags=31%, list=14%, signal=27%	IGKC/IL10/COCH/GNLY/SERPINE1/IGHG4/H2BS1/IGHV4-31/IGHV3-74/IGHG2/DEFB109B/IL22RA1/GALP/IGHG3/IGLC3/HAMP/IGLC2/IGHG1/IGHD/JCHAIN/IGHM/IGLC7/SPAG11B/IGHA2/CCL20/IGHV4-4/IGHV3-66/FPR2/SPON2/TRDC/IGKV3-20/IGHV2-26/FCN2/IL12B/TRBC2/GBP6/IGHV3-43/IGHV1-18/DEFB103B/KLK7/IL6/LALBA/IGHV4-61/MBL2/IGHV3-53/H2BC10/IGHV3-15/IGHV3-35/IGHV4-34/HTN1/IGHV4-59/KLK5/CAMP/MPO/IGHV3-23/IGHV4-28/IGHV3-30/RARRES2/LYPD8…
	GO_GTPASE_ACTIVITY	322	-0.393304	-1.38596	0.0131579	0.235957	0.218489	20814	tags=44%, list=37%, signal=28%	GNA12/RGS19/RAB22A/RGS10/EIF5/RAB8B/ATL1/RGS5/RHOC/RAP2C/GFM1/RHOBTB2/ARL4D/CDC42/TUBB4B/RRAGC/RAB40B/DNAJC27/GNAQ/RRAS/TUBA1B/SEPTIN7/RAB43/ARHGDIB/ARL8B/SEPTIN4/RAB6B/RAB39A/SEPTIN11/RHOU/DIRAS1/RAP1A/RAB3A/EEF1A2/DRG2/GNB5/RAB4B/GNG11/SEPTIN10/SRPRA/GNAT2/ATL3/GNG5/RAB20/RAB29/ARL1/SAR1B/RAB26/DNM1P34/GNG7/RHOQ/MMAA/IFT22/MRAS/IRGM/RND3/RAB3C/RABL3/GNA15/GEM/RALB/TUBB2A/RASL12/GBP7/RAB23/DIRAS…
	GO_HORMONE_TRANSPORT	315	-0.418585	-1.46336	0.0131579	0.235957	0.218489	16655	tags=36%, list=29%, signal=25%	ARRB1/SLC16A10/SLC8B1/TFR2/FGF23/C1QTNF1/REN/ITPR2/REST/SPP1/GJA1/FGFR1/BAIAP3/NKX3-1/ARNTL/SLCO1C1/IL11/BTK/APLN/TRPM4/TRH/GHRHR/KISS1/FAM3D/NPVF/RAB11FIP5/NKX6-1/KALRN/LYN/ADRA2C/CYP19A1/STX1A/FFAR1/IL1B/FFAR3/SELENOM/ADORA1/DOC2B/NOS2/MYRIP/HTR2C/UCN3/CCN3/SYT7/ANO1/KCNC2/VSNL1/GRP/TAC1/STXBP5L/PAX8/ADRA2A/CRHBP/IL1RN/GCG/FKBP1B/CNR1/FAM3B/ADM/FGA/NNAT/OSM/CRYM/ACVR1C/KCNA5/P2RY1/ANXA1/HCAR2/M…
	GO_RESPONSE_TO_ANTIBIOTIC	323	-0.417697	-1.46966	0.0131579	0.235957	0.218489	15226	tags=28%, list=27%, signal=21%	KLF4/LDHA/TRH/EGR1/FOXO1/RIPK3/PLEKHA1/HPGD/TNFAIP3/CLDN18/TNC/CYP1A1/PTK2B/STAT6/AQP1/ZC3H12A/NQO1/SLC9A1/S100A8/MAP1LC3A/PRKCD/LRRK2/MEF2C/CLDN3/GPR37/TRPM2/IL18RAP/NR4A3/ICAM1/KCNC2/NEFL/MAPK13/CRHBP/CASP8/CSF3/KCNMB1/AHR/FKBP1B/CNR1/PAWR/COL1A1/PENK/ARG1/KCNA5/ANXA1/IL10/CYP1B1/PAX2/ADCY1/MAOB/RGS4/FOSL1/RBP4/CLDN1/CIITA/HAMP/ADIPOQ/GRIN2B/OR13F1/EFNA5/DRD3/HTR1B/GRIN2A/TH/ADCYAP1/GATA3/NPPC/…
	GO_CELL_CHEMOTAXIS	300	-0.521084	-1.82622	0.0133333	0.235957	0.218489	17927	tags=55%, list=32%, signal=38%	SCG2/DAPK2/IL17RA/S100A12/HSPB1/DUSP1/PTPRO/CD74/GAS6/CCRL2/DOCK4/MOSPD2/MDK/VEGFA/CH25H/PF4/CORO1A/PREX1/ITGB2/CCL19/TRPV4/BIN2/HMGB4/SLC8B1/VAV1/LEF1/SYK/VCAM1/PDGFB/ITGA9/ANO6/IL6R/NCKAP1L/CCR1/NRP1/C3AR1/MTUS1/KIT/DYSF/FGFR1/IL17RC/CXCR4/CXADR/CSF3R/PLEKHG5/FGF4/TRPM4/CCL26/VEGFC/ITGA1/THBS4/RAC2/CXCR1/ACKR2/S100A9/LYN/CCL13/IL16/FGF1/PADI2/CYP19A1/PTK2B/IL1F10/HSD3B7/CXCL1/PIK3CD/IL1B/DEFB10…
	GO_CELL_PROJECTION_MEMBRANE	326	-0.383316	-1.34442	0.0133333	0.235957	0.218489	15294	tags=31%, list=27%, signal=23%	EPS15/SLC26A2/ABCA7/MYO1D/CYBRD1/DMD/PDZK1/CEACAM20/PLEKHA1/CUBN/EPB41L3/CD44/GABRG1/SPRY2/ITGA8/DOCK8/BVES/HLA-G/TESC/GABRE/DMTN/LAMP5/AQP1/SLC26A3/TRPM6/SCIMP/MSN/TMEM67/SLC7A11/DDN/EPHA2/ADORA1/ROBO2/KCNA2/ITGA5/PROM1/PTPRH/ATP2B1/KCNK1/LRP2/SHISA9/HPCA/PLB1/SHISA6/OPRD1/ITGA3/CA9/PACSIN1/RIPOR2/KCNC2/AKAP5/MCHR1/FOLR1/PAK1/DLC1/SCNN1A/CNGA2/GNAT1/TSPEAR/ATP8B1/CEACAM1/PKD1L1/PLAUR/USH2A/PSD4/…
	GO_ERK1_AND_ERK2_CASCADE	308	-0.511764	-1.78706	0.0133333	0.235957	0.218489	16882	tags=45%, list=30%, signal=32%	LMO3/MT3/CCL19/TRPV4/FSHR/ARRB1/HMGB4/SYK/FGF23/CHRNA7/PDGFB/EPHB2/EMILIN1/CCR1/NRP1/HAVCR2/DUSP3/SPRED1/FGFR2/RAP1B/NOD1/ABCA7/FGF4/KLF4/THPO/ERRFI1/CCL26/DUSP4/CCN1/CD44/SPRY2/MIR27B/TNFAIP8L3/LYN/CCL13/FBXW7/PTK2B/CAVIN3/AKAP12/DUSP6/BTN2A2/IL1B/HCRTR1/ARHGAP8/IGF1/FGF20/SCIMP/SLC30A10/EPHA2/PDGFA/CCL8/ATF3/CCL23/C5AR1/DUSP10/F2RL1/ADRA1A/EGF/FGFR3/HAND2/HTR2C/RASGRP1/CCL2/PTPRC/MIR221/GPR183/…
	GO_LEUKOCYTE_PROLIFERATION	300	-0.523679	-1.83532	0.0133333	0.235957	0.218489	17026	tags=52%, list=30%, signal=36%	CORO1A/TLR4/ZBTB7B/RASAL3/CEBPB/CARD11/CCL19/KITLG/TNFSF13B/LEF1/SYK/IGF2/VCAM1/IL27/TGFBR2/CDKN1A/SASH3/INPP5D/NCKAP1L/CD1D/LILRB2/HAVCR2/TWSG1/KIT/LRRC32/ACE/LILRB1/BTK/ARG2/IRF1/CD86/HPRT1/RIPK3/HLA-DMB/TNFSF4/RAC2/CD22/TNFAIP3/DOCK2/IL18/HLA-DPB1/DOCK8/LYN/TFRC/CD40/IFNE/CD19/CLECL1/HLA-G/CD55/IFNA7/BTN2A2/IL12RB1/HLA-DPA1/IL1B/SPTA1/TNFRSF13B/TNFRSF14/IGF1/FOXJ1/FLT3/BST1/MSN/PRKCD/HHLA2/NFA…
	GO_RECEPTOR_MEDIATED_ENDOCYTOSIS	318	-0.566683	-1.98662	0.0133333	0.235957	0.218489	12598	tags=34%, list=22%, signal=27%	APOL1/CAV3/HSPG2/SAG/PICK1/CALY/EGF/MX1/ANXA2/APOC2/CXCR2/LRP2/SNCA/WNT3A/HPCA/CD163/COLEC11/EFNB2/FOLR1/ITGA4/RAMP3/CXCL8/IGHA1/SELE/CCL21/CAV2/ADM/MSR1/CEACAM1/AMBP/MX2/COLEC12/IGKC/HTR2B/IGKV1D-12/IGKV2-30/SERPINE1/CACNG3/GREM1/IGLC3/IGKV5-2/IGLC2/IGLV3-27/JCHAIN/IGLC7/IGLV3-21/SFRP4/MARCO/IGKV2D-28/IGKV2-40/DRD3/HTR1B/HFE/IGHA2/FPR2/DKK1/IGKV3-20/NTF3/IGLV1-40/ANXA2P2/H1-1/IGHV3-53/IGHV4-34/I…
	GO_REGULATION_OF_T_CELL_ACTIVATION	317	-0.496158	-1.73951	0.0133333	0.235957	0.218489	17026	tags=50%, list=30%, signal=35%	CORO1A/ZBTB7B/RASAL3/CEBPB/CARD11/CCL19/TNFSF13B/CYLD/VAV1/SYK/IGF2/VCAM1/IL27/TGFBR2/ITPKB/CAV1/SASH3/NCKAP1L/CD1D/LILRB2/HAVCR2/DUSP3/TWSG1/IL4R/MAP3K8/PIK3R6/LRRC32/LGALS1/RUNX3/LILRB1/ARG2/IRF1/CD86/RIPK3/HLA-DMB/TNFSF4/RAC2/IL18/HLA-DPB1/DOCK8/LYN/TFRC/NLRP3/CD83/CLECL1/HLA-G/CD55/BTN2A2/IL12RB1/HLA-DPA1/IL1B/SPTA1/ZC3H12A/TNFRSF14/IGF1/PRDM1/FOXJ1/HHLA2/NFATC2/DUSP10/SHH/TNFSF9/LGALS3/GLI3/…
	GO_RESPONSE_TO_LIGHT_STIMULUS	311	-0.397413	-1.38341	0.0133333	0.235957	0.218489	11202	tags=16%, list=20%, signal=13%	ATP8A2/PDE6B/PDE1B/KCNC2/CCK/SLC4A10/MAPK13/OPN3/GNAT1/ASIC2/GPR88/CARD16/HRH1/RAG1/SYNPO/GJA10/CABP4/ABCA4/PTGS2/DRD3/CDS1/GRIN2A/TH/OPN4/RHO/CACNA1F/RGS14/FBXL21P/RCVRN/DBH/IL12B/PDE6A/DRD1/GUCY2D/OPN5/RS1/TRPM1/HRH2/PPEF1/TYR/AIPL1/GPR52/CNGB1/GUCA1A/HOXA1/TULP1/OPN1LW/FOXB1/GUCA1C/GNGT1
	GO_RESPONSE_TO_VIRUS	327	-0.422639	-1.48321	0.0133333	0.235957	0.218489	15548	tags=32%, list=28%, signal=23%	UNC93B1/CXCR4/PIM2/FGR/NLRC5/LILRB1/ADARB1/DHX58/IRF1/PARP9/DCLK1/TNFSF4/DMBT1/APOBEC3A/DDX60/SHFL/TRIM5/TNFAIP3/TRIM38/OAS3/TLR7/CYP1A1/CD40/IFNE/IFIH1/APOBEC3C/NLRP3/SLFN11/IFNA7/MICB/IL12RB1/IL1B/TRIM22/ZC3H12A/ABCC9/OAS1/IRAK3/CCL8/F2RL1/IFNW1/PLSCR1/RSAD2/MX1/IFNA5/SLFN13/OAS2/HERC5/LGALS8/PTPRC/MICA/FGL2/BATF3/TBX21/GBP3/FCN3/IFNA21/CCL22/OASL/TRIM34/TLR3/CGAS/IFNLR1/AICDA/RNASE2/GBP1/PENK/…
	GO_VESICLE_LUMEN	327	-0.420092	-1.47428	0.0133333	0.235957	0.218489	19223	tags=41%, list=34%, signal=27%	MVP/GMFG/ALAD/CLU/GGH/CTSA/CREG1/ARSA/CYFIP1/FAM3C/FERMT3/VCL/COTL1/ATG7/ECM1/SPACA7/DNAJC3/NPC2/GNS/SRGN/POMC/PRDX6/S100A12/VWF/GPI/PTPN6/GAS6/GSN/LEFTY2/CTSZ/VEGFA/CRACR2A/TGFB3/FN1/PF4/HEXB/BIN2/IGF2/PDGFB/HEBP2/S100A11/AGA/DNASE1L1/FUCA1/AOC1/AGL/PROS1/SELENOP/ITIH3/OSTF1/FGR/C3/F8/ARHGAP9/VEGFC/DOCK2/S100A9/PADI2/CTSC/GSDMD/OSCAR/CRISPLD2/CXCL1/OLFM4/SERPINI1/PPBP/IGF1/ORM1/PYGL/GCA/SERPINB1…
	GO_APICAL_PLASMA_MEMBRANE	328	-0.427255	-1.49574	0.0135135	0.235957	0.218489	16262	tags=41%, list=29%, signal=29%	SLC2A5/OTOA/ANK2/MARVELD2/NAALADL1/GJA1/CACNB3/SLC22A18/KIAA1614/CBLIF/LCT/NOD1/EPS15/SLC26A2/SHROOM1/MYO1A/ZMYND10/MAL/RHCG/PDZK1/TMEM235/ATP1B1/CEACAM20/KISS1/CUBN/MYO7A/ACY3/CD44/CLDN4/NHS/AQP10/SLC22A4/AQP1/TRPV5/SLC26A3/STX3/TRPM6/SLC9A1/MSN/ENPEP/RAB17/EMP2/CLCA4/PATJ/ADGRG2/KCNMA1/PDE4D/PROM1/PTPRH/ATP2B1/KCNK1/SLC12A3/LRP2/DDR2/PLB1/RAB27A/PLD1/SLC26A9/ANO1/RIPOR2/HPN/KCNC2/FOLR1/SLC4A10/…
	GO_CARBOHYDRATE_BINDING	270	-0.472845	-1.63211	0.0135135	0.235957	0.218489	16296	tags=46%, list=29%, signal=33%	LGALSL/SLC2A5/CRYBG3/DCDC1/FBXO2/CLEC18A/HLA-DRA/AGL/HLA-DRB1/LGALS1/SIGLEC7/LOXL2/CD72/CD33/PRG4/CD93/C4B/CLEC2B/MAN2A1/CD22/REG3G/CLEC10A/ENPP2/UGP2/CLECL1/HK2/CNTN2/ENDOU/GALM/FBP1/CLEC12B/PYGL/PLOD2/SIGLEC9/SIGLEC5/SUSD2/SIGLEC14/SFTPA1/HK3/OLR1/CLEC2A/FREM1/MRC2/PRG2/SLC2A3/LGALS3/CD248/GALNT17/LGALS9C/CLEC4D/LGALS8/LGALS9B/FCN1/GALNT12/COLEC11/PPP1R3G/PKD1L2/FCN3/CALR3/CLEC7A/CLEC18C/P4HA3/…
	GO_CELLULAR_RESPONSE_TO_ABIOTIC_STIMULUS	328	-0.427456	-1.49645	0.0135135	0.235957	0.218489	16992	tags=31%, list=30%, signal=22%	TLR4/GOT1/TRPV4/RCSD1/RAD9B/RPE65/OPN1SW/CDKN1A/REST/BLM/CERS1/GJA1/C9orf116/DYSF/SCN2A/LRRC8C/MYD88/NFATC4/GADD45A/IRF1/ERRFI1/EGR1/MMP7/TNFRSF1A/TLR5/PIEZO2/RAB11FIP5/CAMKMT/AQP10/TLR7/CD40/MFAP4/IL1B/LRRC8E/AQP1/LTBR/CASP1/NAMPT/SLC9A1/YAP1/KCNJ2/HVCN1/SAG/TNFRSF10A/RP1/INSRR/F11R/ANKRD1/HPCA/PDE6B/RIPOR2/GRM1/ITGA2/TLR3/MAP3K20/TSPYL5/MAPK13/ADSS1/TMEM150C/OPN3/CASP8/GNAT1/AVPR1A/CASP5/NOX4/C…
	GO_COGNITION	298	-0.43716	-1.52734	0.0135135	0.235957	0.218489	16957	tags=37%, list=30%, signal=26%	TMPRSS11E/FOS/CEBPB/LDLR/PRKAR2B/CHRNA7/KCNAB1/EPHB2/BRINP1/FGF13/GATM/SHC3/LILRB2/OPRL1/HLA-DRA/KIT/SCN2A/DOP1B/CALB1/NFATC4/ABCA7/BHLHB9/NRGN/RASGRF1/SYT4/NPS/NTAN1/ITGA8/KLK8/KALRN/EGR2/CNTN2/PPP1R1B/ARC/VLDLR/SLC7A11/MEF2C/ADORA1/C5AR1/LHCGR/SLC17A7/ITGA5/GALR2/PLK2/ITGA3/RELN/SLC24A2/TLR2/JAKMIP1/HTR2A/PDE1B/SLC12A5/CAMK4/CCK/TAC1/PRKCG/CHL1/CRHBP/SERPINF1/CNR1/NRXN3/GPR88/OXTR/TIFAB/HRH1/RA…
	GO_CYTOKINE_RECEPTOR_BINDING	282	-0.478445	-1.65978	0.0135135	0.235957	0.218489	15085	tags=41%, list=27%, signal=30%	CCL26/VEGFC/TRAF1/IL17F/SPRED2/TNFSF4/TLR5/CD300LF/IL18/GDF6/CCL13/IFNE/IFNA7/TNFSF13/IL1F10/CXCL1/IL12RB1/IL1B/CNTF/PPBP/GDF2/S100A14/CCL8/TMBIM1/CCL23/CSH1/IFNW1/ITGA5/TNFSF9/IL34/IFNA5/CXCL5/LRG1/CCL2/INHBE/TRAF5/VEGFD/TNFSF8/IL1RAP/IFNA21/CCL22/CXCL8/IL1RN/TSLP/CCL21/CASP8/CSF3/DEFB103A/STAP1/TNFSF15/OSM/PRL/IFNA14/IL10/CCL5/SOCS2/CTF1/CCL15/IFNA6/GREM1/DEFB109B/IL1A/BMP10/IL7/CXCL14/CLCF1/PF…
	GO_DEVELOPMENTAL_MATURATION	280	-0.424035	-1.47322	0.0135135	0.235957	0.218489	12452	tags=32%, list=22%, signal=25%	CLN5/SPINK1/CCL19/AXL/SRRM4/CDKN1A/ANO6/B4GALT6/NFASC/REN/DAZL/FAT4/SLFN14/DEFB1/CEBPA/FGFR1/BAIAP3/C3/NFATC4/BTK/GHRHR/SYT4/NKX6-1/RAB32/PTK2B/GLDN/CNTN2/IGF1/SLC26A3/LRRK2/NR4A2/PICK1/FZD5/FGFR3/CAMK2B/SLC17A7/PGR/ROPN1/CABYR/NEURL1/RELN/BSPH1/CLEC7A/IRX5/NEFL/PAEP/RUNX2/CCL21/LGI4/ALDH1A2/BHLHA15/ANG/PPARG/PHOSPHO1/PAX2/ROPN1B/RAB38/BCL11A/NEUROD2/GREM1/FGG/BFSP1/WNT10B/HOXB13/TRIM58/CATSPERD/…
	GO_ENDOSOME_MEMBRANE	477	-0.392904	-1.40154	0.0135135	0.235957	0.218489	21440	tags=46%, list=38%, signal=29%	SLC9A9/RAB4A/RHOB/ATP6V0B/BACE1/PLEKHM2/IRF7/LAMTOR2/ITCH/EEA1/CHMP3/TBK1/RAB21/SNX13/USP8/RAP2B/RNF13/CD68/PIP5K1C/NDFIP1/OSBPL9/B2M/CLTC/ITM2B/ATP13A2/WDR91/FURIN/NCF4/FIG4/RAB22A/SLC30A4/AP5M1/LAMP1/PDIA3/SLC9A7/RAB8B/CD63/VAMP7/SCYL2/CHMP2B/VPS35/SLC9A6/RAP2C/ERBB2/TMEM59/SH3GL3/AP2S1/UBB/HLA-E/TAB3/NDRG1/TF/ARL8B/NAPEPLD/RIPK1/RAB11FIP4/SLC9B2/STOML1/OCRL/USP50/SNX25/VAMP3/FGD2/MARCHF2/VAMP8…
	GO_G_PROTEIN_COUPLED_RECEPTOR_BINDING	279	-0.463019	-1.60997	0.0135135	0.235957	0.218489	14267	tags=38%, list=25%, signal=28%	DNM1/CCL13/WNT2B/FZD7/ADRA2C/HOMER2/CXCL1/PPP1R1B/FZD1/RSPO3/WNT8A/ITGB4/PPBP/ADRB1/S100A14/CCL8/FPR1/HCRT/SAG/ADA2/PICK1/ADORA1/CCL23/PDE4D/INSL5/CXCL5/UCN3/CCL2/WNT3A/FCN1/RTP2/AKAP5/CCL22/MRAP/TAC1/CXCL8/ADRA2A/UCN2/PDYN/CCL21/GNAT1/AVPR1A/DEFB103A/GCG/ADM/PENK/PPY/P2RY1/CALCB/CCKBR/CCL5/PNOC/CCL15/CTHRC1/DEFB109B/WNT10B/GNA14/CXCL14/PF4V1/MRAP2/MARCO/GPHA2/DRD3/GAL/CCL20/ADCYAP1/WNT2/WNT10A/A…
	GO_LIPID_CATABOLIC_PROCESS	328	-0.454451	-1.59095	0.0135135	0.235957	0.218489	17383	tags=38%, list=31%, signal=27%	ANGPTL3/CROT/PHYH/SPHK1/MMAA/YWHAH/PLIN1/HEXB/AMACR/LDLR/MT3/PLD4/MGLL/FGF23/SRD5A1/BDH2/PCK2/FUCA1/LIPG/PLA2G4A/SPP1/MGST2/PNPLA1/FABP3/APOC3/INPP5F/FABP1/ACER2/PLAAT3/HSD17B6/PLCG2/EHHADH/PLA1A/GALC/ENPP2/CYP19A1/ACADS/CYP46A1/BCO1/IL1B/FABP7/ACOX2/BSCL2/PLCE1/CYP27A1/NAAA/PRKCD/STS/CYP7A1/ENPP6/ADORA1/PLIN5/APOC2/PLA2G4E/PLB1/PLD1/ACAA2/FABP6/CES4A/LIPH/SULT2A1/ENPP7/CES5A/FABP12/ADRA2A/ACACB/…
	GO_MICROTUBULE_BASED_MOVEMENT	282	-0.461545	-1.60115	0.0135135	0.235957	0.218489	15619	tags=26%, list=28%, signal=19%	AQP4/BICDL1/CENPE/TEKT4/CFAP53/DNAH7/DNAAF4/FYCO1/DNAH12/BICD1/KIF6/DNAH14/DYNC1I1/BBS12/CCDC40/KIF9/TTC26/CCDC114/MAATS1/LCA5L/LRRC6/CABYR/RASGRP1/CATSPER1/KIF19/DNAI1/KIF16B/NME5/CCDC65/DYNLRB2/DNAAF1/SSX2IP/NEFL/KIF25/CCDC103/NEFH/KIF17/SPA17/ARMC4/CFAP46/MGARP/DNAI2/RSPH9/DNAH2/MAK/CFAP43/WDR78/WDR66/TEKT3/ZBBX/DNAH6/TRIM58/RSPH4A/HYDIN/BICDL2/CFAP221/CFAP54/CFAP61/DNAH9/CFAP73/DNAH5/KIF12/CF…
	GO_ORGANIC_ACID_CATABOLIC_PROCESS	270	-0.424945	-1.46677	0.0135135	0.235957	0.218489	12688	tags=33%, list=22%, signal=26%	LPIN2/CARNS1/MTHFS/ETFBKMT/ALDH4A1/BCKDHB/NOS3/CROT/PHYH/ALDH7A1/PRODH2/MMAA/HEXB/GOT1/AMACR/TAT/ASPA/BDH2/PCK2/NPL/GLS/FABP1/CEMIP2/EHHADH/ARG2/SDS/QPRT/HAAO/CD44/ALDH1L1/ACADS/ACOX2/HAL/SLC9A1/CEMIP/IL4I1/ACMSD/HMGCLL1/PLIN5/NOS2/IDO2/ACAA2/SULT2A1/FAH/PAH/HYKK/PIPOX/NOS1/ACACB/CNR1/TWIST1/CYP26C1/CRYM/ARG1/ECHDC2/PCK1/CYP39A1/KYNU/PRODH/GAD2/PADI4/THNSL2/CYP26B1/GADL1/ADIPOQ/GLS2/CRABP1/LPIN3/…
	GO_ORGANIC_ACID_TRANSPORT	328	-0.442916	-1.55057	0.0135135	0.235957	0.218489	16033	tags=36%, list=28%, signal=26%	SLC7A7/PLA2G4A/GJA1/FABP3/FABP1/SLC26A7/SLCO1C1/LRRC8C/ACE/SLC38A11/SLC36A1/SLC26A2/SLC16A8/SLC6A9/TRH/SLC6A13/SYT4/PLIN2/SLC6A6/ACSL1/PPFIA4/SLC16A6/SLC51B/STARD5/STX1A/SLC25A20/IL1B/SLCO3A1/LRRC8E/SLC16A3/SLC26A3/RIMS1/SLC7A11/ADORA1/SLC10A4/SLC7A2/SLC17A7/NOS2/SLC16A5/LRP2/SLC16A4/SNCA/SLC26A9/SPX/SYT1/CCK/FOLR1/EMB/SLC7A13/SLC6A17/SLC6A11/ACACB/GRM2/SLC32A1/AVPR1A/TRPC4/SLC38A4/ATP8B1/CEACAM1…
	GO_ORGANIC_HYDROXY_COMPOUND_BIOSYNTHETIC_PROCESS	270	-0.426092	-1.47073	0.0135135	0.235957	0.218489	13871	tags=28%, list=25%, signal=21%	DKK3/FGF1/CYP19A1/PTK2B/CYP46A1/CYP8B1/HSD3B7/IL1B/ACOX2/PLCE1/CYP27A1/CYP7B1/STARD4/OSBPL1A/IP6K3/SLC7A11/CYP7A1/NR4A2/LHCGR/GPR37/HAND2/IMPA2/OSBPL3/SNCA/ACAA2/POU1F1/PAH/PMEL/ACACB/DKKL1/GCH1/PLCH1/CYP26C1/HRH1/P2RY1/MIR182/P2RY6/PCK1/GFI1/PLCZ1/CYP39A1/CYB5R2/CYP26B1/SNAI1/PNMT/AGTR2/TH/CD244/GATA3/ALOX15/WNT4/TGFB2/DBH/SLC6A3/CYP26A1/DAO/TPH2/SLC27A2/CES1/TYR/NTSR1/MALRD1/ABCB11/BMP5/AKR1D1/…
	GO_POSITIVE_REGULATION_OF_ION_TRANSPORT	275	-0.486222	-1.68634	0.0135135	0.235957	0.218489	16539	tags=42%, list=29%, signal=30%	PDGFB/CAV1/EPHB2/ANO6/CCR1/CTSS/ANK2/ATP2C2/HSPA2/CACNB3/FABP3/SCN4B/CACNB2/PLCG2/ABCA7/CHCHD10/DMD/PDZK1/ATP1B1/TRH/HOMER1/SYT4/STIMATE/TRDN/CD19/TESC/SCN1B/FFAR1/ANK3/IL1B/ARC/SLC9A1/PRKCD/APLNR/CEMIP/LILRA2/KCNJ2/GLRX/HCRT/ADORA1/TRPV2/KCNE3/TRPV3/ANXA2/ATP2B1/LGALS3/GALR2/CCL2/SNCA/ATP8A2/NOS1AP/RELN/KCNC2/CCK/CAMK2A/LILRA5/PKP2/MCHR1/LRRC55/NOS1/RAMP3/ADRA2A/KCNMB1/AVPR1A/GCG/F2RL3/MYLK/TNFR…
	GO_PRODUCTION_OF_MOLECULAR_MEDIATOR_OF_IMMUNE_RESPONSE	298	-0.624154	-2.18066	0.0135135	0.235957	0.218489	11282	tags=42%, list=20%, signal=34%	PTPRC/CLNK/FGL2/IL18RAP/NR4A3/IL18R1/IGLV3-12/BATF/TLR2/VPREB1/TBX21/MR1/IGLV1-36/KIR2DL4/SWAP70/TLR3/CGAS/AICDA/SLC11A1/CD226/ARG1/VPREB3/IGKC/IL10/IGKV1D-12/IGKV2-30/RBP4/JAK3/CLC/IL1R1/IGKV5-2/IGKV6D-21/CD28/IGLV3-27/LAX1/IGLV3-21/CLCF1/GAPT/IGKV2D-28/IGKV1D-17/IGKV2-40/HFE/IL31RA/IGKV6-21/CD244/SPON2/GATA3/TRIM6/IGKV3-20/IGLV3-10/TGFB2/FCRL3/IGLV8-61/IL12B/IL7R/IGLV4-69/IFNB1/IGLV1-40/KLK7/IF…
	GO_PROTEIN_HOMOOLIGOMERIZATION	314	-0.471754	-1.64114	0.0135135	0.235957	0.218489	13906	tags=28%, list=25%, signal=21%	CRYZ/HLA-G/GSDMD/NPM2/ANGPTL4/ARC/OLFM4/FBP1/TRPV5/CLYBL/MGST1/VSTM5/KCNJ2/CLDN3/KCTD14/KCNA2/SOD2/SCARA5/TRPM2/ALOX5AP/FGFRL1/STEAP4/SYT1/RIPOR2/KCNC2/KCNJ12/KIF25/ACACB/KCTD8/GCH1/TIFA/ALDH1A2/GBP1/ARG1/COLEC12/KCNA5/KCNC4/ACPP/PKD2L1/KCTD16/ITLN1/PRMT8/KCNG4/SLC34A1/KCNG1/CD79B/PRF1/KCNA3/CLDN1/TRIM72/CD247/DPYS/KCNA1/ADIPOQ/SCUBE1/P2RX1/KCNB2/KCNA4/LGI1/PRND/KCNA10/TDO2/OTOL1/HCN1/REG1A/GJA8/…
	GO_REGULATION_OF_LEUKOCYTE_DIFFERENTIATION	274	-0.457254	-1.58286	0.0135135	0.235957	0.218489	17061	tags=45%, list=30%, signal=31%	PF4/TLR4/ZBTB7B/FOS/CEBPB/CARD11/CCL19/AXL/KITLG/CYLD/LEF1/SYK/IL27/TGFBR2/ITPKB/HCLS1/SASH3/INPP5D/TRIB1/SIGLEC15/NCKAP1L/CCR1/LILRB2/LRRC17/IL4R/PIK3R6/FBN1/RUNX3/LILRB1/BTK/MMP14/IRF1/CD86/PGLYRP2/TNFSF4/EVI2B/IL18/NFAM1/CLDN18/LYN/FBXW7/NLRP3/FES/CD83/HLA-G/TESC/BTN2A2/IL12RB1/ZC3H12A/PRDM1/FOXJ1/TMEM176B/CA2/MITF/NFATC2/DUSP10/SHH/TNFSF9/IL34/SLAMF8/GLI3/RASGRP1/PTPRC/EGR3/TMEM176A/FGL2/TBX2…
	GO_REGULATION_OF_TRANSPORTER_ACTIVITY	286	-0.454368	-1.57867	0.0135135	0.235957	0.218489	17346	tags=40%, list=31%, signal=28%	NDFIP2/NETO2/AMIGO1/ADRB2/TRPC6/FXYD5/CRACR2A/YWHAH/CAMK2D/S100A1/KCNAB1/CAV1/EPHB2/GEM/CTSS/OPRL1/ANK2/GJA1/HSPA2/CACNB3/DYSF/DLG2/SCN4B/CACNB2/PLCG2/CHCHD10/DMD/PDZK1/ATP1B1/RASGRF1/HOMER1/STIMATE/TRDN/CACNB4/CACNG8/SCN2B/TESC/PTK2B/SCN1B/ANK3/ARC/SYNGR3/RRAD/SLC9A1/CASQ2/PRKCD/CAV3/GLRX/MEF2C/NEDD4L/PDE4D/KCNE3/GALR2/CCL2/SNCA/SHISA9/HPCA/SHISA6/NOS1AP/RELN/FXYD4/KCNC2/PPARGC1A/LRRC55/SLN/NOS1…
	GO_RESPONSE_TO_NUTRIENT	220	-0.4526	-1.55249	0.0135135	0.235957	0.218489	9554	tags=20%, list=17%, signal=16%	ASS1/FKBP1B/CNR1/ALDH1A2/COL1A1/PENK/PPARG/ARG1/P2RY1/PKLR/KYNU/SLC34A1/AQP3/IGFBP2/BCL11A/CYP26B1/PHEX/HAMP/ADIPOQ/PTGS2/P2RX1/ABCG8/P2RX2/CASR/LRAT/CXCL10/CYP26A1/STC1/IL15/RYR3/CD3E/TYR/CCL28/TNFRSF11B/GATA4/P2RY2/VDR/TSHB/ALDH3A1/PTH/POSTN/UGT1A1/FOXA2
	GO_SECRETORY_GRANULE_MEMBRANE	297	-0.450676	-1.57323	0.0135135	0.235957	0.218489	19387	tags=52%, list=34%, signal=34%	VAMP8/CMTM6/STXBP2/ENPP4/CD47/SIRPA/RAB4B/SERPINB6/CA4/LAMP2/CD9/CD300A/HLA-H/ICA1/FCER1G/ITGAV/NBEAL2/PTAFR/VAMP1/MAGT1/RAB26/ITPR3/STOM/PAM/TBC1D10C/TCIRG1/ITGAX/TMEM63A/MOSPD2/PECAM1/BST2/ALDH3B1/CD53/SNAP25/CYBB/TMEM225/ITGB2/B4GALT1/ANPEP/MGAM/CAV1/ANO6/NCKAP1L/NFASC/SVIP/SLC2A5/FAM170B/LILRB2/ITPR2/C3AR1/DOK3/RAP1B/CD33/CYB5R1/CD93/CYSTM1/DSP/SYT4/LHFPL2/DMBT1/CD44/PLA1A/CEACAM3/ATP8B4/ITGA…
	GO_SEX_DIFFERENTIATION	270	-0.438212	-1.51257	0.0135135	0.235957	0.218489	12289	tags=23%, list=22%, signal=18%	ROBO2/SHH/LHCGR/PGR/LRP2/LRRC6/HOXA10/ADAMTS1/ICAM1/RDH10/IRX5/TLR3/UTF1/GATA6/SLIT3/TCF7/NR5A1/ANG/TIFAB/PTX3/RBP4/DMRTA1/STRA6/HOXA9/INHBA/ADCYAP1/CCDC182/SLIT2/GATA3/WNT4/TGFB2/DHH/DCANP1/MMP19/CDKL2/GPR149/TFAP2C/LHX8/DMC1/UMODL1/TEX11/EREG/TP63/RETN/HOXD13/ROR2/SEMA3A/HNF4A/FSHB/DMRT1/BMP5/GATA4/MAS1/FGF10/DMRT3/SRY/TSPY10/TSPY3/NEUROG1/WT1/AFP
	GO_STRIATED_MUSCLE_CELL_DIFFERENTIATION	282	-0.450735	-1.56365	0.0135135	0.235957	0.218489	16088	tags=38%, list=28%, signal=27%	KCNH1/BHLHE41/IL4R/DYSF/IGFBP5/PGM5/TMOD3/CXADR/SIK1/MMP14/PI16/DMD/LMOD3/HOMER1/MYLK3/MYOM1/MYF5/MYMX/TBX1/BVES/FZD7/KLHL40/CSRP1/WNT8A/RARB/ALPK2/IGF1/SLC9A1/CASQ2/CCL8/PTGFRN/CAV3/NFATC2/MEF2C/ADRA1A/SHH/COMP/CCN3/ANKRD1/WNT3A/FER1L5/BARX2/RIPOR2/MIR23A/EFNB2/NPHS1/MYOF/MYH11/NOS1/PAK1/GATA6/AVPR1A/ANKRD2/CAV2/BHLHA15/NOX4/SORBS2/POPDC3/ALPK3/FHL2/RGS4/LOX/MYPN/TRIM72/GREM1/CYP26B1/FLNC/KLF5/H…
	GO_VIRAL_LIFE_CYCLE	328	-0.400202	-1.40103	0.0135135	0.235957	0.218489	18830	tags=34%, list=33%, signal=22%	IFITM2/PVR/ZC3HAV1/NECTIN2/PI4KA/RAB29/ACE2/TMPRSS2/PRKN/ITGAV/WWP1/AEN/ROCK2/ITGB1/BCL2/HSPA1B/IFNL3/SELPLG/STOM/SLC1A5/CD74/GAS6/GSN/PIK3C2G/MOG/IFITM3/BST2/TRIM21/CLEC4M/APOBEC3B/LDLR/AXL/ANPEP/FBXL2/CAV1/RNASEL/MID2/CXCR4/LGALS1/ITGB5/CXADR/ADARB1/EPS15/CD86/APOBEC3A/SHFL/TRIM5/TFRC/TRIM38/OAS3/APOBEC3C/CD55/HAVCR1/ZC3H12A/TNFRSF14/CDHR3/OAS1/EPHA2/CCL8/PLSCR1/NEDD4L/ITGA5/RSAD2/MX1/OAS2/F11R…
	GO_AMIDE_BINDING	356	-0.413567	-1.4535	0.0136986	0.235957	0.218489	16992	tags=37%, list=30%, signal=26%	CD74/ERAP2/HLCS/HLA-F/FZD4/CST3/ERAP1/ADRB2/TLR4/CLEC4M/LDLRAP1/SLC7A8/GALR1/ITGB2/LDLR/ANPEP/ECE1/CHRNA7/EPHB2/SRD5A1/CD1D/LILRB2/LEPR/OPRL1/FBXO2/DHCR24/HLA-DRA/HLA-DRB1/FTCDNL1/CTSV/TMEM158/GCGR/GHRHR/ACBD7/PLEKHA8P1/CD300LF/ITGAM/HLA-DPB1/GHR/HLA-DRB5/HLA-G/PPIL6/FOLH1/HLA-DPA1/HCRTR1/EPHA4/TLR6/ENPEP/MGST1/CEMIP/CACNA1B/HSPG2/FZD5/PEX5L/TRGV3/PTGES/GPR37/HLA-DQB1/NGFR/TLR1/GALR2/OPRD1/CD1C/T…
	GO_ANION_TRANSMEMBRANE_TRANSPORTER_ACTIVITY	334	-0.435535	-1.5232	0.0136986	0.235957	0.218489	15624	tags=37%, list=28%, signal=27%	SLC26A7/SLCO1C1/LRRC8C/SLC24A4/SLC38A11/SLC36A1/SLC26A2/SLC16A8/CLIC1/SLC6A9/ANO2/SLC6A13/SLC18A2/GABRG1/SLC6A6/ABCC11/CLDN4/SLC16A6/SLC51B/CLCA2/CLDN17/SLCO3A1/LRRC8E/GABRE/SLC16A3/GABRB1/SLC26A3/SLC9A1/CLCN4/SLC4A8/SLC7A11/SLC4A11/SLC12A8/APOL1/SLC12A7/SLC4A3/CLCA4/SLC10A4/SLC7A2/SLC17A7/SLC16A5/SLC12A3/CLIC3/SLC16A4/ADAMTS8/SLC26A9/SLC24A2/ANO1/SLC12A5/SLC25A31/SLC4A10/SLC7A13/SLC6A11/SLC32A1/…
	GO_ANTERIOR_POSTERIOR_PATTERN_SPECIFICATION	219	-0.508423	-1.73999	0.0136986	0.235957	0.218489	11712	tags=31%, list=21%, signal=24%	GLI3/SEMA3C/WNT3A/DMRT2/CDX1/PCDH8/EMX2/HOXA10/MESP2/BARX1/CDX4/MEOX1/HOXC5/HOXB6/PCSK5/HOXB7/ALDH1A2/CYP26C1/TIFAB/CRB2/CELSR1/HES3/CER1/ALX4/HES2/HOXA9/CFC1/MYF6/HOXB2/WNT2/HOXD10/DKK1/ALX1/DCANP1/HOXB5/HOXC6/HOXB1/OTX1/EN1/CFC1B/HOXC9/HOXA7/HOXD13/ROR2/HOXC8/WNT1/HOXC11/GATA4/HOXA5/HOXA2/SIX3/HOXA3/HOXA4/HOXB4/FOXB1/HOXC13/HOXA6/FEZF1/HOXB8/HOXB3/GDF3/FOXA2/HOXC10/MEOX2/NEUROG1/WT1/OTX2
	GO_B_CELL_ACTIVATION	306	-0.568289	-1.99101	0.0136986	0.235957	0.218489	11891	tags=37%, list=21%, signal=29%	IFNA5/SLAMF8/CXCR5/SLA2/WNT3A/PTPRC/GPR183/POU1F1/BATF/CD180/TBX21/ZAP70/IFNA21/ITGA4/IGHV3-64/SWAP70/ONECUT1/IGHA1/IGHV1-3/AICDA/FCRL1/CASP8/AHR/PAWR/IFNA14/SKAP2/RAG1/IGKC/CTLA4/IL10/MS4A1/ICOSLG/CD79B/IGHG4/JAK3/IFNA6/IGHV4-31/IGHV3-74/IGHG2/IGHG3/IGLC3/IGLC2/CD28/IGHG1/IL7/IGHD/IGHM/IGLC7/CR2/LAX1/CLCF1/GAPT/IFNA13/IGHA2/INHBA/IGHV4-4/IGHV3-66/TRDC/IGHV2-26/FCRL3/IFNA1/IL7R/TRBC2/IFNB1/IGHV3-…
	GO_BONE_DEVELOPMENT	219	-0.466183	-1.59543	0.0136986	0.235957	0.218489	16484	tags=37%, list=29%, signal=27%	TGFBR2/RANBP3L/ANO6/SIGLEC15/MATN1/TMEM119/SRD5A1/FOXC1/FAT4/LRRC17/RAB23/KIT/GJA1/MEIS1/FBN1/FGFR2/LILRB1/SERPINH1/MMP14/FGF4/THPO/CLDN18/FBXW7/VWA1/RARB/IGF1/SULF1/PLS3/MEF2C/FREM1/FGFR3/COL2A1/COMP/ANXA2/GLI3/COL6A2/COL27A1/CDX1/LRRK1/PTPRC/FGF18/RUNX2/COL14A1/OSR2/VIT/TWIST1/COL1A1/TIFAB/PHOSPHO1/COCH/MMP13/LOX/GREM1/CYP26B1/PHEX/PTGER4/CER1/GPR68/COL12A1/RGN/COL13A1/SP5/SFRP4/EPYC/NPPC/DCANP…
	GO_CATION_CHANNEL_COMPLEX	219	-0.48196	-1.64943	0.0136986	0.235957	0.218489	17574	tags=51%, list=31%, signal=35%	KCNS3/SCN8A/CACNA1E/CACNA2D4/AMIGO1/TRPC6/SNAP25/KCNC3/EPS8/KCNIP1/KCND1/KCNJ8/SCN10A/CACHD1/KCNAB1/CACNA2D3/KCNJ5/KCNH1/HSPA2/CACNB3/SCN2A/DLG2/SCN4B/KCNA7/CACNB2/TRPM4/KCNJ16/CATSPERE/HCN4/KCNAB2/CACNB4/CACNG8/KCNMB3/SCN2B/PTK2B/SCN1B/STX1A/KCNJ4/ABCC9/CASQ2/CACNA1B/KCNJ2/KCNMA1/KCNA2/PDE4D/KCNE3/KCNK1/CACNA1I/SHISA9/CATSPER1/KCNQ4/SHISA6/NOS1AP/KCNIP4/KCNC2/LRRC55/KCNQ3/NOS1/CACNA1G/SCNN1A/KCN…
	GO_CELL_CELL_JUNCTION	489	-0.432884	-1.54141	0.0136986	0.235957	0.218489	17388	tags=39%, list=31%, signal=27%	PECAM1/TMEM47/ATP1A1/FZD4/KRT8/VEGFA/SLC5A1/GJA9/TRPC6/CD53/CD2AP/YWHAH/PLXDC1/PANX2/KIRREL2/CORO1A/STXBP6/SLC8A1/GJB4/TRPV4/NPHP1/B4GALT1/VAV1/VAMP5/LDB3/HEG1/FAT2/SGCA/FGF13/PLEKHA7/NFASC/S100A11/ANK2/GJB1/AOC1/AMOT/GJB5/MARVELD2/KIT/GJA1/SCN2A/ITGA6/PGM5/FLRT3/TMOD3/GRHL2/CXADR/SCN4B/PTPRU/MICALL2/RAP1B/PLEKHG5/PERP/PMP22/GJC1/SHROOM1/PDZD2/GJA3/ATP1B1/DSP/BAIAP2L1/CNTNAP1/AMTN/EPB41L3/SYNM/CL…
	GO_CELL_FATE_COMMITMENT	266	-0.426496	-1.47326	0.0136986	0.235957	0.218489	8995	tags=33%, list=16%, signal=28%	WNT2B/FZD7/FEZF2/MYT1L/SIX2/TBX18/FOXC2/IL12RB1/STAT6/LBX1/WNT8A/SPDEF/PRDM1/TBX4/MITF/ATOH1/MEF2C/SHH/CHD5/SLAMF8/GLI3/WNT3A/SPN/POU1F1/EBF2/BATF/TBX21/PITX1/ONECUT1/RUNX2/GATA6/PPARG/NR2E1/LY9/PAX2/DLX2/EYA2/RORC/TEAD3/ESRP1/DLX1/CYP26B1/MYOG/WNT10B/IL7/NRG1/ARX/TBX20/MYF6/WNT2/WNT10A/HOXD10/GATA3/DKK1/WNT4/SOSTDC1/DBX1/DHH/TBR1/IL12B/PDPN/IL6/SLAMF6/BARHL2/NTF4/EOMES/MYL2/ROR2/IL23R/NKX2-5/WNT…
	GO_CELLULAR_RESPONSE_TO_BIOTIC_STIMULUS	241	-0.434125	-1.48606	0.0136986	0.235957	0.218489	17061	tags=40%, list=30%, signal=28%	VIM/PF4/IRGM/TLR4/SIGIRR/CEBPE/CEBPB/AXL/WFS1/SYK/TRIB1/LILRB2/HAVCR2/LY96/PLSCR4/MYD88/LILRB1/BTK/CD86/ZFP36/LITAF/TNFSF4/TRIM5/TNFAIP3/IL18/LYN/CD40/TIGAR/NLRP3/CD55/IL1F10/CXCL1/IL1B/ZC3H12A/PPBP/TLR6/CASP1/SCIMP/LILRA2/MEF2C/FZD5/PDE4D/NOS2/CXCL5/TLR1/CCL2/ANKRD1/CMPK2/TLR2/ICAM1/CD180/NLRP7/PPARGC1A/CLEC7A/CXCL8/AICDA/IL1RN/CSF3/ASS1/STAP1/ARG1/IRAK2/CARD16/GFI1/IL10/CCL5/SERPINE1/CCR5/HAMP/…
	GO_CILIUM_ORGANIZATION	380	-0.423641	-1.49932	0.0136986	0.235957	0.218489	17764	tags=31%, list=31%, signal=21%	CCDC113/CDC14C/TRAF3IP1/CEP135/GSN/NDE1/TMEM107/IFT57/BBS7/IFT80/GAS8/IFT22/TCTN2/TTC30B/NPHP1/CEP126/CYLD/PRKAR2B/RPGR/CEP19/B9D2/HYLS1/DNAL1/TTC30A/RAB23/TMEM17/CCDC13/NINL/TTC39C/TEKT4/ZMYND10/PTPDC1/CFAP53/SPATA6/FNBP1L/DNAH7/DNAAF4/ARL6/ODF2L/AKAP4/BBOF1/BBS12/CCDC40/FOXJ1/SAXO1/RAB17/TTC26/TMEM67/ARMC9/CCDC114/LCA5L/TUBA4A/WWTR1/RP1/IQCG/ROPN1/LRRC6/SPAG1/INTU/CFAP157/DNAJB13/NEURL1/KIF19/D…
	GO_ENDOPLASMIC_RETICULUM_LUMEN	306	-0.45814	-1.6051	0.0136986	0.235957	0.218489	17560	tags=43%, list=31%, signal=30%	ERAP2/GAS6/MZB1/VGF/CTSZ/SERPINC1/CST3/ERAP1/FN1/IGFBP1/WFS1/PDIA5/FGF23/IL27/PDGFB/F9/C4A/SPP1/ADAMTS7/CHRDL1/COL26A1/IGFBP5/FBN1/LGALS1/ARSG/COL5A3/MELTF/C3/WNT7A/SERPINH1/F8/CCN1/ENAM/AMTN/AMBN/TRDN/TNC/EOGT/COL4A5/ARSK/CTSC/VWA1/LAMC1/IGFBP3/FLT3/COL4A2/FUCA2/CASQ2/COL9A3/STS/PDGFA/COL1A2/F5/APOL1/ITIH2/COL23A1/POGLUT3/SDC2/COL2A1/SHH/FSTL1/COL4A1/FMO1/AMELX/PRSS23/WNT3A/LAMB1/ARSH/COL6A2/COL…
	GO_ENZYME_INHIBITOR_ACTIVITY	378	-0.394909	-1.3948	0.0136986	0.235957	0.218489	16065	tags=34%, list=28%, signal=25%	C4A/R3HDML/ANXA4/SPOCK3/PPP1R14C/SPINK9/PROS1/ITIH5/ITPRIP/APOC3/ITIH3/SPRED1/RPS6KA3/C3/SERPINH1/PI16/RPS6KA1/PARP9/SPRED2/C4B/SPINT2/CAST/SERPINB9/SPRY2/WFDC3/LXN/TESC/SERPINB13/PPP1R17/SERPINB10/ANGPTL4/SH3BP5/A2ML1/PPP1R1B/SERPINI1/ANXA3/SERPINB8/IQGAP1/SERPINB1/SPINT3/CPEB2/LRRK2/ITIH2/SAG/SERPINA2/WFDC1/ANXA2/APOC2/LGALS3/CST9L/SNCA/SPINK2/WFDC10B/PHACTR2/GCHFR/PI3/PI15/NLRP7/CPAMD8/IQGAP2/…
	GO_EXOCYTIC_VESICLE	219	-0.475175	-1.62621	0.0136986	0.235957	0.218489	14824	tags=29%, list=26%, signal=21%	SLC18A2/SYT4/STXBP5/DNM1/RAB15/STX1A/LAMP5/RPH3A/SYNGR3/SYN2/IGF1/STX3/CLCN4/LRRK2/HCRT/STX11/PICK1/SYT12/SLC17A7/SNCA/RAB27A/OPRD1/SYTL3/SYT5/SYT13/SYT7/SYT1/SEPTIN6/DOC2A/SYTL2/SLC6A17/SLC32A1/RAB3D/SLC17A6/PENK/SYNPR/GAD2/SYT2/RAB3B/SV2B/MCTP1/OR13F1/SYNGR4/DRD3/UNC13C/GRIN2A/SLC30A3/TH/SYT10/OTOF/SYTL1/NTF3/SYTL5/SV2C/BDNF/MCTP2/NTF4/KCNK9/GABRA2/OR56A1/CPLX3/OR5T1/OR56A4
	GO_EXTERNAL_SIDE_OF_PLASMA_MEMBRANE	384	-0.584797	-2.05947	0.0136986	0.235957	0.218489	11868	tags=44%, list=21%, signal=35%	CD248/CXCR2/LRP2/ULBP2/CXCR5/GFRA2/TNFRSF9/CD163/PTPRC/FCN1/ITGA3/MICA/CD1C/ICAM1/ANTXR2/IL1RL1/MR1/TRGV2/FOLR1/ITGA2/F3/IGHV3-64/IL2RG/GFRA4/IGHA1/IGHV1-3/SPA17/FGA/KCNJ3/CD226/DNAI2/TNFRSF11A/TRGV8/SLC22A11/IGKC/ANXA1/CTLA4/KLRD1/MS4A1/RTBDN/ICOSLG/CD79B/RTN4RL1/IGHG4/CCR3/CCR7/IGHV4-31/IL1R1/TLR8/IGHV3-74/FCRL6/FGG/IGHG2/IGHG3/CCR5/IGLC3/CD200R1/IGLC2/CD28/IGHG1/ACKR4/OSMR/THBS1/IGHD/CD80/SCUB…
	GO_FC_RECEPTOR_SIGNALING_PATHWAY	240	-0.68105	-2.33455	0.0136986	0.235957	0.218489	8589	tags=28%, list=15%, signal=24%	IGKC/IGKV1D-12/IGKV2-30/MYO1G/IGHG4/CD247/IGHG2/IGHG3/IGLC3/IGKV5-2/CD200R1/IGLC2/IGHG1/PSMA8/IGLV3-27/IGLC7/GRAP2/IGLV3-21/IGKV2D-28/IGKV2-40/IGKV3-20/MS4A2/WIPF3/IGLV1-40/IGHV3-53/IGHV4-34/IGHV4-59/IGLV2-11/IGLV1-47/IGLV3-25/IGHV3-23/IGKV1-5/IGLV1-44/IGHV3-30/IGLV2-14/IGLV2-23/IGLV3-1/IGKV4-1/IGLV3-19/IGKV1-17/IGHV3-33/FCGR2B/IGHV4-39/IGHV3-11/IGKV1-12/IGKV2-29/IGLV6-57/IGKV3-15/CD3G/IGLV7-43/I…
	GO_GLYCOSAMINOGLYCAN_BINDING	232	-0.460315	-1.58876	0.0136986	0.235957	0.218489	16195	tags=45%, list=29%, signal=32%	NRP1/RSPO1/LIPG/AOC1/ANXA4/SPOCK3/FGFR1/FBN1/TGFBR3/FGFR2/COL5A3/NOD1/FGF4/MMP7/PGLYRP2/CCN1/THBS4/DCN/CD44/REG3G/FGF1/NLRP3/LXN/TENM1/CRISPLD2/RSPO3/SULF1/CCL8/CEMIP/ADA2/CCL23/SHH/COMP/FSTL1/PRG2/CCN3/PTPRC/ADAMTS8/EGFLAM/GPNMB/FGFRL1/ADAMTS1/LIPH/TLR2/LTBP2/PRSS57/BSPH1/SLIT3/CFH/ECM2/NELL2/NDNF/VIT/ANG/LAMC2/EVA1C/NELL1/SERPINA10/SOD3/RTN4RL1/CCL15/ADGRE2/GREM2/APOH/THBS1/COL13A1/JCHAIN/COL5A…
	GO_LEUKOCYTE_CHEMOTAXIS	221	-0.508982	-1.739	0.0136986	0.235957	0.218489	17927	tags=58%, list=32%, signal=40%	SCG2/DAPK2/IL17RA/S100A12/DUSP1/PTPRO/CD74/GAS6/MOSPD2/MDK/VEGFA/CH25H/PF4/CORO1A/PREX1/ITGB2/CCL19/TRPV4/SLC8B1/VAV1/SYK/PDGFB/ITGA9/ANO6/IL6R/NCKAP1L/CCR1/C3AR1/MTUS1/KIT/DYSF/IL17RC/CXCR4/CXADR/CSF3R/TRPM4/CCL26/VEGFC/ITGA1/THBS4/RAC2/CXCR1/S100A9/LYN/CCL13/IL16/PADI2/CYP19A1/PTK2B/IL1F10/HSD3B7/CXCL1/PIK3CD/IL1B/DEFB104A/PPBP/CYP7B1/BST1/JAML/S100A14/S100A8/CCL8/CCL23/C5AR1/F2RL1/PDE4D/LGALS3…
	GO_MONOVALENT_INORGANIC_CATION_TRANSMEMBRANE_TRANSPORTER_ACTIVITY	388	-0.442462	-1.56013	0.0136986	0.235957	0.218489	13123	tags=31%, list=23%, signal=24%	ABCC9/KCNJ18/SLC9A1/KCNT1/CLCN4/KCNK13/SLC4A8/SLC4A11/SLC12A8/SLC5A9/SLC12A7/KCNJ2/HVCN1/SLC28A1/SLC10A4/COX7A1/KCNMA1/KCNA2/SLC17A7/KCNE3/KCNH3/KCNK1/SLC12A3/CACNA1I/TRPM2/KCNQ4/SLC6A16/FXYD4/SLC24A2/KCNIP4/KCNK15/SLC12A5/HPN/KCNC2/SLC28A3/SLC4A10/KCNJ12/LRRC55/KCNQ3/C15orf48/CACNA1G/SLC6A17/ATP2A3/SCNN1A/KCNN4/SLC6A11/ATP4B/SLC32A1/KCNMB1/SLC36A2/SLC6A15/KCNJ3/SLC11A1/ASIC2/KCNJ15/SLC13A3/SLC2A…
	GO_MULTICELLULAR_ORGANISMAL_HOMEOSTASIS	483	-0.405521	-1.4436	0.0136986	0.235957	0.218489	17112	tags=39%, list=30%, signal=27%	ALOXE3/WHRN/GRB10/CORO1A/LGR4/TLR4/ZBTB7B/PRKAA2/CIB2/LAMA4/CEBPB/TRPV4/WFS1/RPE65/SYK/PRKAR2B/SGIP1/CAV1/SASH3/INPP5D/GATM/SIGLEC15/TMEM119/FOXC1/LEPR/NCDN/IL4R/SPP1/GJA1/NOX3/CXCR4/CXADR/ARNTL/AQP4/DOCK7/UGCG/APLN/EGR1/FOXO1/YBX2/HOMER1/CYTL1/CUBN/ALDH1A1/KLHL10/RAC2/TNFAIP3/CLDN4/IL18/CLDN18/TFRC/ACSL1/MLXIPL/LDB2/PTK2B/HOMER2/BBS12/PRDM16/FOXC2/IL1B/STAT6/BSCL2/AQP1/ADRB1/CA2/FLG/ESRRB/YAP1/H…
	GO_MUSCLE_CELL_DIFFERENTIATION	369	-0.426861	-1.50932	0.0136986	0.235957	0.218489	16593	tags=36%, list=29%, signal=25%	IGF2/PDGFB/LDB3/EHD2/NEBL/TMEM119/ANK2/KCNH1/BHLHE41/IL4R/KIT/DYSF/IGFBP5/PGM5/TMOD3/CXADR/SIK1/FGFR2/NFATC4/MMP14/PI16/DMD/LMOD3/HOMER1/MYLK3/MYOM1/MYF5/MYMX/ITGA8/NFATC1/TBX1/BVES/FZD7/KLHL40/CSRP1/WNT8A/RARB/ALPK2/IGF1/SLC9A1/CASQ2/RBPMS2/CCL8/PTGFRN/CAV3/NFATC2/MEF2C/MRTFB/ADRA1A/SHH/SOD2/COMP/CCN3/ANKRD1/WNT3A/FER1L5/MIR221/BARX2/RIPOR2/MIR23A/PRDM6/EFNB2/NPHS1/MYOF/MYH11/NOS1/PAK1/SGCZ/GATA…
	GO_MUSCLE_CONTRACTION	357	-0.498035	-1.75109	0.0136986	0.235957	0.218489	17513	tags=49%, list=31%, signal=34%	MYOM2/DTNA/DOCK4/ARHGAP42/ATP1A1/ACTA2/TNNI3K/ACTA1/SPHK1/ADRB2/VIM/MAP2K3/CHRNE/CAMK2D/SLC8A1/RAP1GDS1/KCNJ8/SCN10A/RCSD1/TNNC2/GUCY1A1/MB/CAV1/SGCA/UTS2/FGF13/KCNJ5/ANK2/SNTA1/KIT/GJA1/DYSF/CXCR4/ITGB5/TMOD3/MYBPC3/SCN4B/TNNI2/GJC1/CACNB2/ARG2/MYL4/SNTB1/TRPM4/DMD/ATP1B1/LMOD3/DSP/HOMER1/MYLPF/MYOM1/ADORA2B/ITGA1/HCN4/TRIM63/SYNM/TRDN/MYL12A/TMEM38A/ADRA2C/SCN2B/SCN1B/MYL1/PLCE1/ZC3H12A/SULF1/S…
	GO_MUSCLE_ORGAN_DEVELOPMENT	401	-0.422954	-1.5032	0.0136986	0.235957	0.218489	11534	tags=23%, list=20%, signal=18%	ANKRD1/WNT3A/EGR3/COL3A1/NEURL1/FGFRL1/RIPOR2/EFNB2/NPHS1/PKP2/PAK1/PITX1/CHRND/GATA6/LAMA2/HIVEP3/ASS1/ANKRD2/CAV2/TWIST1/MYLK/TIFAB/POPDC3/MSC/TLL2/MEGF10/CTF1/RGS4/LOX/RBP4/TRIM72/GREM1/CYP26B1/KLF5/HAMP/CHODL/MYOG/BMP10/WNT10B/ALX4/STRA6/MYOCD/NRG1/MYMK/VAX1/TNNI1/GLI1/MIR199B/TBX20/MYF6/METTL21C/WNT2/HOXD10/DKK1/TGFB2/SMYD1/P2RX2/TNNT2/CXCL10/MIR204/DCANP1/RYR2/JPH1/COL6A3/EVC/MIR200B/EOMES/…
	GO_MUSCLE_TISSUE_DEVELOPMENT	398	-0.412033	-1.46321	0.0136986	0.235957	0.218489	15944	tags=35%, list=28%, signal=25%	GJA1/IGFBP5/FGFR1/PGM5/MEIS1/MYBPC3/CXADR/TGFBR3/SIK1/FGFR2/TIPARP/ARNTL/NR2F2/GJC1/PI16/EGR1/LMOD3/DSP/HOMER1/MYLK3/MYLPF/MYOM1/MYF5/DCN/ITGA8/TBX1/BVES/ADAMTS9/FZD7/KLHL40/EGR2/CSRP1/SVIL/FOXC2/HEYL/WNT8A/RARB/ALPK2/IGF1/FGF20/SLC9A1/HOXD9/YAP1/CAV3/ATF3/MEF2C/MRTFB/ADRA1A/SHH/LRP2/SEMA3C/ANKRD1/WNT3A/COL3A1/NEURL1/RIPOR2/MIR23A/EFNB2/NPHS1/PKP2/GJA5/PPARGC1A/MYH11/PAK1/PITX1/CHRND/SGCZ/GATA6/H…
	GO_NEGATIVE_REGULATION_OF_SECRETION	232	-0.47308	-1.63281	0.0136986	0.235957	0.218489	16130	tags=41%, list=29%, signal=29%	RHBDF1/REST/ANXA4/GJA1/LRRC32/IL11/RAP1B/LILRB1/ARG2/TRH/TNFRSF1A/CD84/SYT4/FAM3D/NPVF/CD22/TNFAIP3/RAB11FIP5/KALRN/ADRA2C/NLRP3/BTN2A2/IL1B/ZC3H12A/TLR6/IL1R2/RAB33B/SERPINB1/ADRA2B/ADORA1/F2RL1/EGF/RSAD2/CCN3/SNCA/SPX/PTGER3/NLRP7/LILRA5/SSC5D/VSNL1/NLRP12/STXBP5L/C5AR2/ADRA2A/CRHBP/FKBP1B/CNR1/CEACAM1/GBP1/OSM/OXTR/ACVR1C/TIFAB/CARD16/P2RY1/ANXA1/IL10/MAOB/FFAR4/PTGER4/TLR8/CD200R1/ADIPOQ/RAB1…
	GO_NEUROTRANSMITTER_TRANSPORT	268	-0.49172	-1.69732	0.0136986	0.235957	0.218489	15520	tags=38%, list=27%, signal=28%	RAP1B/WNT7A/SLC36A1/LILRB1/BTK/APLN/CACNB2/SLC6A9/NAPB/TRH/SLC6A13/SLC18A2/SYT4/ADORA2B/CHAT/SLC6A6/RIMS3/PRKCB/LYN/PPFIA4/STX1A/AQP1/RPH3A/SYNGR3/SYN2/STX3/RIMS1/NAAA/SLC7A11/LRRK2/CACNA1B/LIN7A/HCRT/GRM4/STX11/MEF2C/ADRA1A/SYT12/DOC2B/SLC17A7/HTR2C/SNCA/SYT5/SLC6A16/SYT7/SYT1/HTR2A/CAMK2A/DOC2A/NOS1/STXBP5L/PRKCG/SLC6A17/SLC6A11/SLC32A1/TRPC4/CNR1/SLC36A2/SLC6A15/SLC17A6/SLC22A2/CADPS2/KCNC4/P2…
	GO_PASSIVE_TRANSMEMBRANE_TRANSPORTER_ACTIVITY	473	-0.490203	-1.74089	0.0136986	0.235957	0.218489	14266	tags=40%, list=25%, signal=30%	KCNAB2/CACNB4/AQP10/TMEM38A/CACNG8/KCNMB3/SCN2B/PTK2B/SCN1B/CLCA2/CLDN17/LRRC8E/GABRE/AQP12A/AQP1/TRPV5/GABRB1/KCNJ4/TRPM6/ABCC9/KCNJ18/TMC1/CNGB3/KCNT1/CLCN4/KCNK13/SLC4A11/CACNA1B/APOL1/KCNJ2/HVCN1/CLCA4/KCNMA1/TRPV2/KCNA2/SLC17A7/KCNE3/TRPV3/ANXA2/KCNH3/KCNK1/CACNA1I/CLIC3/CHRFAM7A/CATSPER1/TRPM2/KCNQ4/SLC26A9/MCOLN2/FXYD4/SLC24A2/KCNIP4/ANO1/KCNK15/PKD1L2/HPN/HTR3C/KCNC2/PKD2L2/GJA5/KCNJ12/LR…
	GO_PEPTIDE_BINDING	296	-0.431934	-1.50562	0.0136986	0.235957	0.218489	14028	tags=31%, list=25%, signal=23%	ITGAM/HLA-DPB1/GHR/HLA-DRB5/HLA-G/PPIL6/FOLH1/HLA-DPA1/HCRTR1/EPHA4/TLR6/ENPEP/MGST1/CEMIP/CACNA1B/HSPG2/FZD5/PEX5L/TRGV3/PTGES/GPR37/HLA-DQB1/NGFR/TLR1/GALR2/OPRD1/CD1C/TLR2/NPR3/MCHR1/ITGA2/PPIC/VIPR1/RAMP3/CRHBP/PCSK5/SCTR/AVPR1A/GSTM1/MSR1/ANG/PPARG/OXTR/HLA-DQA1/CCKBR/MC4R/HCRTR2/GSAP/KDELR3/NMUR1/GRIN2B/TRAV8-4/MARCO/CD1E/POM121L2/COL25A1/GRIN2A/INHBA/FPR2/CALCR/TGFB2/GRPR/GLP2R/PTH2R/TRHDE…
	GO_PEPTIDYL_TYROSINE_MODIFICATION	368	-0.46488	-1.64018	0.0136986	0.235957	0.218489	16601	tags=40%, list=29%, signal=28%	SYK/IGF2/PDGFB/ZFYVE28/CAV1/HCLS1/EPHB2/NEDD9/IL6R/NRP1/KIT/FGFR1/WEE1/PARP14/INPP5F/FGFR2/IL11/ACE/FGR/BTK/EFEMP1/ERRFI1/SAMSN1/EHD4/TNFRSF1A/PARP9/THBS4/CD44/IL18/CBLC/GHR/LYN/FBXW7/CD40/FES/ENPP2/PTK2B/SH3BP5/CNTF/CASS4/DMTN/ALK/MATK/DYRK3/EPHA4/TNFRSF14/IGF1/FLT3/IQGAP1/EPHA3/BST1/EPHA2/PRKCD/PDGFA/ADORA1/ADRA1A/EGF/CSH1/FGFR3/SLA/ITGA5/INSRR/EPHA1/DDR2/WNT3A/LRRK1/PTPRC/MIR221/NCF1/NEURL1/RE…
	GO_POSITIVE_REGULATION_OF_CELL_ACTIVATION	386	-0.570059	-2.01411	0.0136986	0.235957	0.218489	17026	tags=56%, list=30%, signal=40%	CORO1A/TLR4/ZBTB7B/RASAL3/ITGB2/CARD11/CCL19/AXL/IGHV3-16/CRLF2/TNFSF13B/CYLD/VAV1/SYK/IGF2/VCAM1/TGFBR2/ITPKB/CAV1/CDKN1A/SASH3/INPP5D/NCKAP1L/CD1D/LILRB2/HAVCR2/IL4R/MAP3K8/PIK3R6/PLEK/CEBPA/LGALS1/RUNX3/FGR/LILRB1/BTK/MMP14/RPS6KA1/CD86/HLA-DMB/IGLC6/ADORA2B/TNFSF4/ITGAM/IL18/HLA-DPB1/DOCK8/LYN/TFRC/CD40/CTSC/NLRP3/CD83/CLECL1/HLA-G/CD55/TNFSF13/BTN2A2/IL12RB1/HLA-DPA1/IL1B/SPTA1/STAT6/DMTN/TN…
	GO_POSITIVE_REGULATION_OF_CELL_ADHESION	398	-0.495785	-1.76063	0.0136986	0.235957	0.218489	17026	tags=44%, list=30%, signal=31%	CORO1A/PREX1/ZBTB7B/RASAL3/ITGB2/CARD11/CCL19/TNFSF13B/CYLD/VAV1/SYK/IGF2/VCAM1/APBB1IP/TGFBR2/ITPKB/CAV1/NEDD9/SASH3/EMILIN1/NCKAP1L/CD1D/NRP1/LILRB2/HAVCR2/S100A10/IL4R/MAP3K8/PIK3R6/DYSF/COL26A1/ITGA6/EDIL3/LGALS1/RUNX3/PTPRU/LILRB1/CD86/CCN1/HLA-DMB/TNFSF4/CD44/MIR27B/IL18/HLA-DPB1/MYADM/DOCK8/LYN/TFRC/NLRP3/CD83/CLECL1/HLA-G/PTK2B/CD55/FOXC2/BTN2A2/IL12RB1/HLA-DPA1/ANK3/IL1B/SPTA1/CASS4/OLFM…
	GO_POSITIVE_REGULATION_OF_CELL_CELL_ADHESION	256	-0.503609	-1.73803	0.0136986	0.235957	0.218489	17026	tags=50%, list=30%, signal=35%	CORO1A/ZBTB7B/RASAL3/ITGB2/CARD11/CCL19/TNFSF13B/CYLD/VAV1/SYK/IGF2/VCAM1/TGFBR2/ITPKB/CAV1/SASH3/NCKAP1L/CD1D/LILRB2/HAVCR2/IL4R/MAP3K8/PIK3R6/ITGA6/LGALS1/RUNX3/PTPRU/LILRB1/CD86/HLA-DMB/TNFSF4/CD44/IL18/HLA-DPB1/DOCK8/LYN/TFRC/NLRP3/CD83/CLECL1/HLA-G/CD55/BTN2A2/IL12RB1/HLA-DPA1/ANK3/IL1B/SPTA1/DMTN/TNFRSF14/IGF1/KIF26B/RNASE10/HHLA2/DUSP10/SHH/ADAM19/TNFSF9/GLI3/F11R/RASGRP1/CCL2/WNT3A/PTPRC/…
	GO_POSITIVE_REGULATION_OF_MAP_KINASE_ACTIVITY	257	-0.415343	-1.43336	0.0136986	0.235957	0.218489	17326	tags=35%, list=31%, signal=24%	FZD4/VEGFA/TGFB3/MAP2K3/TLR4/CCL19/KITLG/ARRB1/SYK/CHRNA7/PROK1/PDGFB/MAP3K8/PIK3R6/KIT/FGFR1/CXCR4/GADD45B/NOD1/GADD45A/ADORA2B/ITGA1/MAP3K6/GHR/CD40/FGF1/PIK3R5/PTK2B/TENM1/DUSP6/IL1B/PLCE1/ALK/EPHA4/IGF1/TLR6/FLT3/IQGAP1/ADRA2B/PDGFA/LRRK2/FPR1/GRM4/FZD5/ADORA1/C5AR1/EGF/LPAR1/FZD8/GNG3/TPD52L1/RASGRP1/PTPRC/FGF18/HTR2A/SBK2/GRM1/PAK1/MAP3K20/MDFIC/ADRA2A/NOX4/IRAK2/TNFRSF11A/PIK3CG/AC008870.1…
	GO_POSITIVE_REGULATION_OF_PROTEIN_SERINE_THREONINE_KINASE_ACTIVITY	335	-0.391523	-1.36961	0.0136986	0.235957	0.218489	17326	tags=32%, list=31%, signal=22%	FZD4/VEGFA/ADRB2/TGFB3/MAP2K3/IRGM/TLR4/CCL19/CCNYL2/KITLG/ARRB1/SYK/IGF2/CHRNA7/PROK1/PDGFB/RALB/MAP3K8/PIK3R6/KIT/FGFR1/CXCR4/GADD45B/NOD1/TCIM/GADD45A/ADORA2B/ITGA1/SPRY2/CCNYL1/MAP3K6/GHR/ACSL1/CD40/FGF1/PIK3R5/PTK2B/TENM1/DUSP6/IL1B/PLCE1/ALK/EPHA4/IGF1/PSRC1/TLR6/FLT3/IQGAP1/ADRA2B/PDGFA/LRRK2/CEMIP/FPR1/GRM4/FZD5/ADORA1/C5AR1/EGF/LPAR1/FZD8/GNG3/TPD52L1/RASGRP1/SNCA/PTPRC/FGF18/HTR2A/SBK2/…
	GO_POTASSIUM_ION_TRANSPORT	241	-0.523524	-1.79208	0.0136986	0.235957	0.218489	13422	tags=39%, list=24%, signal=30%	AQP1/KCNJ4/ABCC9/KCNJ18/SLC9A1/KCNT1/KCNK13/CASQ2/SLC12A8/SLC12A7/KCNJ2/CAV3/HCRT/ADORA1/KCNMA1/KCNA2/NEDD4L/KCNE3/KCNH3/KCNK1/SLC12A3/GALR2/KCNQ4/NOS1AP/FXYD4/SLC24A2/KCNIP4/KCNK15/HTR2A/SLC12A5/HPN/KCNC2/GJA5/KCNJ12/LRRC55/KCNQ3/NOS1/ADRA2A/KCNN4/ATP4B/KCNMB1/KCNJ3/KCNJ15/KCNA5/KCNC4/FXYD3/PKD2L1/KCNE4/SLC9A4/KCNG4/KCNG1/RGS4/KCNA3/KCNK18/KCNA1/SLC12A1/VIP/KCNE1/OR13F1/KCNK17/KCNB2/KCNA4/SLC9C1…
	GO_RAS_PROTEIN_SIGNAL_TRANSDUCTION	447	-0.384177	-1.37307	0.0136986	0.235957	0.218489	20453	tags=43%, list=36%, signal=27%	HACD3/RAP2C/ARHGEF15/RHOBTB2/CDC42/RB1/ARFGEF2/DOK1/RAB40B/DNAJC27/ITSN2/RRAS/AIF1/CYTH3/RAB43/ARHGDIB/ARHGEF19/KANK2/RAB6B/RAB39A/DOK2/RHOU/RAP1A/USP50/RAB3A/ARHGEF12/FGD2/TIAM1/FGF2/NGF/SHC1/EPS8L2/JAK2/RAB4B/GPR4/IRS2/LIMK1/FGD5/CYFIP1/RAB20/RAPGEF3/ABR/RAB29/ECT2/JUN/IQSEC3/GRAP/RAB26/ARHGEF16/CDC42EP5/CYTH4/CDC42EP2/ROCK2/ITGB1/TAX1BP3/FARP1/PREX2/MCF2/RHOQ/NTRK1/EPS8L1/RASGRP4/ARHGAP42/PECA…
	GO_REGULATION_OF_ACTIN_FILAMENT_BASED_PROCESS	381	-0.399342	-1.40917	0.0136986	0.235957	0.218489	19977	tags=44%, list=35%, signal=29%	TMSB4X/WDR1/ARHGDIB/ARHGEF19/BBS4/CAPZA1/SPTBN1/DLG1/TMSB10/MIR149/FZD10/AVIL/JUP/CSF1R/HCK/RHOU/FHOD1/BAIAP2/LIMCH1/ARPC1B/EDN1/CD47/GMFG/MYH9/CAPZA2/LIMK1/CYFIP1/SMIM22/RAPGEF3/FRMD7/COTL1/ABITRAM/ECT2/PRKN/SH3PXD2B/CTNNA2/ATP1A2/CDC42EP5/CDC42EP2/ROCK2/PAM/RHOQ/SHANK1/CORO2B/GSN/MDK/BST2/ATP1A1/PHLDB2/CD2AP/TGFB3/EPS8/CORO1A/PREX1/CAMK2D/RND3/ARHGEF10/CAV1/HCLS1/FGF13/SIGLEC15/NCKAP1L/NRP1/ANK…
	GO_REGULATION_OF_CALCIUM_ION_TRANSPORT	255	-0.485344	-1.67618	0.0136986	0.235957	0.218489	17026	tags=47%, list=30%, signal=33%	TRPC6/CRACR2A/CORO1A/CAMK2D/SLC8A1/SPINK1/WFS1/PSEN2/S100A1/SLC8B1/PDGFB/CAV1/GEM/CCR1/LILRB2/OPRL1/ANK2/ATP2C2/GJA1/HSPA2/CACNB3/DYSF/CXCR4/CD33/LILRB1/CACNB2/PLCG2/DMD/ATP1B1/PACSIN3/HOMER1/CD84/STIMATE/TRDN/CACNB4/LYN/TMEM38A/IL16/CD19/PTK2B/HOMER2/FFAR1/RRAD/TMC1/SLC9A1/CASQ2/APLNR/CEMIP/CACNA1B/LILRA2/CAV3/HCRT/EGF/TRPV2/CAMK2B/PDE4D/KCNE3/TRPV3/ANXA2/ATP2B1/LGALS3/CCL2/SNCA/HPCA/OPRD1/NOS1A…
	GO_REGULATION_OF_HEMOPOIESIS	473	-0.392302	-1.39321	0.0136986	0.235957	0.218489	17393	tags=36%, list=31%, signal=25%	MDK/LMO2/LILRB4/PSMB9/STAT1/GLI2/PF4/TLR4/ZBTB7B/FOS/CEBPB/CARD11/CCL19/AXL/KITLG/CYLD/LEF1/SYK/IL27/TGFBR2/ITPKB/HCLS1/SASH3/INPP5D/TRIB1/SIGLEC15/NCKAP1L/FOXC1/CCR1/H4C12/LILRB2/LRRC17/IL4R/PIK3R6/MEIS1/FBN1/RUNX3/CSF3R/ACE/LILRB1/BTK/TCIM/MMP14/IRF1/THPO/CD86/ZFP36/PGLYRP2/TNFSF4/EVI2B/H4C8/IL18/NFAM1/CLDN18/PRKCB/MIXL1/LYN/FBXW7/NLRP3/FES/CD83/HLA-G/TESC/PTK2B/BTN2A2/IL12RB1/ZC3H12A/PRDM1/FOX…
	GO_REGULATION_OF_LYMPHOCYTE_ACTIVATION	486	-0.539428	-1.92217	0.0136986	0.235957	0.218489	14459	tags=42%, list=26%, signal=32%	CD22/TNFAIP3/IL18/HLA-DPB1/NFAM1/DOCK8/LYN/TFRC/CD40/NLRP3/CD83/CD19/CLECL1/HLA-G/CD55/TNFSF13/BTN2A2/IL12RB1/HLA-DPA1/IL1B/SPTA1/STAT6/TNFRSF13B/ZC3H12A/TNFRSF14/IGF1/PRDM1/FOXJ1/BST1/HHLA2/NFATC2/MEF2C/DUSP10/SHH/TNFSF9/LGALS3/SLAMF8/SLA2/GLI3/RASGRP1/CCL2/LGALS9C/WNT3A/LGALS9B/PTPRC/EGR3/CLNK/MICA/GPR183/SPN/FGL2/GPNMB/TNFSF8/TBX21/ZAP70/RIPOR2/CAMK4/EFNB2/BTLA/MIR27A/IGHV3-64/CLEC7A/PAK1/TAC1…
	GO_REGULATION_OF_MAP_KINASE_ACTIVITY	336	-0.396677	-1.38508	0.0136986	0.235957	0.218489	17891	tags=38%, list=32%, signal=26%	S100A12/SORL1/NTRK1/DUSP1/PTPN6/CD74/MAP4K2/FZD4/VEGFA/TGFB3/MAP2K3/PAQR3/TLR4/PP2D1/CCL19/KITLG/ARRB1/SYK/CHRNA7/PROK1/PDGFB/CAV1/EPHB2/TRIB1/DUSP3/MAP3K8/PIK3R6/KIT/FGFR1/CXCR4/GADD45B/SPRED1/NOD1/GADD45A/DUSP4/SPRED2/ADORA2B/ITGA1/SPRY2/MAP3K6/CBLC/GHR/LYN/CD40/FGF1/PIK3R5/PTK2B/TENM1/DUSP6/IL1B/PLCE1/ALK/EPHA4/IGF1/TLR6/FLT3/IQGAP1/ADRA2B/RGS3/PRKCD/PDGFA/LRRK2/IRAK3/FPR1/CAV3/GRM4/FZD5/ADORA…
	GO_REGULATION_OF_SMALL_GTPASE_MEDIATED_SIGNAL_TRANSDUCTION	336	-0.392336	-1.36992	0.0136986	0.235957	0.218489	19933	tags=42%, list=35%, signal=28%	CYTH3/ARHGDIB/RALBP1/ARHGEF19/KANK2/SIPA1/SRGAP2/OCRL/SYDE1/RHOU/ARHGEF12/FGD2/TIAM1/NGF/SHC1/EPS8L2/TRIP10/JAK2/GPR4/IRS2/FGD5/ARHGAP36/FRMD7/ABR/ARHGAP23/ECT2/IQSEC3/ARHGEF16/CYTH4/ITGB1/ARHGAP30/FARP1/PREX2/MCF2/RHOQ/SIPA1L2/NTRK1/EPS8L1/RASGRP4/ARHGAP42/CD2AP/EPS8/PREX1/RASAL3/FAM13B/LPAR6/KITLG/AC040160.1/ARHGEF10/ARRB1/VAV1/SPATA13/HEG1/ITPKB/EPHB2/PSD3/NRP1/AMOT/IQSEC2/APOC3/ECT2L/TIAM2/IQ…
	GO_RESPONSE_TO_ALCOHOL	240	-0.484493	-1.66078	0.0136986	0.235957	0.218489	10930	tags=25%, list=19%, signal=20%	ICAM1/KCNC2/FOSB/NEFL/GRAMD1C/CRHBP/SLIT3/CCL21/CASP8/CSF3/KCNMB1/AHR/AVPR1A/CNR1/PENK/PPARG/MIR182/P2RY6/ADCY1/MAOB/RGS4/FOSL1/RBP4/CLDN1/CCR7/PTGER4/NPAS4/CCR5/HAMP/ADIPOQ/GRIN2B/OR13F1/PTGDR/EFNA5/DRD3/HTR1B/GRIN2A/TH/INHBA/ADCYAP1/SLIT2/GATA3/NPPC/DBH/CRH/SLC6A3/GLRA2/AVP/CA3/PTGER2/HTR3A/OR56A1/IL2/OPRM1/PTH/UGT1A1/OR5T1/OR56A4/DEFB104B
	GO_RESPONSE_TO_STEROID_HORMONE	385	-0.405105	-1.4272	0.0136986	0.235957	0.218489	17393	tags=36%, list=31%, signal=25%	MDK/ATP1A1/ACTA1/TGFB3/YWHAH/CYBB/GOT1/RORA/LMO3/FOS/TAT/FIBIN/LEF1/FBXO32/EIF4E/PAQR8/TCF21/TGFBR2/CAV1/CDKN1A/ESR2/PMEPA1/SRD5A1/PCK2/REST/SPP1/RNF6/AGL/NKX3-1/ESR1/ARNTL/PTPRU/CTSV/NR2F2/AR/ERRFI1/TRH/ZFP36/GHRHR/FOXO1/DNAAF4/TRIM63/CLDN4/NR3C2/PADI2/HNF4G/SST/ANXA3/AQP1/HEYL/RARB/GABRB1/FLT3/CA2/THRB/CYP7B1/ESRRB/TRIP4/ACSBG1/YAP1/NR4A2/PGR/ATP2B1/UCN3/CATSPER1/NR4A3/TLR2/ICAM1/SOX30/FOSB/ESR…
	GO_RESPONSE_TO_TUMOR_NECROSIS_FACTOR	307	-0.421962	-1.47447	0.0136986	0.235957	0.218489	15085	tags=28%, list=27%, signal=20%	CCL26/ZFP36/TRAF1/TNFRSF1A/H2BC11/TNFSF4/TNFAIP3/CLDN18/CCL13/EDA2R/CD40/ST18/PTK2B/TNFSF13/AKAP12/TNFRSF13B/ZC3H12A/TNFRSF14/LTBR/EDAR/CASP1/GPD1/CCL8/TNFRSF19/CCL23/F2RL1/TNFSF9/CCDC3/CCL2/ANKRD1/TNFRSF9/TNFSF8/ICAM1/GBP3/CCL22/PPARGC1A/UBD/CXCL8/CRHBP/SELE/CCL21/CASP8/ASS1/GCH1/CASP4/GBP1/CD58/TNFSF15/COL1A1/TNFRSF12A/KRT18/CARD16/TNFRSF11A/PCK1/CCL5/CCL15/TNFRSF18/CLDN1/HAMP/MYOG/ADIPOQ/THBS1…
	GO_SENSORY_ORGAN_MORPHOGENESIS	258	-0.448505	-1.54912	0.0136986	0.235957	0.218489	14608	tags=33%, list=26%, signal=25%	FRZB/MYO7A/MAN2A1/SPRY2/ITGA8/TBX1/WNT2B/SIX2/NKX3-2/PDZD7/FSCN2/CNTF/RARB/PRDM1/THRB/BCAR3/ATOH1/EPHA2/FZD5/COL2A1/RP1/PROM1/MFAP2/GLI3/WNT3A/KCNQ4/ATP8A2/NR4A3/RIPOR2/HPN/IRX5/PAX8/COL8A2/GNAT1/OSR2/TWIST1/FZD6/TIFAB/COL5A2/PAX2/DIO3/RORB/CELSR1/RBP4/CABP4/CYP26B1/CTHRC1/MYO3A/STRA6/COL5A1/TH/WNT2/GATA3/GJB6/OLFM3/HCN1/TENM3/MYO15A/DCANP1/FOXI1/VSX1/RS1/LHFPL5/TRPM1/OTX1/FASLG/LCTL/ROR2/WNT1/HO…
	GO_SENSORY_PERCEPTION_OF_LIGHT_STIMULUS	221	-0.513591	-1.75474	0.0136986	0.235957	0.218489	12241	tags=34%, list=22%, signal=27%	RAX2/TACSTD2/COL2A1/CDH23/IMPG1/RP1/CRYBA4/HPS1/NXNL2/ATP8A2/SLC24A2/PDE6B/CRYGC/CRYBA1/RDH10/SLC4A10/RDH5/IRX5/SFRP5/PCARE/GNAT1/RLBP1/COL1A1/SOX14/USH2A/NR2E1/CRX/CYP1B1/PAX2/GJA10/RORB/RGS16/RBP4/CABP4/ABCA4/RDH12/MYO3A/CNGA3/LUM/CRYGN/GPR143/TH/OPN4/CABP2/RHO/CACNA1F/RCVRN/LRAT/PDE6A/VSX1/GUCY2D/OPN5/RS1/TULP2/TRPM1/PRPH2/PDE6H/TYR/LCTL/AIPL1/POU6F2/SIX6/CNGB1/SIX3/GUCA1A/CRYGD/TULP1/OPN1LW/C…
	GO_SENSORY_SYSTEM_DEVELOPMENT	368	-0.411747	-1.45271	0.0136986	0.235957	0.218489	14758	tags=28%, list=26%, signal=21%	ARL6/MYOM1/MYF5/MYO7A/MAN2A1/ITGAM/NHS/LAMA1/CYP1A1/WNT2B/RD3/RHOJ/FOXC2/FSCN2/LAMC3/CNTF/RARB/PRDM1/MITF/THRB/BCAR3/SLC7A11/EPHA2/FZD5/ATOH7/SHH/RP1/COL4A1/CRYBA4/SLC17A7/PROM1/MFAP2/ATP2B1/GLI3/HPCA/ATP8A2/PDE6B/CRYGC/CRYBA1/CPAMD8/FREM2/RDH10/IRX5/SERPINF1/COL8A2/GNAT1/OSR2/ALDH1A2/TWIST1/NR2E1/COL5A2/CYP1B1/PAX2/DLX2/DIO3/RORB/RBP4/CABP4/DLX1/BFSP1/STRA6/COL5A1/CRYGN/MAB21L1/VAX1/TH/INHBA/WNT…
	GO_ACTIVATION_OF_PROTEIN_KINASE_ACTIVITY	332	-0.407385	-1.41971	0.0138889	0.235957	0.218489	17299	tags=32%, list=31%, signal=22%	VEGFA/ADRB2/STK24/TGFB3/MAP2K3/TLR4/MT3/CCL19/CLSPN/ARRB1/NRG3/SYK/PRKAR2B/CHRNA7/PROK1/PDGFB/TGFBR2/IL6R/FGF13/NCKAP1L/MAP3K8/KIT/CXCR4/GADD45B/NOD1/GADD45A/RIPK3/ADORA2B/ITGA1/IL18/MAP3K6/GHR/FGF1/ADRA2C/PTK2B/DUSP6/IL1B/PLCE1/ALK/IGF1/GPRC5C/TLR6/ADRA2B/PRKCD/LRRK2/EMP2/FPR1/GRM4/ADORA1/C5AR1/EGF/TNFRSF10A/LPAR1/DYNAP/PRR5/GNG3/PTPRC/SBK2/GRM1/PAK1/TLR3/MAP3K20/MDFIC/ADRA2A/TNFSF15/ANG/SLC11A1…
	GO_ANION_TRANSMEMBRANE_TRANSPORT	294	-0.460919	-1.60517	0.0138889	0.235957	0.218489	13726	tags=31%, list=24%, signal=24%	CLCA2/SLC25A20/CLDN17/LRRC8E/GABRE/SLC16A3/GABRB1/SLC26A3/SLC9A1/CLCN4/SLC4A8/SLC7A11/SLC4A11/SLC12A8/APOL1/SLC12A7/SLC4A3/CLCA4/SLC7A2/SLC17A7/SLC12A3/LRP2/CLIC3/ADAMTS8/SLC26A9/SLC24A2/ANO1/SLC12A5/FOLR1/SLC4A10/EMB/SLC7A13/ACACB/SLC32A1/SLC38A4/SLC36A2/SLC6A15/SLC17A6/SLC13A3/FXYD3/SLC9A4/SLC34A1/ANO7/ANO3/RGS4/GABRA1/GABRA5/SLC6A20/GRM5/SLC17A1/SLC5A8/SLC12A1/THBS1/SLC16A11/SLC7A4/STRA6/SLC7A…
	GO_ANTIGEN_RECEPTOR_MEDIATED_SIGNALING_PATHWAY	303	-0.619398	-2.16522	0.0138889	0.235957	0.218489	10284	tags=35%, list=18%, signal=29%	IGHV3-64/PAK1/TEC/NFKBIZ/KCNN4/IGHA1/IGHV1-3/CEACAM1/PAWR/GBP1/STAP1/HLA-DQA2/CD226/HLA-DQA1/IGKC/CTLA4/MS4A1/RUNX1/ICOSLG/CD79B/IGHG4/CCR7/CD247/IGHV4-31/IGHV3-74/IGHG2/IGHG3/IGLC3/IGLC2/CD28/IGHG1/PSMA8/TRAV8-4/IGHD/HLA-DQB2/IGHM/IGLC7/LAX1/GRAP2/IGHA2/IGHV4-4/CACNA1F/IGHV3-66/TRDC/GATA3/IGHV2-26/BTNL2/FCRL3/GCSAM/TXK/TRBC2/IGHV3-43/IGHV1-18/TESPA1/LCK/IGHV4-61/IGHV3-53/IGHV3-15/IGHV3-35/IGHV4-…
	GO_APICAL_PART_OF_CELL	396	-0.417513	-1.47618	0.0138889	0.235957	0.218489	16262	tags=42%, list=29%, signal=30%	LDLR/TRPV4/PSEN2/CLIC5/CPO/VCAM1/MGAM/IL6R/SLC2A5/REN/OTOA/FAT4/ANK2/MARVELD2/NAALADL1/GJA1/CACNB3/SLC22A18/KIAA1614/CBLIF/FABP1/LCT/CTSV/NOD1/EPS15/SLC26A2/SHROOM1/MYO1A/ZMYND10/MAL/RHCG/PDZK1/TMEM235/ATP1B1/DAB1/CEACAM20/KISS1/HOMER1/CUBN/MYO7A/ACY3/CD44/ITGA8/CLDN4/NHS/AQP10/HOMER2/SLC22A4/AQP1/TRPV5/EDAR/SLC26A3/STX3/MYO1B/CA2/TRPM6/SLC9A1/MSN/ENPEP/RAB17/MGST1/EMP2/CLCA4/C5AR1/PATJ/ADGRG2/KC…
	GO_CALCIUM_ION_TRANSMEMBRANE_TRANSPORT	330	-0.491092	-1.71532	0.0138889	0.235957	0.218489	14460	tags=43%, list=26%, signal=32%	CACNA1E/NCS1/CAPN3/CACNA2D4/TRPC6/CRACR2A/CORO1A/CAMK2D/SLC8A1/CCL19/TRPV4/PSEN2/S100A1/SLC8B1/CACHD1/CHRNA7/ANO6/CACNA2D3/GEM/ITPR2/ATP2B2/OPRL1/ANK2/ATP2C2/HSPA2/CACNB3/DYSF/TMEM37/SLC24A4/CACNB2/PLCG2/TRPM4/DMD/ATP1B1/STIMATE/TRDN/CACNB4/LYN/TMEM38A/CACNG8/CD19/PTK2B/PLCE1/TRPV5/RRAD/TRPM6/TMC1/SLC9A1/CASQ2/APLNR/CEMIP/CACNA1B/CAV3/TRPV2/PDE4D/KCNE3/TRPV3/ANXA2/ATP2B1/HTR2C/CACNA1I/SNCA/WNT3A/…
	GO_COATED_VESICLE	288	-0.419738	-1.45411	0.0138889	0.235957	0.218489	20825	tags=44%, list=37%, signal=28%	B2M/CLTC/FURIN/SYT9/PIK3C2A/CD4/RGS19/USO1/RAB8B/PICALM/VAMP7/SCYL2/YIPF5/STON2/AVPR2/SFTPD/MYO6/ADCY8/LMBRD1/CLBA1/AP2S1/HLA-E/TGOLN2/TF/TMED7/OCRL/CD59/RAB3A/VAMP3/VAMP8/EDN1/GRIA1/SEC23A/STX17/CD9/CNIH3/HLA-H/SAR1B/NCALD/SEC22B/MCFD2/FCGR1B/VWF/BTBD8/ABCB4/FCGR1A/CD74/DIPK2A/NUMB/CLVS2/HLA-F/CTSZ/FZD4/AP1M2/ADRB2/SORT1/DENND1C/LDLRAP1/TMED5/LDLR/ECE1/SGIP1/HLA-DRA/HLA-DRB1/FZD2/INPP5F/SFTPB/EP…
	GO_CONNECTIVE_TISSUE_DEVELOPMENT	273	-0.449854	-1.54766	0.0138889	0.235957	0.218489	17393	tags=41%, list=31%, signal=29%	MDK/BGN/ACTA2/IFT80/GLI2/CSGALNACT1/MATN2/SOX5/TRPV4/PDGFB/TGFBR2/IL6R/MATN1/TGFBI/HOXC4/ADAMTS7/FGFR1/RUNX3/SATB2/LOXL2/WNT7A/SERPINH1/PLAAT3/EFEMP1/FGF4/ITGB8/TRPM4/EGR1/CCN1/IL17F/CYTL1/MYF5/FRZB/CD44/GDF6/WNT2B/VWA1/SIX2/NKX3-2/FOXC2/RARB/GDF2/SULF1/SELENOM/MGP/MEF2C/FGFR3/COL2A1/COMP/AMELX/HAND2/ANXA2/SCIN/GLI3/CCN3/COL6A2/COL27A1/BARX2/EBF2/FGF18/PPARGC1A/SERPINB7/PITX1/RUNX2/COL14A1/OSR2/V…
	GO_CONTRACTILE_FIBER	234	-0.434135	-1.49121	0.0138889	0.235957	0.218489	17737	tags=41%, list=31%, signal=28%	MYH4/C10orf71/FHL5/SCN8A/MYOM2/CAPN3/PECAM1/ACTA2/KRT8/ACTA1/PALLD/SLC8A1/PSEN2/S100A1/TNNC2/FBXO32/LDB3/NEBL/ANK2/PGM5/TMOD3/MYBPC3/TNNI2/MYL4/DMD/SYNPO2/LMOD3/HOMER1/MYLPF/MYOM1/TRIM63/SYNM/AKAP4/KLHL40/CSRP1/MYL1/SVIL/ANK3/ABCC9/CASQ2/CAV3/ADRA1A/ANKRD1/PARVB/KY/NOS1AP/ACTN1/MYH11/NOS1/PAK1/MYBPC1/NEXN/PDLIM1/ANKRD2/FKBP1B/SORBS2/TRIM54/KCNA5/SDC4/SYNPO/PDLIM3/FHL2/MYL7/MYPN/FLNC/TMOD4/MYH8/BM…
	GO_CYTOKINE_SECRETION	242	-0.478917	-1.63536	0.0138889	0.235957	0.218489	17982	tags=50%, list=32%, signal=34%	MBP/IL17RA/S100A12/SORL1/TCIRG1/C1QTNF3/GAS6/HK1/NLRC4/MDK/FN1/PANX2/LGR4/TLR4/ZBTB7B/CARD11/CCL19/TRPV4/CRLF2/HMGB4/SYK/HAVCR2/IL4R/ANXA4/DYSF/IL17RC/LRRC32/FGR/LILRB1/ARG2/IL17F/TLR5/TNFAIP3/LCP2/LYN/IFIH1/NLRP3/CLECL1/GSDMD/AKAP12/BTN2A2/TLR10/IL1B/ZC3H12A/TNFRSF14/TLR6/ORM1/IL1R2/CASP1/SERPINB1/LRRK2/LILRA2/FZD5/F2RL1/NOS2/S100A13/TLR1/RASGRP1/LGALS9C/LGALS9B/FCN1/MCOLN2/TLR2/NLRP10/IL1RAP/NL…
	GO_EMBRYONIC_ORGAN_MORPHOGENESIS	294	-0.446586	-1.55526	0.0138889	0.235957	0.218489	14722	tags=35%, list=26%, signal=26%	MYF5/FRZB/MYO7A/SPRY2/ITGA8/TBX1/ALX3/TEAD2/SIX2/NKX3-2/CCDC40/PDZD7/FOXC2/LBX1/RARB/ATOH1/RBPMS2/EPHA2/HOXD9/YAP1/MEF2C/FZD5/COL2A1/SHH/MFAP2/HAND2/GLI3/WNT3A/KCNQ4/ATP8A2/NR4A3/TBX21/RIPOR2/HPN/FOLR1/RDH10/DNAAF1/IRX5/PAX8/CCDC103/RUNX2/HOXB6/TCF7/HOXB7/OSR2/TWIST1/FZD6/TIFAB/NOTO/PAX2/DLX2/CRB2/CELSR1/RBP4/CTHRC1/MYO3A/ALX4/STRA6/MICAL2/GLI1/TBX20/TH/HOXB2/HOXD10/GATA3/GJB6/TBR1/ALX1/MYO15A/DC…
	GO_ENDOCYTIC_VESICLE	294	-0.408475	-1.42254	0.0138889	0.235957	0.218489	21052	tags=51%, list=37%, signal=32%	B2M/WAS/MDM2/CLTC/NCF4/HSP90AA1/RAB22A/ELANE/LAMP1/PDIA3/RAB8B/HYAL2/PICALM/VAMP7/SFTPD/MYO6/UNC13B/TAP1/CDC42/LMBRD1/AP2S1/UBB/HLA-E/RAB43/TF/CYBA/RAB39A/SRGAP2/HBB/RAB11FIP4/OCRL/RAP1A/CAMK2G/VAMP3/SH3KBP1/STXBP3/VAMP8/STXBP2/GRIA1/LAMP2/WLS/CD9/RAB20/HLA-H/TAP2/ITGAV/CDC42EP2/SEC22B/FCGR1B/BTBD8/TCIRG1/HSPH1/FCGR1A/CD74/GSN/NOS3/HLA-F/FZD4/SPHK1/CD2AP/VIM/CYBB/CORO1A/IRGM/CAMK2D/LDLR/PLD4/SYK/…
	GO_G_PROTEIN_COUPLED_RECEPTOR_SIGNALING_PATHWAY_COUPLED_TO_CYCLIC_NUCLEOTIDE_SECOND_MESSENGER	253	-0.525643	-1.80957	0.0138889	0.235957	0.218489	12478	tags=46%, list=22%, signal=36%	GRM4/ADORA1/ADGRG2/ADRA1A/LHCGR/GRM3/GPR37/PDE4D/LPAR1/HTR2C/UCN3/GALR2/ADRA1B/CCL2/OPRD1/S1PR3/PTGER3/NPR3/HTR2A/AKAP5/MRAP/MCHR1/NOS1/VIPR1/PSAPL1/RAMP3/ADRA2A/ADGRD1/UCN2/GRM2/ADGRL2/ADGRG5/GNAT1/GCG/CNR1/ADM/MIR30E/GPR78/HRH1/P2RY1/OR10H5/CALCB/HTR2B/ANXA1/PTHLH/MC4R/ADRA1D/ADCY1/GPR65/CHRM5/ADGRE2/CCR3/HTR1F/ADM2/PTGER4/MC2R/VIP/ADGRE3/GNA14/OR13F1/MRAP2/MARCO/RXFP1/NPY1R/GPHA2/DRD3/HTR1B/AD…
	GO_HEART_MORPHOGENESIS	254	-0.416861	-1.43676	0.0138889	0.235957	0.218489	13781	tags=27%, list=24%, signal=21%	CCDC40/FOXC2/FZD1/LBX1/HEYL/RARB/ALPK2/YAP1/CAV3/MEF2C/ROBO2/COL2A1/SHH/HAND2/LRP2/SEMA3C/ANKRD1/WNT3A/FGFRL1/ADAMTS1/MESP2/TBX21/PKP2/FOLR1/GJA5/DNAAF1/DLC1/CCDC103/GATA6/SLIT3/SPRY1/ALDH1A2/TWIST1/NOTO/HTR2B/FLRT2/FHL2/RBP4/BMP10/SNAI1/COL5A1/NPY1R/MICAL2/NRG1/TNNI1/TBX20/TH/WNT2/SLIT2/GATA3/DKK1/TGFB2/TBR1/TNNT2/RYR2/EOMES/MYL2/OVOL2/MYOM3/NKX2-5/NPY5R/BMP5/GATA4/NPY2R/SHOX2/PITX2/WNT16/DNAH11…
	GO_HEART_PROCESS	288	-0.460476	-1.59524	0.0138889	0.235957	0.218489	17527	tags=48%, list=31%, signal=33%	NOS3/FXYD7/TMIGD3/MEF2A/CACNA2D4/ATP1A1/TNNI3K/MAP2K3/CAMK2D/SLC8A1/KCNIP1/KCND1/KCNJ8/SCN10A/S100A1/CAV1/CACNA2D3/FGF13/KCNJ5/ITPR2/ATP2B2/ANK2/SNTA1/GJA1/CACNB3/CXCR4/MYBPC3/CXADR/CYP2J2/SCN4B/ACE/TNNI2/APLN/GJC1/CACNB2/MYL4/TRPM4/DMD/ATP1B1/DSP/HCN4/TRDN/CACNB4/BVES/TMEM38A/CACNG8/CORIN/SCN2B/SCN1B/MYL1/ZC3H12A/ADRB1/KCNJ4/ABCC9/THRB/SLC9A1/CASQ2/YAP1/CACNA1B/KCNJ2/CAV3/ADORA1/WWTR1/ADRA1A/NED…
	GO_HUMORAL_IMMUNE_RESPONSE	348	-0.631284	-2.19926	0.0138889	0.235957	0.218489	11370	tags=52%, list=20%, signal=42%	C2/PTPRC/FCN1/GPR183/LYZ/COLEC11/PI3/DEFB126/FCN3/IFNA21/C1R/C1S/PRSS3/IGHV3-64/RNASE3/SERPING1/CR1L/CFB/C5AR2/CXCL8/IGHA1/IGHV1-3/CFH/CFI/DEFB103A/C4BPB/FGA/SLC11A1/IFNA14/IGKC/MS4A1/ITLN1/C7/IGKV1D-12/GNLY/IGKV2-30/IGHG4/H2BS1/IFNA6/CCR7/IGHV4-31/IGHV3-74/IGHG2/GALP/CPN2/IGHG3/C1RL/IGLC3/CFHR1/IGKV5-2/IGLC2/CD28/IGHG1/IL7/IGLV3-27/IGHD/JCHAIN/IGHM/IGLC7/CR2/IGLV3-21/CR1/PF4V1/PDCD1/PRTN3/IGKV2D…
	GO_LYMPHOCYTE_DIFFERENTIATION	353	-0.460722	-1.61038	0.0138889	0.235957	0.218489	17011	tags=45%, list=30%, signal=31%	KLF6/PREX1/ZBTB7B/RORA/CARD11/CCL19/AXL/BLNK/CYLD/VAV1/LEF1/SYK/VCAM1/IL27/TGFBR2/ITPKB/SASH3/INPP5D/NCKAP1L/CD1D/LILRB2/LEPR/IL4R/PIK3R6/KIT/LGALS1/RUNX3/IL11/BTK/PLCG2/MMP14/IRF1/CD86/EGR1/PGLYRP2/RIPK3/TNFSF4/CMTM7/DOCK2/IL18/NFAM1/IFNE/FZD7/NLRP3/CD83/CD19/HLA-G/PTK2B/IFNA7/BTN2A2/PIK3CD/IL12RB1/STAT6/ZC3H12A/IKZF1/PRDM1/FOXJ1/FLT3/NFATC2/FZD5/DUSP10/SHH/IFNW1/RSAD2/FZD8/TNFSF9/IFNA5/SLAMF8/G…
	GO_MAINTENANCE_OF_LOCATION	333	-0.42722	-1.4895	0.0138889	0.235957	0.218489	14556	tags=26%, list=26%, signal=19%	EPB41L3/PLIN2/TRDN/S100A9/LYN/FBXW7/TMEM38A/CD19/RIT2/TLN2/HK2/PTK2B/ANK3/IL1B/BSCL2/PLCE1/ZC3H12A/STARD4/CLMN/S100A8/CASQ2/APLNR/CEMIP/PDE4D/PLIN5/SLC17A7/HTR2C/SCIN/SNCA/TRPM2/PTPRC/MCOLN2/HTR2A/DHRS7C/NOS1/LTBP1/FTH1P19/ACACB/CCL21/SP100/NR5A1/PLCH1/F2RL3/FKBP1B/MSR1/FTHL17/PPARG/ACVR1C/UBASH3B/P2RY6/HTR2B/PLCZ1/IL10/TTC39B/CCR7/ITPR1/CER1/KDELR3/CCR5/ENPP1/SPAG4/SUN3/SLC30A3/METTL21C/SLC30A8/…
	GO_MEMBRANE_REGION	330	-0.462456	-1.6153	0.0138889	0.235957	0.218489	17930	tags=41%, list=32%, signal=28%	SELPLG/STOM/RHOQ/ABCB4/MAG/CDH1/NOS3/HK1/PECAM1/BST2/ATP1A1/UNC5B/ITGB2/CARD11/PSEN2/KIF18A/PRKAR2B/CHRNA7/TGFBR2/EHD2/CAV1/SGCA/INPP5D/LAT2/FAM170B/ANK2/S100A10/GJA1/DYSF/SPRED1/CXADR/PLLP/SERPINH1/BTK/MYO1A/MAL/MYO1D/DMD/PDZK1/ATP1B1/TNFRSF1A/ITGA1/ITGAM/RFTN1/LCP2/MYADM/CBLC/LYN/BVES/CAVIN1/CD19/RIT2/PTK2B/CD55/CAVIN3/STAT6/ARC/TLR6/IQGAP1/SULF1/SLC9A1/LRRK2/EMP2/CAV3/OLR1/ADRA1A/KCNMA1/SHH/PL…
	GO_NEGATIVE_REGULATION_OF_HYDROLASE_ACTIVITY	451	-0.396943	-1.41882	0.0138889	0.235957	0.218489	16141	tags=35%, list=29%, signal=25%	LEPR/AMOT/C4A/DHCR24/R3HDML/SPOCK3/PPP1R14C/SPINK9/PROS1/ITIH5/LRCH1/DLG2/APOC3/PPP1R15A/ITIH3/SPRED1/FABP1/RPS6KA3/C3/SERPINH1/PI16/KLF4/RPS6KA1/MYO1D/C4B/SPINT2/CAST/SERPINB9/BICD1/CD44/SPRY2/WFDC3/LXN/SERPINB13/PPP1R17/SERPINB10/ANGPTL4/A2ML1/PPP1R1B/SERPINI1/AQP1/SERPINB8/IQGAP1/SERPINB1/SPINT3/CPEB2/LRRK2/ITIH2/SAG/SERPINA2/WFDC1/PLIN5/LGALS3/NGFR/F11R/CST9L/SNCA/SPINK2/WFDC10B/PHACTR2/GCHFR…
	GO_NEGATIVE_REGULATION_OF_PEPTIDASE_ACTIVITY	254	-0.434044	-1.49598	0.0138889	0.235957	0.218489	16065	tags=43%, list=28%, signal=31%	C4A/DHCR24/R3HDML/SPOCK3/SPINK9/PROS1/ITIH5/ITIH3/FABP1/RPS6KA3/C3/SERPINH1/PI16/KLF4/RPS6KA1/C4B/SPINT2/CAST/SERPINB9/CD44/WFDC3/LXN/SERPINB13/SERPINB10/A2ML1/SERPINI1/AQP1/SERPINB8/SERPINB1/SPINT3/ITIH2/SERPINA2/WFDC1/NGFR/CST9L/SNCA/SPINK2/WFDC10B/PI3/PI15/NLRP7/CPAMD8/SERPINB7/SFN/SPINT1/SERPING1/SERPINA1/SERPINF1/SPINT4/ANXA8L1/PLAUR/AMBP/ANXA8/CARD16/TIMP1/CST7/RAG1/SPP2/PAX2/HMSD/SERPINA10…
	GO_NEGATIVE_REGULATION_OF_PROTEOLYSIS	350	-0.397256	-1.38382	0.0138889	0.235957	0.218489	16065	tags=35%, list=28%, signal=25%	C4A/DHCR24/R3HDML/SPOCK3/SPINK9/PROS1/ITIH5/ITIH3/FABP1/RPS6KA3/C3/SERPINH1/PI16/KLF4/RPS6KA1/C4B/SPINT2/CAST/SERPINB9/CD44/WFDC3/KLHL40/LXN/SERPINB13/SERPINB10/A2ML1/SERPINI1/AQP1/SERPINB8/EPHA4/IL1R2/SERPINB1/SPINT3/LRRK2/ITIH2/SERPINA2/WFDC1/SHH/NGFR/CST9L/SNCA/SPINK2/WFDC10B/PI3/PI15/NLRP7/CPAMD8/SERPINB7/SFN/SPINT1/SERPING1/PRKCG/SERPINA1/SERPINF1/SPINT4/ANXA8L1/PLAUR/AMBP/ANXA8/PLAT/CARD16/…
	GO_PEPTIDASE_REGULATOR_ACTIVITY	222	-0.430928	-1.46599	0.0138889	0.235957	0.218489	16065	tags=43%, list=28%, signal=31%	C4A/R3HDML/SPOCK3/SPINK9/PROS1/ITIH5/NKX3-1/ITIH3/RPS6KA3/C3/SERPINH1/NOD1/PI16/MAL/RPS6KA1/C4B/SPINT2/CAST/SERPINB9/WFDC3/CTSC/LXN/SERPINB13/SERPINB10/A2ML1/SERPINI1/SERPINB8/CASP1/SERPINB1/SPINT3/ITIH2/SERPINA2/WFDC1/CST9L/SNCA/SPINK2/WFDC10B/PI3/PI15/NLRP7/CPAMD8/NLRP12/SERPINB7/SPINT1/SERPING1/SERPINA1/SERPINF1/FBLN1/SPINT4/AMBP/CARD16/TIMP1/CST7/SPP2/HMSD/SERPINA10/CRB2/SERPINE1/DPEP1/RARRES…
	GO_PHAGOCYTOSIS	358	-0.62145	-2.17948	0.0138889	0.235957	0.218489	10284	tags=38%, list=18%, signal=31%	IGHV3-64/IL2RG/CLEC7A/PAK1/PRKCG/IGHA1/IGHV1-3/TAFA4/C4BPB/MSR1/STAP1/SLC11A1/PPARG/SIRPB1/COLEC12/P2RY6/IGKC/ANXA1/MEGF10/IGKV1D-12/IGKV2-30/MYO1G/PTX3/CD302/IGHG4/RAB34/CD247/IGHV4-31/IGHV3-74/IGHG2/IGHG3/IGLC3/IGKV5-2/IGLC2/IGHG1/ADIPOQ/THBS1/XKR9/IGLV3-27/IGHD/IGHM/IGLC7/IGLV3-21/PRTN3/MARCO/IGKV2D-28/IGKV2-40/TICAM2/IGHA2/XKR8/IGHV4-4/IGHV3-66/FPR2/SPON2/TRDC/IGKV3-20/IGHV2-26/ALOX15/FCN2/IL…
	GO_POSTSYNAPTIC_MEMBRANE	331	-0.432668	-1.50853	0.0138889	0.235957	0.218489	14267	tags=29%, list=25%, signal=22%	DNM1/CACNG8/ADRA2C/RAPSN/HOMER2/CNTN2/ANK3/ARC/GABRE/SLC16A3/RPH3A/EPHA4/GABRB1/KCNJ4/RGS7BP/LRFN5/LIN7A/SORCS2/PICK1/ADORA1/ADRA1A/KCNMA1/GRM3/MX1/PLPPR4/SHISA9/SIPA1L1/SHISA6/OPRD1/NEURL1/PCDH8/HTR2A/KCNC2/CAMK2A/EFNB2/GRM1/LZTS1/CHRND/SLC6A11/GRM2/KCTD8/LRRC7/MX2/LRFN2/CADPS2/P2RY1/SYNPO/KCTD16/ADCY1/CACNG3/CHRM5/KCNA3/GABRA1/GABRA5/GRM5/SH2D5/KCNA1/CDH9/EPHA7/GRIN2B/COL13A1/DLGAP2/P2RX1/GABRB…
	GO_PROTEIN_KINASE_B_SIGNALING	263	-0.397534	-1.37098	0.0138889	0.235957	0.218489	16848	tags=39%, list=30%, signal=27%	FGF22/MT3/CCL19/AXL/KITLG/VAV1/IGF2/FGF23/PDGFB/C1QTNF1/XDH/HCLS1/KIT/IGFBP5/FGFR1/NKX3-1/INPP5F/FGFR2/ESR1/FGF4/KLF4/THPO/CD86/PLEKHA1/RAC2/SPRY2/PLK3/TNFAIP8L3/IL18/PHLDA3/CD40/FGF1/CD19/PIK3R5/HLA-G/CAVIN3/BTN2A2/PIK3CD/IL1B/IGF1/MIRLET7F2/FGF20/RASD2/EPHA2/PDGFA/CAV3/EGF/FGFR3/LRP2/CCL2/MIR221/FGF18/CRYBA1/F3/TSPYL5/RAMP3/CCL21/SFRP5/MIR138-2/CSF3/NOX4/OSM/FGF5/PIK3CG/PAX2/CCL5/LOX/KL/CCR7/CD…
	GO_REGULATION_OF_CYTOSOLIC_CALCIUM_ION_CONCENTRATION	366	-0.551494	-1.9393	0.0138889	0.235957	0.218489	12836	tags=39%, list=23%, signal=30%	CASQ2/APLNR/CEMIP/FPR1/CAV3/HCRT/ADORA1/C5AR1/F2RL1/ADRA1A/CDH23/PDE4D/LPAR1/ANXA2/ATP2B1/CXCR2/HTR2C/CXCR5/GALR2/ADRA1B/GNG3/SNCA/TRPM2/ATP2B3/S1PR3/PTPRC/MCOLN2/PTGER3/PDE6B/HTR2A/DHRS7C/MCHR1/GRM1/P2RY8/CALB2/NOS1/SWAP70/TAC1/GPR33/RAMP3/C5AR2/CCL21/AVPR1A/PLCH1/TRPC4/F2RL3/FKBP1B/CNR1/ADM/OXTR/KCNA5/P2RY1/PIK3CG/CALCB/UBASH3B/P2RY6/CCKBR/HTR2B/SYNPO/PLCZ1/MS4A1/ADRA1D/CD52/GPR20/GPR65/HCRTR2/…
	GO_REGULATION_OF_ION_TRANSMEMBRANE_TRANSPORT	482	-0.462196	-1.64134	0.0138889	0.235957	0.218489	17694	tags=46%, list=31%, signal=32%	SHANK1/PTPN6/UTRN/KCNS3/SCN8A/KCNH6/FXYD7/CACNA1E/CAPN3/CACNA2D4/NETO2/AMIGO1/ADRB2/TRPC6/FXYD5/CRACR2A/YWHAH/CYBB/KCNC3/CORO1A/CAMK2D/SLC8A1/KCNIP1/KCND1/KCNJ8/SCN10A/PSEN2/CLIC5/S100A1/CLCN2/KCNAB1/CAV1/EPHB2/ANO6/CACNA2D3/GEM/KCNJ5/CTSS/OPRL1/ANK2/KCNH1/KCNH7/SNTA1/HSPA2/CACNB3/DYSF/SCN2A/DLG2/TMEM37/SCN4B/KCNA7/CACNB2/PLCG2/CHCHD10/CLIC1/DMD/PDZK1/ATP1B1/RASGRF1/KCNJ16/HOMER1/HCN4/STIMATE/TRD…
	GO_REGULATION_OF_METAL_ION_TRANSPORT	394	-0.457423	-1.61602	0.0138889	0.235957	0.218489	17263	tags=44%, list=31%, signal=31%	NETO2/AMIGO1/ADRB2/TRPC6/FXYD5/CRACR2A/YWHAH/CORO1A/CAMK2D/SLC8A1/SPINK1/KCNIP1/WFS1/PSEN2/S100A1/SLC8B1/PDGFB/KCNAB1/CAV1/ANO6/GEM/CCR1/LILRB2/OPRL1/ANK2/ATP2C2/SNTA1/GJA1/HSPA2/CACNB3/DYSF/NKAIN3/CXCR4/SIK1/SCN4B/CD33/LILRB1/CACNB2/PLCG2/DMD/ATP1B1/PACSIN3/HOMER1/CD84/STIMATE/TRDN/KCNAB2/CACNB4/LYN/TMEM38A/IL16/CD19/SCN2B/TESC/PTK2B/SCN1B/HOMER2/FFAR1/ANK3/RRAD/TMC1/SLC9A1/NKAIN2/SLC30A10/CASQ2…
	GO_REGULATION_OF_NEUROTRANSMITTER_LEVELS	350	-0.43521	-1.51603	0.0138889	0.235957	0.218489	15835	tags=36%, list=28%, signal=26%	BAIAP3/SNPH/PRIMA1/RAP1B/WNT7A/CACNB2/MAOA/ARG2/KLF4/SLC6A9/NAPB/TRH/SDS/SLC18A2/SYT4/ADORA2B/CHAT/RIMS3/PRKCB/PPFIA4/PTK2B/STX1A/IL1B/ZC3H12A/RPH3A/SYNGR3/SYN2/TLR6/STX3/NQO1/RIMS1/NAAA/SLC7A11/LRRK2/CACNA1B/LIN7A/HCRT/GRM4/STX11/ENPP6/MEF2C/SLC7A2/ADRA1A/SYT12/DOC2B/SLC17A7/NOS2/SNCA/SYT5/NOS1AP/SYT7/TLR2/GCHFR/ICAM1/SYT1/HTR2A/PDE1B/DMGDH/CAMK2A/PAH/DOC2A/NOS1/CLEC7A/STXBP5L/PRKCG/SLC6A11/NAAL…
	GO_REGULATION_OF_PEPTIDYL_TYROSINE_PHOSPHORYLATION	254	-0.474875	-1.63671	0.0138889	0.235957	0.218489	16930	tags=43%, list=30%, signal=30%	SPINK1/ITGB2/KITLG/SYK/IGF2/PDGFB/ZFYVE28/CAV1/HCLS1/NEDD9/IL6R/NRP1/KIT/PARP14/INPP5F/IL11/ACE/ERRFI1/SAMSN1/EHD4/TNFRSF1A/PARP9/THBS4/CD44/IL18/CBLC/GHR/LYN/FBXW7/CD40/ENPP2/PTK2B/SH3BP5/CNTF/CASS4/DMTN/EPHA4/TNFRSF14/IGF1/FLT3/IQGAP1/BST1/PRKCD/PDGFA/ADORA1/ADRA1A/EGF/CSH1/FGFR3/ITGA5/WNT3A/LRRK1/PTPRC/MIR221/NCF1/NEURL1/RELN/ICAM1/HTR2A/CCK/LILRA5/TEC/ADRA2A/TSLP/ALKAL2/CSF3/NOX4/STAP1/OSM/CC…
	GO_REGULATION_OF_WNT_SIGNALING_PATHWAY	365	-0.397259	-1.3981	0.0138889	0.235957	0.218489	16030	tags=22%, list=28%, signal=16%	TNN/ZNRF3/SHISA2/FGFR2/ESR1/ARNTL/PTPRU/NFATC4/TLE4/TRPM4/CITED1/EGR1/FOXO1/FRZB/DACT2/NFATC1/TNFAIP3/DACT1/PLEKHA4/DKK3/FZD7/TBX18/FZD1/RSPO3/ALPK2/SULF1/TLE7/LRRK2/IGFBP6/YAP1/WWTR1/EGF/SHH/MCC/FOXL1/GLI3/WNT3A/LRRK1/SHISA6/ITGA3/BICC1/TLR2/BARX1/FOLR1/CMAHP/MDFIC/DKKL1/SFRP5/COL1A1/TRABD2B/FZD6/RUNX1/IGFBP2/LATS2/GREM1/CTHRC1/LYPD6/WNT10B/PSMA8/TRABD2A/SFRP4/GLI1/GPC5/SOST/DKK1/SOSTDC1/WIF1/RS…
	GO_REPRODUCTIVE_SYSTEM_DEVELOPMENT	439	-0.425379	-1.5097	0.0138889	0.235957	0.218489	16849	tags=35%, list=30%, signal=25%	CEBPB/AXL/FSHR/KITLG/ARRB1/KIF18A/LEF1/IGF2/PDGFB/TCF21/SPO11/SRD5A1/FOXC1/REN/GJB1/GJB5/EAF2/DHCR24/SPP1/BOK/KIT/GJA1/CEBPA/TTPA/NKX3-1/GRHL2/GCM1/FGFR2/ESR1/TIPARP/CTSV/WNT7A/NR2F2/FST/AR/MMP14/ITGB8/CITED1/CUL7/CCN1/ETNK2/PLEKHA1/SPINT2/DCN/KLHL10/E2F8/TNC/WNT2B/CYP19A1/RSPO3/PRDM1/SULF1/RAD21L1/CYP7B1/COL9A3/MGST1/FZD5/ROBO2/SHH/LHCGR/ADAM19/PGR/LRP2/LRRC6/GLI3/HOXA10/ADAMTS1/ICAM1/CDX4/E2F7/…
	GO_RESPONSE_TO_METAL_ION	364	-0.425429	-1.49532	0.0138889	0.235957	0.218489	17696	tags=40%, list=31%, signal=27%	SDC1/DUSP1/CDH1/GSN/JUNB/CAPN3/MEF2A/MT1F/ACTA1/RASGRP2/CYBB/MT1G/CAMK2D/S100A16/PRKAA2/GOT1/FOS/MT3/TAT/FIBIN/SLC30A2/TFR2/VCAM1/FGF23/ITPKB/CAV1/CHP2/KCNH1/AOC1/SLFN14/KIT/CEBPA/DLG2/LOXL2/NFATC4/MT1E/CYBRD1/HOMER1/SYT4/HAAO/CYP1A1/TIGAR/KCNMB3/PTK2B/ANK3/ANXA11/DMTN/AQP1/FBP1/CA2/IQGAP1/NQO1/SLC30A10/S100A8/MAP1LC3A/CASQ2/LRRK2/SUCNR1/HVCN1/MEF2C/KCNMA1/PTGES/SHH/SYT12/NEDD4L/AMELX/S100A13/SNC…
	GO_RESPONSE_TO_MOLECULE_OF_BACTERIAL_ORIGIN	349	-0.486893	-1.69865	0.0138889	0.235957	0.218489	17178	tags=45%, list=30%, signal=32%	VIM/IRF5/PF4/IRGM/TLR4/SIGIRR/PTGFR/CEBPE/FOS/CEBPB/AXL/VCAM1/TRIB1/REN/LILRB2/HAVCR2/LY96/PLSCR4/GJA1/MGST2/FGFR2/RPS6KA3/MYD88/LILRB1/PLCG2/CITED1/CD86/ZFP36/C4B/LITAF/DCN/TNFSF4/HPGD/TRIM5/TNFAIP3/IL18/LYN/CYP1A1/CD40/NLRP3/CD55/IL1F10/AKAP12/CXCL1/IL1B/PTGIR/ZC3H12A/PPBP/TLR6/CASP1/SCIMP/S100A14/S100A8/MGST1/IRAK3/LILRA2/MEF2C/FZD5/C5AR1/DUSP10/PTGES/FMO1/PDE4D/NOS2/CXCL5/TLR1/CCL2/SNCA/ANKRD…
	GO_RESPONSE_TO_PEPTIDE_HORMONE	435	-0.365949	-1.29846	0.0138889	0.235957	0.218489	15130	tags=23%, list=27%, signal=17%	CITED1/ERRFI1/EGR1/GHRHR/FOXO1/BAIAP2L1/STAT5A/REG3G/NKX6-1/PRKCB/GHR/LYN/EGR2/FOXC2/IL1B/STAT6/FFAR3/CA2/IQGAP1/SLC9A1/SLC30A10/CPEB2/PRKCD/NR4A2/CSH1/LHCGR/ATP2B1/INSRR/NR4A3/TLR2/ICAM1/CAMK2A/PAK1/NEFL/CRHBP/NR5A1/ASS1/GCG/CAV2/ADM/CEACAM1/COL1A1/MGARP/PRL/PPARG/OXTR/ACVR1C/ARG1/TIMP1/ANXA1/PCK1/IL10/PKLR/MC4R/ADCY1/SLC34A1/GPR21/SOCS2/SOCS3/KL/TRIM72/JAK3/SOCS1/PHEX/GALP/ADIPOQ/ENPP1/PTGS2/GC…
	GO_SMALL_MOLECULE_CATABOLIC_PROCESS	439	-0.390277	-1.38511	0.0138889	0.235957	0.218489	18084	tags=34%, list=32%, signal=24%	SYNJ1/LPIN2/OXCT2/CARNS1/MTHFS/NUDT18/ETFBKMT/GPI/ALDH4A1/BCKDHB/URAD/FUT10/NOS3/HK1/UPP2/CROT/PHYH/ALDH7A1/PFKFB2/PRODH2/ALDH3B1/MMAA/IMPA1/HEXB/APOBEC3B/GOT1/AMACR/GK/MT3/TAT/FGF23/ASPA/ENTPD8/FUT8/BDH2/PCK2/NPL/GLS/ENTPD5/FABP1/NUDT16/NT5C1A/CEMIP2/EHHADH/ARG2/SDS/HPRT1/QPRT/ALDH1A1/DHDH/HAAO/APOBEC3A/CD44/INPP5J/CYP1A1/TIGAR/APOBEC3C/ALDH1L1/HK2/ACADS/CYP46A1/GALM/ACOX2/ENTPD2/RBKS/CYP27A1/HA…
	GO_STEROID_METABOLIC_PROCESS	331	-0.379616	-1.32356	0.0138889	0.235957	0.218489	16980	tags=34%, list=30%, signal=24%	LDLRAP1/PRKAA2/AMACR/RORA/OSBPL6/LDLR/MT3/CLCN2/FGF23/SRD5A1/LEPR/CYP4V2/REST/DHCR24/SPP1/KIT/BAAT/CEBPA/FGFR1/ESR1/TIPARP/CYB5R1/HSD17B6/CYP2B6/APOBR/EGR1/PLEKHA1/CUBN/MIR27B/DKK3/CYP1A1/FGF1/CYP19A1/CYP46A1/CYP8B1/HSD3B7/IL1B/ACOX2/VLDLR/CYP2C9/CYP27A1/CYP7B1/STARD4/OSBPL1A/STS/APOL1/SULT1B1/CYP7A1/SHH/EPHX2/LRP2/OSBPL3/SULT1A2/ACAA2/SULT4A1/SULT2A1/SDR42E2/PPARGC1A/MIR27A/RDH5/ACACB/DKKL1/NR5A…
	GO_SULFUR_COMPOUND_BINDING	253	-0.454965	-1.56625	0.0138889	0.235957	0.218489	12784	tags=31%, list=23%, signal=24%	MGST1/CCL8/ADA2/CCL23/PTGES/COMP/FSTL1/PRG2/CCN3/PTPRC/ADAMTS8/GPNMB/FGFRL1/ADAMTS1/LIPH/LTBP2/PRSS57/ITGA2/BSPH1/SLIT3/CFH/ACACB/ECM2/NELL2/NDNF/GSTM1/ANG/LAMC2/EVA1C/OGDHL/PRMT8/ACOT11/NELL1/SERPINA10/SOD3/RTN4RL1/CCL15/HS3ST5/ADGRE2/GREM2/APOH/ENPP1/THBS1/COL13A1/COL5A1/LIPC/SOAT2/PF4V1/COL25A1/SLIT2/SOST/CXCL10/RYR2/RSPO2/SERPIND1/PLA2G2D/CXCL11/H1-1/MPO/FBLN7/ACADL/F11/PLA2G5/SELP/KNG1/CXCL6…
	GO_TRANSPORT_VESICLE	399	-0.445224	-1.57738	0.0138889	0.235957	0.218489	14824	tags=26%, list=26%, signal=19%	SLC18A2/SPRED2/SYT4/COPZ2/RAB11FIP5/HLA-DPB1/STXBP5/DNM1/RAB15/STEAP2/HLA-DRB5/HLA-G/CD55/STX1A/CRISPLD2/HLA-DPA1/LAMP5/RPH3A/SYNGR3/SYN2/IGF1/STX3/CLCN4/LRRK2/HCRT/STX11/PICK1/FGFR3/SYT12/NPTX1/HLA-DQB1/SLC17A7/PRG2/MYRIP/SNCA/RAB27A/OPRD1/SYTL3/ASTL/SYT5/SPX/SYT13/SYT7/FGFRL1/SYT1/SEPTIN6/FOLR1/DOC2A/SYTL2/CPA3/SLC6A17/SEC24D/SLC32A1/CAV2/RAB3D/CEACAM1/CYB561/HLA-DQA2/SLC17A6/PENK/CRYZL2P-SEC16…
	GO_TRANSPORTER_COMPLEX	330	-0.476026	-1.6627	0.0138889	0.235957	0.218489	17403	tags=49%, list=31%, signal=34%	CACNA1E/CACNA2D4/ATP1A1/AMIGO1/TRPC6/SNAP25/CHRNE/KCNC3/EPS8/KCNIP1/KCND1/KCNJ8/SCN10A/CLIC5/CLCN2/CACHD1/CHRNA7/KCNAB1/ANO6/CACNA2D3/KCNJ5/KCNH1/HSPA2/CACNB3/SCN2A/DLG2/SCN4B/LRRC8C/KCNA7/CACNB2/CLIC1/TRPM4/ATP1B1/ANO2/KCNJ16/CATSPERE/HCN4/GABRG1/CLDN4/STXBP5/KCNAB2/CACNB4/CACNG8/KCNMB3/SCN2B/PTK2B/SCN1B/STX1A/CLDN17/LRRC8E/GABRE/GABRB1/KCNJ4/ABCC9/CNGB3/SLC9A1/CASQ2/CACNA1B/KCNJ2/KCNMA1/KCNA2/P…
	GO_VESICLE_ORGANIZATION	330	-0.38576	-1.34741	0.0138889	0.235957	0.218489	21456	tags=42%, list=38%, signal=26%	CNIH2/TBC1D4/BLOC1S1/CD34/SNAP23/EXOC8/TMED10/KLHL21/EEA1/CHMP3/CPLANE2/USP8/AP3B1/GOLPH3L/ANKRD27/SYT9/SHROOM2/TRAPPC3/RAB22A/TMEM127/SDCBP/PI4K2A/VAPB/USO1/RAB8B/PICALM/VAMP7/CHMP2B/AKTIP/UNC13B/TAP1/ARFGEF2/RAB39A/CCDC136/NAPA/CD59/ZNF385A/USP50/RAB3A/VAMP3/RFX2/GRIA1/SEC23A/STX17/CNIH3/RAB20/PTPRN/NECTIN2/TAP2/PRKN/SAR1B/VAMP1/SRGN/DTNBP1/SEC22B/TRAPPC10/PI4K2B/SYNJ1/LYST/MCFD2/BCL2/SDC1/CTSZ…
	GO_ACTIVE_TRANSMEMBRANE_TRANSPORTER_ACTIVITY	347	-0.393648	-1.36795	0.0140845	0.235957	0.218489	16235	tags=33%, list=29%, signal=24%	SLC45A3/SLC15A3/ATP2B2/SLC37A2/ATP2C2/SLC22A18/SLC45A2/SLC26A7/SLCO1C1/SLC24A4/SLC36A1/ABCA9/SLC26A2/ABCA7/SLC16A8/SLC6A9/ATP1B1/SLC6A13/SLC18A2/SLC6A6/ABCA8/ABCC11/SLC16A6/SLC22A4/SLCO3A1/SLC16A3/SLC26A3/ABCC9/SLC9A1/CLCN4/SLC4A8/SLC7A11/SLC4A11/SLC12A8/SLC5A9/SLC12A7/SLC4A3/SLC28A1/SLC10A4/ABCA6/SLC17A7/ABCA10/ATP2B1/SLC16A5/SLC12A3/ABCB9/SLC16A4/ATP2B3/SLC26A9/SLC6A16/SLC24A2/SLC12A5/SLC25A31/…
	GO_ADAPTIVE_IMMUNE_RESPONSE_BASED_ON_SOMATIC_RECOMBINATION_OF_IMMUNE_RECEPTORS_BUILT_FROM_IMMUNOGLOBULIN_SUPERFAMILY_DOMAINS	347	-0.638759	-2.21974	0.0140845	0.235957	0.218489	11370	tags=46%, list=20%, signal=37%	C2/RAB27A/PTPRC/MICA/SPN/FGL2/CD1C/IL18RAP/IL18R1/BATF/NLRP10/ICAM1/TBX21/IL1RL1/C1R/C1S/IGHV3-64/SWAP70/SERPING1/NFKBIZ/IGHA1/IGHV1-3/AICDA/CFI/C4BPB/CEACAM1/SLC11A1/CD226/ARG1/LY9/IGKC/ANXA1/IL10/C7/IGKV1D-12/IGKV2-30/RORC/MYO1G/PRF1/IGHG4/JAK3/CLC/IGHV4-31/IL1R1/TLR8/IGHV3-74/IGHG2/IGHG3/C1RL/IGLC3/IGKV5-2/IGLC2/CD28/IGHG1/IGLV3-27/IGHD/CD80/IGHM/IGLC7/CR2/IGLV3-21/CR1/CLCF1/GAPT/CD1E/IGKV2D-2…
	GO_CATION_CHANNEL_ACTIVITY	338	-0.492202	-1.71187	0.0140845	0.235957	0.218489	14266	tags=40%, list=25%, signal=30%	KCNAB2/CACNB4/TMEM38A/CACNG8/KCNMB3/SCN2B/PTK2B/SCN1B/AQP1/TRPV5/KCNJ4/TRPM6/ABCC9/KCNJ18/TMC1/CNGB3/KCNT1/KCNK13/SLC4A11/CACNA1B/KCNJ2/HVCN1/KCNMA1/TRPV2/KCNA2/KCNE3/TRPV3/ANXA2/KCNH3/KCNK1/CACNA1I/CATSPER1/TRPM2/KCNQ4/MCOLN2/FXYD4/SLC24A2/KCNIP4/ANO1/KCNK15/PKD1L2/HPN/HTR3C/KCNC2/PKD2L2/KCNJ12/LRRC55/KCNQ3/CACNA1G/CHRND/SCNN1A/KCNN4/CNGA2/KCNMB1/TRPC4/FKBP1B/CNR1/PKD1L1/KCNJ3/ASIC2/KCNJ15/KCNA5…
	GO_CELL_ADHESION_MOLECULE_BINDING	499	-0.406015	-1.43985	0.0140845	0.235957	0.218489	19327	tags=37%, list=34%, signal=25%	H3C1/FGF2/PLIN3/KDR/CTNNA1/EPS8L2/MYH9/PRDX1/CD9/LAMB2/PVR/ZC3HAV1/FERMT3/ADAM9/NECTIN2/PTPRD/CDH11/PI4KA/VCL/PTPRF/CALD1/ITGAV/EFHD2/NUMBL/CTNNA2/DNAJB1/ARHGEF16/ITGB1/PRDX6/VWF/LCP1/PTPRO/PTPN6/UTRN/CDH1/NUMB/ADAM23/EPS8L1/SEMA7A/LRRFIP1/NPTN/ANGPTL3/STAT1/LAMA3/PHLDB2/FXYD5/CD2AP/STK24/FN1/STXBP6/CIB2/ITGB2/TENM4/TNXB/SYK/IGF2/VCAM1/EMILIN1/CD1D/S100A11/TGFBI/LILRB2/TNN/SPP1/ITGA6/SHTN1/EDIL3/…
	GO_CELL_JUNCTION_ASSEMBLY	244	-0.423942	-1.44493	0.0140845	0.235957	0.218489	20198	tags=47%, list=36%, signal=30%	AGT/ITGB1BP1/STRN/DUSP22/CDH5/PRKACA/WDR1/CAPZA1/DLG1/PTPRK/JUP/RAP1A/MPP5/LIMCH1/KDR/APC/CTNNA1/FERMT2/CD9/LIMS1/VMP1/CDH11/VCL/SNAI2/ACE2/ECT2/TESK2/ROCK2/BCL2/PTPRO/CDH1/CORO2B/PECAM1/VEGFA/LIM2/LAMA3/PHLDB2/FN1/KRT5/PRKCH/TRPV4/NPHP1/HEG1/CAV1/NFASC/NRP1/ANK2/GJB1/DUSP3/S100A10/MARVELD2/GJA1/ITGA6/GRHL2/ACE/MICALL2/RAP1B/GJC1/TRIP6/FBLIM1/MMP14/CNTNAP1/EPB41L3/ARHGAP6/PKP3/TLN2/PTK2B/LAMC1/IL…
	GO_CELL_JUNCTION_ORGANIZATION	293	-0.422266	-1.46893	0.0140845	0.235957	0.218489	20312	tags=48%, list=36%, signal=31%	CLDN6/CDC42/AGT/ITGB1BP1/STRN/DUSP22/CDH5/PRKACA/WDR1/CAPZA1/DLG1/KIFC3/CADM1/PTPRK/JUP/CSF1R/CADM3/RAP1A/MPP5/LIMCH1/KDR/APC/CTNNA1/FERMT2/CD9/LIMS1/PVR/VMP1/NECTIN2/CDH11/VCL/SNAI2/ACE2/ECT2/NUMBL/TESK2/ROCK2/BCL2/PTPRO/CDH1/NUMB/CORO2B/PECAM1/VEGFA/LIM2/LAMA3/PHLDB2/TGFB3/FN1/WHRN/KRT5/PRKCH/TRPV4/NPHP1/HEG1/CAV1/PLEKHA7/SDK1/NFASC/NRP1/ANK2/GJB1/DUSP3/S100A10/MARVELD2/GJA1/ITGA6/GRHL2/CXADR/A…
	GO_CELL_LEADING_EDGE	405	-0.39041	-1.38541	0.0140845	0.235957	0.218489	19447	tags=42%, list=34%, signal=28%	BAIAP2/FGD2/TIAM1/APC/CTNNA1/EPS8L2/GRIA1/PKD2/MTM1/FERMT2/SSH1/MYH9/ABI3/WLS/LIMK1/FGD5/S100B/CYFIP1/ATP6V1B2/RAPGEF3/DDX58/NDEL1/ABITRAM/ITGAV/SRCIN1/GABRG2/RAPH1/CTNNA2/S100A6/ITGB1/LMO4/WWC1/LCP1/PTPRO/SLC1A2/CDH1/EPS8L1/GSN/ANGPTL3/ACTA2/ACTA1/PTPN13/PALLD/PHLDB2/CD2AP/VIM/RASGRP2/KCNC3/EPS8/CORO1A/DGKZ/TRPV4/KITLG/KIF18A/SPATA13/APBB1IP/HCLS1/NEDD9/S100A11/PSD3/AMOT/AMPH/PLXND1/PLEK/DYSF/ST…
	GO_CELL_SUBSTRATE_ADHESION	343	-0.40498	-1.4116	0.0140845	0.235957	0.218489	17671	tags=39%, list=31%, signal=27%	PTPRO/UTRN/CORO2B/GAS6/MDK/PECAM1/ANGPTL3/FZD4/VEGFA/PHLDB2/FN1/CORO1A/PREX1/ITGB2/ATXN3L/AXL/VCAM1/FAT2/NEDD9/PPFIA2/EMILIN1/OTOA/NRP1/DUSP3/S100A10/TNN/PARVG/COL26A1/ITGA6/LYPD3/EDIL3/LGALS1/ITGB5/ANGPT2/ACER2/COL5A3/MELTF/MICALL2/TRIP6/MMP14/CCN1/MYF5/ITGA1/ITGA7/RAC2/CD44/ITGA8/ARHGAP6/MYADM/EPDR1/BVES/ADAMTS9/FZD7/ITGA11/PTK2B/LAMC1/LAMC3/CASS4/OLFM4/DMTN/ITGB4/RREB1/ITGAL/IQGAP1/EPHA3/SLC9A…
	GO_CELLULAR_RESPONSE_TO_CHEMICAL_STRESS	339	-0.390633	-1.35664	0.0140845	0.235957	0.218489	18540	tags=36%, list=33%, signal=24%	CFLAR/ECT2/PRKN/JUN/PYROXD1/ATG7/CYCS/STK26/PRDX6/BCL2/HSPA1B/GLRX2/HSPB1/CAMKK2/NOS3/RELB/IMPACT/CAPN3/OXR1/ALDH3B1/TRPC6/STK24/CYBB/TLR4/PRKAA2/FOS/MT3/TRPV4/AXL/RCSD1/GUCY1A1/GSKIP/CAV1/FUT8/ETV5/REST/DYSF/SCN2A/NCF2/FABP1/ARNTL/LRRC8C/BTK/SRXN1/KLF4/ERRFI1/FOXO1/RIPK3/PLEKHA1/NCOA7/TNFAIP3/GUCY1B1/FBXW7/FZD1/STAT6/LRRC8E/AQP1/ZC3H12A/PDK1/TLR6/NQO1/SLC7A11/MAP1LC3A/CPEB2/MGST1/PRKCD/LRRK2/NR4…
	GO_COAGULATION	339	-0.485999	-1.68784	0.0140845	0.235957	0.218489	14383	tags=34%, list=25%, signal=25%	LCP2/MYL12A/PRKCB/DOCK8/LYN/CD40/ADRA2C/CSRP1/PIK3R5/IFNA7/DMTN/ENTPD2/SLC7A11/ADRA2B/PRKCD/PDGFA/COL1A2/F5/NFE2/F2RL1/SHH/COMP/PLSCR1/ANXA2/IFNA5/F11R/WNT3A/RAB27A/COL3A1/H3C6/IFNA21/ITGA2/F3/THBD/F13A1/TEC/SERPING1/PRKCG/ADRA2A/SERPINA1/GATA6/PRKG1/FBLN1/C4BPB/CD177/F2RL3/CEACAM1/CARMIL1/FGA/COL1A1/PLAU/PLAUR/FZD6/ANXA8/PLAT/IFNA14/P2RY1/PIK3CG/UBASH3B/HBE1/SERPINA10/SERPINE1/HS3ST5/IFNA6/CYP4F…
	GO_CYTOPLASMIC_REGION	244	-0.508348	-1.73261	0.0140845	0.235957	0.218489	13129	tags=24%, list=23%, signal=19%	SAXO1/RIMS1/LRRK2/CCDC114/MAATS1/LCA5L/RP1/GLI3/HPCA/DNAJB13/SPATA4/KIF19/TTLL8/DNAI1/CCDC65/DNAAF1/NEFL/CCDC103/CFAP74/KIF17/ARMC4/CFAP46/MGARP/DNAI2/RSPH9/DNAH2/CDKL5/MAK/CFAP43/WDR78/WDR66/SPEF1/HAMP/MYO5B/UNC13C/GLI1/RSPH4A/HYDIN/PCLO/CFAP221/AKAP14/NME8/GNAT3/CFAP54/SPAG6/CFAP61/DNAH9/CFAP73/DNAH5/DCDC2/CFAP206/CFAP100/TCTEX1D4/OPRM1/WDR63/DNAH3/DNAH11/DRC1/SPAG17
	GO_DEFENSE_RESPONSE_TO_VIRUS	244	-0.439214	-1.49698	0.0140845	0.235957	0.218489	15489	tags=34%, list=27%, signal=25%	NLRC5/LILRB1/ADARB1/DHX58/IRF1/PARP9/DMBT1/APOBEC3A/DDX60/SHFL/TRIM5/TNFAIP3/TRIM38/OAS3/TLR7/CD40/IFNE/IFIH1/APOBEC3C/NLRP3/SLFN11/IFNA7/MICB/IL12RB1/IL1B/TRIM22/ZC3H12A/ABCC9/OAS1/F2RL1/IFNW1/PLSCR1/RSAD2/MX1/IFNA5/SLFN13/OAS2/HERC5/PTPRC/MICA/FGL2/GBP3/FCN3/IFNA21/OASL/TRIM34/TLR3/CGAS/IFNLR1/AICDA/RNASE2/GBP1/MX2/IFNA14/APOBEC3G/NLRP9/PRF1/APOBEC3D/IFNA6/TLR8/ISG20/APOBEC3F/BIRC3/IFNA13/SPON2…
	GO_DISTAL_AXON	291	-0.415857	-1.44371	0.0140845	0.235957	0.218489	17671	tags=34%, list=31%, signal=24%	PTPRO/UTRN/MAP1B/BLVRB/NCS1/CTSZ/PALLD/SNAP25/WHRN/EPS8/PREX1/GOT1/TRPV4/PSEN2/TPRG1L/ERC2/FGF13/NRP1/GAP43/TNN/STMN2/SHTN1/FLRT3/TIAM2/CXADR/CALB1/DOCK7/RASGRF1/AAK1/SLC18A2/INPP5J/PRKCB/KCNAB2/ADRA2C/PTK2B/COBL/GDPD5/LAMP5/EPHA4/STX3/IQGAP1/CDHR3/PCDH9/LRRK2/ADORA1/TRPV2/KCNA2/UCN3/NGFR/SNCA/OPRD1/ITGA3/SYT7/PACSIN1/KCNC2/SEPTIN6/CCK/ITGA2/SLC4A10/ITGA4/NGEF/NOS1/PRKCG/NEFL/CRHBP/PDYN/SLC32A1/C…
	GO_DIVALENT_INORGANIC_CATION_TRANSPORT	493	-0.486279	-1.72658	0.0140845	0.235957	0.218489	17026	tags=43%, list=30%, signal=30%	CORO1A/CAMK2D/SLC8A1/SPINK1/MT3/CCL19/TRPV4/WFS1/PSEN2/S100A1/SLC30A2/SLC8B1/CACHD1/CHRNA7/PDGFB/CAV1/ANO6/CACNA2D3/GEM/CCR1/LILRB2/ITPR2/ATP2B2/OPRL1/ANK2/ATP2C2/GJA1/HSPA2/CACNB3/DYSF/TMEM37/CBLIF/CXCR4/SLC24A4/CD33/LILRB1/NIPAL4/CACNB2/PLCG2/TRPM4/DMD/ATP1B1/PACSIN3/HOMER1/CD84/CYSLTR1/STIMATE/TRDN/PRKCB/CACNB4/LYN/SLC39A8/TMEM38A/IL16/CACNG8/CD19/PTK2B/HOMER2/FFAR1/PLCE1/SLC41A2/TRPV5/RRAD/TR…
	GO_EMBRYONIC_ORGAN_DEVELOPMENT	434	-0.421438	-1.49242	0.0140845	0.235957	0.218489	16052	tags=35%, list=28%, signal=25%	GJB5/HOXC4/KIT/CEBPA/TTPA/FGFR1/FBN1/FZD2/SATB2/GRHL2/GCM1/FGFR2/TMIE/NR2F2/TTC39C/EFEMP1/MMP14/CITED1/CCN1/SPINT2/MYF5/FRZB/MYO7A/SPRY2/ITGA8/E2F8/TBX1/ALX3/TEAD2/SIX2/NKX3-2/CCDC40/PDZD7/COBL/FOXC2/LBX1/RSPO3/RARB/PRDM1/ATOH1/RBPMS2/EPHA2/PDGFA/HOXD9/YAP1/MEF2C/FZD5/COL2A1/SHH/MFAP2/HAND2/GLI3/WNT3A/KCNQ4/ATP8A2/NR4A3/TBX21/CDX4/RIPOR2/HPN/TPO/E2F7/FOLR1/GJA5/RDH10/SPINT1/ASCL2/DNAAF1/IRX5/PAX8…
	GO_EXTRACELLULAR_STRUCTURE_ORGANIZATION	371	-0.481898	-1.69726	0.0140845	0.235957	0.218489	17388	tags=50%, list=31%, signal=35%	PECAM1/BGN/MMP20/CST3/LAMA3/PHLDB2/FN1/GAS2/CSGALNACT1/LAMA4/ITGB2/B4GALT1/TNXB/KLKB1/VCAM1/PDGFB/ITGA9/SERAC1/CAV1/MATN1/EMILIN1/FOXC1/CTSS/TGFBI/SPP1/ITGAD/ITGA6/FBN1/ITGB5/COL5A3/CTSV/LOXL2/MELTF/SERPINH1/ICAM5/MMP14/ITGB8/MMP7/TNFRSF1A/CCN1/SH3PXD2A/SPINT2/MYF5/ITGA1/ITGA7/DCN/CD44/ITGA8/ITGAM/ADAMTS4/TNC/LAMA1/COL4A5/ADAMTS9/ITGA11/VWA1/CARMIL2/LAMC1/FOXC2/CRISPLD2/LAMC3/MFAP4/MYO1E/KIF9/ITG…
	GO_GATED_CHANNEL_ACTIVITY	343	-0.486933	-1.69726	0.0140845	0.235957	0.218489	14266	tags=41%, list=25%, signal=31%	KCNAB2/CACNB4/CACNG8/KCNMB3/SCN2B/PTK2B/SCN1B/CLCA2/GABRE/AQP1/GABRB1/KCNJ4/KCNJ18/TMC1/CNGB3/KCNT1/CLCN4/KCNK13/CACNA1B/KCNJ2/HVCN1/CLCA4/KCNMA1/KCNA2/SLC17A7/KCNE3/ANXA2/KCNH3/KCNK1/CACNA1I/CLIC3/CHRFAM7A/CATSPER1/TRPM2/KCNQ4/MCOLN2/KCNIP4/ANO1/HPN/HTR3C/KCNC2/KCNJ12/LRRC55/KCNQ3/CACNA1G/CHRND/SCNN1A/KCNN4/CNGA2/TMEM150C/KCNMB1/FKBP1B/CNR1/KCNJ3/ASIC2/KCNJ15/KCNA5/KCNC4/SLC17A3/PKD2L1/KCNE4/KCN…
	GO_GLAND_DEVELOPMENT	437	-0.402584	-1.42617	0.0140845	0.235957	0.218489	16683	tags=34%, list=30%, signal=24%	CLCN2/NRG3/LEF1/IGF2/TCF21/TGFBR2/XDH/CAV1/ETV5/SRD5A1/FOXC1/PCK2/NRP1/EAF2/TWSG1/ATP2C2/PLXND1/BAAT/CEBPA/IGFBP5/FGFR1/NKX3-1/TGFBR3/FGFR2/ESR1/APLN/AR/RPS6KA1/GHRHR/RIPK3/FRZB/MAN2A1/STAT5A/TNFAIP3/E2F8/TNC/LAMA1/TBX1/KALRN/DKK3/FBXW7/CYP1A1/HK2/CYP19A1/CCDC40/COBL/STAT6/RARB/RREB1/EDAR/IGSF3/SULF1/THRB/CYP7B1/MSN/IRF6/EPHA2/PDGFA/HOXD9/CAV3/CELA1/EGF/SHH/PGR/HAND2/OAS2/GLI3/SEMA3C/WNT3A/NEURL1…
	GO_IMMUNE_RESPONSE_REGULATING_CELL_SURFACE_RECEPTOR_SIGNALING_PATHWAY	491	-0.560488	-1.99244	0.0140845	0.235957	0.218489	10284	tags=31%, list=18%, signal=26%	IGHV3-64/PAK1/TEC/GPR33/C5AR2/NFKBIZ/KCNN4/IGHA1/IGHV1-3/KIR2DL1/CEACAM1/PAWR/GBP1/STAP1/HLA-DQA2/CD226/HLA-DQA1/IGKC/CTLA4/MS4A1/IGKV1D-12/IGKV2-30/RUNX1/ICOSLG/CD79B/MYO1G/IGHG4/CCR7/CD247/IGHV4-31/IGHV3-74/CLEC4C/IGHG2/IGHG3/MUCL1/IGLC3/IGKV5-2/CD200R1/IGLC2/CD28/IGHG1/PSMA8/TRAV8-4/IGLV3-27/IGHD/HLA-DQB2/IGHM/IGLC7/CR2/LAX1/GRAP2/IGLV3-21/CR1/IGKV2D-28/MUC15/IGKV2-40/IGHA2/IGHV4-4/CACNA1F/IGH…
	GO_LEUKOCYTE_CELL_CELL_ADHESION	339	-0.452319	-1.57087	0.0140845	0.235957	0.218489	17026	tags=49%, list=30%, signal=34%	CORO1A/CLEC4M/ZBTB7B/RASAL3/ITGB2/CEBPB/CARD11/CCL19/TNFSF13B/CYLD/VAV1/SYK/IGF2/VCAM1/TGFBR2/ITPKB/CAV1/SASH3/NCKAP1L/CD1D/LILRB2/HAVCR2/DUSP3/TWSG1/IL4R/MAP3K8/PIK3R6/LRRC32/LGALS1/RUNX3/LILRB1/ARG2/KLF4/IRF1/CD86/HLA-DMB/TNFSF4/RAC2/CD44/IL18/HLA-DPB1/S100A9/DOCK8/LYN/TFRC/NLRP3/CD83/CLECL1/HLA-G/CD55/BTN2A2/IL12RB1/HLA-DPA1/IL1B/SPTA1/ZC3H12A/TNFRSF14/IGF1/FOXJ1/ITGAL/MSN/S100A8/HHLA2/DUSP10/…
	GO_LEUKOCYTE_MIGRATION	497	-0.54612	-1.9366	0.0140845	0.235957	0.218489	13651	tags=41%, list=24%, signal=31%	HSD3B7/CXCL1/PIK3CD/IL1B/SLC16A3/DEFB104A/TNFRSF14/PPBP/FCAMR/FOXJ1/ITGAL/CYP7B1/BST1/JAML/MSN/S100A14/S100A8/SLC7A11/COL1A2/CCL8/OLR1/ADORA1/CCL23/C5AR1/F2RL1/SDC2/TNFRSF10A/PDE4D/ITGA5/LGALS3/CXCR2/CXCL5/SLAMF8/CD48/CXCR5/TNFRSF10D/F11R/CCN3/CCL2/TRPM2/MCOLN2/ITGA3/VEGFD/GPR183/SPN/ICAM1/VPREB1/TBX21/ZAP70/RIPOR2/CCL22/ITGA2/NLRP12/THBD/ITGA4/SWAP70/MMP1/C5AR2/CXCL8/IGHA1/IL1RN/SELE/CCL21/TAFA4…
	GO_LIPID_LOCALIZATION	410	-0.406327	-1.44086	0.0140845	0.235957	0.218489	16997	tags=38%, list=30%, signal=27%	ACSL3/HEXB/LDLRAP1/PRKAA2/GALR1/OSBPL6/LDLR/APOL3/SYK/C1QTNF1/SERAC1/TEX2/CAV1/ANO6/REN/LIPG/PLA2G4A/SPP1/PLSCR4/TTPA/DYSF/FABP3/NKX3-1/APOC3/FABP1/SLCO1C1/ACE/C3/UGCG/ABCA9/ABCA7/APOBR/PLEKHA8P1/PLIN2/ATP8B4/MIR27B/ABCA8/TNFAIP8L3/TMEM30B/FBXW7/ACSL1/CYP19A1/SLC51B/STARD5/SLC25A20/IL1B/SLCO3A1/BSCL2/VLDLR/ZC3H12A/GULP1/MIR128-2/STARD4/OSBPL1A/SELENOM/PRKCD/SFTPA1/APOL1/APOL6/SLC10A4/EGF/SHH/ABCA…
	GO_LYMPHOCYTE_MEDIATED_IMMUNITY	347	-0.63184	-2.19569	0.0140845	0.235957	0.218489	11370	tags=48%, list=20%, signal=38%	C2/RAB27A/PTPRC/CLNK/MICA/FGL2/CD1C/IL18RAP/IL18R1/BATF/ICAM1/TBX21/C1R/KIR2DL4/C1S/IGHV3-64/SWAP70/SERPING1/GZMB/IGHA1/IGHV1-3/AICDA/CFI/C4BPB/CEACAM1/SLC11A1/CD226/ARG1/NCR1/IGKC/IL10/KLRD1/C7/IGKV1D-12/IGKV2-30/MYO1G/PRF1/IGHG4/CLC/IGHV4-31/IL1R1/TLR8/IGHV3-74/IGHG2/IGHG3/C1RL/IGLC3/IGKV5-2/IGLC2/KIR3DL1/CD28/IGHG1/IGLV3-27/IGHD/IGHM/IGLC7/CR2/IGLV3-21/CR1/CLCF1/GAPT/CD1E/IGKV2D-28/IGKV2-40/HF…
	GO_NEGATIVE_REGULATION_OF_IMMUNE_SYSTEM_PROCESS	470	-0.435937	-1.53964	0.0140845	0.235957	0.218489	16446	tags=39%, list=29%, signal=28%	ITPKB/INPP5D/RNF125/TRIB1/EMILIN1/H4C12/LILRB2/HAVCR2/LY96/LRRC17/DUSP3/TWSG1/IL4R/LRCH1/MEIS1/PARP14/LRRC32/FBN1/RUNX3/FGR/NLRC5/LILRB1/BTK/MILR1/ARG2/DHX58/IRF1/SAMSN1/CD86/ZFP36/PGLYRP2/CD84/TNFSF4/SERPINB9/CD300LF/H4C8/CD22/TNFAIP3/CLDN18/MIXL1/LYN/FBXW7/TRIM38/PADI2/NMI/HLA-G/CYP19A1/PTK2B/CD55/MICB/BTN2A2/STAT6/TNFRSF13B/ZC3H12A/TNFRSF14/FOXJ1/TLR6/TMEM176B/CLEC12B/IRAK3/LRFN5/LILRA2/LILRA4…
	GO_ORGANIC_ANION_TRANSPORT	492	-0.41552	-1.47643	0.0140845	0.235957	0.218489	16124	tags=36%, list=29%, signal=26%	CA1/SLC37A2/SLC7A7/PLA2G4A/PLSCR4/GJA1/FABP3/APOC3/FABP1/SLC26A7/SLCO1C1/LRRC8C/ACE/SLC38A11/SLC36A1/CYB5R1/SLC26A2/ABCA7/SLC16A8/SLC6A9/TRH/PLEKHA8P1/SLC6A13/SYT4/PLIN2/SLC6A6/ATP8B4/ABCC11/TNFAIP8L3/TMEM30B/ACSL1/CA5B/PPFIA4/SLC16A6/SLC51B/STARD5/STX1A/SLC25A20/IL1B/SLCO3A1/LRRC8E/AQP1/SLC16A3/SLC26A3/CA2/RIMS1/SLC4A8/SLC7A11/PRKCD/SLC4A11/SLC4A3/ADORA1/SLC10A4/SLC7A2/ATP10B/PLSCR1/SLC17A7/NOS2…
	GO_ORGANIC_HYDROXY_COMPOUND_TRANSPORT	249	-0.438898	-1.50384	0.0140845	0.235957	0.218489	13871	tags=35%, list=25%, signal=27%	AQP10/ADRA2C/CYP19A1/SLC51B/STARD5/STX1A/AQP1/SLC16A3/FFAR3/MIR128-2/FGF20/STARD4/SELENOM/ADRA2B/SLC10A4/EGF/SHH/KCNA2/SYT12/ANXA2/APOC2/SNCA/SYT5/SYT13/SYT7/SYT1/HTR2A/MIR27A/EMB/NOS1/TAC1/ADRA2A/GRAMD1C/CNR1/MSR1/ATP8B1/CEACAM1/PPARG/OXTR/P2RY1/TTC39B/ABCA12/MAOB/AQP3/CHRM5/RBP4/SYT2/SLC5A8/ADIPOQ/RAB3B/VIP/STRA6/OR13F1/LIPC/SOAT2/P2RX1/DRD3/HTR1B/GAL/ABCG4/AGTR2/SYT10/ABCG8/AGTR1/CRH/SLC10A6/S…
	GO_PATTERN_SPECIFICATION_PROCESS	446	-0.471744	-1.67514	0.0140845	0.235957	0.218489	12396	tags=29%, list=22%, signal=23%	MEF2C/FZD5/ROBO2/SHH/BHLHE40/HAND2/SEMA3F/LRP2/LRRC6/GLI3/SEMA3C/WNT3A/INTU/DMRT2/CDX1/PCDH8/EMX2/BICC1/HOXA10/RELN/MESP2/BARX1/DNAI1/TBX21/CDX4/MEOX1/FOLR1/DNAAF1/PAX8/CCDC103/HOXC5/HOXB6/PCSK5/HOXB7/ARMC4/SPRY1/ALDH1A2/CYP26C1/PKD1L1/IRX4/DNAI2/TIFAB/NOTO/RIPPLY3/PAX2/DLX2/CRB2/CELSR1/HES3/DLX1/GREM1/CYP26B1/CER1/HHIP/GREM2/ALX4/SNAI1/HES2/MICAL2/HOXA9/GLI1/CFC1/TBX20/MYF6/HOXB2/WNT2/HOXD10/DKK…
	GO_PLASMA_MEMBRANE_SIGNALING_RECEPTOR_COMPLEX	293	-0.629969	-2.19147	0.0140845	0.235957	0.218489	12048	tags=47%, list=21%, signal=37%	ITGA5/TRAV36DV7/INSRR/TLR1/CHRFAM7A/SHISA9/TRAF5/SHISA6/ITGA3/CSF2RB/GPR156/IL18RAP/IL18R1/TLR2/ZAP70/TRGV2/GRM1/ITGA2/ITGA4/TRBV7-7/RAMP3/CHRND/IFNLR1/CEACAM1/TRAV25/LRRC7/TRAV24/TRAV13-1/ACVR1C/TRGV8/CACNG3/CD79B/TRAV8-2/TRBV7-6/CD247/ITGB7/GRIN2B/TRBV14/OSMR/TRAV8-4/TRAV5/GRIN2A/HFE/TRAV17/TRBV5-4/TRBV10-1/TRDC/NPNT/CALCR/TRBV7-4/IL2RB/TRBV20-1/TRAV6/OLFM3/CHRNA2/TRBV10-2/TRBC2/TRBV6-1/TRAV1-1…
	GO_POSITIVE_REGULATION_OF_CYTOKINE_PRODUCTION	463	-0.439671	-1.55908	0.0140845	0.235957	0.218489	17532	tags=41%, list=31%, signal=28%	SEMA7A/HK1/LRRFIP1/HLA-F/MDK/STAT1/SPHK1/CYBB/IRF5/PANX2/PF4/TLR4/RORA/CEBPB/CARD11/CCL19/TRPV4/LTB/CRLF2/HMGB4/SYK/IL27/HEG1/SASH3/IL6R/RNF125/LILRB2/HAVCR2/LY96/C3AR1/IL4R/IL17RC/FGR/MYD88/C3/LILRB1/NFATC4/NOD1/PLCG2/DHX58/IRF1/CD86/EGR1/CEACAM20/IL17F/ADORA2B/TNFSF4/TLR5/DDX60/IL18/HLA-DPB1/NFAM1/TLR7/CD40/IFIH1/NLRP3/CD83/HLA-G/GSDMD/IL1F10/AKAP12/IL12RB1/HLA-DPA1/LURAP1/IL1B/STAT6/FFAR3/TNFR…
	GO_POSITIVE_REGULATION_OF_PEPTIDE_SECRETION	291	-0.417866	-1.45069	0.0140845	0.235957	0.218489	17277	tags=41%, list=31%, signal=28%	PFKFB2/CD2AP/TGFB3/PANX2/TLR4/CCL19/TRPV4/CRLF2/ARRB1/HMGB4/SYK/TFR2/HAVCR2/IL4R/GJA1/BAIAP3/IL17RC/FGR/CD33/APLN/TRPM4/TRH/VEGFC/GHRHR/IL17F/KISS1/MYOM1/TNFSF4/NKX6-1/IFIH1/NLRP3/GSDMD/AKAP12/FFAR1/IL1B/TNFRSF14/IGF1/ORM1/CASP1/S100A8/LRRK2/LILRA2/FZD5/ADORA1/F2RL1/DOC2B/MYRIP/UCN3/TLR1/RASGRP1/LGALS9C/ANKRD1/LGALS9B/FCN1/TLR2/NLRP10/ANO1/IL1RAP/NLRP7/LILRA5/IL1RL1/EXPH5/VSNL1/NLRP12/GRP/ALOX15B…
	GO_PROTEIN_COMPLEX_OLIGOMERIZATION	491	-0.437598	-1.55558	0.0140845	0.235957	0.218489	13906	tags=25%, list=25%, signal=19%	CRYZ/HLA-G/GSDMD/NPM2/ANGPTL4/ARC/OLFM4/TRIM22/ZC3H12A/FBP1/TRPV5/IKZF1/TRPM6/SLC9A1/CLYBL/MGST1/COL1A2/VSTM5/KCNJ2/CLDN3/KCTD14/KCNA2/SOD2/SCARA5/ANXA2/RASGRP1/SNCA/TRPM2/ALOX5AP/H3C6/H4C13/FGFRL1/GCHFR/STEAP4/SYT1/RIPOR2/KCNC2/CCK/GJA5/KCNJ12/TRIM34/KIF25/ACACB/KCTD8/GCH1/TIFA/ALDH1A2/GBP1/ARG1/COLEC12/KCNA5/KCNC4/ACPP/HBE1/PKD2L1/MS4A1/KCTD16/ITLN1/PRMT8/KCNG4/SLC34A1/KCNG1/CD79B/TGM3/PRF1/KCN…
	GO_REGIONALIZATION	354	-0.485953	-1.69671	0.0140845	0.235957	0.218489	12396	tags=31%, list=22%, signal=24%	MEF2C/FZD5/ROBO2/SHH/BHLHE40/SEMA3F/LRP2/GLI3/SEMA3C/WNT3A/INTU/DMRT2/CDX1/PCDH8/EMX2/HOXA10/RELN/MESP2/BARX1/CDX4/MEOX1/DNAAF1/PAX8/HOXC5/HOXB6/PCSK5/HOXB7/SPRY1/ALDH1A2/CYP26C1/PKD1L1/TIFAB/NOTO/PAX2/DLX2/CRB2/CELSR1/HES3/DLX1/GREM1/CYP26B1/CER1/HHIP/GREM2/ALX4/SNAI1/HES2/HOXA9/GLI1/CFC1/TBX20/MYF6/HOXB2/WNT2/HOXD10/DKK1/SOSTDC1/DBX1/TBR1/ALX1/DCANP1/HOXB5/HOXC6/EMX1/HOXB1/OTX1/EN1/HOXD11/NTF4/…
	GO_REGULATION_OF_ANATOMICAL_STRUCTURE_SIZE	499	-0.423941	-1.50342	0.0140845	0.235957	0.218489	17588	tags=37%, list=31%, signal=25%	SEMA4D/MAP1B/GSN/SEMA7A/NOS3/DOCK4/ARHGAP42/ACTA2/VEGFA/ADRB2/FN1/EPS8/CORO1A/PREX1/SLC8A1/RAP1GDS1/MT3/DRAXIN/TRPV4/VAV1/GUCY1A1/ECE1/CAV1/HCLS1/ANO6/UTS2/FGF13/SEMA4F/NCKAP1L/FOXC1/NRP1/SPP1/GJA1/PLEK/RNF6/SHTN1/PPP1R15A/TMOD3/AQP4/ACE/WNT7A/APLN/TRPM4/CCL26/LMOD3/SNX9/ADORA2B/BAIAP2L1/ITGA1/SEMA6D/NKX6-1/MYADM/PLXNA4/ADRA2C/RILP/PTK2B/CNTN2/CARMIL2/TENM1/FOXC2/SPTA1/DMTN/AQP1/ADRB1/CAPG/DOCK5/…
	GO_REGULATION_OF_BLOOD_CIRCULATION	291	-0.492331	-1.7092	0.0140845	0.235957	0.218489	17527	tags=52%, list=31%, signal=36%	NOS3/FXYD7/DOCK4/TMIGD3/ARHGAP42/MEF2A/CACNA2D4/ATP1A1/TNNI3K/CAMK2D/SLC8A1/KCNIP1/KCND1/SCN10A/S100A1/ECE1/CAV1/CACNA2D3/FGF13/KCNJ5/ITPR2/ATP2B2/ANK2/SNTA1/GJA1/CACNB3/CXADR/CYP2J2/SCN4B/ACE/APLN/GJC1/CACNB2/MYL4/TRPM4/DMD/ATP1B1/DSP/HCN4/TRDN/CACNB4/BVES/TMEM38A/CACNG8/ADRA2C/CORIN/SCN2B/SCN1B/ZC3H12A/ADRB1/KCNJ4/ABCC9/THRB/SLC9A1/DOCK5/ADRA2B/CASQ2/CACNA1B/KCNJ2/CAV3/ADORA1/F2RL1/ADRA1A/PDE4D…
	GO_REGULATION_OF_CELL_CELL_ADHESION	407	-0.454005	-1.61194	0.0140845	0.235957	0.218489	17026	tags=46%, list=30%, signal=32%	CORO1A/ZBTB7B/RASAL3/ITGB2/CEBPB/CARD11/CCL19/TRPV4/TNFSF13B/CYLD/VAV1/LEF1/SYK/IGF2/VCAM1/C1QTNF1/TGFBR2/ITPKB/CAV1/SASH3/NCKAP1L/CD1D/LILRB2/HAVCR2/DUSP3/TWSG1/IL4R/MAP3K8/PIK3R6/ITGA6/LRRC32/LGALS1/RUNX3/PTPRU/LILRB1/ARG2/KLF4/IRF1/CD86/HLA-DMB/SPINT2/TNFSF4/CD44/IL18/HLA-DPB1/MYADM/DOCK8/LYN/TFRC/NLRP3/CD83/CLECL1/HLA-G/CD55/BTN2A2/IL12RB1/HLA-DPA1/ANK3/IL1B/SPTA1/DMTN/ZC3H12A/TNFRSF14/IGF1/K…
	GO_REGULATION_OF_IMMUNE_EFFECTOR_PROCESS	454	-0.558961	-1.99162	0.0140845	0.235957	0.218489	14887	tags=42%, list=26%, signal=31%	PGLYRP2/RIPK3/PARP9/HLA-DMB/CD84/C4B/IGLC6/ADORA2B/TNFSF4/SERPINB9/RAC2/DDX60/ITGAM/CD22/TNFAIP3/IL18/LYN/TFRC/TRIM38/CD40/NLRP3/FES/CD19/HLA-G/CD55/TNFSF13/MICB/IL12RB1/IL1B/STAT6/FFAR3/ZC3H12A/TNFRSF14/FOXJ1/CLEC12B/SCIMP/IRAK3/FZD5/C5AR1/DUSP10/F2RL1/RSAD2/LGALS3/SLAMF8/RASGRP1/HERC5/C2/PTPRC/CLNK/MICA/FGL2/CD1C/IL18RAP/NR4A3/IL18R1/TBX21/C1R/KIR2DL4/C1S/SERPING1/TLR3/CGAS/CR1L/CFB/C5AR2/NFKBI…
	GO_REGULATION_OF_INFLAMMATORY_RESPONSE	370	-0.382952	-1.34596	0.0140845	0.235957	0.218489	14901	tags=34%, list=26%, signal=25%	TNFRSF1A/PGLYRP2/IL17F/NEAT1/ADORA2B/TNFSF4/TNFAIP3/IL18/S100A9/LYN/TLR7/CTSC/NLRP3/CYP19A1/TLR10/IL1B/FFAR3/ZC3H12A/MIR128-2/IGF1/TLR6/IL1R2/CASP1/BST1/S100A8/PRKCD/LRRK2/LRFN5/SUCNR1/ADORA1/DUSP10/SLC7A2/WFDC1/NOS2/SLAMF8/CCN3/SNCA/PTPRC/MIR221/PTGER3/TLR2/NLRP10/NLRP7/LILRA5/IL1RL1/ITGA2/NLRP12/MEFV/CREB3L3/CLEC7A/TAC1/TLR3/MAPK13/NFKBIZ/SERPINF1/TSLP/SELE/MIR138-2/CASP4/CNR1/CASP5/MIR181A1/ST…
	GO_REGULATION_OF_MUSCLE_SYSTEM_PROCESS	249	-0.470788	-1.61311	0.0140845	0.235957	0.218489	15249	tags=48%, list=27%, signal=35%	UTRN/NOS3/DOCK4/ARHGAP42/MEF2A/ATP1A1/TNNI3K/SPHK1/ADRB2/CAMK2D/SLC8A1/SCN10A/TNNC2/GUCY1A1/FBXO32/CAV1/SGCA/FGF13/LMCD1/ANK2/KIT/IGFBP5/MYBPC3/TNNI2/PI16/KLF4/TRPM4/ERRFI1/DMD/ATP1B1/FOXO1/TNFRSF1A/DSP/ADORA2B/HCN4/TRIM63/MLIP/TMEM38A/ADRA2C/PLCE1/ZC3H12A/IGF1/SLC9A1/DOCK5/PRKAG3/ADRA2B/CASQ2/KCNJ2/CAV3/ADORA1/ADRA1A/KCNMA1/CAMK2B/PDE4D/KCNE3/HAND2/ATP2B1/ADRA1B/HSPB6/SPX/NOS1AP/NR4A3/PKP2/GJA5/…
	GO_REGULATION_OF_PEPTIDE_SECRETION	499	-0.422224	-1.49733	0.0140845	0.235957	0.218489	16182	tags=36%, list=29%, signal=26%	ITPR2/HAVCR2/RHBDF1/REST/IL4R/ANXA4/GJA1/BAIAP3/IL17RC/LRRC32/ARNTL/FGR/CD33/LILRB1/APLN/ARG2/TRPM4/TRH/VEGFC/GHRHR/IL17F/KISS1/MYOM1/SYT4/TNFSF4/FAM3D/TLR5/CD22/TNFAIP3/RAB11FIP5/NKX6-1/KALRN/LYN/CD40/ADRA2C/IFIH1/NLRP3/GSDMD/STX1A/AKAP12/BTN2A2/FFAR1/TLR10/IL1B/FFAR3/ZC3H12A/TNFRSF14/IGF1/TLR6/ORM1/IL1R2/CASP1/SERPINB1/S100A8/LRRK2/LILRA2/FZD5/ADORA1/F2RL1/DOC2B/RSAD2/NOS2/MYRIP/HTR2C/UCN3/TLR1…
	GO_REGULATION_OF_TRANS_SYNAPTIC_SIGNALING	443	-0.420829	-1.49506	0.0140845	0.235957	0.218489	16616	tags=34%, list=29%, signal=24%	NRG3/GUCY1A1/PRKAR2B/EIF4E/CHRNA7/EPHB2/PPFIA2/LILRB2/NCDN/KIT/CACNB3/IQSEC2/BAIAP3/CALB1/RAP1B/WNT7A/PLEKHG5/NFATC4/CACNB2/NAPB/NRGN/RASGRF1/KISS1/HOMER1/SYT4/ADORA2B/NPS/ITPKA/GUCY1B1/RIMS3/PRKCB/DNM1/RAPSN/EGR2/PTK2B/CNTN2/STX1A/CYP46A1/AKAP12/IL1B/ARC/EPHA4/STX3/CA2/RIMS1/SLC7A11/LRRK2/CACNA1B/SORCS2/HCRT/GRM4/PICK1/MEF2C/ADORA1/ADRA1A/SYT12/NPTX1/CAMK2B/GRM3/PLK2/CCL2/SNCA/SHISA9/WNT3A/SIPA1…
	GO_RESPONSE_TO_RADIATION	441	-0.383752	-1.36202	0.0140845	0.235957	0.218489	11282	tags=15%, list=20%, signal=12%	PTPRC/COL3A1/ATP8A2/PDE6B/ICAM1/PDE1B/KCNC2/CCK/THBD/SLC4A10/MAP3K20/TSPYL5/MAPK13/OPN3/GNAT1/NOX4/ASIC2/PENK/GPR88/CARD16/TNFRSF11A/HRH1/RAG1/ANXA1/SYNPO/GJA10/CABP4/ABCA4/HAMP/PTGS2/DRD3/CDS1/GRIN2A/TH/OPN4/RHO/CACNA1F/RGS14/FBXL21P/GATA3/RCVRN/DBH/IL12B/CXCL10/PDE6A/DRD1/GUCY2D/OPN5/RS1/TRPM1/HRH2/PPEF1/TYR/ADIRF/AIPL1/GPR52/CNGB1/GUCA1A/CCR4/HOXA1/OPRM1/TULP1/OPN1LW/FOXB1/HMGA2/GUCA1C/CCL11/G…
	GO_RESPONSE_TO_XENOBIOTIC_STIMULUS	291	-0.419361	-1.45588	0.0140845	0.235957	0.218489	16578	tags=42%, list=29%, signal=30%	FBXO32/PRKAR2B/EIF4E/PDGFB/AOC3/SDK1/SRD5A1/PCK2/AOC1/BAAT/MGST2/CXCR4/TIPARP/CYP2J2/AHRR/FMO2/CYP2B6/ERRFI1/EGR1/FOXO1/HPRT1/SLC18A2/HOMER1/APOBEC3A/ACY3/STAT5A/GSTA2/GHR/TMEM38A/ACSL1/CYP1A1/TIGAR/CRYZ/PTK2B/HOMER2/CYP46A1/PPP1R1B/AQP1/CYP2C9/NQO1/MAP1LC3A/CASQ2/MGST1/SULT1B1/NR4A2/FMO1/EPHX2/PTGS1/SNCA/SULT1A2/HPCA/ICAM1/CYP2S1/HTR2A/PDE1B/FOSB/PPARGC1A/TAC1/PRKCG/GSTA1/CRHBP/SERPINF1/NAT1/AHR…
	GO_RHYTHMIC_PROCESS	293	-0.428403	-1.49028	0.0140845	0.235957	0.218489	12411	tags=34%, list=22%, signal=27%	NOS3/RELB/MDK/FZD4/GPR176/TGFB3/GAS2/LGR4/NMS/PRKAA2/RORA/AXL/FSHR/ARRB1/RPE65/PROK1/SRD5A1/OPRL1/BHLHE41/SIK1/ESR1/ARNTL/HS3ST2/EGR1/MMP7/GHRHR/KISS1/PASD1/PLEKHA1/NPS/CLDN4/FBXW7/EGR2/CAVIN3/GABRB1/NAMPT/HEBP1/ADORA1/ATOH7/ROBO2/KCNA2/LHCGR/PGR/BHLHE40/NOS2/NGFR/EGR3/ADAMTS1/PPARGC1A/PRKCG/SLIT3/SERPINF1/OPN3/NR5A1/AHR/ASS1/TWIST1/HAS1/SOX14/NPAS2/PPARG/OXTR/TNFRSF11A/RORB/ADCY1/SERPINE1/RORC/P…
	GO_STEM_CELL_DIFFERENTIATION	251	-0.409314	-1.40091	0.0140845	0.235957	0.218489	12648	tags=21%, list=22%, signal=16%	YAP1/TACSTD2/MEF2C/SHH/HAND2/SEMA3F/SEMA3C/WNT3A/PTPRC/BATF/MEOX1/FOLR1/RDH10/RUNX2/GATA6/TAFA1/ALDH1A2/TWIST1/CYP26C1/OSM/HTR2B/ELL3/PAX2/RUNX1/GREM1/PSMA8/MYOCD/NRG1/WNT10A/GATA3/TRIM6/TGFB2/DNMT3L/ALX1/NTF4/EOMES/HOXA7/LIF/TP63/OVOL2/SEMA3A/SEMA3E/NKX2-5/RBM24/PHOX2B/POU6F2/GATA4/SIX3/HOXB4/PITX2/HMGA2/H1-8
	GO_SYNAPTIC_MEMBRANE	438	-0.443309	-1.57059	0.0140845	0.235957	0.218489	17694	tags=39%, list=31%, signal=27%	SHANK1/GABRR3/PTPRO/SLC1A2/UTRN/ADAM23/NPTN/NCS1/CPEB1/CLSTN3/GPC4/SNAP25/ANKS1B/CHRNE/KCNC3/KCTD12/SLC8A1/CNTNAP4/SCN10A/PSEN2/ARRB1/ERC2/RUSC1/CHRNA7/HCLS1/EPHB2/SEMA4F/PSD3/NRP1/ATP2B2/ANK2/KCNH1/SCN2A/DLG2/SNPH/FLRT3/INPP4A/SLC6A9/DMD/NRGN/ZNRF2/HOMER1/CNTNAP1/CNKSR2/GABRG1/ITGA8/STXBP5/RIMS3/DNM1/CACNG8/ADRA2C/RAPSN/HOMER2/CNTN2/STX1A/ANK3/ARC/GABRE/SLC16A3/RPH3A/EPHA4/GABRB1/KCNJ4/STX3/RIMS…
	GO_CALCIUM_MEDIATED_SIGNALING	218	-0.49069	-1.66682	0.0142857	0.235957	0.218489	17004	tags=44%, list=30%, signal=31%	IRGM/CAMK2D/SLC8A1/PTGFR/SYK/VCAM1/RCAN1/LMCD1/LAT2/CCR1/ANK2/CHP2/DEFB1/PLEK/CXCR4/NFATC4/BTK/PLCG2/TRPM4/DMD/ATP1B1/NFATC1/STIMATE/CD22/CXCR1/TRDN/ACKR2/CALML6/TMEM38A/RIT2/PTK2B/HOMER2/DMTN/PLCE1/IGF1/SLC9A1/BST1/CASQ2/LRRK2/NFATC2/RCAN2/PDE4D/CXCR2/CXCR5/SLA2/HPCA/TRPM2/PTPRC/ZAP70/NOS1/CXCL8/SELE/NR5A1/AVPR1A/FKBP1B/GBP1/BHLHA15/P2RY6/HTR2B/FHL2/CCR3/NEUROD2/CCR7/ITPR1/GRM5/CCR5/NMUR1/RGN/AC…
	GO_COLLAGEN_CONTAINING_EXTRACELLULAR_MATRIX	408	-0.467374	-1.65688	0.0142857	0.235957	0.218489	16350	tags=48%, list=29%, signal=34%	MATN1/EMILIN1/CTSS/TGFBI/F9/S100A10/ANXA4/COL26A1/ITIH5/ITGA6/EDIL3/APOC3/FBN1/LGALS1/FGFR2/COL5A3/LOXL2/SERPINH1/ADAM11/PRG4/EFEMP1/MXRA7/CCN1/ZP1/AMTN/THBS4/DCN/SERPINB9/ADAMTS4/TNC/S100A9/LAMA1/COL4A5/ADAMTS9/WNT2B/CTSC/VWA1/LAMC1/LAMC3/MFAP4/ANXA11/ENTPD2/WNT8A/SERPINB8/ORM1/COL4A2/FLG/SULF1/SERPINB1/S100A8/LAMB4/COL9A3/COL1A2/LAMB3/HSPG2/ITIH2/MGP/COL23A1/SDC2/FREM1/COL2A1/SHH/COMP/PLSCR1/CO…
	GO_CYTOKINE_ACTIVITY	218	-0.533953	-1.81378	0.0142857	0.235957	0.218489	14676	tags=47%, list=26%, signal=35%	TNFSF4/FAM3D/CMTM7/IL18/GDF6/CCL13/IL16/IFNE/IFNA7/TNFSF13/IL1F10/CXCL1/IL1B/CNTF/PPBP/GDF2/NAMPT/CCL8/CCL23/IFNW1/TNFSF9/IL34/IFNA5/CXCL5/CCL2/INHBE/TNFSF8/IFNA21/CCL22/CXCL8/IL1RN/TSLP/CCL21/CSF3/SECTM1/FAM3B/TNFSF15/OSM/IFNA14/TIMP1/IL10/CCL5/CTF1/CCL15/THNSL2/IFNA6/GREM1/CER1/IL1A/GREM2/ADIPOQ/BMP10/IL7/CXCL14/CLCF1/PF4V1/NRG1/IFNA13/INHBA/CCL20/WNT2/BMP3/GDF15/TGFB2/GDF5/IL12B/IFNA1/CXCL10/I…
	GO_FAT_CELL_DIFFERENTIATION	218	-0.41724	-1.41732	0.0142857	0.235957	0.218489	17259	tags=35%, list=31%, signal=24%	BBS7/ERAP1/ADRB2/SORT1/ALOXE3/ZBTB7B/RORA/LMO3/CEBPB/TRPV4/MB/CEBPA/DYSF/ITGA6/ARNTL/IL11/LRRC8C/KLF4/TRPM4/ZFP36/FOXO1/ARL6/FRZB/MIR27B/GDF6/EGR2/BBS12/PRDM16/BSCL2/ZC3H12A/ADRB1/LAMB3/NR4A2/DUSP10/WWTR1/CCDC3/HTR2C/LRG1/WNT3A/EBF2/NR4A3/STEAP4/HTR2A/PPARGC1A/UCP1/DKKL1/PLAC8/MIR181A1/PPARG/RORC/SOCS1/FFAR4/LGALS12/KLF5/ADIPOQ/ENPP1/WNT10B/MMP11/SULT1E1/PTGS2/MIR483/GATA3/PRLH/WIF1/IL6/RARRES2/A…
	GO_METAL_ION_TRANSMEMBRANE_TRANSPORTER_ACTIVITY	442	-0.480882	-1.70321	0.0142857	0.235957	0.218489	13422	tags=36%, list=24%, signal=28%	AQP1/TRPV5/KCNJ4/TRPM6/ABCC9/KCNJ18/TMC1/SLC9A1/KCNT1/SLC30A10/KCNK13/SLC4A8/SLC4A11/SLC12A8/SLC5A9/CACNA1B/SLC12A7/KCNJ2/SLC28A1/SLC10A4/KCNMA1/TRPV2/KCNA2/SLC31A2/SLC17A7/KCNE3/TRPV3/ANXA2/ATP2B1/KCNH3/KCNK1/SLC12A3/CACNA1I/NIPAL3/CATSPER1/TRPM2/KCNQ4/ATP2B3/MCOLN2/SLC6A16/FXYD4/SLC24A2/KCNIP4/KCNK15/PKD1L2/SLC12A5/HPN/KCNC2/PKD2L2/SLC28A3/SLC4A10/KCNJ12/LRRC55/KCNQ3/CACNA1G/SLC6A17/ATP2A3/SCNN…
	GO_MULTI_MULTICELLULAR_ORGANISM_PROCESS	230	-0.47425	-1.62634	0.0142857	0.235957	0.218489	15998	tags=39%, list=28%, signal=28%	SPP1/GJA1/IGFBP5/PSG1/ANGPT2/ESR1/ARNTL/PSG2/CTSV/NR2F2/AR/TEKT4/MMP7/HPGD/CLDN4/KALRN/CYP1A1/ADRA2C/CORIN/HLA-G/TNP2/ENDOU/IL1B/PRDM1/NAMPT/ADRA2B/STS/EMP2/ITGA5/PGR/RLN2/CLNK/ITGA3/FOSB/KIR2DL4/ITGA2/THBD/TAC1/CRHBP/FBLN1/DKKL1/PCSK5/RLN1/AVPR1A/CNR1/ADM/CD226/PRL/PSG9/AMBP/OXTR/ACVR1C/ARG1/TIMP1/PTHLH/IGFBP2/PNOC/TEAD3/FOSL1/DSG1/TEKT3/TAC3/PTGS2/P2RX1/HFE/MMP9/ADCYAP1/EPYC/WNT4/CRH/UBTFL1/STC…
	GO_MUSCLE_SYSTEM_PROCESS	456	-0.466505	-1.65974	0.0142857	0.235957	0.218489	17539	tags=47%, list=31%, signal=33%	GSN/NOS3/MYOM2/DTNA/DOCK4/ARHGAP42/MEF2A/ATP1A1/ACTA2/TNNI3K/ACTA1/SPHK1/ADRB2/VIM/MAP2K3/CHRNE/CAMK2D/SLC8A1/RAP1GDS1/KCNJ8/SCN10A/RCSD1/TNNC2/GUCY1A1/FBXO32/MB/CAV1/SGCA/UTS2/FGF13/GATM/LMCD1/KCNJ5/ANK2/SNTA1/KIT/GJA1/DYSF/IGFBP5/CXCR4/INPP5F/ITGB5/TMOD3/MYBPC3/SCN4B/TNNI2/GJC1/CACNB2/ARG2/MYL4/PI16/KLF4/SNTB1/TRPM4/ERRFI1/DMD/ATP1B1/FOXO1/TNFRSF1A/LMOD3/DSP/HOMER1/MYLPF/MYOM1/ADORA2B/ITGA1/HCN…
	GO_POSITIVE_REGULATION_OF_ESTABLISHMENT_OF_PROTEIN_LOCALIZATION	458	-0.368057	-1.30745	0.0142857	0.235957	0.218489	18023	tags=34%, list=32%, signal=23%	BCL2/MBP/STOM/IL17RA/CHRM1/SORL1/GPI/C1QTNF3/CEP135/CDH1/CORO2B/GAS6/HK1/MDK/PFKFB2/CD2AP/TGFB3/YWHAH/PANX2/ACSL3/TLR4/ITGB2/CCL19/TRPV4/CRLF2/ARRB1/HMGB4/SYK/HCLS1/HAVCR2/CHP2/IL4R/GJA1/CACNB3/BAIAP3/IL17RC/FGR/MICALL2/CD33/TRPM4/PDZK1/TRH/VEGFC/IL17F/MYOM1/TNFSF4/RAC2/PLK3/ITGAM/TMEM30B/NKX6-1/FBXW7/IFIH1/NLRP3/SLC51B/GSDMD/TENM1/AKAP12/FFAR1/ANK3/IL1B/ZC3H12A/TNFRSF14/IGF1/ORM1/CASP1/PRKCD/LRR…
	GO_POSITIVE_REGULATION_OF_SECRETION	430	-0.419462	-1.47981	0.0142857	0.235957	0.218489	17189	tags=40%, list=30%, signal=28%	CD2AP/TGFB3/PANX2/ACSL3/TLR4/GALR1/ITGB2/CCL19/TRPV4/CRLF2/ARRB1/HMGB4/SYK/TFR2/C1QTNF1/HAVCR2/OPRL1/IL4R/SPP1/GJA1/FGFR1/BAIAP3/NKX3-1/IL17RC/FGR/CD33/APLN/CACNB2/TRPM4/TRH/VEGFC/GHRHR/IL17F/KISS1/MYOM1/SYT4/ADORA2B/TNFSF4/ITGAM/NKX6-1/STXBP5/RAB15/IFIH1/NLRP3/CYP19A1/GSDMD/STX1A/AKAP12/FFAR1/IL1B/AQP1/TNFRSF14/IGF1/ORM1/CASP1/S100A8/LRRK2/LILRA2/FZD5/ADORA1/F2RL1/DOC2B/MYRIP/UCN3/CACNA1I/TLR1/S…
	GO_REGULATION_OF_CATION_TRANSMEMBRANE_TRANSPORT	342	-0.442098	-1.53275	0.0142857	0.235957	0.218489	17263	tags=41%, list=31%, signal=28%	NETO2/AMIGO1/ADRB2/FXYD5/CRACR2A/YWHAH/CORO1A/CAMK2D/SLC8A1/KCNIP1/PSEN2/S100A1/KCNAB1/CAV1/EPHB2/ANO6/GEM/CTSS/OPRL1/ANK2/SNTA1/HSPA2/CACNB3/DYSF/DLG2/SCN4B/CACNB2/PLCG2/CHCHD10/DMD/PDZK1/ATP1B1/RASGRF1/HOMER1/STIMATE/TRDN/KCNAB2/CACNB4/LYN/TMEM38A/CACNG8/CD19/SCN2B/TESC/PTK2B/SCN1B/ANK3/ARC/RRAD/TMC1/SLC9A1/CASQ2/APLNR/CEMIP/KCNJ2/CAV3/GLRX/MEF2C/SLC31A2/NEDD4L/PDE4D/KCNE3/GALR2/CCL2/SNCA/SHISA…
	GO_REGULATION_OF_CELL_MORPHOGENESIS	490	-0.384615	-1.36272	0.0142857	0.235957	0.218489	19654	tags=40%, list=35%, signal=26%	PPP3CA/MAP2K1/CSF1R/HCK/RHOU/GRIN1/BAIAP2/FGD2/SH3KBP1/TIAM1/ULK2/CRABP2/LST1/KDR/NGF/TTL/FERMT2/MYH9/LIMK1/FGD5/S100B/SEMA4A/CYFIP1/LIMS1/PTPRD/STRIP2/MAP6/NDEL1/PRKN/SRCIN1/ZMPSTE24/MEGF8/CDC42EP5/CDC42EP2/MCF2/RHOQ/MAG/PTPRO/SEMA4D/PLXNA2/MAP1B/SEMA7A/MDK/FZD4/VEGFA/AMIGO1/TRPC6/YWHAH/FN1/EPS8/GAS2/CORO1A/PREX1/HEXB/RND3/PLXNC1/ITGB2/MT3/KIF13B/DRAXIN/HCLS1/EPHB2/NEDD9/FGF13/SEMA4F/NRP1/S100A1…
	GO_REGULATION_OF_DEVELOPMENTAL_GROWTH	342	-0.400785	-1.38952	0.0142857	0.235957	0.218489	9413	tags=17%, list=17%, signal=14%	GATA6/ACACB/PLAC8/TNFRSF12A/MAEL/PRL/CDKL5/TLL2/DIO3/GPR21/SOCS2/CPNE9/LATS2/RGS4/RASAL1/RBP4/ISLR2/BCL11A/HAMP/CPNE6/SYT2/EPHA7/BMP10/IL7/NPY1R/EFNA5/ARX/DRD3/GLI1/MIR199B/TBX20/PHLDA2/WNT2/NPPC/GDF15/PRLH/GDF5/SLC6A3/MIR204/REG1A/BDNF/BARHL2/GHSR/MIR200B/OSTN/GJD4/SEMA3A/SEMA3E/NKX2-5/TRPC5/MIR222/MUSK/LPAR3/NRK/WT1/MIR509-3/MIR509-2/MIR1-1
	GO_REGULATION_OF_LEUKOCYTE_PROLIFERATION	224	-0.514185	-1.74449	0.0142857	0.235957	0.218489	17026	tags=52%, list=30%, signal=37%	CORO1A/TLR4/ZBTB7B/RASAL3/CEBPB/CARD11/CCL19/KITLG/TNFSF13B/SYK/IGF2/VCAM1/IL27/TGFBR2/CDKN1A/SASH3/INPP5D/NCKAP1L/CD1D/LILRB2/HAVCR2/TWSG1/LRRC32/LILRB1/BTK/ARG2/IRF1/CD86/RIPK3/HLA-DMB/TNFSF4/RAC2/CD22/TNFAIP3/IL18/HLA-DPB1/LYN/TFRC/CD40/CLECL1/HLA-G/CD55/BTN2A2/IL12RB1/HLA-DPA1/IL1B/SPTA1/TNFRSF13B/TNFRSF14/IGF1/FOXJ1/BST1/HHLA2/NFATC2/MEF2C/SHH/TNFSF9/LGALS3/LGALS9C/WNT3A/LGALS9B/PTPRC/GPR183…
	GO_REGULATION_OF_MEMBRANE_POTENTIAL	432	-0.412637	-1.45754	0.0142857	0.235957	0.218489	16121	tags=34%, list=29%, signal=25%	ANK2/KCNH1/KCNH7/BOK/SNTA1/GJA1/CACNB3/SCN2A/CXADR/SCN4B/WNT7A/GJC1/CACNB2/CHCHD10/CLIC1/TRPM4/DMD/ATP1B1/DSP/CNTNAP1/DCN/NPS/HCN4/GABRG1/PIEZO2/TRDN/RIMS3/CACNB4/BVES/KCNMB3/SCN2B/PTK2B/SCN1B/STX1A/ANK3/GABRE/GABRB1/ADRB1/SLC26A3/RIMS1/SLC9A1/KCNK13/CASQ2/LRRK2/RGS7BP/CACNA1B/KCNJ2/CAV3/GLRX/HCRT/MEF2C/ADORA1/ADRA1A/KCNMA1/KCNA2/NEDD4L/SLC17A7/KCNE3/GCLM/KCNH3/KCNK1/UCN3/CACNA1I/CHRFAM7A/SNCA/OP…
	GO_SIGNAL_RELEASE	458	-0.436145	-1.54931	0.0142857	0.235957	0.218489	16655	tags=36%, list=29%, signal=26%	ARRB1/ERC2/SLC16A10/SLC8B1/TFR2/FGF23/C1QTNF1/PPFIA2/REN/ITPR2/REST/SPP1/GJA1/FGFR1/BAIAP3/NKX3-1/SNPH/ARNTL/IL11/RAP1B/WNT7A/BTK/APLN/CACNB2/SLC6A9/NAPB/TRPM4/TRH/GHRHR/KISS1/SLC18A2/SYT4/ADORA2B/FAM3D/NPVF/CHAT/RAB11FIP5/NKX6-1/RIMS3/PRKCB/KALRN/LYN/ADRA2C/PPFIA4/CYP19A1/STX1A/FFAR1/IL1B/FFAR3/RPH3A/SYN2/STX3/RIMS1/NAAA/SELENOM/LRRK2/CACNA1B/LIN7A/HCRT/GRM4/STX11/MEF2C/ADORA1/ADRA1A/SYT12/DOC2B…
	GO_SKELETAL_SYSTEM_MORPHOGENESIS	239	-0.47126	-1.60466	0.0142857	0.235957	0.218489	16350	tags=41%, list=29%, signal=29%	MATN1/TMEM119/FOXC1/RAB23/HOXC4/FGFR1/SATB2/GRHL2/FGFR2/TIPARP/FGR/WNT7A/SERPINH1/MMP14/FGF4/PLEKHA1/MYF5/TBX1/ALX3/VWA1/SIX2/NKX3-2/FOXC2/RARB/TBX4/RAB33B/HOXD9/MGP/MEF2C/FREM1/FGFR3/COL2A1/COMP/ANXA2/GLI3/COL6A2/COL27A1/CDX1/BARX2/FGF18/RDH10/IRX5/RUNX2/COL14A1/HOXB6/HOXB7/OSR2/VIT/TWIST1/COL1A1/TIFAB/PHOSPHO1/DLX2/COCH/MMP13/GREM1/CYP26B1/CER1/HHIP/COL12A1/WNT10B/ALX4/COL13A1/SP5/SFRP4/HOXB2/H…
	GO_T_CELL_DIFFERENTIATION	239	-0.48403	-1.64815	0.0142857	0.235957	0.218489	17005	tags=48%, list=30%, signal=34%	PREX1/ZBTB7B/RORA/CARD11/CCL19/CYLD/VAV1/LEF1/SYK/IL27/TGFBR2/ITPKB/SASH3/NCKAP1L/CD1D/LILRB2/LEPR/IL4R/PIK3R6/KIT/RUNX3/IRF1/CD86/EGR1/RIPK3/TNFSF4/DOCK2/IL18/FZD7/NLRP3/CD83/HLA-G/BTN2A2/PIK3CD/IL12RB1/STAT6/ZC3H12A/PRDM1/FOXJ1/NFATC2/FZD5/DUSP10/SHH/RSAD2/FZD8/TNFSF9/GLI3/RASGRP1/CLEC4D/PTPRC/EGR3/GPR183/SPN/FGL2/IL18R1/TNFSF8/BATF/TBX21/ZAP70/CAMK4/NFKBIZ/RUNX2/HLA-DOA/TCF7/RHOH/LY9/RAG1/ANXA…
	GO_ACTIN_BINDING	428	-0.387726	-1.36465	0.0144928	0.235957	0.218489	17737	tags=37%, list=31%, signal=25%	MYH4/LCP1/ZNF185/UTRN/MAP1B/EPS8L1/CORO2B/GSN/NOS3/MYOM2/IMPACT/SNTB2/MYO1F/PALLD/TRPC6/FXYD5/YWHAH/EPS8/CORO1A/TRPV4/RCSD1/MOBP/KIF18A/TNNC2/RUSC1/LDB3/HCLS1/NEBL/EPB41L1/PACRG/PARVG/SNTA1/SHTN1/CXCR4/TMOD3/MYBPC3/ANLN/MICALL2/MYO1H/TNNI2/CACNB2/KLHL2/SHROOM1/MYL4/MYO1A/SNTB1/KLHL3/MYO1D/COBLL1/DMD/FGD4/SYNPO2/ERMN/LMOD3/MYOM1/BAIAP2L1/MYO7A/EPB41L3/DAAM1/ABLIM2/TLN2/DIAPH3/HOMER2/SVIL/COBL/FSCN…
	GO_HORMONE_METABOLIC_PROCESS	236	-0.456762	-1.55303	0.0144928	0.235957	0.218489	14251	tags=36%, list=25%, signal=27%	GHR/DKK3/CYP1A1/CORIN/CYP19A1/CYP46A1/BCO1/IL1B/FFAR3/CYP2C9/CYP27A1/ENPEP/SELENOM/SULT1B1/AOPEP/IYD/SHH/ADH1A/PLB1/CYP2S1/HPN/TPO/DIO2/RDH10/PPARGC1A/RDH5/CHST8/PAX8/CPA3/ADH1C/CRHBP/DKKL1/PCSK5/NR5A1/ADM/BACE2/ALDH1A2/CYP26C1/CPQ/CRYM/UGT1A3/BCO2/GFI1/CYP1B1/DIO3/GCNT4/SULT1A1/RBP4/HSD11B1/CYP26B1/PCSK1/RDH12/CYP2C8/SULT1E1/UGT1A9/CRABP1/RBP1/CYP2C18/GAL/HFE/PNPLA4/UGT2B7/CGB3/GATA3/WNT4/CRH/LR…
	GO_JNK_CASCADE	214	-0.410901	-1.38472	0.0144928	0.235957	0.218489	14500	tags=26%, list=26%, signal=19%	ADORA2B/MECOM/MAP3K6/DACT1/SH2D3A/EDA2R/FZD7/PTK2B/IL1F10/IL1B/EPHA4/LTBR/EDAR/TLR6/TNFRSF19/FZD5/DUSP10/F2RL1/FZD8/TPD52L1/RASGRP1/NCF1/NPHS1/PAK1/TLR3/MAP3K20/MDFIC/IL1RN/CCL21/ULK4/AMBP/IRAK2/TNFRSF11A/AC008870.1/CCR7/PTGER4/MAP3K9/IL1A/MMP8/MAP3K21/ARHGEF5/DKK1/CASR/PTPN22/ROR2/SEMA3A/TNFSF11/FCGR2B/SH3RF2/SLAMF1/CD40LG/IL36B/FGF19/WNT16/NRK
	GO_REGULATION_OF_LIPID_METABOLIC_PROCESS	412	-0.420318	-1.48301	0.0144928	0.235957	0.218489	17016	tags=35%, list=30%, signal=25%	ANGPTL3/ATP1A1/LPGAT1/LACTB/SPHK1/DGKZ/ACSL3/LDLRAP1/PRKAA2/RORA/LDLR/CCL19/OPA3/CLCN2/PDGFB/CAV1/SLC45A3/REST/PIK3R6/KIT/FABP3/APOC3/TIAM2/SIK1/FABP1/PDP1/FGR/C3/DNAJC15/KLF4/EGR1/TNFRSF1A/CCN1/PLIN2/MIR27B/TNFAIP8L3/DKK3/LYN/FBXW7/ACSL1/CYP1A1/FGF1/CD19/MLXIPL/PIK3R5/PTK2B/ANGPTL4/IL1B/BSCL2/PDK1/FLT3/STARD4/PRKCD/PDGFA/CYP7A1/ADORA1/FGFR3/PLIN5/EPHX2/APOC2/CCDC3/HTR2C/SLA2/GLIPR1/SNCA/ANKRD1/N…
	GO_REGULATION_OF_PEPTIDASE_ACTIVITY	440	-0.417371	-1.472	0.0144928	0.235957	0.218489	16114	tags=35%, list=29%, signal=25%	REST/C4A/DHCR24/R3HDML/SPOCK3/BOK/SPINK9/PROS1/ITIH5/NKX3-1/ITIH3/FABP1/ACER2/RPS6KA3/C3/PERP/SERPINH1/NOD1/PI16/KLF4/RPS6KA1/CCN1/C4B/SPINT2/CAST/SERPINB9/CD44/CLDN4/S100A9/WFDC3/LYN/NLRP3/ST18/LXN/SERPINB13/SERPINB10/A2ML1/SERPINI1/AQP1/SERPINB8/EPHA4/CASC2/CASP1/SERPINB1/RFPL1/S100A8/SPINT3/BCL2L10/ITIH2/CLDN3/SERPINA2/WFDC1/TNFRSF10A/NGFR/CST9L/SNCA/WNT3A/SPINK2/WFDC10B/PI3/PI15/NLRP7/CPAMD8/…
	GO_SECOND_MESSENGER_MEDIATED_SIGNALING	440	-0.511926	-1.80548	0.0144928	0.235957	0.218489	14495	tags=39%, list=26%, signal=29%	NFATC1/STIMATE/CD22/CXCR1/TRDN/GUCY1B1/ACKR2/GPR62/CALML6/TMEM38A/ADRA2C/RIT2/ADGRG4/PTK2B/HOMER2/PTGIR/DMTN/PLCE1/AQP1/ADGRE5/IGF1/ADRB1/SLC9A1/BST1/RASD2/ADRA2B/CASQ2/APLNR/LRRK2/FPR1/NFATC2/PEX5L/ADGRG2/ADRA1A/LHCGR/RCAN2/PDE4D/LPAR1/NOS2/CXCR2/HTR2C/UCN3/CXCR5/SLA2/GALR2/ADRA1B/HPCA/TRPM2/PTPRC/NOS1AP/PTGER3/ZAP70/KCNC2/MRAP/GUCA2B/MT1M/NOS1/CGAS/RAMP3/CXCL8/ADRA2A/ADGRD1/PRKG1/UCN2/SELE/ADGR…
	GO_T_CELL_ACTIVATION	467	-0.500206	-1.76512	0.0144928	0.235957	0.218489	17026	tags=49%, list=30%, signal=34%	CORO1A/PREX1/ZBTB7B/RASAL3/RORA/CEBPB/CARD11/KIF13B/CCL19/TNFSF13B/CYLD/VAV1/LEF1/SYK/IGF2/VCAM1/IL27/APBB1IP/TGFBR2/ITPKB/CAV1/SASH3/NCKAP1L/CD1D/LILRB2/HAVCR2/LEPR/DUSP3/TWSG1/IL4R/MAP3K8/PIK3R6/KIT/LRRC32/LGALS1/RUNX3/CXADR/LILRB1/ARG2/IRF1/CD86/EGR1/RIPK3/HLA-DMB/TNFSF4/RAC2/CD44/DOCK2/IL18/HLA-DPB1/DOCK8/LYN/TFRC/IFNE/FZD7/NLRP3/CD83/CLECL1/HLA-G/CD55/IFNA7/MICB/BTN2A2/PIK3CD/IL12RB1/HLA-DPA…
	GO_VESICLE_MEDIATED_TRANSPORT_IN_SYNAPSE	214	-0.420869	-1.41831	0.0144928	0.235957	0.218489	15520	tags=29%, list=27%, signal=21%	RAP1B/WNT7A/CACNB2/EPS15/NAPB/SLC18A2/SYT4/ADORA2B/POTEKP/STXBP5/RIMS3/PRKCB/DNM1/STX1A/ARC/SYN2/STX3/RIMS1/LRRK2/STX11/CALY/ADRA1A/SYT12/DOC2B/SLC17A7/MX1/SNCA/WNT3A/HPCA/PLD1/SYT5/SYT7/PACSIN1/SYT1/HTR2A/EFNB2/DOC2A/STXBP5L/PRKCG/SLC32A1/CNR1/SLC17A6/MX2/CADPS2/P2RY1/ADCY1/SYT2/RAB3B/P2RX1/DRD3/HTR1B/UNC13C/TH/ACTBL2/OTOF/PCLO/CHRM2/DRD1/ITGB3/CHRNB3/CPLX3/CHRNA6
	GO_CELLULAR_RESPONSE_TO_DRUG	427	-0.379119	-1.33223	0.0147059	0.235957	0.218489	13581	tags=25%, list=24%, signal=19%	IL1B/STAT6/AQP1/ALK/ZC3H12A/FBP1/DEFB104A/NQO1/MAP1LC3A/CASQ2/PRKCD/LRRK2/MEF2C/CALY/GPR37/GCLM/NOS2/HTR2C/SLAMF8/ANKRD1/TRPM2/IL18RAP/NR4A3/ICAM1/HTR2A/HTR3C/KCNC2/FOLR1/PPARGC1A/TLR3/MAPK13/CRHBP/SERPINF1/ADSS1/KCNMB1/AHR/ASS1/CAV2/PAWR/ARG1/HRH1/P2RY1/OR10H5/HTR2B/ANXA1/PCK1/IL10/CYP1B1/PAX2/ADCY1/MMP3/CHRM5/RGS4/DPEP1/BCL11A/HTR1F/ADIPOQ/GNA14/OR13F1/PTGS2/CD69/EFNA5/DRD3/HTR1B/AGTR2/TH/METTL…
	GO_CELLULAR_RESPONSE_TO_INORGANIC_SUBSTANCE	216	-0.457583	-1.54455	0.0147059	0.235957	0.218489	17601	tags=42%, list=31%, signal=29%	CDH1/GSN/JUNB/ATRX/CAPN3/MEF2A/MT1F/RASGRP2/CYBB/MT1G/CAMK2D/PRKAA2/FOS/MT3/TFR2/ITPKB/CHP2/KCNH1/AOC1/BLM/SLFN14/CEBPA/DLG2/NFATC4/MT1E/FOXO1/SYT4/GUCY1B1/CYP1A1/TIGAR/ANK3/DMTN/AQP1/FBP1/IQGAP1/NQO1/SLC30A10/MAP1LC3A/LRRK2/HVCN1/MEF2C/SHH/SYT12/SNCA/HPCA/TRPM2/ALOX5AP/NCF1/SYT5/SYT13/MT1B/SYT7/SYT1/MT1H/KCNC2/FOSB/PPARGC1A/CPNE7/MT1M/MT1HL1/CRHBP/SERPINF1/ADCY1/SLC34A1/MMP3/CPNE9/RASAL1/CLDN1/D…
	GO_DNA_BINDING_TRANSCRIPTION_ACTIVATOR_ACTIVITY	427	-0.385023	-1.35298	0.0147059	0.235957	0.218489	14003	tags=29%, list=25%, signal=22%	EGR2/ST18/FEZF2/FOSL2/MYT1L/SIX2/TBX18/HNF4G/FOXC2/STAT6/HEYL/RREB1/FOXJ1/TBX4/MITF/IRF6/REL/ESRRB/ATOH1/RAX2/NFATC2/NR4A2/ATF3/MEF2C/ETV4/PLSCR1/PGR/HAND2/GLI3/YY2/CREB3L1/CDX1/BARX2/ELF4/HOXA10/POU1F1/EBF2/NR4A3/BATF/BARX1/TFEC/TBX21/CDX4/MEOX1/FOSB/ESRRG/CREB3L3/POU2F3/PITX1/CTCFL/VENTX/ONECUT1/PAX8/EHF/RUNX2/HOXB7/BHLHA15/KLF14/NR2E1/TLX2/PLAG1/CRX/DLX2/RORB/PLAGL1/FOXD2/RUNX1/SOHLH1/DUX4/FOS…
	GO_PHOSPHOLIPID_BINDING	423	-0.408987	-1.44172	0.0147059	0.235957	0.218489	17127	tags=35%, list=30%, signal=24%	DENND1C/PLEKHF2/STXBP6/PREX1/LDLRAP1/ANXA10/AXL/BIN2/RPE65/ZFYVE28/SGIP1/PIGK/ITPR2/KCNH1/GAP43/AMPH/PLA2G4A/ANXA4/GSDMC/PLEK/TTPA/DYSF/BAIAP3/APOC3/FABP1/BTK/ARAP2/CLVS1/NRGN/ARHGAP9/PACSIN3/PLEKHA8P1/SH3PXD2A/PLEKHA1/SNX9/ARL6/SYT4/CD300LF/TNFAIP8L3/PHLDA3/PLEKHA4/FZD7/EXOC1L/FES/ARHGAP44/GSDMD/PLEKHF1/CARMIL2/ANXA11/ANXA3/MYO1E/RPH3A/MYO1B/IQGAP1/SLC9A1/OSBPL1A/ARAP3/MAP1LC3A/WIPI1/SYT16/KCNJ2…
	GO_PLACENTA_DEVELOPMENT	155	-0.430505	-1.40234	0.0147059	0.235957	0.218489	16603	tags=35%, list=29%, signal=25%	LEF1/IGF2/PDGFB/GJB5/SPP1/GJA1/CEBPA/TTPA/GRHL2/GCM1/FGFR2/CTSV/NR2F2/ITGB8/CITED1/CUL7/CCN1/ETNK2/SPINT2/DCN/E2F8/RSPO3/PRDM1/FZD5/ADAM19/CDX4/E2F7/SPINT1/ASCL2/CASP8/ADM/ANG/PPARG/IL10/GJB3/SOCS3/FOSL1/MC2R/SNAI1/PTGS2/PHLDA2/WNT2/STC1/GHSR/EOMES/LIF/OVOL2/GJB2/BMP5/VDR/CSF2/APELA/NRK/TCF23
	GO_POSITIVE_REGULATION_OF_ION_TRANSMEMBRANE_TRANSPORT	155	-0.501453	-1.63345	0.0147059	0.235957	0.218489	16440	tags=40%, list=29%, signal=28%	EPHB2/ANO6/CTSS/ANK2/HSPA2/CACNB3/CACNB2/PLCG2/CHCHD10/DMD/PDZK1/ATP1B1/STIMATE/TRDN/CD19/TESC/ANK3/ARC/SLC9A1/APLNR/CEMIP/KCNJ2/GLRX/KCNE3/GALR2/CCL2/SNCA/NOS1AP/RELN/KCNC2/LRRC55/NOS1/RAMP3/KCNMB1/F2RL3/P2RY6/SLC34A1/CACNG3/STAC2/KCNA1/RGN/KCNE1/GAL/FXYD1/CALCR/KCNE5/PIRT/CXCL10/RYR2/NPSR1/LRRC38/DRD1/CXCL11/XCL1/BDKRB1/NTSR1/CCR2/CXCL9/HTR3A/IFNG/STAC/MIR1-1
	GO_POSITIVE_REGULATION_OF_LEUKOCYTE_CELL_CELL_ADHESION	216	-0.516152	-1.74225	0.0147059	0.235957	0.218489	17026	tags=51%, list=30%, signal=36%	CORO1A/ZBTB7B/RASAL3/ITGB2/CARD11/CCL19/TNFSF13B/CYLD/VAV1/SYK/IGF2/VCAM1/TGFBR2/ITPKB/CAV1/SASH3/NCKAP1L/CD1D/LILRB2/HAVCR2/IL4R/MAP3K8/PIK3R6/LGALS1/RUNX3/LILRB1/CD86/HLA-DMB/TNFSF4/CD44/IL18/HLA-DPB1/DOCK8/LYN/TFRC/NLRP3/CD83/CLECL1/HLA-G/CD55/BTN2A2/IL12RB1/HLA-DPA1/IL1B/SPTA1/TNFRSF14/IGF1/HHLA2/DUSP10/SHH/TNFSF9/GLI3/RASGRP1/CCL2/PTPRC/EGR3/NR4A3/ICAM1/ZAP70/EFNB2/BTLA/ITGA4/PAK1/NFKBIZ/CCL…
	GO_REGULATION_OF_CELL_SHAPE	155	-0.419015	-1.36491	0.0147059	0.235957	0.218489	19958	tags=49%, list=35%, signal=32%	WDR1/SEPTIN7/DLG1/CSF1R/HCK/RHOU/BAIAP2/FGD2/SH3KBP1/LST1/KDR/FERMT2/MYH9/FGD5/S100B/SEMA4A/CYFIP1/STRIP2/ZMPSTE24/CDC42EP5/CDC42EP2/RHOQ/SEMA4D/PLXNA2/VEGFA/FN1/EPS8/GAS2/CORO1A/HEXB/RND3/PLXNC1/ITGB2/PLXND1/KIT/FGR/FBLIM1/FGD4/ERMN/ITGA7/RAC2/EPB41L3/PLXNA4/BVES/CCL13/FES/RHOJ/PTK2B/SPTA1/DMTN/PALMD/MSN/CDC42EP3/FGD6/LPAR1/S100A13/F11R/CCL2/PARVB/FMNL1/ICAM1/HPN/DLC1/ARHGAP15/RHOV/ARHGAP18/P2RY…
	GO_REGULATION_OF_EXOCYTOSIS	216	-0.438984	-1.48178	0.0147059	0.235957	0.218489	17120	tags=41%, list=30%, signal=29%	FCER1G/PRKN/PTAFR/VAMP1/RAB26/LGI3/PREPL/DTNBP1/SDC1/HLA-F/NCS1/NSF/STXBP6/RAB3C/ITGB2/SYK/RALB/PPFIA2/REST/PRAM1/IL4R/BAIAP3/FGR/RAP1B/WNT7A/CACNB2/NAPB/CD84/SYT4/ADORA2B/RAC2/ITGAM/STXBP5/RIMS3/PRKCB/LYN/RAB15/FES/STX1A/RIMS1/RAB33B/LRRK2/F2RL1/ADRA1A/SYT12/DOC2B/CACNA1I/SNCA/RAB27A/SYT5/SYT13/SYT7/SYT1/HTR2A/EXPH5/VSNL1/DOC2A/STXBP5L/PRKCG/CACNA1G/ADRA2A/CD177/RAB3D/CNR1/CEACAM1/FGA/CADPS2/P2R…
	GO_REGULATION_OF_EXTRINSIC_APOPTOTIC_SIGNALING_PATHWAY	155	-0.436703	-1.42253	0.0147059	0.235957	0.218489	18627	tags=39%, list=33%, signal=26%	SNAI2/CFLAR/ITGAV/BMPR1B/STK3/BCL2/HSPA1B/TNFSF10/SCG2/RFFL/NOS3/UNC5B/PF4/CYLD/CAV1/NRP1/FGFR1/ITGA6/ITPRIP/AR/MAL/TRAF1/TNFAIP3/DEDD2/IL1B/IGF1/LTBR/ZSWIM2/YAP1/TMBIM1/ATF3/COL2A1/TNFRSF10A/GCLM/LGALS3/PTPRC/MIR221/ICAM1/SP100/CASP8/FGA/TNFRSF12A/FAS/SERPINE1/EYA2/FGG/IL1A/THBS1/IL7/AGTR2/INHBA/DBH/HGF/FASLG/G0S2/BMP5/MIR222/FGF10/CSF2/EYA4
	GO_REGULATION_OF_RAS_PROTEIN_SIGNAL_TRANSDUCTION	237	-0.413009	-1.39763	0.0147059	0.235957	0.218489	19463	tags=41%, list=34%, signal=27%	ARHGEF12/FGD2/TIAM1/NGF/SHC1/EPS8L2/JAK2/GPR4/IRS2/FGD5/ABR/ECT2/IQSEC3/ARHGEF16/CYTH4/ITGB1/FARP1/PREX2/MCF2/NTRK1/EPS8L1/RASGRP4/ARHGAP42/EPS8/PREX1/RASAL3/LPAR6/KITLG/AC040160.1/ARHGEF10/ARRB1/VAV1/SPATA13/HEG1/ITPKB/EPHB2/PSD3/NRP1/IQSEC2/APOC3/ECT2L/TIAM2/IQSEC1/PLEKHG5/RASGRF1/FGD4/ARHGEF3/SPRY2/KALRN/LYN/ARHGEF33/CCDC125/ARHGAP44/RIT2/PLCE1/FBP1/IGF1/F2RL1/ADRA1A/FGD6/LPAR1/F11R/RASGRP1/CO…
	GO_SODIUM_ION_TRANSMEMBRANE_TRANSPORTER_ACTIVITY	155	-0.450747	-1.46828	0.0147059	0.235957	0.218489	13047	tags=35%, list=23%, signal=27%	SLC9A1/SLC4A8/SLC4A11/SLC5A9/SLC28A1/SLC10A4/SLC17A7/KCNK1/SLC12A3/CACNA1I/TRPM2/SLC6A16/SLC24A2/SLC28A3/SLC4A10/CACNA1G/SLC6A17/SCNN1A/SLC6A11/ATP4B/SLC6A15/ASIC2/SLC13A3/SLC17A3/PKD2L1/SLC9A4/SLC34A1/SLC34A2/SLC6A20/SLC5A8/SLC12A1/SLC9C1/SCN9A/ATP12A/SLC6A7/SCN5A/SCN7A/ATP4A/SLC10A6/SLC6A3/HCN1/GRIK1/SCN4A/SCNN1B/SLC6A2/SLC6A5/SLC9C2/SLC13A5/ABCB11/SLC5A7/SCNN1G/ASIC5/SLC24A5/SLC13A2
	GO_B_CELL_MEDIATED_IMMUNITY	215	-0.690017	-2.32484	0.0149254	0.235957	0.218489	8589	tags=57%, list=15%, signal=49%	C2/PTPRC/FGL2/BATF/TBX21/C1R/C1S/IGHV3-64/SWAP70/SERPING1/IGHA1/IGHV1-3/AICDA/CFI/C4BPB/CD226/IGKC/IL10/C7/IGKV1D-12/IGKV2-30/IGHG4/IGHV4-31/TLR8/IGHV3-74/IGHG2/IGHG3/C1RL/IGLC3/IGKV5-2/IGLC2/CD28/IGHG1/IGLV3-27/IGHD/IGHM/IGLC7/CR2/IGLV3-21/CR1/CLCF1/GAPT/IGKV2D-28/IGKV2-40/IGHA2/IGHV4-4/IGHV3-66/TRDC/IGKV3-20/IGHV2-26/TRBC2/IGHV3-43/IGHV1-18/IGLV1-40/IGHV4-61/MBL2/IGHV3-53/IGHV3-15/IGHV3-35/IGHV…
	GO_ENDOCYTIC_VESICLE_MEMBRANE	158	-0.44028	-1.42203	0.0149254	0.235957	0.218489	20120	tags=56%, list=36%, signal=36%	B2M/MDM2/CLTC/RAB22A/LAMP1/RAB8B/PICALM/VAMP7/TAP1/AP2S1/UBB/HLA-E/RAB43/CYBA/RAB39A/OCRL/CAMK2G/VAMP3/VAMP8/GRIA1/LAMP2/WLS/CD9/RAB20/HLA-H/TAP2/SEC22B/FCGR1B/BTBD8/TCIRG1/FCGR1A/CD74/NOS3/HLA-F/FZD4/CYBB/CORO1A/IRGM/CAMK2D/LDLR/SGIP1/CAV1/RAB23/HLA-DRA/HLA-DRB1/FZD2/WNT7A/EPS15/DMBT1/RAC2/HLA-DPB1/CACNG8/RAB32/RILP/HLA-DRB5/HLA-G/HLA-DPA1/ANXA3/TLR6/HVCN1/PICK1/FZD5/RAB7B/CAMK2B/HLA-DQB1/TLR1/W…
	GO_NEGATIVE_REGULATION_OF_ION_TRANSPORT	156	-0.53302	-1.73321	0.0149254	0.235957	0.218489	12524	tags=33%, list=22%, signal=26%	PTK2B/ANK3/GABRE/RRAD/CASQ2/CAV3/HCRT/ADORA1/NEDD4L/KCNE3/SNCA/ICAM1/HTR2A/SLN/NOS1/ADRA2A/FKBP1B/CNR1/TWIST1/KCNE4/MAOB/RGS4/HAMP/THBS1/VIP/KCNE1/OR13F1/PTGS2/SFRP4/DRD3/HTR1B/AGTR2/TCAF2/MMP9/ADCYAP1/ANO9/CYP4F2/KCNE5/STC1/GRM7/NTSR1/PLA2R1/NPY5R/MTNR1B/OR56A1/KCNE1B/EPPIN/PTH/OR5T1/OR56A4/SEMG1/MIR1-1
	GO_PROTEIN_TETRAMERIZATION	156	-0.46563	-1.51408	0.0149254	0.235957	0.218489	13396	tags=26%, list=24%, signal=20%	FBP1/TRPV5/TRPM6/KCNJ2/SOD2/ANXA2/SNCA/TRPM2/H3C6/H4C13/KCNJ12/KIF25/ACACB/ALDH1A2/ACPP/PKD2L1/MS4A1/TGM3/CD247/H4C6/DPYS/GRIN2B/TDO2/HCN1/REG1A/ANXA2P2/H4-16/TRPM1/TRPM3/RYR3/ACADL/TP63/GBP5/MAT1A/CNGB1/AQP2/H3C8/TRPA1/ALDH1A3/AQP5/SYCP1
	GO_ACTIN_BASED_CELL_PROJECTION	212	-0.432704	-1.4459	0.0151515	0.235957	0.218489	18923	tags=48%, list=33%, signal=32%	CYFIP1/ATP6V1B2/RAPGEF3/CDC14A/FMN2/ABITRAM/ITGAV/SRCIN1/RAPH1/ITGB1/FARP1/FZD3/TBC1D10C/LCP1/UTRN/DOCK4/ACTA2/ACTA1/DEF6/WHRN/EPS8/CIB2/KIF13B/TRPV4/DNALI1/KITLG/B4GALT1/SPATA13/VCAM1/AOC3/FGF13/NFASC/GAP43/ITGA6/SHTN1/CBLIF/TIAM2/CXADR/CALB1/CTSV/SLC26A2/MYO1A/DMD/PDZK1/FGD4/CEACAM20/ERMN/MYO7A/CD44/HLA-G/HOMER2/PDZD7/FSCN2/EPHA4/MYO1B/CA2/TMC1/SCIMP/MSN/PDGFA/LRRK2/CDH23/PROM1/PTPRH/ARL4C/OSBP…
	GO_ADAPTIVE_THERMOGENESIS	154	-0.426905	-1.38315	0.0151515	0.235957	0.218489	17299	tags=41%, list=31%, signal=28%	VEGFA/ADRB2/GRB10/LGR4/TLR4/ZBTB7B/LAMA4/CEBPB/TRPV4/SYK/CAV1/GATM/LEPR/IL4R/GJA1/CXCR4/ARNTL/DOCK7/YBX2/ALDH1A1/IL18/ACSL1/PRDM16/FOXC2/STAT6/BSCL2/ADRB1/HCRT/TRPV2/MFAP2/EBF2/IL18R1/NPR3/ESRRG/DIO2/PPARGC1A/SLN/PM20D1/UCP1/SCTR/PLAC8/OXTR/ACOT11/MC4R/FFAR4/ADIPOQ/WNT10B/ELOVL3/ADCYAP1/DBH/GPR3/PTH2R/FABP5/CIDEA/IL15/ACADL/PRLR/ADRB3/CCR2/PHOX2B/G0S2/HOXC10/TRPM8
	GO_CARDIOCYTE_DIFFERENTIATION	154	-0.467419	-1.51441	0.0151515	0.235957	0.218489	13403	tags=31%, list=24%, signal=24%	WNT8A/RARB/ALPK2/IGF1/SLC9A1/CAV3/MEF2C/ADRA1A/HAND2/ANXA2/SEMA3C/WNT3A/MIR23A/EFNB2/FOLR1/MYH11/PAK1/GATA6/SPRY1/TWIST1/NOX4/SORBS2/ALPK3/FHL2/RGS4/GREM1/HAMP/BMP10/MYOCD/NRG1/MIR199B/AGTR2/NRAP/DKK1/TGFB2/MIR204/ANXA2P2/MIR200B/EOMES/MYL2/MYOM3/CSRP3/NKX2-5/GATA4/MIR222/PITX2/WT1/MIR1-1
	GO_CARTILAGE_DEVELOPMENT	209	-0.478129	-1.60902	0.0151515	0.235957	0.218489	15986	tags=45%, list=28%, signal=32%	MDK/BGN/IFT80/GLI2/CSGALNACT1/MATN2/SOX5/TRPV4/TGFBR2/MATN1/TGFBI/HOXC4/ADAMTS7/FGFR1/RUNX3/SATB2/LOXL2/WNT7A/SERPINH1/EFEMP1/FGF4/ITGB8/CCN1/IL17F/CYTL1/MYF5/FRZB/CD44/GDF6/WNT2B/VWA1/SIX2/NKX3-2/RARB/GDF2/SULF1/MGP/MEF2C/FGFR3/COL2A1/COMP/AMELX/HAND2/ANXA2/SCIN/GLI3/CCN3/COL6A2/COL27A1/BARX2/FGF18/PITX1/RUNX2/COL14A1/OSR2/VIT/COL1A1/TIMP1/DLX2/COCH/PTHLH/MMP13/RUNX1/GREM1/CER1/COL12A1/BMP10/WNT…
	GO_CLUSTER_OF_ACTIN_BASED_CELL_PROJECTIONS	154	-0.420592	-1.36269	0.0151515	0.235957	0.218489	15223	tags=35%, list=27%, signal=26%	MYO1A/CLIC1/MYO1D/CYBRD1/PDZK1/DAB1/CUBN/MYO7A/HOMER2/PDZD7/FSCN2/AQP1/MYO1E/SLC26A3/MYO1B/TRPM6/TMC1/ENPEP/SLC7A11/CDH23/KCNK1/LRP2/SCIN/PLB1/RIPOR2/ACTN1/FOLR1/CALB2/PVALB/TSPEAR/ATP8B1/USH2A/SLC17A3/ITLN1/SLC34A1/SLC34A2/MYO3A/SLC2A2/ANKS4B/SOAT2/MYO15A/SI/LHFPL5/DRD5/LCTL/DCDC2/SLC15A1/SLC26A4/ESPNL/LOXHD1/CLRN1/IDO1/KNCN/TRPA1
	GO_COATED_VESICLE_MEMBRANE	175	-0.463648	-1.54282	0.0151515	0.235957	0.218489	20395	tags=49%, list=36%, signal=32%	AP3B1/B2M/CLTC/SYT9/CD4/USO1/PICALM/VAMP7/AVPR2/MYO6/ADCY8/CLBA1/AP2S1/HLA-E/TGOLN2/TF/TMED7/CD59/RAB3A/VAMP3/VAMP8/GRIA1/SEC23A/STX17/CD9/CNIH3/HLA-H/SAR1B/NCALD/SEC22B/MCFD2/FCGR1B/BTBD8/FCGR1A/CD74/DIPK2A/HLA-F/FZD4/AP1M2/ADRB2/LDLRAP1/LDLR/SGIP1/HLA-DRA/HLA-DRB1/FZD2/EPS15/NRGN/SLC18A2/COPZ2/HLA-DPB1/TFRC/HLA-DRB5/HLA-G/HLA-DPA1/CEMIP/FZD5/EGF/HLA-DQB1/SLC17A7/LRP2/SYT1/FOLR1/SEC24D/SLC32A1/H…
	GO_CYCLIC_NUCLEOTIDE_MEDIATED_SIGNALING	209	-0.561226	-1.88866	0.0151515	0.235957	0.218489	14074	tags=43%, list=25%, signal=32%	ADRA2C/RIT2/ADGRG4/PTK2B/PTGIR/AQP1/ADGRE5/ADRB1/RASD2/ADRA2B/APLNR/PEX5L/ADGRG2/ADRA1A/LHCGR/PDE4D/LPAR1/HTR2C/UCN3/GALR2/ADRA1B/PTGER3/KCNC2/MRAP/GUCA2B/NOS1/CGAS/RAMP3/ADRA2A/ADGRD1/PRKG1/UCN2/ADGRL2/ADGRG5/SCTR/AHR/GCG/ADM/GPR78/CALCB/HTR2B/PTHLH/MC4R/ADRA1D/ADCY1/GPR65/ADGRE2/ADM2/PTGER4/MC2R/THBS1/VIP/ADGRE3/OR13F1/MRAP2/RXFP1/GPHA2/DRD3/GAL/ADGRE1/ADCYAP1/HTR5A/NPPC/CALCR/PCLO/CRH/GPR3/CXC…
	GO_EXTRINSIC_COMPONENT_OF_PLASMA_MEMBRANE	159	-0.458789	-1.48629	0.0151515	0.235957	0.218489	15117	tags=53%, list=27%, signal=39%	CYTH3/TF/TDGF1/KPNA2/JUP/HCK/USP50/TIAM1/APC/CTNNA1/FERMT2/GNG11/GNAT2/ST14/GNG5/CDH11/CTNNA2/S100A6/FARP1/GNG7/ESYT1/CDH1/NUMB/DTNA/SNAP25/KCNIP1/CYLD/GNA15/KCNAB1/S100A10/FGR/ERRFI1/AAK1/SNX9/CUBN/CNKSR2/GNGT2/STXBP5/PLEKHA4/KCNAB2/LYN/FES/PTK2B/RGS1/CARMIL2/IQGAP1/CDHR3/GNG13/CDH23/CDH4/SLA/ANXA2/GNG3/SYTL3/FCN1/NLRP10/CDH6/GNG12/FRK/SYTL2/GNAT1/CAV2/GRAMD2A/ANXA1/TGM3/STAC2/H2BC1/ESYT3/CDH9/G…
	GO_GROWTH_FACTOR_ACTIVITY	162	-0.465621	-1.51742	0.0151515	0.235957	0.218489	15358	tags=50%, list=27%, signal=37%	LEFTY2/VGF/MDK/ANGPTL3/VEGFA/TGFB3/FGF22/KITLG/NRG3/IGF2/FGF23/PROK1/PDGFB/FGF13/IL11/EFEMP1/MIA/FGF4/THPO/VEGFC/THBS4/AMBN/GDF6/FGF1/ENDOU/CXCL1/CNTF/PPBP/IGF1/FGF20/GDF2/TYMP/PDGFA/ADA2/EGF/CSH1/AMELX/IL34/CCN3/INHBE/VEGFD/FGF18/CSF3/OSM/FGF5/TIMP1/IL10/OGN/BMP10/IL7/CLCF1/NRG1/INHBA/NRG4/BMP3/DKK1/GDF15/PDGFD/TGFB2/GDF5/IL12B/NTF3/REG1A/HGF/AREG/IL6/BDNF/NTF4/LIF/EREG/CSH2/MACC1/BMP5/CSHL1/IL2…
	GO_INTERLEUKIN_6_PRODUCTION	162	-0.424688	-1.38402	0.0151515	0.235957	0.218489	18582	tags=49%, list=33%, signal=33%	MIR26A1/FCER1G/CARD9/MIR26A2/PTAFR/TMEM106A/MBP/C1QTNF3/PTPN6/CD74/GAS6/TLR4/CEBPB/TRPV4/ARRB1/HMGB4/SYK/IL6R/INPP5D/NCKAP1L/LILRB2/HAVCR2/IL17RC/MYD88/NOD1/IL17F/ADORA2B/TNFSF4/TNFAIP3/IL18/TLR7/IFIH1/IL1F10/IL1B/ZC3H12A/FOXJ1/TLR6/ORM1/SCIMP/IRAK3/LILRA2/F2RL1/RAB7B/NOS2/TLR1/LGALS9C/LGALS9B/IL18RAP/TLR2/NLRP10/IL1RAP/LILRA5/NLRP12/CLEC7A/TLR3/PAEP/MAPK13/C5AR2/IL1RN/TSLP/TWIST1/MIR181A1/IL10/T…
	GO_MONOVALENT_INORGANIC_CATION_HOMEOSTASIS	157	-0.464742	-1.49893	0.0151515	0.235957	0.218489	13219	tags=31%, list=23%, signal=23%	SLC26A3/CA2/SLC9A1/SLC4A8/SLC4A11/LRRK2/SLC12A8/SLC12A7/KCNJ2/SLC4A3/ADORA1/KCNMA1/NEDD4L/SLC12A3/SLAMF8/SPX/SLC12A5/SLC4A10/TAC1/SCNN1A/ATP4B/AVPR1A/SLC11A1/KCNA5/CCKBR/C7/SLC9A4/UPK3A/RAB38/SLC12A1/SLC9C1/DRD3/AGTR2/CYP4A11/ATP12A/AGTR1/CYP4F2/SCN7A/ATP4A/CA7/MC3R/AVP/FASLG/SCNN1B/SLC26A4/SLC9C2/SCNN1G/TMPRSS3
	GO_MOTILE_CILIUM	177	-0.547424	-1.82007	0.0151515	0.235957	0.218489	12128	tags=36%, list=21%, signal=28%	IQCG/ROPN1/PGK2/CFAP300/CABYR/CATSPER1/INTU/DNAJB13/PTCHD3/SLC25A31/SEPTIN6/NME5/CCDC65/CFAP52/CABS1/FBXL13/RSPH1/CCDC103/SCNN1A/MROH2B/CABCOCO1/SPA17/DNAI2/RSPH9/DNAH2/MAK/ANXA1/ROPN1B/CD52/CFAP43/WDR66/SPEF1/TEKT3/IQCA1/ZBBX/TACR3/SPAG4/CATSPERD/TACR2/SLC9C1/RSPH4A/DRC7/NME8/IQUB/SPAG6/DCDC2C/CFAP61/CFAP65/DNAH9/CFAP73/DNAH5/CFAP206/TEKT1/CFAP100/CCR6/CFAP99/LYZL4/TCTEX1D4/ROPN1L/AK7/DNAH11/DRC…
	GO_ORGANIC_ACID_BINDING	209	-0.470339	-1.5828	0.0151515	0.235957	0.218489	13217	tags=28%, list=23%, signal=21%	STX3/PYGL/PLOD2/S100A8/CEMIP/NOS2/TM4SF5/ST8SIA4/FCN1/ALOX5AP/GCHFR/FOLR1/NOS1/P4HA3/UCP1/ACACB/SELE/ASS1/CYP26C1/PPARG/UGT1A3/PCK1/HBE1/P4HA2/GAD2/PADI4/P3H2/THNSL2/CYP26B1/FFAR4/CYP4F11/DPYS/ADIPOQ/GRIN2B/UGT1A9/CRABP1/GPR143/TH/TDO2/DBH/CASR/LRAT/CYP26A1/FABP5/GLRA2/RYR2/HAPLN4/GRM7/TNFAIP6/HNF4A/AGXT/SELP/VDR/AFM/UGT1A1/SERPINA5/UGT1A8/AFP
	GO_PHOSPHATIDYLINOSITOL_PHOSPHATE_BINDING	162	-0.462986	-1.50883	0.0151515	0.235957	0.218489	17127	tags=36%, list=30%, signal=25%	DENND1C/STXBP6/LDLRAP1/ZFYVE28/KCNH1/GAP43/GSDMC/PLEK/TTPA/BTK/ARAP2/CLVS1/NRGN/ARHGAP9/SH3PXD2A/PLEKHA1/PHLDA3/PLEKHA4/FZD7/EXOC1L/GSDMD/PLEKHF1/RPH3A/MYO1B/IQGAP1/SLC9A1/ARAP3/WIPI1/KCNJ2/GSDMA/NCF1C/ANXA2/SCIN/NCF1/SYT5/SYT7/SYT1/IQGAP2/NCF1B/KIF16B/SNX20/CGAS/SYTL2/DAPP1/GRAMD2A/ANXA8/PLCZ1/MYO1G/RUBCNL/SYT10/ALOX15/KCNJ1/PLEK2/FRMPD4/PIRT/ANXA2P2/RS1/TULP1
	GO_PLATELET_ACTIVATION	154	-0.506974	-1.64257	0.0151515	0.235957	0.218489	17876	tags=50%, list=32%, signal=34%	HSPB1/VWF/PTPN6/GAS6/NOS3/TRPC6/PF4/DGKZ/TLR4/TREML1/PRKCH/AXL/ARRB1/VAV1/SYK/GNA15/PDGFB/C1QTNF1/ITPR2/PIK3R6/PLEK/PLCG2/F8/CLIC1/LCP2/MYL12A/PRKCB/LYN/CD40/ADRA2C/CSRP1/PIK3R5/DMTN/ENTPD2/SLC7A11/ADRA2B/PRKCD/PDGFA/COL1A2/COMP/PLSCR1/F11R/WNT3A/COL3A1/THBD/TEC/PRKCG/ADRA2A/PRKG1/F2RL3/CEACAM1/FGA/COL1A1/FZD6/P2RY1/PIK3CG/UBASH3B/DGKE/ITPR1/FGG/GNA14/P2RX1/PF4V1/MPL/PDPN/GP5/LCK/CLEC1B/IL6/ITGB3…
	GO_POSITIVE_REGULATION_OF_IMMUNE_EFFECTOR_PROCESS	212	-0.48219	-1.61125	0.0151515	0.235957	0.218489	15542	tags=36%, list=27%, signal=26%	FGR/C3/LILRB1/BTK/DHX58/CD86/HLA-DMB/CD84/ADORA2B/TNFSF4/RAC2/DDX60/ITGAM/IL18/LYN/TFRC/CD40/NLRP3/FES/HLA-G/TNFSF13/MICB/IL12RB1/IL1B/STAT6/FFAR3/TNFRSF14/SCIMP/FZD5/F2RL1/RSAD2/RASGRP1/PTPRC/CLNK/MICA/CD1C/IL18RAP/NR4A3/IL18R1/TBX21/KIR2DL4/NFKBIZ/CD177/CD226/ARG1/ANXA1/RBP4/ADGRE2/IL1R1/CD28/CD80/CLCF1/CD1E/HFE/CD244/SPON2/GATA3/TRIM6/IL12B/SH2D1B/KLK7/IL6/SLAMF6/FCER2/KLK5/XCL1/IL13RA2/SH2D1A…
	GO_POTASSIUM_ION_TRANSMEMBRANE_TRANSPORTER_ACTIVITY	159	-0.502644	-1.62836	0.0151515	0.235957	0.218489	13422	tags=43%, list=24%, signal=33%	AQP1/KCNJ4/ABCC9/KCNJ18/SLC9A1/KCNT1/KCNK13/SLC12A8/SLC12A7/KCNJ2/KCNMA1/KCNA2/KCNE3/KCNH3/KCNK1/SLC12A3/KCNQ4/FXYD4/SLC24A2/KCNIP4/KCNK15/SLC12A5/HPN/KCNC2/KCNJ12/LRRC55/KCNQ3/KCNN4/ATP4B/KCNMB1/KCNJ3/KCNJ15/KCNA5/KCNC4/PKD2L1/KCNE4/SLC9A4/KCNG4/KCNG1/KCNA3/KCNK18/KCNA1/SLC12A1/KCNE1/KCNK17/KCNB2/KCNA4/SLC9C1/ATP12A/KCNA10/KCNJ1/KCNE5/ATP4A/HCN1/LRRC38/KCNS1/KCNK9/GRIK1/KCNJ6/KCNS2/KCNV1/KCNH5/K…
	GO_PRESYNAPTIC_MEMBRANE	157	-0.494035	-1.59341	0.0151515	0.235957	0.218489	17869	tags=47%, list=32%, signal=32%	CHRM1/BTBD8/SLC1A2/ADAM23/NPTN/GPC4/SNAP25/KCNC3/KCTD12/CNTNAP4/SCN10A/PSEN2/ERC2/EPHB2/KCNH1/SCN2A/SNPH/SLC6A9/ZNRF2/CNTNAP1/STXBP5/RIMS3/DNM1/STX1A/EPHA4/STX3/RIMS1/RGS7BP/STX11/PICK1/ADORA1/ADRA1A/KCNA2/GRM3/ATP2B1/OPRD1/PCDH8/SYT7/SYT1/HTR2A/KCNC2/EFNB2/SLC6A11/GRM2/KCTD8/CNR1/KCNJ3/CADPS2/P2RY1/KCTD16/GAD2/FOSL1/KCNA3/GABRA5/KCNA1/CDH9/P2RX1/HTR1B/UNC13C/GRIN2A/IL31RA/SLC6A3/NTNG1/CHRM2/DRD1…
	GO_REGULATION_OF_ADAPTIVE_IMMUNE_RESPONSE	159	-0.505158	-1.63651	0.0151515	0.235957	0.218489	16970	tags=48%, list=30%, signal=34%	ZBTB7B/CCL19/TNFSF13B/IL27/SASH3/CD1D/HAVCR2/IL4R/C3/LILRB1/BTK/IRF1/TRPM4/SAMSN1/RIPK3/TNFSF4/TNFAIP3/IL18/TFRC/CD40/NLRP3/HLA-G/TNFSF13/MICB/IL12RB1/IL1B/STAT6/ZC3H12A/TNFRSF14/FOXJ1/MEF2C/FZD5/DUSP10/RSAD2/CD48/PTPRC/MICA/CD1C/IL18R1/NLRP10/TBX21/IL1RL1/NFKBIZ/C4BPB/CEACAM1/SLC11A1/CD226/ARG1/ANXA1/IL10/JAK3/CLC/IL1R1/CD28/CD80/CR1/CLCF1/CD1E/CD274/HFE/CLEC4G/GATA3/ALOX15/IL12B/IL7R/IFNB1/IFNA…
	GO_REGULATION_OF_CALCIUM_ION_TRANSMEMBRANE_TRANSPORT	154	-0.478559	-1.55051	0.0151515	0.235957	0.218489	17026	tags=42%, list=30%, signal=30%	CORO1A/CAMK2D/SLC8A1/PSEN2/S100A1/GEM/OPRL1/ANK2/HSPA2/CACNB3/DYSF/CACNB2/PLCG2/DMD/ATP1B1/STIMATE/TRDN/CACNB4/LYN/TMEM38A/CD19/PTK2B/RRAD/TMC1/SLC9A1/CASQ2/APLNR/CEMIP/CAV3/PDE4D/KCNE3/SNCA/HPCA/NOS1AP/DHRS7C/SLN/NOS1/RAMP3/ADRA2A/F2RL3/FKBP1B/PIK3CG/UBASH3B/P2RY6/STAC2/RGN/OR13F1/DRD3/METTL21C/CALCR/CXCL10/RYR2/NPSR1/JPH1/DRD1/CXCL11/XCL1/BDKRB1/NTSR1/CXCL9/OR56A1/OR5T1/STAC/OR56A4/MIR1-1
	GO_REGULATION_OF_CHEMOTAXIS	212	-0.440733	-1.47273	0.0151515	0.235957	0.218489	17927	tags=47%, list=32%, signal=32%	SCG2/DAPK2/HSPB1/DUSP1/PTPRO/CD74/SEMA4D/GAS6/SEMA7A/MOSPD2/MDK/VEGFA/CCL19/TRPV4/SLC8B1/PDGFB/ANO6/IL6R/SEMA4F/NCKAP1L/CCR1/NRP1/DUSP3/C3AR1/MTUS1/DYSF/FGFR1/CXCR4/ANGPT2/FGF4/CCL26/VEGFC/THBS4/RAC2/SEMA6D/PLXNA4/LYN/IL16/FGF1/PADI2/FEZF2/CYP19A1/PTK2B/STX3/BST1/S100A14/SUCNR1/C5AR1/F2RL1/ROBO2/LPAR1/SEMA3F/CXCR2/SLAMF8/CCN3/CCL2/SEMA3C/WNT3A/VEGFD/GPR183/FGF18/RIPOR2/EFNB2/ITGA2/F3/SWAP70/C5AR2…
	GO_REGULATION_OF_REGULATED_SECRETORY_PATHWAY	157	-0.452892	-1.46071	0.0151515	0.235957	0.218489	16114	tags=38%, list=29%, signal=27%	SYK/PPFIA2/REST/PRAM1/IL4R/BAIAP3/FGR/RAP1B/WNT7A/CACNB2/NAPB/CD84/SYT4/ADORA2B/RAC2/ITGAM/RIMS3/PRKCB/LYN/RAB15/FES/STX1A/RIMS1/LRRK2/F2RL1/ADRA1A/SYT12/DOC2B/CACNA1I/RAB27A/SYT5/SYT13/SYT7/SYT1/HTR2A/DOC2A/STXBP5L/PRKCG/CACNA1G/ADRA2A/CD177/RAB3D/CNR1/CEACAM1/P2RY1/ADCY1/ADGRE2/SYT2/P2RX1/TRPV6/HTR1B/SYT10/CHRM2/DRD1/IL13RA2/CCR2/CHRNB3/FCGR2B/CPLX3/CHRNA6
	GO_SPECIFIC_GRANULE	159	-0.470001	-1.52261	0.0151515	0.235957	0.218489	17666	tags=44%, list=31%, signal=30%	PTPN6/TMEM63A/MOSPD2/CTSZ/ALDH3B1/CD53/CRACR2A/SNAP25/CYBB/ITGB2/ANO6/SLC2A5/DNASE1L1/AOC1/C3AR1/CD33/CD93/CEACAM3/ATP8B4/ITGAM/DOCK2/KCNAB2/GSDMD/OSCAR/CXCL1/LAIR1/OLFM4/ANXA11/ANXA3/STX3/ORM1/ITGAL/BST1/HVCN1/GPR84/TMBIM1/OLR1/SLC2A3/RAB37/LRG1/CLEC4D/TRPM2/RAB27A/PLD1/LYZ/RAB44/FCAR/QPCT/FRK/CD177/CEACAM1/LRRC7/PLAU/PLAUR/ARG1/PTX3/MCEMP1/MMP8/P2RX1/FPR2/SLCO4C1/CLEC12A/CAMP/SLC27A2/RETN/CHI3L…
	GO_TRANSPORT_VESICLE_MEMBRANE	209	-0.492024	-1.65578	0.0151515	0.235957	0.218489	19222	tags=46%, list=34%, signal=30%	GRIA1/SYPL2/SEC23A/CA4/SYPL1/STX17/CNIH3/PTPRN/HLA-H/ICA1/SYNGR2/MAP6/SAR1B/VAMP1/RAB26/NCALD/SLC17A5/DTNBP1/SEC22B/MCFD2/PAM/SORL1/CD74/HLA-F/SCGN/SNTB2/RAB3C/WFS1/TPRG1L/AMPH/HLA-DRA/HLA-DRB1/SLC6A9/NRGN/SLC18A2/SPRED2/SYT4/RAB11FIP5/HLA-DPB1/HLA-DRB5/HLA-G/STX1A/HLA-DPA1/LAMP5/RPH3A/SYNGR3/SYN2/LRRK2/SYT12/HLA-DQB1/SLC17A7/SNCA/OPRD1/SYT5/SYT7/SYT1/FOLR1/DOC2A/SLC6A17/SEC24D/SLC32A1/CEACAM1/CY…
	GO_CELL_MATURATION	174	-0.434121	-1.43752	0.0153846	0.235957	0.218489	16939	tags=37%, list=30%, signal=26%	CLN5/SPINK1/CCL19/AXL/SRRM4/CDKN1A/B4GALT6/NFASC/REN/DAZL/SLFN14/DEFB1/CEBPA/FGFR1/C3/BTK/GHRHR/NKX6-1/PTK2B/GLDN/CNTN2/SLC26A3/LRRK2/NR4A2/PICK1/FZD5/PGR/ROPN1/CABYR/BSPH1/CLEC7A/IRX5/PAEP/RUNX2/CCL21/LGI4/BHLHA15/ANG/PPARG/ROPN1B/BCL11A/FGG/BFSP1/HOXB13/TRIM58/CATSPERD/LHX6/SLC26A8/GATA3/NPPC/VSX1/RHEX/DMC1/EPHA8/IL15/MYOC/EREG/TFCP2L1/CCR6/HOXA5/SIX3/ROPN1L/IL21/SEMG2/SEMG1
	GO_CELL_RECOGNITION	207	-0.580917	-1.94769	0.0153846	0.235957	0.218489	10379	tags=40%, list=18%, signal=32%	EMB/IGHV3-64/CLEC7A/NEXN/PAEP/CNTN4/IGHA1/IGHV1-3/CCL21/SPA17/CNR1/CD226/COLEC12/IGKC/MEGF10/PRF1/IGHG4/MYPN/CCR7/IGHV4-31/CNTNAP3/IGHV3-74/IGHG2/IGHG3/IGLC3/IGLC2/IGHG1/IGHD/IGHM/IGLC7/CATSPERD/IGHA2/IGHV4-4/IGHV3-66/TRDC/IGHV2-26/FCN2/TRBC2/IGHV3-43/IGHV1-18/IGHV4-61/IGHV3-53/IGHV3-15/IGHV3-35/IGHV4-34/IGHV4-59/CD5/IGHV3-23/IGHV4-28/IGHV3-30/CD6/IGHV3-72/IGHV3-49/IGHV1-69D/SEMA3A/IGHV5-51/IGHV1…
	GO_CYTOSOLIC_CALCIUM_ION_TRANSPORT	180	-0.511364	-1.70037	0.0153846	0.235957	0.218489	14421	tags=33%, list=26%, signal=25%	TRDN/LYN/TMEM38A/CD19/PTK2B/PLCE1/TRPV5/CASQ2/APLNR/CEMIP/ADRA1A/PDE4D/ATP2B1/HTR2C/SNCA/TRPM2/ATP2B3/PTPRC/MCOLN2/HTR2A/DHRS7C/NOS1/RAMP3/CCL21/PLCH1/F2RL3/FKBP1B/UBASH3B/P2RY6/HTR2B/PLCZ1/MS4A1/CCR7/ITPR1/CCR5/GRIN2B/MCUB/TRPV6/GRIN2A/METTL21C/CALCR/P2RX2/CXCL10/XCR1/RYR2/NPSR1/MCOLN3/JPH1/DRD1/LCK/CXCL11/TRPM1/RYR3/FASLG/XCL1/BDKRB1/NTSR1/CXCL9/TRPA1/MIR1-1
	GO_DRUG_TRANSPORT	200	-0.514673	-1.72336	0.0153846	0.235957	0.218489	13181	tags=36%, list=23%, signal=28%	FGF20/CA2/SLC7A11/SLC4A11/SLC7A2/KCNA2/SYT12/SLC17A7/LRP2/SNCA/SYT5/SYT13/SYT7/SYT1/HTR2A/SLC25A31/FOLR1/SLC35F3/SLC6A17/SLC32A1/CNR1/ATP8B1/SLC36A2/SLC11A1/CYGB/SLC17A6/SLC22A2/IPCEF1/ARG1/SLC13A3/HBE1/RTBDN/CHRM5/RGS4/SLC47A1/SLC6A20/SLC52A1/SYT2/SLC5A8/SLC25A24/RAB3B/STRA6/SLC7A3/OR13F1/TACR2/DRD3/HTR1B/GAL/SYT10/INHBA/NGB/CRH/NR1I2/SLC6A3/MAPK15/SLC16A12/DRD1/GHSR/NTSR1/RETN/SLC6A2/CALHM1/SLC…
	GO_EPITHELIAL_CELL_DEVELOPMENT	205	-0.460442	-1.54961	0.0153846	0.235957	0.218489	17728	tags=42%, list=31%, signal=29%	NTRK1/SDC1/ATRX/PECAM1/ACTA2/VEGFA/PALLD/VIM/WHRN/B4GALT1/PDGFB/HEG1/CDKN1A/MARVELD2/FGFR1/CXCR4/GRHL2/RILPL2/ESR1/ARNTL/PPP1R16B/RAP1B/WNT7A/AR/TNFRSF1A/SPINT2/MYO7A/DACT2/NKX6-1/MYADM/TIGAR/FOSL2/NKX3-2/PDZD7/FOXC2/IL1B/MYO1E/RARB/SPDEF/PRDM1/FOXJ1/IQGAP1/TMC1/MSN/EPHA2/F2RL1/CLDN3/PDE4D/PGR/F11R/S1PR3/ICAM1/RIPOR2/NPHS1/EXPH5/SFN/ONECUT1/VSIG1/ADAMTSL4/SLC9A4/CLDN1/KLF5/ADIPOQ/BFSP1/PROC/HOXB1…
	GO_FEMALE_PREGNANCY	190	-0.463026	-1.53474	0.0153846	0.235957	0.218489	16162	tags=38%, list=29%, signal=27%	HAVCR2/SPP1/GJA1/IGFBP5/PSG1/ANGPT2/ESR1/PSG2/CTSV/NR2F2/AR/MMP7/HPGD/CLDN4/ADRA2C/CORIN/ENDOU/IL1B/PRDM1/NAMPT/ADRA2B/STS/EMP2/ITGA5/PGR/RLN2/ITGA3/FOSB/ITGA2/THBD/CRHBP/FBLN1/PCSK5/RLN1/CNR1/ADM/PRL/PSG9/AMBP/OXTR/ACVR1C/ARG1/TIMP1/PTHLH/IGFBP2/PNOC/TEAD3/FOSL1/DSG1/TAC3/PTGS2/HFE/MMP9/ADCYAP1/EPYC/WNT4/CRH/UBTFL1/STC1/ACOD1/GHSR/LIF/PRLR/GJB2/CALCA/FSHB/TFCP2L1/VDR/APELA/IDO1/TCF23/DSG2
	GO_HEPARIN_BINDING	172	-0.479717	-1.57969	0.0153846	0.235957	0.218489	12434	tags=37%, list=22%, signal=29%	ADA2/CCL23/COMP/FSTL1/PRG2/CCN3/PTPRC/ADAMTS8/GPNMB/FGFRL1/ADAMTS1/LIPH/LTBP2/PRSS57/BSPH1/SLIT3/CFH/ECM2/NELL2/NDNF/ANG/LAMC2/EVA1C/NELL1/SERPINA10/SOD3/RTN4RL1/CCL15/GREM2/APOH/THBS1/COL13A1/COL5A1/LIPC/PF4V1/COL25A1/SLIT2/SOST/CXCL10/RSPO2/SERPIND1/PLA2G2D/CXCL11/H1-1/MPO/FBLN7/F11/PLA2G5/SELP/KNG1/CXCL6/LRTM1/ADAMTS3/FGF10/CCN4/COL19A1/APOB/CCL7/LGR6/POSTN/LTF/SERPINA5/SAA1
	GO_LEADING_EDGE_MEMBRANE	172	-0.427079	-1.40635	0.0153846	0.235957	0.218489	19441	tags=52%, list=34%, signal=34%	MPP2/FAM107A/MYO6/CDC42/MTMR6/ATP6AP2/KCNC1/AIF1/SPTBN1/PTPRK/FGD2/TIAM1/APC/EPS8L2/GRIA1/FERMT2/WLS/FGD5/DDX58/ITGAV/GABRG2/ITGB1/WWC1/LCP1/SLC1A2/EPS8L1/RASGRP2/KCNC3/EPS8/TRPV4/SPATA13/PSD3/AMPH/PLXND1/PLEK/FGR/ABCA7/MYO1D/PLEKHA1/EPB41L3/CD44/GABRG1/SPRY2/ITGA8/DOCK8/ARHGAP44/TESC/GABRE/LAMP5/SCIMP/DDN/EPHA2/ADORA1/ROBO2/KCNA2/ITGA5/ATP2B1/SHISA9/HPCA/SHISA6/OPRD1/PACSIN1/RIPOR2/KCNC2/AKAP5/P…
	GO_MORPHOGENESIS_OF_A_BRANCHING_STRUCTURE	199	-0.467666	-1.56835	0.0153846	0.235957	0.218489	16603	tags=43%, list=29%, signal=31%	LEF1/TCF21/TGFBR2/ETV5/NRP1/FAT4/PLXND1/FGFR1/NKX3-1/GRHL2/GCM1/FGFR2/ESR1/NFATC4/AR/MMP14/CITED1/ERMN/SPINT2/SPRY2/TNC/LAMA1/FGF1/WNT2B/SIX2/FOXC2/RSPO3/PRDM1/GDF2/SULF1/EPHA2/PDGFA/LRRK2/YAP1/TACSTD2/CAV3/FZD5/EGF/SHH/COL4A1/PGR/GLI3/SEMA3C/RDH10/PAK1/SPINT1/PAX8/HOXB7/SPRY1/ADM/IL10/PAX2/DLX2/CELSR1/SOCS3/BCL11A/GREM1/HHIP/EPHA7/COL13A1/HOXB13/TBX20/AGTR2/WNT2/SLIT2/NPNT/WNT4/CASR/RSPO2/ADAMTS…
	GO_MYELOID_LEUKOCYTE_DIFFERENTIATION	207	-0.449221	-1.50614	0.0153846	0.235957	0.218489	17595	tags=44%, list=31%, signal=31%	CD74/JUNB/RELB/LILRB4/VEGFA/PF4/MT1G/TLR4/CEBPE/FOS/CEBPB/CCL19/KITLG/LEF1/TGFBR2/HCLS1/BATF2/INPP5D/TRIB1/SIGLEC15/CCR1/GAB3/LRRC17/KIT/CEBPA/FBN1/LILRB1/SH3PXD2A/EVI2B/CLDN18/LYN/TFRC/FBXW7/FES/TESC/OSCAR/PIK3CD/LTBR/CA2/MITF/PIR/EPHA2/MEF2C/F2RL1/ANXA2/IL34/LRRK1/GPR183/BATF/TLR2/BATF3/PDE1B/CAMK4/LILRB3/TLR3/UBD/SNX10/CASP8/CSF3/CEACAM1/PPARG/TNFRSF11A/UBASH3B/RUNX1/CCR7/CD101/GPR68/ADIPOQ/CD…
	GO_MYELOID_LEUKOCYTE_MIGRATION	207	-0.515118	-1.72708	0.0153846	0.235957	0.218489	17927	tags=58%, list=32%, signal=40%	SCG2/DAPK2/IL17RA/S100A12/AC093012.1/DUSP1/PTPRO/CD74/MOSPD2/MDK/PECAM1/VEGFA/PF4/PREX1/ITGB2/CCL19/TRPV4/VAV1/SYK/PDGFB/ITGA9/ANO6/IL6R/EMILIN1/NCKAP1L/CCR1/C3AR1/MTUS1/KIT/DYSF/IL17RC/CXADR/CSF3R/MMP14/CCL26/VEGFC/ITGA1/THBS4/RAC2/CXCR1/S100A9/LYN/CCL13/CYP19A1/PTK2B/IL1F10/CXCL1/PIK3CD/IL1B/DEFB104A/PPBP/BST1/JAML/S100A14/S100A8/CCL8/CCL23/C5AR1/PDE4D/LGALS3/CXCR2/CXCL5/SLAMF8/CCN3/CCL2/MCOLN2…
	GO_POSITIVE_REGULATION_OF_ERK1_AND_ERK2_CASCADE	206	-0.530033	-1.77918	0.0153846	0.235957	0.218489	16824	tags=49%, list=30%, signal=34%	MT3/CCL19/TRPV4/FSHR/ARRB1/HMGB4/FGF23/CHRNA7/PDGFB/CCR1/NRP1/HAVCR2/FGFR2/RAP1B/NOD1/ABCA7/FGF4/THPO/CCL26/CD44/SPRY2/MIR27B/TNFAIP8L3/CCL13/FBXW7/PTK2B/CAVIN3/AKAP12/HCRTR1/ARHGAP8/FGF20/SCIMP/SLC30A10/PDGFA/CCL8/CCL23/C5AR1/F2RL1/ADRA1A/FGFR3/HAND2/HTR2C/RASGRP1/CCL2/PTPRC/MIR221/GPR183/GPNMB/ICAM1/FGF18/HTR2A/MIR23A/CCL22/MIR27A/RAMP3/C5AR2/ALKAL2/CCL21/GCG/FGA/NOX4/TNFRSF11A/P2RY1/P2RY6/HTR2…
	GO_POSITIVE_REGULATION_OF_PROTEIN_KINASE_B_SIGNALING	174	-0.449735	-1.48923	0.0153846	0.235957	0.218489	16848	tags=42%, list=30%, signal=30%	FGF22/CCL19/AXL/KITLG/VAV1/IGF2/FGF23/PDGFB/C1QTNF1/HCLS1/KIT/IGFBP5/FGFR1/FGFR2/ESR1/FGF4/THPO/CD86/RAC2/SPRY2/TNFAIP8L3/IL18/FGF1/CD19/PIK3R5/PIK3CD/FGF20/RASD2/PDGFA/EGF/FGFR3/LRP2/MIR221/FGF18/F3/TSPYL5/RAMP3/CCL21/MIR138-2/CSF3/NOX4/OSM/FGF5/PIK3CG/KL/CCR7/CD28/THBS1/CD80/NRG1/MIR199B/NRG4/GATA3/CALCR/GDF15/HGF/AREG/LCK/ANGPT1/MYOC/EREG/CHI3L1/IL26/TNFSF11/MET/ICOS/MIR222/FGF16/FAM110C/FGF10…
	GO_REGULATION_OF_REPRODUCTIVE_PROCESS	161	-0.470546	-1.52313	0.0153846	0.235957	0.218489	10038	tags=23%, list=18%, signal=19%	PAEP/SERPINF1/TOPAZ1/NR5A1/CNR1/OXTR/ACVR1C/TIMP1/P2RY1/MOS/RGN/VIP/SNAI1/TACR3/TACR2/PHLDA2/INHBA/NPPC/WNT4/GPR3/MAPK15/GPR149/UMODL1/LIF/RETN/HOXD13/SEMA3A/DMRT1/CCR6/ZP2/EPPIN/APELA/NRK/SRY/SEMG2/SEMG1/WT1
	GO_RESPONSE_TO_MECHANICAL_STIMULUS	211	-0.483009	-1.61421	0.0153846	0.235957	0.218489	17728	tags=46%, list=31%, signal=32%	NTRK1/MAG/MAP1B/JUNB/MDK/ATP1A1/STAT1/ACTA1/WHRN/TLR4/SLC8A1/GOT1/FOS/TRPV4/TGFBR2/KIT/GJA1/CACNB3/CXCR4/ANGPT2/MYD88/MMP14/GADD45A/IRF1/DMD/MMP7/TNFRSF1A/DCN/TLR5/PIEZO2/TNC/TLR7/CD40/PTK2B/PDZD7/IL1B/AQP1/LTBR/CASP1/TMC1/SLC9A1/KCNJ2/CAV3/TNFRSF10A/F11R/ANKRD1/COL3A1/ATP8A2/HTR2A/PKD1L2/RIPOR2/HPN/FOSB/PKD2L2/ITGA2/TLR3/USP53/TMEM150C/CASP8/CASP5/PKD1L1/COL1A1/ASIC2/FAS/PPARG/TIFAB/KCNA5/P2RY1/…
	GO_STRIATED_MUSCLE_CONTRACTION	174	-0.48636	-1.61051	0.0153846	0.235957	0.218489	17090	tags=48%, list=30%, signal=34%	ATP1A1/TNNI3K/MAP2K3/CAMK2D/SLC8A1/KCNJ8/SCN10A/RCSD1/TNNC2/MB/CAV1/FGF13/KCNJ5/ANK2/SNTA1/GJA1/CXCR4/MYBPC3/SCN4B/TNNI2/GJC1/CACNB2/ARG2/MYL4/TRPM4/DMD/ATP1B1/LMOD3/DSP/HOMER1/HCN4/SYNM/TMEM38A/SCN2B/SCN1B/MYL1/ZC3H12A/SLC9A1/CASQ2/KCNJ2/CAV3/ADORA1/ADRA1A/NEDD4L/PDE4D/KCNE3/ADRA1B/ATP8A2/NOS1AP/PKP2/GJA5/NOS1/CACNA1G/CHRND/FKBP1B/MIR30E/KCNJ3/KCNA5/PIK3CG/KCNE4/DSC2/STAC2/MYH8/BMP10/KCNE1/TNNT3…
	GO_T_CELL_RECEPTOR_SIGNALING_PATHWAY	199	-0.508977	-1.70689	0.0153846	0.235957	0.218489	16402	tags=33%, list=29%, signal=24%	INPP5D/FYB1/PRAM1/DUSP3/ERMAP/HLA-DRA/THEMIS2/CACNB3/HLA-DRB1/BTN1A1/PLCG2/RFTN1/LCP2/HLA-DPB1/BTN2A3P/HLA-DRB5/BTNL10/BTN2A2/PIK3CD/HLA-DPA1/ZC3H12A/HHLA2/PDE4D/HLA-DQB1/LGALS3/PTPRC/ZAP70/PAK1/TEC/NFKBIZ/KCNN4/CEACAM1/PAWR/GBP1/HLA-DQA2/CD226/HLA-DQA1/CTLA4/ICOSLG/CCR7/CD247/CD28/PSMA8/TRAV8-4/HLA-DQB2/GRAP2/CACNA1F/GATA3/BTNL2/TXK/TESPA1/LCK/TRAC/CD3E/PTPN22/TRBV7-9/CD3D/THEMIS/SKAP1/CD3G/UBAS…
	GO_TISSUE_REMODELING	172	-0.526307	-1.73311	0.0153846	0.235957	0.218489	17393	tags=49%, list=31%, signal=34%	MDK/BGN/CST3/ADRB2/TGFB3/LGR4/AXL/SYK/CAV1/INPP5D/SIGLEC15/TMEM119/FOXC1/LEPR/NCDN/SPP1/GJA1/IGFBP5/ACE/MMP14/THBS4/RAC2/TNFAIP3/IL18/CLDN18/TFRC/PTK2B/FOXC2/RSPO3/CA2/MITF/EPHA2/TMBIM1/CELA1/MEF2C/HAND2/DDR2/SEMA3C/LRRK1/SYT7/GPNMB/GJA5/BSX/SNX10/RAB3D/CEACAM1/NOX4/ARG1/TNFRSF11A/TIMP1/UBASH3B/ANXA1/SPP2/MC4R/GREM1/CTHRC1/IL1A/IL7/HTR1B/AGTR2/DBH/GDF5/IL12B/IL6/ITGB3/IL15/LIF/CCR2/GPR55/TNFSF11/…
	GO_VACUOLAR_LUMEN	172	-0.432526	-1.42429	0.0153846	0.235957	0.218489	20983	tags=53%, list=37%, signal=34%	ATP13A2/SMPD1/CTSG/ACTR2/MAPK1/HSP90AA1/ELANE/SDCBP/GC/C6orf120/PYCARD/TOLLIP/TPP1/CAP1/CTSK/GLB1/TUBB4B/GM2A/SDC3/RNASET2/MNDA/GLA/GGH/CTSB/LAMP2/CTSA/PLBD2/CREG1/ARSA/SPACA7/DNAJC3/NPC2/GNS/MAN2B2/PRELP/NSG1/PRDX6/DAPK2/SDC1/CD74/BGN/GPC4/HEXB/IDS/HEBP2/CTSS/AGA/FUCA1/CBLIF/CTSV/C3/CUBN/DCN/EPDR1/GALC/PADI2/CTSC/SERPINB13/GCA/NAAA/FUCA2/PRKCD/HSPG2/ADA2/SDC2/GPC6/ANXA2/LYZ/OMD/PRSS57/RNASE3/FRK…
	GO_ANATOMICAL_STRUCTURE_MATURATION	163	-0.423821	-1.37606	0.015625	0.235957	0.218489	9374	tags=23%, list=17%, signal=19%	PTK2B/GLDN/CNTN2/IGF1/LRRK2/NR4A2/PICK1/FGFR3/PGR/IRX5/LGI4/ALDH1A2/ANG/PHOSPHO1/PAX2/BCL11A/GREM1/FGG/WNT10B/HOXB13/TRIM58/GAL/GATA3/NPPC/TGFB2/VSX1/RHEX/DMC1/EPHA8/MYOC/EREG/TFCP2L1/WNT1/HOXA5/SIX3/PTH/LTF
	GO_APPENDAGE_DEVELOPMENT	179	-0.432224	-1.42822	0.015625	0.235957	0.218489	13368	tags=28%, list=24%, signal=21%	RARB/ITGB4/TBX4/SLC7A11/HOXD9/COL2A1/SHH/COMP/HAND2/GLI3/SEMA3C/INTU/HOXA10/FREM2/GJA5/RDH10/PITX1/MAP3K20/RUNX2/PCSK5/OSR2/ALDH1A2/TWIST1/FZD6/GREM1/CYP26B1/FRAS1/ALX4/HOXA9/HOXD10/DKK1/FMN1/TGFB2/GDF5/ALX1/RSPO2/KDF1/SP9/EN1/TP63/HOXD13/ROR2/HOXC11/FGF10/SHOX2/HOXC13/PITX2/SP8/HOXC10/MEOX2
	GO_CALMODULIN_BINDING	201	-0.475057	-1.58307	0.015625	0.235957	0.218489	17982	tags=48%, list=32%, signal=33%	MBP/DAPK2/CAMKK2/MYH4/NOS3/SNTB2/SPHK1/MYO1F/CAMK2D/SLC8A1/TRPV4/WFS1/ENKUR/ITPKC/FBXL2/ITPKB/GEM/MAP6D1/ATP2B2/RASL12/KCNH1/GAP43/PHKA1/SNTA1/CAMKV/MYO1A/SNTB1/MYO1D/TRPM4/NRGN/MYO7A/ITPKA/RIT2/RGS1/AKAP12/MYO1E/TRPV5/RRAD/MYO1B/IQGAP1/SLC9A1/CAMK2B/IQCG/ATP2B1/NOS2/NGFR/PDE1A/PCP4/KCNQ4/ATP2B3/AEBP1/SYT7/CAMKK1/SYT1/PDE1B/CAMK4/IQGAP2/AKAP5/CAMK2A/RASGRF2/KCNQ3/MYH11/NOS1/KCNN4/CNGA2/SPA17/CEAC…
	GO_CELL_KILLING	168	-0.439738	-1.44145	0.015625	0.235957	0.218489	14887	tags=43%, list=26%, signal=32%	PGLYRP2/HPRT1/RIPK3/H2BC11/SERPINB9/ITGAM/REG3G/IL18/CCL13/CTSC/HLA-G/CD55/MICB/IL12RB1/CLEC12B/EMP2/APOL1/CLEC2A/F2RL1/SLAMF7/NOS2/ULBP2/RASGRP1/RAB27A/PTPRC/MICA/LYZ/CD1C/IL18RAP/ICAM1/KIR2DL4/CLEC7A/GZMB/CR1L/CFH/DEFB103A/CEACAM1/STAP1/CD226/ARG1/NCR1/GNLY/PRF1/HAMP/KIR3DL1/CD1E/HFE/KLRF2/IL12B/ULBP1/IL7R/DEFB103B/SLAMF6/MBL2/HTN1/FCER2/CAMP/XCL1/SH2D1A/LCE3A/IL23R/CRTAM/FCGR2B/CD1B/IFNG/CXCL6…
	GO_CELLULAR_RESPONSE_TO_RADIATION	187	-0.43017	-1.4245	0.015625	0.235957	0.218489	10132	tags=15%, list=18%, signal=12%	MAP3K20/TSPYL5/MAPK13/OPN3/GNAT1/NOX4/GPR88/CARD16/HAMP/PTGS2/OPN4/RHO/GATA3/PDE6A/GUCY2D/OPN5/RS1/TRPM1/PPEF1/ADIRF/AIPL1/GPR52/CNGB1/GUCA1A/OPN1LW/HMGA2/GUCA1C/GNGT1
	GO_COMPLEMENT_ACTIVATION	166	-0.734356	-2.39494	0.015625	0.235957	0.218489	10618	tags=69%, list=19%, signal=56%	FCN3/C1R/C1S/IGHV3-64/SERPING1/CR1L/CFB/C5AR2/IGHA1/IGHV1-3/CFH/CFI/C4BPB/IGKC/C7/IGKV1D-12/IGKV2-30/IGHG4/IGHV4-31/IGHV3-74/IGHG2/CPN2/IGHG3/C1RL/IGLC3/CFHR1/IGKV5-2/IGLC2/IGHG1/IGLV3-27/IGHD/IGHM/IGLC7/CR2/IGLV3-21/CR1/IGKV2D-28/IGKV2-40/IGHA2/IGHV4-4/IGHV3-66/TRDC/IGKV3-20/IGHV2-26/FCN2/COLEC10/TRBC2/IGHV3-43/IGHV1-18/IGLV1-40/IGHV4-61/MBL2/IGHV3-53/IGHV3-15/IGHV3-35/IGHV4-34/IGHV4-59/IGLV2-11…
	GO_ENDOPEPTIDASE_REGULATOR_ACTIVITY	185	-0.435446	-1.44858	0.015625	0.235957	0.218489	11580	tags=45%, list=20%, signal=36%	C4A/SPOCK3/SPINK9/PROS1/ITIH5/ITIH3/RPS6KA3/C3/SERPINH1/RPS6KA1/C4B/SPINT2/CAST/SERPINB9/WFDC3/LXN/SERPINB13/SERPINB10/A2ML1/SERPINI1/SERPINB8/SERPINB1/SPINT3/ITIH2/SERPINA2/WFDC1/CST9L/SNCA/SPINK2/PI3/NLRP7/CPAMD8/SERPINB7/SPINT1/SERPING1/SERPINA1/SERPINF1/SPINT4/AMBP/CARD16/TIMP1/CST7/SPP2/HMSD/SERPINA10/CRB2/SERPINE1/DPEP1/RARRES1/SERPINB11/ITIH1/SMR3B/CSTA/WFDC2/CD109/BIRC3/TNFAIP8/LCN1/SERPI…
	GO_EXTRACELLULAR_MATRIX_STRUCTURAL_CONSTITUENT	165	-0.512321	-1.66672	0.015625	0.235957	0.218489	14854	tags=52%, list=26%, signal=39%	CCN1/ENAM/DCN/AMBN/TNC/LAMA1/COL4A5/VWA1/LAMC1/MFAP4/COL4A2/LAMB4/COL9A3/FBN3/COL1A2/LAMB3/HSPG2/MGP/COL23A1/COL2A1/COMP/IMPG1/COL4A1/AMELX/PRG2/MFAP2/TUFT1/LAMB1/COL6A2/COL27A1/COL3A1/COL4A6/AEBP1/FBLN2/FGL2/COL22A1/HMCN2/LTBP2/LTBP1/SBSPON/COL14A1/FBLN1/LAMA2/COL8A2/FGA/COL1A1/LAMC2/EFEMP2/COL5A2/FBLN5/OGN/MMRN1/CTHRC1/SRPX2/FGG/FRAS1/COL12A1/ASPN/ADIPOQ/THBS1/MEPE/COL13A1/COL5A1/LUM/COL15A1/CO…
	GO_FC_EPSILON_RECEPTOR_SIGNALING_PATHWAY	168	-0.71856	-2.35542	0.015625	0.235957	0.218489	7273	tags=32%, list=13%, signal=28%	IGLC3/IGKV5-2/IGLC2/PSMA8/IGLV3-27/IGLC7/GRAP2/IGLV3-21/IGKV2D-28/IGKV2-40/IGKV3-20/MS4A2/IGLV1-40/IGHV3-53/IGHV4-34/IGHV4-59/IGLV2-11/IGLV1-47/IGLV3-25/IGHV3-23/IGKV1-5/IGLV1-44/IGHV3-30/IGLV2-14/IGLV2-23/IGLV3-1/IGKV4-1/IGLV3-19/IGKV1-17/IGHV3-33/IGHV4-39/IGHV3-11/IGKV1-12/IGKV2-29/IGLV6-57/IGKV3-15/IGLV7-43/IGKV3D-20/IGKV2-28/IGKV2D-30/IGLV2-8/IGHV1-69/VAV3/IGHV2-70/IGHV2-5/IGHV3-48/ITK/IGHV3-…
	GO_FC_RECEPTOR_MEDIATED_STIMULATORY_SIGNALING_PATHWAY	143	-0.7402	-2.3297	0.015625	0.235957	0.218489	8589	tags=44%, list=15%, signal=37%	IGKC/IGKV1D-12/IGKV2-30/MYO1G/IGHG4/CD247/IGHG2/IGHG3/IGLC3/IGKV5-2/IGLC2/IGHG1/IGLV3-27/IGLC7/IGLV3-21/IGKV2D-28/IGKV2-40/IGKV3-20/WIPF3/IGLV1-40/IGHV3-53/IGHV4-34/IGHV4-59/IGLV2-11/IGLV1-47/IGLV3-25/IGHV3-23/IGKV1-5/IGLV1-44/IGHV3-30/IGLV2-14/IGLV2-23/IGLV3-1/IGKV4-1/IGLV3-19/IGKV1-17/IGHV3-33/FCGR2B/IGHV4-39/IGHV3-11/IGKV1-12/IGKV2-29/IGLV6-57/IGKV3-15/CD3G/IGLV7-43/IGKV3D-20/IGKV2-28/IGKV2D-3…
	GO_HUMORAL_IMMUNE_RESPONSE_MEDIATED_BY_CIRCULATING_IMMUNOGLOBULIN	143	-0.748132	-2.35467	0.015625	0.235957	0.218489	8589	tags=67%, list=15%, signal=57%	IGKC/C7/IGKV1D-12/IGKV2-30/IGHG4/IGHV4-31/IGHV3-74/IGHG2/IGHG3/C1RL/IGLC3/IGKV5-2/IGLC2/IGHG1/IGLV3-27/IGHD/IGHM/IGLC7/CR2/IGLV3-21/CR1/IGKV2D-28/IGKV2-40/IGHA2/IGHV4-4/IGHV3-66/TRDC/IGKV3-20/IGHV2-26/TRBC2/IGHV3-43/IGHV1-18/IGLV1-40/IGHV4-61/MBL2/IGHV3-53/IGHV3-15/IGHV3-35/IGHV4-34/FCER2/IGHV4-59/IGLV2-11/IGLV1-47/IGLV3-25/IGHV3-23/IGKV1-5/IGLV1-44/IGHV4-28/IGHV3-30/IGLV2-14/IGLV2-23/IGHV3-72/C4…
	GO_INORGANIC_ANION_TRANSPORT	166	-0.469979	-1.53273	0.015625	0.235957	0.218489	13726	tags=37%, list=24%, signal=28%	CLCA2/CLDN17/LRRC8E/GABRE/GABRB1/SLC26A3/CA2/CLCN4/SLC4A8/SLC4A11/SLC12A8/APOL1/SLC12A7/SLC4A3/CLCA4/SLC17A7/SLC12A3/CLIC3/ADAMTS8/SLC26A9/ANO1/SLC12A5/SLC4A10/SLC11A1/FXYD3/P2RY6/SLC22A11/SLC17A3/SLC34A1/ANO7/ANO3/GABRA1/GABRA5/SLC34A2/GRM5/SLC17A1/NMUR1/SLC12A1/ENPP1/SFRP4/GABRB2/CLCA3P/GABRA4/BEST4/FXYD1/SLC26A8/ANO9/CASR/CLCA1/CA7/GLRA2/GABRR1/CLCNKA/SLC22A8/CLCNKB/GABRA2/SLC26A4/GABRG3/CLIC6…
	GO_INTRINSIC_COMPONENT_OF_SYNAPTIC_MEMBRANE	166	-0.489719	-1.59711	0.015625	0.235957	0.218489	14074	tags=35%, list=25%, signal=26%	ADRA2C/CNTN2/STX1A/SLC16A3/EPHA4/RGS7BP/LRFN5/ADORA1/ADRA1A/KCNA2/GRM3/ATP2B1/PLPPR4/SHISA9/SHISA6/OPRD1/PCDH8/SYT7/HTR2A/EFNB2/CHRND/SLC6A11/GRM2/CNR1/KCNJ3/LRFN2/P2RY1/ADCY1/CACNG3/KCNA3/GABRA1/GABRA5/KCNA1/CDH9/EPHA7/P2RX1/GABRB2/DRD3/HTR1B/GRIN2A/GABRA4/HTR5A/SLC6A3/NTNG1/CHRM2/DRD1/GHSR/GABRG3/CHRNA1/CHRM3/CNTN5/HTR3A/SLC6A5/OPRM1/CACNG5/CHRNA9/CPLX3/CHRNA6
	GO_LYMPHOCYTE_ACTIVATION_INVOLVED_IN_IMMUNE_RESPONSE	181	-0.477294	-1.58491	0.015625	0.235957	0.218489	17026	tags=50%, list=30%, signal=35%	LFNG/APLF/LCP1/RELB/HLA-F/MDK/CORO1A/TLR4/ZBTB7B/RORA/CCL19/LEF1/IL27/APBB1IP/HAVCR2/IL4R/LGALS1/LILRB1/PLCG2/CD86/PGLYRP2/HLA-DMB/TNFSF4/IL18/TFRC/CD40/IFNE/NLRP3/CD19/PTK2B/IFNA7/TNFSF13/IL12RB1/STAT6/ZC3H12A/ITGAL/F2RL1/IFNW1/IFNA5/LGALS3/CLEC4D/RAB27A/PTPRC/GPR183/SPN/FGL2/CD1C/IL18R1/BATF/ICAM1/CD180/TBX21/IFNA21/SWAP70/NFKBIZ/AICDA/CEACAM1/SLC11A1/IFNA14/LY9/ANXA1/IL10/RORC/JAK3/IFNA6/PTGER…
	GO_MODIFICATION_OF_MORPHOLOGY_OR_PHYSIOLOGY_OF_OTHER_ORGANISM	166	-0.420485	-1.37132	0.015625	0.235957	0.218489	14887	tags=28%, list=26%, signal=20%	PGLYRP2/H2BC11/SERPINB9/REG3G/S100A9/CCL13/GSDMD/AQP1/ZC3H12A/CCL8/APOL1/F2RL1/ANXA2/NOS2/MIR221/LYZ/HPN/POU2F3/CLEC7A/CASP8/DEFB103A/CAV2/ARG1/GNLY/CCL5/PTX3/PRF1/HAMP/REG1A/DEFB103B/ANXA2P2/MBL2/HTN1/FCER2/CAMP/LCE3A/KPNA7/IFNG/MIR222/CXCL6/REG1B/LCE3B/LTF/HMGA2/SEMG1/LCE3C
	GO_NEGATIVE_REGULATION_OF_CELL_ACTIVATION	203	-0.454722	-1.52422	0.015625	0.235957	0.218489	16970	tags=48%, list=30%, signal=34%	ZBTB7B/CEBPB/LDLR/AXL/PDGFB/C1QTNF1/INPP5D/EMILIN1/LILRB2/HAVCR2/DUSP3/TWSG1/IL4R/LRRC32/RUNX3/FGR/LILRB1/BTK/MILR1/ARG2/IRF1/SAMSN1/CD86/PGLYRP2/CD84/TNFSF4/CD300LF/TNFAIP3/LYN/HLA-G/BTN2A2/TNFRSF13B/ZC3H12A/TNFRSF14/FOXJ1/PRKCD/PDGFA/LRFN5/SHH/LGALS3/SLA2/GLI3/LGALS9C/LGALS9B/PTPRC/CLNK/MICA/SPN/FGL2/GPNMB/TBX21/RIPOR2/MIR27A/THBD/PRKG1/CNR1/CEACAM1/PAWR/CYGB/ARG1/CST7/PLA2G2F/UBASH3B/SDC4/ANXA…
	GO_NEGATIVE_REGULATION_OF_IMMUNE_RESPONSE	152	-0.480561	-1.54086	0.015625	0.235957	0.218489	15489	tags=41%, list=27%, signal=30%	NLRC5/LILRB1/ARG2/DHX58/SAMSN1/PGLYRP2/CD84/TNFSF4/SERPINB9/TNFAIP3/LYN/NMI/HLA-G/CD55/STAT6/ZC3H12A/TNFRSF14/FOXJ1/CLEC12B/IRAK3/DUSP10/LGALS3/SLAMF8/PTPRC/COL3A1/MICA/FGL2/TBX21/IL1RL1/KIR2DL4/SERPING1/C4BPB/CEACAM1/PPARG/AMBP/ARG1/ANXA1/CTLA4/IL10/JAK3/NLRP6/CR1/PDCD1/HFE/ADCYAP1/CLEC4G/ALOX15/TGFB2/IL12B/IL7R/IFNB1/IFNA2/ACOD1/ANGPT1/XCL1/IL13RA2/C4BPA/IL2RA/CCR2/NPY5R/FCGR2B/CD96/IL2
	GO_NEGATIVE_REGULATION_OF_PEPTIDE_SECRETION	143	-0.468988	-1.47609	0.015625	0.235957	0.218489	16130	tags=40%, list=29%, signal=29%	RHBDF1/REST/ANXA4/LRRC32/LILRB1/ARG2/SYT4/FAM3D/CD22/TNFAIP3/RAB11FIP5/KALRN/NLRP3/BTN2A2/IL1B/ZC3H12A/TLR6/IL1R2/SERPINB1/F2RL1/RSAD2/CCN3/NLRP7/LILRA5/SSC5D/VSNL1/NLRP12/STXBP5L/C5AR2/ADRA2A/CRHBP/FKBP1B/GBP1/ACVR1C/CARD16/ANXA1/IL10/FFAR4/PTGER4/TLR8/CD200R1/RAB11FIP1/DRD3/CRH/MIR204/IFNA2/CIDEA/CARD17/ANGPT1/GHSR/PTPN22/CARTPT/FCGR2B/MTNR1B/ADTRP/OPRM1/BANK1
	GO_NEUROTRANSMITTER_SECRETION	168	-0.515256	-1.68899	0.015625	0.235957	0.218489	15835	tags=39%, list=28%, signal=28%	BAIAP3/SNPH/RAP1B/WNT7A/CACNB2/SLC6A9/NAPB/SLC18A2/SYT4/ADORA2B/CHAT/RIMS3/PRKCB/PPFIA4/STX1A/RPH3A/SYN2/STX3/RIMS1/NAAA/LRRK2/CACNA1B/LIN7A/HCRT/GRM4/STX11/MEF2C/ADRA1A/SYT12/DOC2B/SNCA/SYT5/SYT7/SYT1/HTR2A/CAMK2A/DOC2A/STXBP5L/PRKCG/SLC32A1/CNR1/SLC22A2/CADPS2/KCNC4/P2RY1/ADCY1/GAD2/SYT2/MCTP1/P2RX1/TACR2/HTR1B/UNC13C/OTOF/PCLO/CHRM2/DRD1/MCTP2/SLC18A3/CHRNB3/CHRNB4/SLC5A7/KMO/CPLX3/CHRNA6
	GO_PEPTIDE_RECEPTOR_ACTIVITY	152	-0.593587	-1.90326	0.015625	0.235957	0.218489	12752	tags=55%, list=23%, signal=43%	APLNR/FPR1/SORCS2/GPR84/F2RL1/LHCGR/GPR37/CXCR2/CXCR5/GALR2/CYSLTR2/OPRD1/MLNR/NMBR/NPR3/MCHR1/VIPR1/RAMP3/UTS2R/SCTR/AVPR1A/F2RL3/OXTR/CCKBR/MC4R/HCRTR2/CCR3/CCR7/CCR5/NMUR1/NLRP6/ACKR4/MC2R/TACR3/GPR83/GPR143/RXFP1/NPY1R/AVPR1B/TACR2/GAL/AGTR2/PROKR1/AGTR1/FPR2/CALCR/CCR9/GRPR/GLP2R/PTH2R/KISS1R/XCR1/NPFFR1/NPSR1/MC3R/OPRK1/CRHR2/SSTR3/NPY4R2/GUCY2D/CCR8/NPFFR2/NPBWR1/BDKRB1/NTSR1/RXFP3/CCR2/SS…
	GO_POSITIVE_REGULATION_OF_HEMOPOIESIS	187	-0.496706	-1.64484	0.015625	0.235957	0.218489	17595	tags=48%, list=31%, signal=33%	CD74/GAS6/MDK/LILRB4/STAT1/GLI2/PF4/ZBTB7B/FOS/CCL19/AXL/KITLG/CYLD/LEF1/SYK/TGFBR2/ITPKB/HCLS1/SASH3/INPP5D/TRIB1/NCKAP1L/FOXC1/CCR1/LILRB2/IL4R/PIK3R6/RUNX3/BTK/MMP14/THPO/CD86/TNFSF4/EVI2B/IL18/NLRP3/FES/CD83/HLA-G/TESC/BTN2A2/IL12RB1/CA2/DUSP10/RAB7B/SHH/TNFSF9/IL34/SCIN/GLI3/RASGRP1/PTPRC/EGR3/MIR221/ZAP70/NFKBIZ/CASP8/CSF3/RHOH/RAG1/ANXA1/VNN1/RUNX1/SOCS1/CD101/GPR68/IL7/CD80/TRIM58/MPL/INH…
	GO_POSITIVE_REGULATION_OF_INFLAMMATORY_RESPONSE	143	-0.503352	-1.58425	0.015625	0.235957	0.218489	15939	tags=47%, list=28%, signal=34%	MGST2/CEBPA/IL17RC/MYD88/C3/BTK/TNFRSF1A/IL17F/NEAT1/ADORA2B/TNFSF4/IL18/S100A9/TLR7/CTSC/TLR10/IL1B/FFAR3/MIR128-2/TLR6/S100A8/LRRK2/SUCNR1/SNCA/PTGER3/TLR2/NLRP10/LILRA5/IL1RL1/ITGA2/NLRP12/CREB3L3/CLEC7A/TAC1/TLR3/MAPK13/NFKBIZ/TSLP/CNR1/STAP1/OSM/TNFRSF11A/PIK3CG/SERPINE1/CCR7/PTGER4/CD28/OSMR/MMP8/PTGS2/AGTR1/IL12B/IL6/IL15/CD6/CCR2/TNFSF11/C2CD4A/MIR128-1/NPY5R/GBP5/TAFA3/IL2/CCN4/IDO1/PLA2…
	GO_POSITIVE_REGULATION_OF_STRESS_ACTIVATED_PROTEIN_KINASE_SIGNALING_CASCADE	173	-0.433063	-1.42832	0.015625	0.235957	0.218489	14338	tags=30%, list=25%, signal=23%	MAP3K6/GDF6/LYN/EDA2R/FZD7/PTK2B/IL1F10/IL1B/ZC3H12A/EPHA4/LTBR/EDAR/TLR6/SCIMP/TNFRSF19/FZD5/F2RL1/HAND2/FZD8/TPD52L1/RASGRP1/NCF1/RELL2/PAK1/TLR3/MAP3K20/MDFIC/IL1RN/CCL21/MIR181A1/TNFRSF11A/AC008870.1/CCR7/MAP3K9/IL1A/MMP8/MAP3K21/ARHGEF5/DKK1/TGFB2/ROR2/IL26/SEMA3A/TNFSF11/FCGR2B/SH3RF2/SLAMF1/CD40LG/IL36B/FGF19/WNT16/NRK
	GO_POSITIVE_REGULATION_OF_TRANSMEMBRANE_TRANSPORT	201	-0.467613	-1.55826	0.015625	0.235957	0.218489	16440	tags=35%, list=29%, signal=25%	EPHB2/ANO6/CTSS/ANK2/HSPA2/CACNB3/C3/CACNB2/PLCG2/CHCHD10/DMD/PDZK1/ATP1B1/STIMATE/TRDN/CD19/TESC/ANK3/ARC/IGF1/CA2/SLC9A1/APLNR/CEMIP/KCNJ2/GLRX/KCNE3/GALR2/CCL2/SNCA/NOS1AP/RELN/NR4A3/KCNC2/LRRC55/NOS1/RAMP3/KCNMB1/F2RL3/P2RY6/ITLN1/SLC34A1/CACNG3/STAC2/KCNA1/RGN/ADIPOQ/KCNE1/GAL/FXYD1/CALCR/KCNE5/PIRT/CXCL10/RYR2/NPSR1/LRRC38/DRD1/CXCL11/XCL1/BDKRB1/NTSR1/CCR2/CXCL9/HTR3A/IFNG/PTH/FGF19/STAC/M…
	GO_RECEPTOR_SIGNALING_PATHWAY_VIA_STAT	165	-0.485911	-1.5808	0.015625	0.235957	0.218489	15166	tags=40%, list=27%, signal=29%	THPO/DAB1/TNFRSF1A/PARP9/STAT5A/IL18/GHR/LYN/CD40/IFNE/NMI/PTK2B/IFNA7/STAT6/CNTF/IGF1/FLT3/EGF/CSH1/FGFR3/IFNW1/IFNA5/CCL2/PTPRC/MIR221/IFNA21/TSLP/OSM/PRL/IFNA14/IL10/CYP1B1/CCL5/SOCS2/CTF1/SOCS3/TNFRSF18/JAK3/SOCS1/IFNA6/IL22RA2/CLCF1/IFNA13/IL31RA/IL12B/IFNA1/IL7R/IFNB1/IFNA2/IL6/IL15/STAT4/IFNL4/LIF/PRLR/IFNA16/CSH2/IL26/IL23R/CCR2/CSHL1/IFNG/IL2/CSF2/IFNA8/IL21
	GO_REGULATION_OF_B_CELL_ACTIVATION	181	-0.633764	-2.10448	0.015625	0.235957	0.218489	8589	tags=38%, list=15%, signal=32%	IGKC/CTLA4/IL10/IGHG4/IGHV4-31/IGHV3-74/IGHG2/IGHG3/IGLC3/IGLC2/CD28/IGHG1/IL7/IGHD/IGHM/IGLC7/CLCF1/IGHA2/INHBA/IGHV4-4/IGHV3-66/TRDC/IGHV2-26/FCRL3/TRBC2/IGHV3-43/IGHV1-18/IL6/IGHV4-61/IGHV3-53/IGHV3-15/IGHV3-35/IGHV4-34/IGHV4-59/IGHV3-23/IGHV4-28/IGHV3-30/IGHV3-72/IGHV3-49/IGHV1-69D/IGHV5-51/IGHV1-24/IKZF3/IGHV3-33/FCGR2B/IGHV3-73/IGLL5/IGHV3-21/IGHV4-39/IGHV3-11/IGHV3-20/IGHV3-38/IL2/TRBC1/IG…
	GO_REGULATION_OF_CATION_CHANNEL_ACTIVITY	183	-0.48761	-1.61695	0.015625	0.235957	0.218489	16466	tags=41%, list=29%, signal=29%	KCNAB1/CAV1/EPHB2/GEM/CTSS/OPRL1/ANK2/CACNB3/DYSF/DLG2/CACNB2/PLCG2/DMD/RASGRF1/HOMER1/STIMATE/TRDN/CACNB4/CACNG8/PTK2B/SCN1B/ANK3/ARC/RRAD/CASQ2/MEF2C/PDE4D/KCNE3/GALR2/CCL2/SHISA9/HPCA/SHISA6/NOS1AP/RELN/KCNC2/PPARGC1A/LRRC55/NOS1/NEFL/CRHBP/FKBP1B/LRRC7/P2RY6/KCNE4/KCNG1/CACNG3/STAC2/KCNA1/GRIN2B/KCNE1/OR13F1/DRD3/GRIN2A/GAL/MMP9/CRH/KCNE5/PIRT/LRRC38/JPH1/KCNS1/NTSR1/KCNS2/CCR2/MTNR1B/IFNG/OR…
	GO_REGULATION_OF_CELL_SUBSTRATE_ADHESION	204	-0.448555	-1.50462	0.015625	0.235957	0.218489	17671	tags=41%, list=31%, signal=28%	PTPRO/UTRN/CORO2B/MDK/FZD4/VEGFA/PHLDB2/FN1/PREX1/ATXN3L/NEDD9/EMILIN1/NRP1/DUSP3/S100A10/COL26A1/ITGA6/EDIL3/LGALS1/ANGPT2/ACER2/MELTF/MMP14/CCN1/MYF5/RAC2/ARHGAP6/MYADM/FZD7/PTK2B/CASS4/OLFM4/DMTN/RREB1/IQGAP1/EPHA3/SLC9A1/BST1/DOCK5/EMP2/TACSTD2/ITGA5/EPHA1/ITGA3/EGFLAM/FBLN2/RELL2/ONECUT1/DLC1/FBLN1/ECM2/CCL21/NDNF/VIT/CARMIL1/FGA/GBP1/COL1A1/PLAU/SDC4/SERPINE1/GREM1/CCR7/FGG/THBS1/DMP1/EFNA5…
	GO_REGULATION_OF_LEUKOCYTE_MEDIATED_IMMUNITY	198	-0.454546	-1.51373	0.015625	0.235957	0.218489	16633	tags=44%, list=29%, signal=31%	VAV1/SYK/SASH3/CD1D/HAVCR2/PRAM1/IL4R/PIK3R6/FGR/C3/LILRB1/BTK/TRPM4/RIPK3/CD84/ADORA2B/TNFSF4/SERPINB9/RAC2/ITGAM/IL18/LYN/TFRC/CD40/NLRP3/FES/HLA-G/TNFSF13/MICB/IL12RB1/IL1B/STAT6/FOXJ1/CLEC12B/SCIMP/FZD5/F2RL1/RSAD2/RASGRP1/PTPRC/CLNK/MICA/CD1C/IL18RAP/IL18R1/TBX21/KIR2DL4/TLR3/C4BPB/CD177/CEACAM1/CD226/ARG1/NCR1/IL10/ADGRE2/JAK3/CLC/IL1R1/CD28/CR1/CLCF1/CD1E/HFE/CLEC4G/GATA3/IL12B/SH2D1B/IL7R…
	GO_REGULATION_OF_MUSCLE_ORGAN_DEVELOPMENT	152	-0.445442	-1.42825	0.015625	0.235957	0.218489	8943	tags=21%, list=16%, signal=18%	TIFAB/TLL2/MEGF10/RGS4/LOX/RBP4/GREM1/CYP26B1/HAMP/MYOG/BMP10/WNT10B/MYOCD/NRG1/GLI1/MIR199B/TBX20/MYF6/WNT2/DKK1/MIR204/DCANP1/MIR200B/NKX2-5/RBM24/MIR222/SHOX2/FGF3/NEUROG1/MIR509-3/MIR509-2/MIR1-1
	GO_REGULATION_OF_RESPONSE_TO_WOUNDING	178	-0.475571	-1.56929	0.015625	0.235957	0.218489	17527	tags=47%, list=31%, signal=32%	NOS3/CAPN3/MDK/SERPINC1/PHLDB2/STK24/TLR4/KLKB1/SYK/PDGFB/C1QTNF1/TGFBR2/CAV1/CDKN1A/ANO6/SPP1/GJA1/PLEK/PROS1/CXCR4/INPP5F/KLF4/REG3G/TNFAIP3/CLDN4/KLK8/LYN/FOXC2/CNTF/DMTN/EPHA4/RREB1/PRKCD/PDGFA/DUSP10/F2RL1/CLDN3/WFDC1/ANXA2/F11R/MIR221/F3/THBD/CLEC7A/TEC/SERPING1/ADRA2A/PRKG1/FKBP1B/CEACAM1/FGA/TNFRSF12A/PLAU/PLAUR/MYLK/PLAT/UBASH3B/ANXA1/IL10/SERPINE1/RTN4RL1/CLDN1/FGG/FAP/APOH/THBS1/PROC/C…
	GO_RESPONSE_TO_CORTICOSTEROID	163	-0.435705	-1.41465	0.015625	0.235957	0.218489	10930	tags=27%, list=19%, signal=22%	ICAM1/SOX30/FOSB/NEFL/SLIT3/SERPINF1/IL1RN/AVPR1A/ASS1/ADM/COL1A1/ARG1/ANXA1/PCK1/IL10/MAOB/IGFBP2/FOSL1/CLDN1/NPAS4/ADIPOQ/CNGA3/PTGS2/GPR83/HTR1B/AGTR2/TH/METTL21C/ADCYAP1/SLIT2/CALCR/CRH/AREG/TPH2/STC1/SSTR3/IL6/GHSR/GJB2/SSTR4/AGXT/IL22/ALDH3A1/UGT1A1
	GO_RESPONSE_TO_INTERLEUKIN_1	204	-0.451664	-1.51505	0.015625	0.235957	0.218489	15987	tags=28%, list=28%, signal=20%	MAP3K8/ADAMTS7/NKX3-1/MYD88/NOD1/GBP2/CITED1/CCL26/EGR1/MYLK3/TRIM63/CCL13/CD40/ST18/AKAP12/IL1B/ZC3H12A/IL1R2/IRAK3/CCL8/CCL23/CCL2/SNCA/ANKRD1/ICAM1/IL1RAP/GBP3/NLRP7/CCL22/MAPK13/CXCL8/IL1RN/SELE/CCL21/VRK2/GBP1/IRAK2/TNFRSF11A/ANXA1/PCK1/CCL5/CCL15/IL1R1/FGG/IL1A/PSMA8/CCL20/SLC30A8/MIR204/ACOD1/IL6/XCL1/XCL2/CHI3L1/IL1RL2/KMO/CCL7/CCL11
	GO_RESPONSE_TO_PURINE_CONTAINING_COMPOUND	152	-0.460292	-1.47586	0.015625	0.235957	0.218489	10661	tags=43%, list=19%, signal=35%	SDC1/DUSP1/JUNB/PDE3A/VGF/STAT1/SLC8A1/CIB2/FOS/SRD5A1/REN/ITPR2/IGFBP5/RAP1B/LDHA/TRPM4/CITED1/HCN4/TMEM38A/PTK2B/IL1B/DMTN/AQP1/SLC26A3/ABCC9/GPD1/CASQ2/TRPM2/FOSB/PPARGC1A/THBD/CRHBP/AHR/ASS1/NOX4/COL1A1/PENK/PPARG/P2RY1/PIK3CG/P2RY6/PCK1/PKLR/FOSL1/ADIPOQ/WNT10B/KCNE1/CNGA3/PTGS2/P2RX1/P2RX2/SLC6A3/HCN1/RYR2/MMP19/AREG/STC1/RYR3/TYR/AQP9/AGXT/PLA2G5/P2RY2/CACNA1S/ALDH3A1/WT1
	GO_RHO_PROTEIN_SIGNAL_TRANSDUCTION	204	-0.452477	-1.51778	0.015625	0.235957	0.218489	18239	tags=40%, list=32%, signal=27%	ARHGEF16/CDC42EP5/CDC42EP2/ROCK2/ITGB1/TAX1BP3/FARP1/PREX2/MCF2/RHOQ/EPS8L1/ARHGAP42/PECAM1/EPS8/PREX1/RND3/LPAR6/AC040160.1/ARHGEF10/ARRB1/VAV1/SPATA13/HEG1/NRP1/SHTN1/APOC3/ECT2L/TIAM2/PLEKHG5/RASGRF1/FGD4/ARHGEF3/RAC2/ARHGAP6/KALRN/ARHGEF33/CCDC125/RHOJ/RIT2/COL1A2/CDC42EP3/F2RL1/ADRA1A/FGD6/LPAR1/ARHGAP29/NGFR/F11R/COL3A1/ITGA3/RIPOR2/RASGRF2/P2RY8/NGEF/DLC1/PLEKHG1/ADRA2A/RHOV/F2RL3/RHOH/ROP…
	GO_TEMPERATURE_HOMEOSTASIS	173	-0.475123	-1.56704	0.015625	0.235957	0.218489	17299	tags=45%, list=31%, signal=31%	VEGFA/ADRB2/GRB10/LGR4/TLR4/ZBTB7B/LAMA4/CEBPB/SYK/CAV1/GATM/LEPR/IL4R/GJA1/NOX3/CXCR4/ARNTL/DOCK7/APLN/EGR1/FOXO1/YBX2/ALDH1A1/IL18/ACSL1/PRDM16/FOXC2/IL1B/STAT6/BSCL2/ADRB1/HCRT/ADORA1/TRPV2/MFAP2/TRPM2/PTGER3/EBF2/IL18R1/NPR3/HTR2A/ESRRG/DIO2/PPARGC1A/SLN/UCP1/CNR1/PLAC8/OXTR/TNFRSF11A/ACOT11/FFAR4/IL1A/ADIPOQ/WNT10B/ELOVL3/PTGS2/ADCYAP1/DBH/GPR3/PTH2R/FABP5/MC3R/DRD1/CIDEA/IL15/ACADL/NTSR1/PR…
	GO_TERTIARY_GRANULE	163	-0.515341	-1.67321	0.015625	0.235957	0.218489	19848	tags=58%, list=35%, signal=38%	CYBA/CTSH/HBB/CD59/STXBP3/VAMP8/STXBP2/ENPP4/CD47/SIRPA/GGH/SERPINB6/LAMP2/CYFIP1/CD300A/FCER1G/NBEAL2/PTAFR/VAMP1/STOM/TBC1D10C/FLG2/TCIRG1/ITGAX/PTPN6/TMEM63A/CST3/CD53/SNAP25/CYBB/ITGB2/MGAM/ANO6/NCKAP1L/NFASC/SVIP/CTSS/LILRB2/DOK3/CD33/CD93/CYSTM1/DSP/ATP8B4/ITGAM/KCNAB2/CD55/GSDMD/OSCAR/SERPINB10/CXCL1/LAIR1/OLFM4/PPBP/ORM1/SIGLEC5/SIGLEC14/FPR1/GPR84/OLR1/SLC2A3/LGALS3/LRG1/CLEC4D/TRPM2/PLD…
	GO_VOLTAGE_GATED_ION_CHANNEL_ACTIVITY	198	-0.508213	-1.69245	0.015625	0.235957	0.218489	17574	tags=58%, list=31%, signal=40%	KCNS3/SCN8A/GAS6/KCNH6/CACNA1E/NCS1/CACNA2D4/SNAP25/CYBB/KCNC3/KCNIP1/KCND1/KCNJ8/SCN10A/CLIC5/CLCN2/CACHD1/KCNAB1/ANO6/CACNA2D3/KCNJ5/KCNH1/KCNH7/CACNB3/SCN2A/TMEM37/SCN4B/KCNA7/CACNB2/CLIC1/KCNJ16/HCN4/KCNAB2/CACNB4/CACNG8/SCN2B/PTK2B/SCN1B/KCNJ4/KCNJ18/TMC1/KCNT1/CLCN4/KCNK13/CACNA1B/KCNJ2/HVCN1/KCNMA1/KCNA2/KCNE3/ANXA2/KCNH3/KCNK1/CACNA1I/CLIC3/CATSPER1/KCNQ4/KCNIP4/ANO1/KCNC2/KCNJ12/LRRC55/K…
	GO_ACTOMYOSIN_STRUCTURE_ORGANIZATION	191	-0.422533	-1.3919	0.015873	0.235957	0.218489	17541	tags=34%, list=31%, signal=24%	CORO2B/MYOM2/CAPN3/MEF2A/KRT8/ACTA1/PHLDB2/TGFB3/ARHGEF10/ARRB1/LDB3/NEBL/EPB41L1/NRP1/S100A10/PGM5/ITGB5/TMOD3/ANLN/LMOD3/MYLK3/MYOM1/EPB41L3/ARHGAP6/CSRP1/PTK2B/LURAP1/SLC9A1/EPB41L4A/CASQ2/TACSTD2/CAV3/MEF2C/LPAR1/F11R/EPHA1/ANKRD1/EPB41L4B/MYH11/PAK1/TAC1/DLC1/MIR138-2/CARMIL1/NOX4/SDC4/GPR65/MYPN/PTGER4/CNN1/TMOD4/BMP10/CDC42BPG/TNNT3/ARHGEF5/NRAP/WNT4/TNNT2/MYOC/MYL2/MYOM3/CSRP3/NKX2-5/MET/…
	GO_ADRENERGIC_RECEPTOR_SIGNALING_PATHWAY	34	-0.680537	-1.73097	0.015873	0.235957	0.218489	13316	tags=53%, list=24%, signal=40%	ADRB1/ADRA2B/ADRA1A/PDE4D/ADRA1B/NOS1/ADRA2A/MIR30E/ADRA1D/OR13F1/DRD3/DRD1/DRD5/ADRB3/OR56A1/OR5T1/OR56A4/MIR1-1
	GO_AMINO_ACID_TRANSPORT	144	-0.455133	-1.42857	0.015873	0.235957	0.218489	17679	tags=43%, list=31%, signal=30%	SLC1A5/SLC1A2/SFXN5/SLC36A4/SNAP25/SLC7A8/SLC16A10/PPFIA2/SLC6A12/GLS/SLC7A7/GJA1/LRRC8C/SLC38A11/SLC36A1/SLC6A9/TRH/SLC6A13/SYT4/SLC6A6/PPFIA4/STX1A/LRRC8E/RIMS1/SLC7A11/ADORA1/SLC7A2/SLC17A7/SNCA/SYT1/CCK/SLC7A13/SLC6A17/SLC6A11/GRM2/SLC32A1/AVPR1A/TRPC4/SLC38A4/SLC36A2/SLC6A15/SLC11A1/SLC17A6/ARG1/RGS4/SLC6A20/SLC7A4/GLS2/SLC7A3/SLC38A8/SLC6A7/PDPN/AVP/GRM7/NTSR1/NPY5R/SLC6A5/XK/OCA2/KMO/SLC7A…
	GO_BLOOD_MICROPARTICLE	145	-0.541743	-1.70519	0.015873	0.235957	0.218489	10785	tags=37%, list=19%, signal=30%	FCN3/C1R/C1S/F13A1/SERPING1/CFB/IGHA1/CFH/ACTG2/FGA/AMBP/IGKC/HBE1/IGKV1D-12/IGKV2-30/IGHG4/FGG/IGHG2/CPN2/IGHG3/IGLC3/CFHR1/IGLC2/IGHG1/ITIH1/IGHD/JCHAIN/IGHM/IGLV3-21/IGKV2D-28/IGKV2-40/CP/IGHA2/IGKV3-20/HSPA7/FCN2/CFHR3/IGLV1-47/IGLV3-25/IGHV3-23/IGKV1-5/C4BPA/IGKV4-1/IGKV1-17/IGKV3-15/KNG1/SERPINA3/AFM/IGHV3-13/IGKV3D-11/HP/IGHV3-7/IGKV1-39
	GO_CALCIUM_ION_TRANSMEMBRANE_IMPORT_INTO_CYTOSOL	144	-0.543915	-1.70724	0.015873	0.235957	0.218489	14421	tags=37%, list=26%, signal=27%	TRDN/LYN/TMEM38A/CD19/PTK2B/PLCE1/TRPV5/CASQ2/APLNR/CEMIP/PDE4D/HTR2C/SNCA/TRPM2/PTPRC/MCOLN2/HTR2A/DHRS7C/NOS1/RAMP3/CCL21/PLCH1/F2RL3/FKBP1B/UBASH3B/P2RY6/HTR2B/PLCZ1/CCR7/ITPR1/CCR5/GRIN2B/TRPV6/GRIN2A/METTL21C/CALCR/CXCL10/XCR1/RYR2/NPSR1/MCOLN3/JPH1/DRD1/LCK/CXCL11/RYR3/FASLG/XCL1/BDKRB1/NTSR1/CXCL9/TRPA1/MIR1-1
	GO_CARDIAC_CONDUCTION	144	-0.461102	-1.4473	0.015873	0.235957	0.218489	17494	tags=51%, list=31%, signal=35%	FXYD7/MEF2A/CACNA2D4/ATP1A1/TNNI3K/CAMK2D/SLC8A1/KCNIP1/KCND1/SCN10A/CAV1/CACNA2D3/KCNJ5/ITPR2/ATP2B2/ANK2/GJA1/CACNB3/CXADR/SCN4B/GJC1/CACNB2/TRPM4/ATP1B1/DSP/HCN4/TRDN/CACNB4/CACNG8/CORIN/SCN2B/SCN1B/KCNJ4/ABCC9/SLC9A1/CASQ2/KCNJ2/PDE4D/KCNE3/ATP2B1/KCNK1/ATP2B3/FXYD4/KCNIP4/KCNK15/PKP2/GJA5/KCNJ12/NOS1/CACNA1G/ATP2A3/FKBP1B/KCNJ3/KCNA5/FXYD3/KCNE4/DSC2/CACNG3/ITPR1/KCNE1/FXYD1/CACNA1F/NPPC/SCN…
	GO_CELL_CELL_JUNCTION_ORGANIZATION	188	-0.420739	-1.38453	0.015873	0.235957	0.218489	20312	tags=50%, list=36%, signal=32%	CLDN6/CDC42/AGT/STRN/CDH5/PRKACA/WDR1/DLG1/KIFC3/CADM1/JUP/CSF1R/CADM3/MPP5/APC/CTNNA1/CD9/LIMS1/PVR/NECTIN2/CDH11/VCL/SNAI2/ACE2/ECT2/NUMBL/ROCK2/PTPRO/CDH1/NUMB/PECAM1/VEGFA/LIM2/TGFB3/WHRN/PRKCH/TRPV4/NPHP1/HEG1/CAV1/PLEKHA7/SDK1/NFASC/ANK2/GJB1/MARVELD2/GJA1/GRHL2/CXADR/ACE/MICALL2/IQSEC1/PERP/GJC1/SDK2/DSP/CNTNAP1/EPB41L3/PKP3/TLN2/IL1B/CDHR3/RASSF8/EPHA2/FZD5/PATJ/F2RL1/CLDN3/CDH23/CDH4/F11…
	GO_CLATHRIN_COATED_VESICLE	189	-0.463316	-1.52409	0.015873	0.235957	0.218489	17978	tags=37%, list=32%, signal=25%	FCGR1B/VWF/BTBD8/ABCB4/FCGR1A/CD74/NUMB/CLVS2/FZD4/AP1M2/ADRB2/SORT1/DENND1C/LDLRAP1/LDLR/ECE1/SGIP1/HLA-DRA/HLA-DRB1/FZD2/INPP5F/SFTPB/EPS15/CLVS1/NRGN/AAK1/SLC18A2/SNX9/HLA-DPB1/TFRC/STEAP2/HLA-DRB5/HLA-DPA1/MYO1E/WIPI1/CEMIP/SFTPA1/FZD5/EGF/HLA-DQB1/SLC17A7/LRP2/RAB27A/SYT1/FOLR1/PHETA2/SLC32A1/HLA-DQA2/HLA-DQA1/CTLA4/GAD2/CPNE6/SYT2/HLA-DQB2/EPN3/MALL/KIAA0319/IL7R/CHRM2/AREG/AVP/CD3D/EREG/SL…
	GO_IMMUNOGLOBULIN_PRODUCTION	202	-0.668479	-2.22667	0.015873	0.235957	0.218489	7243	tags=43%, list=13%, signal=37%	VPREB3/IGKC/IL10/IGKV1D-12/IGKV2-30/RBP4/IGKV5-2/IGKV6D-21/CD28/IGLV3-27/LAX1/IGLV3-21/CLCF1/GAPT/IGKV2D-28/IGKV1D-17/IGKV2-40/IGKV6-21/IGKV3-20/IGLV3-10/FCRL3/IGLV8-61/IL7R/IGLV4-69/IGLV1-40/IL6/IGKV1-37/IGLV3-16/IGLV5-48/IGKV2D-29/IGLV2-11/IGLV1-47/IGLV3-25/TRAV9-1/IGKV1-5/IGLV1-44/XCL1/IGKV1-27/IGLV2-14/IL13RA2/IGLV2-23/IGLV3-1/IGKV4-1/TRDV1/IGLV4-60/IGLV3-19/IGKV1-17/FCGR2B/IGLV10-54/IGKV1D-1…
	GO_LEARNING	145	-0.498271	-1.56835	0.015873	0.235957	0.218489	11099	tags=26%, list=20%, signal=21%	RELN/SLC24A2/TLR2/PDE1B/SLC12A5/CCK/TAC1/NRXN3/GPR88/HRH1/RAG1/SYNPO/RIN1/FOSL1/NEUROD2/GABRA5/NPTX2/NPAS4/GRM5/STRA6/PTGS2/TACR2/DRD3/GRIN2A/TH/RGS14/DKK1/DBH/CRH/TBR1/DRD1/DRD5/EN1/HRH2/PAK6/NTSR1/FOXB1
	GO_LOCOMOTORY_BEHAVIOR	197	-0.491479	-1.63063	0.015873	0.235957	0.218489	15856	tags=35%, list=28%, signal=25%	SELENOP/MEIS1/VPS13A/INPP5F/CALB1/TRH/EGR1/DAB1/HPRT1/SLC18A2/NTAN1/KALRN/FEZF2/CNTN2/PPP1R1B/ALK/EPHA4/RASD2/LRRK2/HOXD9/CACNA1B/NR4A2/CDH23/GPR37/HTR2C/SNCA/OPRD1/PDE1B/GRM1/SLC4A10/BSX/CHL1/LGI4/PENK/GPR88/CELSR1/GRM5/NPY1R/NRG1/DRD3/TH/HOXD10/DBH/CRH/SLC6A3/MYO15A/MCOLN3/MC3R/OPRK1/DRD1/DPP4/AVP/EN1/GHSR/NTF4/PAK6/NTSR1/KLHL1/DMBX1/CHRNB4/GPR52/OPRM1/NPY2R/HOXB8/DMRT3/IDO1/FOXA2/ALDH1A3
	GO_MONOCARBOXYLIC_ACID_TRANSPORT	167	-0.444922	-1.45216	0.015873	0.235957	0.218489	15807	tags=37%, list=28%, signal=26%	FABP3/FABP1/SLCO1C1/ACE/SLC16A8/TRH/SLC6A13/PLIN2/SLC6A6/ACSL1/SLC16A6/SLC51B/STARD5/SLC25A20/IL1B/SLCO3A1/SLC16A3/SLC10A4/NOS2/SLC16A5/SLC16A4/SPX/EMB/SLC6A11/ACACB/SLC32A1/TRPC4/ATP8B1/CEACAM1/PPARG/TNFRSF11A/PLA2G2F/ANXA1/SLC27A6/SLC5A8/THBS1/SLC16A11/STRA6/LCN1/DRD3/AGTR2/CYP4A11/CYP4F2/CASR/SLC10A6/SLC16A12/PLA2G2D/SLC27A2/NTSR1/PLA2R1/AQP9/TNFSF11/SSTR4/SLC22A9/PLA2G5/BDKRB2/ABCB11/PLA2G2C/…
	GO_MULTICELLULAR_ORGANISMAL_SIGNALING	202	-0.481345	-1.60334	0.015873	0.235957	0.218489	17368	tags=50%, list=31%, signal=35%	MEF2A/CACNA2D4/ATP1A1/TNNI3K/CAMK2D/SLC8A1/KCNIP1/KCND1/SCN10A/CAV1/CACNA2D3/KCNJ5/NFASC/OTOA/ITPR2/ATP2B2/ANK2/GJA1/CACNB3/SCN2A/CXADR/SCN4B/GJC1/CACNB2/TRPM4/ATP1B1/DSP/CNTNAP1/HCN4/TRDN/CACNB4/CACNG8/CORIN/KCNMB3/SCN2B/SCN1B/ANK3/KCNJ4/ABCC9/SLC9A1/TYMP/CASQ2/KCNJ2/HCRT/KCNA2/PDE4D/KCNE3/ATP2B1/KCNK1/CACNA1I/ATP2B3/FXYD4/KCNIP4/KCNK15/PKP2/GJA5/ITGA2/KCNJ12/NOS1/CACNA1G/ATP2A3/AVPR1A/FKBP1B/KC…
	GO_NEGATIVE_REGULATION_OF_ADAPTIVE_IMMUNE_RESPONSE	46	-0.603115	-1.61218	0.015873	0.235957	0.218489	16162	tags=59%, list=29%, signal=42%	HAVCR2/IL4R/LILRB1/SAMSN1/TNFSF4/HLA-G/ZC3H12A/TNFRSF14/FOXJ1/PTPRC/TBX21/IL1RL1/C4BPB/CEACAM1/ARG1/JAK3/CR1/HFE/CLEC4G/ALOX15/IL7R/IFNB1/IFNA2/XCL1/C4BPA/FCGR2B/IL2
	GO_NEGATIVE_REGULATION_OF_ESTABLISHMENT_OF_PROTEIN_LOCALIZATION	193	-0.445398	-1.47447	0.015873	0.235957	0.218489	16290	tags=34%, list=29%, signal=24%	SVIP/RHBDF1/REST/RAB23/ANXA4/LRRC32/LILRB1/ARG2/SYT4/FAM3D/CD22/TNFAIP3/RAB11FIP5/NLRP3/BTN2A2/IL1B/DMTN/ZC3H12A/MIR128-2/TLR6/IL1R2/SERPINB1/LRRK2/F2RL1/RSAD2/CCN3/NLRP7/LILRA5/SSC5D/VSNL1/NLRP12/STXBP5L/MDFIC/C5AR2/ADRA2A/SP100/FKBP1B/GBP1/ACVR1C/CARD16/ANXA1/IL10/DERL3/FFAR4/PTGER4/TLR8/CD200R1/ADIPOQ/KCNE1/RAB11FIP1/DRD3/MIR204/SIAH3/IFNA2/CIDEA/CARD17/ANGPT1/GHSR/PTPN22/MIR148A/MIR128-1/FCGR…
	GO_ORGAN_GROWTH	196	-0.451931	-1.50065	0.015873	0.235957	0.218489	12648	tags=29%, list=22%, signal=23%	YAP1/CAV3/MEF2C/ADRA1A/FGFR3/SHH/COMP/ANXA2/DDR2/COL6A2/COL27A1/MIR23A/PAK1/PSAPL1/COL14A1/GATA6/ACACB/VIT/MAEL/SORBS2/PLAG1/COCH/MMP13/LATS2/RGS4/RBP4/CER1/HAMP/COL12A1/BMP10/IL7/BNC2/ARX/GLI1/MIR199B/TBX20/AGTR2/WNT2/NPPC/TGFB2/MIR204/RSPO2/ANXA2P2/STC1/COL6A3/EVC/MBL2/MIR200B/OSTN/NKX2-5/GATA4/MIR222/FGF10/WT1/MIR509-3/MIR509-2/MIR1-1
	GO_PHENOL_CONTAINING_COMPOUND_BIOSYNTHETIC_PROCESS	44	-0.597436	-1.60741	0.015873	0.235957	0.218489	12872	tags=52%, list=23%, signal=40%	SLC7A11/NR4A2/GPR37/HAND2/SNCA/PAH/PMEL/GCH1/PNMT/AGTR2/TH/GATA3/TGFB2/DBH/SLC6A3/DAO/TPH2/TYR/OCA2/TYRP1/SLC24A5/MOXD1/HDC
	GO_PHOTORECEPTOR_CELL_DEVELOPMENT	46	-0.577296	-1.54316	0.015873	0.235957	0.218489	9653	tags=28%, list=17%, signal=23%	PCARE/GNAT1/DIO3/RORB/CABP4/TH/OLFM3/HCN1/TRPM1/CNGB1/TULP1/GNGT1/MFRP
	GO_PHOTOTRANSDUCTION_VISIBLE_LIGHT	34	-0.639098	-1.62557	0.015873	0.235957	0.218489	7495	tags=44%, list=13%, signal=38%	SAG/RP1/PDE6B/GNAT1/ABCA4/RHO/PDE6A/GUCY2D/RS1/PPEF1/AIPL1/CNGB1/GUCA1A/GUCA1C/GNGT1
	GO_PLASMA_MEMBRANE_BOUNDED_CELL_PROJECTION_CYTOPLASM	202	-0.542844	-1.80818	0.015873	0.235957	0.218489	12739	tags=26%, list=23%, signal=20%	LRRK2/CCDC114/MAATS1/LCA5L/RP1/GLI3/HPCA/DNAJB13/SPATA4/KIF19/TTLL8/DNAI1/CCDC65/DNAAF1/NEFL/CCDC103/CFAP74/KIF17/ARMC4/CFAP46/MGARP/DNAI2/RSPH9/DNAH2/CDKL5/MAK/CFAP43/WDR78/WDR66/SPEF1/GLI1/RSPH4A/HYDIN/CFAP221/AKAP14/NME8/GNAT3/CFAP54/SPAG6/CFAP61/DNAH9/CFAP73/DNAH5/DCDC2/CFAP206/CFAP100/TCTEX1D4/OPRM1/WDR63/DNAH3/DNAH11/DRC1/SPAG17
	GO_POSITIVE_REGULATION_OF_ALPHA_BETA_T_CELL_DIFFERENTIATION	46	-0.583426	-1.55955	0.015873	0.235957	0.218489	16970	tags=57%, list=30%, signal=40%	ZBTB7B/CCL19/SYK/TGFBR2/ITPKB/SASH3/NCKAP1L/IL4R/RUNX3/CD86/TNFSF4/IL18/NLRP3/CD83/IL12RB1/SHH/GLI3/ZAP70/NFKBIZ/ANXA1/RUNX1/SOCS1/CD80/IL12B/IL23R/IFNG
	GO_POSITIVE_REGULATION_OF_I_KAPPAB_KINASE_NF_KAPPAB_SIGNALING	184	-0.443014	-1.46871	0.015873	0.235957	0.218489	19036	tags=41%, list=34%, signal=27%	WLS/EDA/ZDHHC13/S100B/CASP10/LURAP1L/TGM2/CARD9/CFLAR/ECT2/PRKN/IKBKE/ECM1/TMEM106A/TNFSF10/S100A12/AC093012.1/CD74/BST2/NDFIP2/TLR4/CARD11/CCL19/APOL3/GJA1/MID2/LGALS1/PIM2/MYD88/PLEKHG5/NOD1/TNFRSF1A/LITAF/NEK6/TRIM5/PRKCB/EDA2R/TRIM38/CD40/IL1F10/LURAP1/IL1B/TRIM22/LTBR/EDAR/TLR6/CASP1/REL/TNFRSF19/F2RL1/LPAR1/S100A13/PLK2/TRAF5/TLR3/UBD/IL1RN/CCL21/CASP8/SECTM1/TIFA/S100A4/CARD16/HTR2B/ALPK1/…
	GO_POSITIVE_REGULATION_OF_PEPTIDYL_TYROSINE_PHOSPHORYLATION	191	-0.488088	-1.60785	0.015873	0.235957	0.218489	16601	tags=47%, list=29%, signal=33%	SYK/IGF2/PDGFB/HCLS1/NEDD9/IL6R/NRP1/KIT/PARP14/IL11/ACE/EHD4/TNFRSF1A/PARP9/THBS4/CD44/IL18/GHR/LYN/FBXW7/CD40/ENPP2/PTK2B/CNTF/CASS4/EPHA4/TNFRSF14/IGF1/FLT3/IQGAP1/ADORA1/ADRA1A/EGF/CSH1/FGFR3/ITGA5/WNT3A/LRRK1/PTPRC/MIR221/NCF1/NEURL1/RELN/ICAM1/HTR2A/CCK/LILRA5/TEC/ADRA2A/TSLP/ALKAL2/CSF3/NOX4/STAP1/OSM/CCL5/CTF1/SOCS3/TNFRSF18/GREM1/GRM5/DOK7/ADIPOQ/CD80/CLCF1/NRG1/EFNA5/IL31RA/IL12B/NTF3/H…
	GO_RECEPTOR_METABOLIC_PROCESS	195	-0.464984	-1.54217	0.015873	0.235957	0.218489	19517	tags=45%, list=35%, signal=30%	ACKR3/SNX25/VAMP3/EDN1/GRIA1/JAK2/CD9/LMTK2/DTX3L/RAB29/ACHE/ACE2/FCER1G/GRK3/ITGAV/ITGB1/NSG1/SORL1/NUMB/VEGFA/SNAP25/NSF/LDLRAP1/ITGB2/OPTN/ARRB1/SYK/ECE1/CAV1/FUT8/RSPO1/ZNRF3/INPP5F/LILRB1/APLN/PLCG2/EPS15/CXCR1/DNM1/TFRC/BVES/CACNG8/CNTN2/ARC/VLDLR/REP15/CAV3/SAG/PICK1/GPRASP1/CALY/EGF/MX1/ANXA2/CXCR2/SNCA/WNT3A/HPCA/KIF16B/EFNB2/PHETA2/RAMP3/CXCL8/SELE/ADM/CEACAM1/PPARG/MX2/HTR2B/IL10/CACNG…
	GO_REGENERATION	197	-0.43555	-1.44507	0.015873	0.235957	0.218489	17736	tags=40%, list=31%, signal=28%	LCP1/MAG/MAP1B/GAS6/GSN/CAPN3/MDK/KLK6/STK24/IGFBP1/MATN2/CEBPB/AXL/TGFBR2/CDKN1A/SGCA/GAP43/SPP1/BAAT/DYSF/INPP5F/ANGPT2/TGFBR3/PTPRU/WNT7A/KLF4/MYMX/KLK8/TNC/FZD7/CNTF/ANXA3/EPHA4/IGF1/FLT3/NINJ2/PTGFRN/YAP1/C5AR1/DUSP10/GLI3/CCN3/MIR221/NR4A3/FOLR1/TEC/NEFL/FKBP1B/ADM/CPQ/PPARG/ANXA1/IL10/PRPS2/RTN4RL1/CLDN1/KLF5/HAMP/RGN/MYOG/WNT10B/MYMK/GLI1/MIR199B/HFE/MYF6/REG1A/HGF/GJD4/NNMT/WNT1/PAX7/PTP…
	GO_REGULATION_OF_BLOOD_PRESSURE	182	-0.468367	-1.55392	0.015873	0.235957	0.218489	13408	tags=57%, list=24%, signal=43%	KCNK6/AGTRAP/RENBP/CYP11B1/ACE2/DDAH1/PTAFR/ATP1A2/NPY/NCALD/POMC/PTPRO/ERAP2/CORO2B/GAS6/NOS3/ARHGAP42/CTSZ/ATP1A1/ACTA2/ERAP1/ADRB2/GUCY1A1/ECE1/PDGFB/UTS2/SLC2A5/REN/OPRL1/GJA1/ACE/NR2F2/APLN/AR/GCGR/VEGFC/CORIN/FFAR3/ADRB1/NAMPT/ENPEP/ADRA2B/COL1A2/EMP2/CACNA1B/SUCNR1/AOPEP/ADORA1/F2RL1/ADRA1A/SOD2/PDE4D/EPHX2/ATP2B1/NOS2/PTGS1/ADRA1B/F11R/SPX/NPR3/GJA5/GUCA2B/NOS1/TAC1/CPA3/UTS2R/PCSK5/AVPR1…
	GO_REGULATION_OF_CD4_POSITIVE_ALPHA_BETA_T_CELL_DIFFERENTIATION	46	-0.579407	-1.5488	0.015873	0.235957	0.218489	16970	tags=57%, list=30%, signal=40%	ZBTB7B/CCL19/IL27/SASH3/NCKAP1L/IL4R/RUNX3/CD86/TNFSF4/IL18/NLRP3/CD83/IL12RB1/ZC3H12A/TBX21/NFKBIZ/ANXA1/RUNX1/JAK3/SOCS1/CD80/GATA3/IL12B/IL23R/IFNG/IL2
	GO_REGULATION_OF_LEUKOCYTE_MIGRATION	194	-0.471354	-1.56193	0.015873	0.235957	0.218489	16820	tags=42%, list=30%, signal=30%	CCL19/TRPV4/KITLG/SLC8B1/ANO6/IL6R/EMILIN1/NCKAP1L/CCR1/C3AR1/MTUS1/DYSF/LRCH1/MMP14/VEGFC/RIPK3/THBS4/RAC2/DOCK8/LYN/PADI2/CYP19A1/PTK2B/TNFRSF14/BST1/MSN/S100A14/ADORA1/C5AR1/F2RL1/LGALS3/CXCR2/SLAMF8/CCN3/CCL2/VEGFD/SPN/ICAM1/RIPOR2/ITGA2/ITGA4/SWAP70/C5AR2/CXCL8/CCL21/STAP1/ANXA1/CCL5/SERPINE1/TNFRSF18/GREM1/CCR7/IL1R1/PTGER4/CD200R1/THBS1/CXCL14/GPR18/CCL20/SLIT2/FPR2/PDGFD/GCSAM/CXCL10/IL6/…
	GO_REGULATION_OF_MUSCLE_CONTRACTION	167	-0.51629	-1.68509	0.015873	0.235957	0.218489	13462	tags=37%, list=24%, signal=28%	PLCE1/ZC3H12A/SLC9A1/DOCK5/ADRA2B/CASQ2/KCNJ2/CAV3/ADORA1/ADRA1A/KCNMA1/PDE4D/KCNE3/ATP2B1/ADRA1B/HSPB6/SPX/NOS1AP/PKP2/GJA5/ITGA2/NOS1/ADRA2A/PRKG1/FKBP1B/MIR30E/OXTR/PIK3CG/DSC2/ADRA1D/CNN1/KCNA1/BMP10/TACR3/PTGS2/P2RX1/KCNB2/TNNT3/MYOCD/TACR2/TNNI1/NPNT/SCN5A/TNNT2/RYR2/CHRM2/PROK2/STC1/GHSR/SCN4A/MYL2/CHRM3/NKX2-5/CALCA/CHRNB4/GATA4/MYBPH/NPY2R/EDN2/DSG2/MIR1-1
	GO_REGULATION_OF_T_CELL_APOPTOTIC_PROCESS	34	-0.638141	-1.62314	0.015873	0.235957	0.218489	8672	tags=38%, list=15%, signal=32%	RAG1/CCL5/JAK3/PTCRA/LGALS16/PIP/PDCD1/CD274/IL7R/LGALS14/SLC46A2/IDO1/LGALS13
	GO_RESPONSE_TO_INTERFERON_GAMMA	195	-0.525602	-1.74322	0.015873	0.235957	0.218489	17622	tags=50%, list=31%, signal=35%	FCGR1A/GSN/HLA-F/IFITM3/BST2/STAT1/VIM/IRF5/TRIM21/IRGM/CAMK2D/TLR4/CCL19/VCAM1/GBP7/HLA-DRA/HLA-DRB1/PARP14/AQP4/NLRC5/GBP2/IRF1/CITED1/CCL26/PARP9/MID1/SHFL/CD44/TRIM5/HLA-DPB1/CCL13/TRIM38/OAS3/CD40/HLA-DRB5/NMI/HLA-G/IL12RB1/HLA-DPA1/TRIM22/GBP4/CASP1/IRF6/OAS1/PRKCD/CCL8/CCL23/RAB7B/CAMK2B/HLA-DQB1/NOS2/OAS2/CCL2/SNCA/TLR2/ICAM1/GBP3/KIF16B/CAMK2A/CCL22/OASL/MEFV/TRIM34/TLR3/UBD/CCL21/SP100/…
	GO_RESPONSE_TO_KETONE	196	-0.455046	-1.51099	0.015873	0.235957	0.218489	17169	tags=40%, list=30%, signal=28%	TGFB3/CYBB/PRKAA2/PTGFR/FOS/CCL19/FIBIN/FBXO32/EIF4E/CAV1/CDKN1A/SRD5A1/PCK2/SPP1/NKX3-1/TGFBR3/AR/KLF4/ERRFI1/TRH/FOXO1/TNFSF4/CLDN4/TNC/AQP1/DEFB104A/GABRB1/MSN/YAP1/ATP2B1/UCN3/CATSPER1/HPCA/CA9/TLR2/ICAM1/FOSB/NEFL/SLIT3/SERPINF1/CCL21/AHR/AVPR1A/ASS1/PPARG/OXTR/ARG1/P2RY6/PCK1/ADCY1/MAOB/FOSL1/CLDN1/DSG1/CCR7/PTGER4/NPAS4/THBS1/HOXB13/PTGDR/CATSPERD/EFNA5/AGTR2/TH/METTL21C/SLIT2/TGFB2/CRH/AC…
	GO_SENSORY_PERCEPTION_OF_MECHANICAL_STIMULUS	167	-0.461622	-1.50667	0.015873	0.235957	0.218489	10930	tags=27%, list=19%, signal=22%	ICAM1/HTR2A/RIPOR2/HPN/ITGA2/USP53/TSPEAR/ATP8B1/COL1A1/ASIC2/CRYM/USH2A/COCH/PHF24/GABRA5/KCNA1/DRGX/MYO3A/KCNE1/GABRB2/ROR1/TH/CABP2/OTOF/EPYC/GJB6/P2RX2/MYO15A/LHFPL5/GRM7/DCDC2/SLC26A4/GJB2/CNTN5/ESPNL/OTOS/LOXHD1/HOXA1/CLRN1/CHRNA9/EYA4/TRPA1/TMPRSS3/PAX3/OTOR
	GO_SKELETAL_MUSCLE_ORGAN_DEVELOPMENT	167	-0.517554	-1.68922	0.015873	0.235957	0.218489	15007	tags=37%, list=27%, signal=27%	EGR1/LMOD3/HOMER1/MYLPF/MYOM1/MYF5/DCN/MYMX/TBX1/BVES/KLHL40/EGR2/SVIL/HEYL/HOXD9/ATF3/MEF2C/SHH/ANKRD1/WNT3A/NEURL1/FGFRL1/RIPOR2/NPHS1/PITX1/CHRND/HIVEP3/ASS1/ANKRD2/CAV2/TWIST1/POPDC3/MSC/TLL2/MEGF10/CYP26B1/KLF5/MYOG/WNT10B/STRA6/MYOCD/VAX1/MYF6/METTL21C/HOXD10/SMYD1/P2RX2/EOMES/ASB2/CSRP3/CHRNA1/RBM24/PHOX2B/XK/PAX7/DMRTA2/SHOX2/COL19A1/VGLL2/MEOX2/WT1/MIR1-1
	GO_SYMPORTER_ACTIVITY	144	-0.461226	-1.44769	0.015873	0.235957	0.218489	16361	tags=43%, list=29%, signal=31%	SLC6A12/SLC45A3/SLC15A3/SLC22A18/SLC45A2/SLC24A4/SLC36A1/SLC16A8/SLC6A9/SLC6A13/SLC18A2/SLC6A6/SLC16A6/SLC22A4/SLC16A3/SLC4A8/SLC4A11/SLC12A8/SLC5A9/SLC12A7/SLC28A1/SLC10A4/SLC17A7/SLC16A5/SLC12A3/SLC16A4/SLC6A16/SLC24A2/SLC12A5/SLC28A3/SLC4A10/SLC6A17/SLC6A11/SLC32A1/SLC38A4/SLC36A2/SLC6A15/SLC17A6/SLC13A3/SLC2A12/SLC2A9/SLC17A3/SLC34A1/SLC34A2/SLC6A20/SLC17A1/SLC5A8/SLC12A1/SLC16A11/SLC2A10/SLC…
	GO_T_CELL_PROLIFERATION	186	-0.509004	-1.68767	0.015873	0.235957	0.218489	17026	tags=51%, list=30%, signal=35%	CORO1A/ZBTB7B/RASAL3/CEBPB/CARD11/CCL19/TNFSF13B/SYK/IGF2/VCAM1/IL27/TGFBR2/SASH3/NCKAP1L/CD1D/LILRB2/HAVCR2/TWSG1/LRRC32/LILRB1/ARG2/IRF1/CD86/RIPK3/HLA-DMB/TNFSF4/RAC2/DOCK2/IL18/HLA-DPB1/DOCK8/TFRC/CLECL1/HLA-G/CD55/BTN2A2/IL12RB1/HLA-DPA1/IL1B/SPTA1/TNFRSF14/IGF1/FOXJ1/MSN/HHLA2/SHH/TNFSF9/LGALS3/LGALS9C/LGALS9B/PTPRC/ELF4/SPN/GPNMB/TNFSF8/ZAP70/FKBP1B/PAWR/SLC11A1/ARG1/PIK3CG/PLA2G2F/SDC4/AN…
	GO_UDP_GLYCOSYLTRANSFERASE_ACTIVITY	151	-0.479367	-1.53229	0.015873	0.235957	0.218489	12363	tags=26%, list=22%, signal=20%	POGLUT3/GXYLT2/B3GALT1/GYG2/GALNT17/A4GNT/GALNT12/LARGE2/NDST3/B3GNT4/B3GNT8/GALNT6/HAS1/UGT1A6/UGT1A3/CHSY3/GCNT4/GALNTL6/UGT1A5/MGAT4D/UGT2A1/UGT1A9/GCNT1/B3GNT5/UGT2B7/GALNT4/B3GNT7/UGT2B4/LALBA/UGT3A2/GALNT3/UGT1A4/UGT2B15/UGT1A1/UGT2B17/B4GALNT2/UGT2B10/UGT1A8/GALNT5
	GO_ACUTE_PHASE_RESPONSE	47	-0.588002	-1.57895	0.016129	0.235957	0.218489	11413	tags=47%, list=20%, signal=37%	PLSCR1/CD163/PTGER3/SERPINA1/ASS1/CNR1/TNFRSF11A/SAA4/HAMP/IL1A/PTGS2/HFE/IL6/MBL2/MRGPRX1/TNFSF11/IL22/SERPINA3/UGT1A1/HP/SAA1/SAA2
	GO_ADULT_BEHAVIOR	142	-0.44571	-1.39405	0.016129	0.235957	0.218489	15044	tags=29%, list=27%, signal=21%	TRH/DAB1/HOMER1/NTAN1/KALRN/HOMER2/CNTN2/PPP1R1B/ALK/EPHA4/SLC7A11/HOXD9/NR4A2/SNCA/OPRD1/NR4A3/HTR2A/CHL1/CRHBP/LGI4/NRXN3/OR13F1/DRD3/HOXD10/DBH/DRD1/EN1/GHSR/NTF4/NTSR1/KLHL1/CARTPT/DMBX1/CHRNB4/OR56A1/OPRM1/HOXB8/DMRT3/FOXA2/OR5T1/OR56A4
	GO_ALPHA_BETA_T_CELL_PROLIFERATION	33	-0.662453	-1.65468	0.016129	0.235957	0.218489	16970	tags=73%, list=30%, signal=51%	ZBTB7B/RASAL3/SYK/TGFBR2/TWSG1/ARG2/IRF1/TNFSF4/DOCK2/IL18/CD55/TNFRSF14/LGALS9C/LGALS9B/PTPRC/ELF4/ZAP70/CD28/CD274/IL12B/IL15/CD3E/XCL1/CCR2
	GO_ANTIGEN_BINDING	149	-0.730684	-2.31639	0.016129	0.235957	0.218489	8818	tags=64%, list=16%, signal=55%	HLA-DQA1/IGKC/KLRD1/IGKV1D-12/IGKV2-30/IGHG4/IGHV4-31/IGHV3-74/IGHG2/IGHG3/IGLC3/IGKV5-2/IGLC2/IGHG1/TRAV8-4/IGLV3-27/IGHD/JCHAIN/IGHM/IGLC7/IGLV3-21/CD1E/IGKV2D-28/IGKV2-40/IGHA2/IGHV4-4/IGHV3-66/SPON2/TRDC/IGKV3-20/IGHV2-26/FCN2/IL7R/TRBC2/IGHV3-43/IGHV1-18/IGLV1-40/KIR2DL3/IGHV4-61/IGHV3-53/IGHV3-15/IGHV3-35/IGHV4-34/IGHV4-59/IGLV2-11/IGLV1-47/IGLV3-25/IGHV3-23/IGKV1-5/IGLV1-44/IGHV4-28/IGHV3-…
	GO_APPENDAGE_MORPHOGENESIS	149	-0.44259	-1.40308	0.016129	0.235957	0.218489	12241	tags=29%, list=22%, signal=23%	RARB/TBX4/HOXD9/COL2A1/SHH/HAND2/GLI3/SEMA3C/INTU/HOXA10/FREM2/GJA5/RDH10/PITX1/MAP3K20/RUNX2/PCSK5/OSR2/ALDH1A2/TWIST1/FZD6/GREM1/CYP26B1/FRAS1/ALX4/HOXA9/HOXD10/DKK1/FMN1/TGFB2/GDF5/ALX1/RSPO2/SP9/EN1/TP63/HOXD13/ROR2/HOXC11/FGF10/SHOX2/SP8/HOXC10
	GO_CARDIAC_CHAMBER_DEVELOPMENT	171	-0.433533	-1.4135	0.016129	0.235957	0.218489	13684	tags=27%, list=24%, signal=20%	FOXC2/FZD1/HEYL/RARB/PRDM1/LUZP1/CAV3/MEF2C/ROBO2/HAND2/LRP2/SEMA3C/FGFRL1/ADAMTS1/PKP2/GJA5/LTBP1/PAX8/GATA6/SLIT3/PCSK5/FHL2/RBP4/BMP10/STRA6/MYOCD/NRG1/TNNI1/TBX20/WNT2/SLIT2/GATA3/SCN5A/TGFB2/TNNT2/RYR2/MYL2/OVOL2/NKX2-5/NPY5R/BMP5/GATA4/NPY2R/SHOX2/DNAH11/MIR1-1
	GO_CARDIAC_MUSCLE_CONTRACTION	138	-0.497202	-1.5366	0.016129	0.235957	0.218489	17344	tags=49%, list=31%, signal=34%	ATP1A1/TNNI3K/MAP2K3/CAMK2D/SLC8A1/KCNJ8/SCN10A/CAV1/FGF13/KCNJ5/ANK2/SNTA1/GJA1/CXCR4/MYBPC3/SCN4B/TNNI2/GJC1/CACNB2/MYL4/TRPM4/DMD/ATP1B1/DSP/HCN4/TMEM38A/SCN2B/SCN1B/MYL1/ZC3H12A/SLC9A1/CASQ2/KCNJ2/CAV3/ADORA1/ADRA1A/NEDD4L/PDE4D/KCNE3/ADRA1B/NOS1AP/PKP2/GJA5/NOS1/CACNA1G/FKBP1B/MIR30E/KCNJ3/KCNA5/PIK3CG/KCNE4/DSC2/BMP10/KCNE1/TNNT3/TNNI1/SCN5A/KCNE5/TNNT2/RYR2/STC1/MYL2/CSRP3/NKX2-5/GATA4/KCN…
	GO_CHEMOKINE_BINDING	32	-0.672929	-1.69086	0.016129	0.235957	0.218489	16249	tags=75%, list=29%, signal=53%	CCR1/ACKR1/CXCR4/ZFP36/CXCR1/ACKR2/PLP2/CXCR2/CXCR5/ITGA4/CCR3/CCR7/CCR5/ACKR4/CCR9/PDPN/XCR1/CCR8/ITGB3/CCR2/CXCR3/CCR6/CXCR6/CCR4
	GO_CORECEPTOR_ACTIVITY	45	-0.599249	-1.58867	0.016129	0.235957	0.218489	12549	tags=42%, list=22%, signal=33%	LILRA4/GPC6/IGSF1/NGFR/ITGA4/RAMP3/FCRL1/CCR5/CD28/CD80/ROR1/CCR8/ITGB3/GPR15/ROR2/CD8A/CD8B/CXCR6/ZP2
	GO_DELAYED_RECTIFIER_POTASSIUM_CHANNEL_ACTIVITY	33	-0.674841	-1.68563	0.016129	0.235957	0.218489	12238	tags=61%, list=22%, signal=48%	KCNA2/KCNE3/KCNQ4/KCNC2/KCNQ3/KCNA5/KCNC4/KCNE4/KCNG4/KCNG1/KCNA3/KCNA1/KCNE1/KCNB2/KCNA4/KCNA10/KCNE5/KCNS1/KCNG3/KCNE1B
[truncated: 3,559 more rows]
