# Supplementary material for: An integrated pan‐cancer analysis of TFAP4 aberrations and the potential clinical implications for cancer immunity
Source: J Cell Mol Med. 2020 Dec 29;25(4):2082–97. doi: 10.1111/jcmm.16147 (PMC7882993; doi:10.1111/jcmm.16147)
Supplement: Supplementary file 11 — Table S10 [file JCMM-25-2082-s011.xlsx]

## Sheet: 111
ACC	Description	setSize	enrichmentScore	NES	pvalue	p.adjust	qvalues	rank	leading_edge	core_enrichment
	KEGG_OLFACTORY_TRANSDUCTION	386	0.517853	1.35607	0.010989	1	1	5161	tags=23%, list=9%, signal=21%	OR14C36/OR13H1/OR2D3/OR6C2/OR4D6/OR11L1/OR10H4/OR1L1/OR52L1/OR4D5/OR4A47/OR52I2/OR56A5/OR5A2/OR4N5/OR4K14/OR5M8/OR8B12/OR13C4/OR8D1/OR9G4/OR4K1/OR9K2/OR2W1/OR5AK2/OR7C2/OR52A1/OR4B1/OR4F15/OR4C3/OR14A16/OR5M3/OR7G1/OR1L6/OR2G6/OR1L4/OR4F6/OR56A3/OR5AP2/OR52J3/OR8B8/OR4C45/OR1M1/OR13C8/OR2J3/OR6C75/OR10H5/OR5L1/OR4K5/OR5M9/OR8H3/OR5D18/OR4E2/OR4A5/OR14J1/OR4F17/OR1B1/OR5T2/OR4C13/OR4K17/OR6C3/OR2H…
BLCA	Description	setSize	enrichmentScore	NES	pvalue	p.adjust	qvalues	rank	leading_edge	core_enrichment
	KEGG_CYTOKINE_CYTOKINE_RECEPTOR_INTERACTION	264	-0.455021	-1.34739	0.0246914	1	1	18535	tags=59%, list=33%, signal=40%	CXCL1/CXCL8/IL6ST/CLCF1/CCL27/XCL2/CSF1/IL18/LIFR/CCL26/CX3CR1/PDGFB/TNFSF12/CXCR4/OSMR/CCL17/KDR/IL2RB/TGFB2/TNFSF11/PPBPP1/IL15/IL18R1/IFNG/CXCL10/IL26/FAS/FLT1/FASLG/GH1/LEPR/IL2RG/IL3RA/CCL3L3/IL1R1/CD70/IL1R2/CX3CL1/CXCR2/LIF/CCL3/INHBE/TNFRSF9/CXCL13/CCL5/FLT4/CCL20/CXCL9/ACVRL1/PRLR/IL21/EGF/IL5RA/LTB/TNFRSF8/PDGFRB/CCL22/VEGFC/CCL4L2/CXCL11/TNFRSF19/NGFR/CCL4/CD27/IFNE/INHBA/CCL2/CCR9/IL2…
	KEGG_RIBOSOME	88	0.490481	1.4174	0.0322581	1	1	25136	tags=93%, list=44%, signal=52%	RPL3L/RPL10L/MRPL13/RPS7/RPL36A/RPL17/RPL22/RPL30/RPL39/RPS2/RPS15A/RPL18/RSL24D1/RPL6/RPL7/RPL23/RPL18A/RPL14/RPL32/RPL22L1/RPL37/RPL19/RPS16/RPS5/RPL5/RPL8/RPS8/RPS21/RPL4/RPS18/RPS19/RPS29/RPS26/RPL12/RPL28/RPLP0/RPS3/RPS11/RPL13/RPL23A/RPSA/RPS27A/RPL41/RPL35A/RPL13A/RPL7A/RPL37A/RPL3/RPL38/RPS17/RPS24/RPL11/RPS9/RPS28/RPS4X/RPL15/RPL35/RPL24/RPL29/RPS23/RPL36/RPL10A/RPS10/RPL31/RPL10/RPS3A/R…
	KEGG_SPLICEOSOME	127	0.506095	1.58634	0.04	1	1	24204	tags=87%, list=43%, signal=50%	U2AF1/CHERP/PRPF38A/U2SURP/DDX39B/SNRPD1/TCERG1/SRSF10/HNRNPA1P60/PRPF40B/SNRPA1/SF3B3/LSM5/PRPF38B/THOC3/SNRPF/THOC1/MAGOHB/LSM6/SNRPA/PPIH/THOC2/PRPF4/MAGOH/SNRNP40/RBMX/SMNDC1/PHF5A/SF3A2/LSM7/SRSF6/USP39/SNRPE/SRSF2/PRPF3/SRSF7/SNRNP200/RBM25/SNRPG/PRPF19/WBP11/RBM8A/U2AF2/HNRNPA1L2/LSM3/SNRNP70/SF3A1/PRPF40A/EFTUD2/DHX38/HNRNPA3/SRSF1/HNRNPA1/TRA2A/AQR/LSM8/NCBP1/SF3A3/ACIN1/DHX15/PPIE/SNU13…
	KEGG_HEMATOPOIETIC_CELL_LINEAGE	85	-0.531469	-1.3843	0.0434783	1	1	21444	tags=75%, list=38%, signal=47%	EPOR/IL11RA/MME/CD55/IL7/IL4R/CD8B/IL6R/HLA-DRA/GP1BA/FLT3LG/HLA-DRB1/CD1E/CSF1/CD14/HLA-DRB5/ITGA5/CD1B/CD8A/CD1C/CD34/IL3RA/ITGA4/CD4/IL1R1/IL1R2/THPO/CD2/IL5RA/CD7/CD3D/ITGA1/CD3E/CD37/CD36/CD38/TNF/CD5/CSF1R/CD3G/ANPEP/IL11/CD1D/ITGAM/CR2/FCGR1A/CD19/IL2RA/CSF2/MS4A1/IL7R/TPO/CD33/CSF3/CD22/IL6/CSF3R/CSF2RA/FCER2/ITGB3/CR1/FLT3/GP9/GYPA
BRCA	Description	setSize	enrichmentScore	NES	pvalue	p.adjust	qvalues	rank	leading_edge	core_enrichment
	KEGG_OLFACTORY_TRANSDUCTION	386	0.451815	1.45714	0.0111111	0.607843	0.598555	6397	tags=28%, list=11%, signal=25%	OR4B1/OR8B4/OR5M3/OR51A2/OR4M2/OR2T29/OR8U1/OR51F1/OR8H1/OR8H3/OR8G2P/OR10AG1/OR10R2/OR8D2/OR2T5/OR5AC2/OR1A2/OR4M1/OR4A47/OR4K1/OR8B8/OR51G1/OR52A1/OR8B12/OR4N5/OR5B3/OR5D16/OR4D11/OR4C15/OR6Y1/OR10Z1/OR8J1/OR51F2/OR8K5/OR5L2/OR51A7/OR1A1/OR6K2/OR9K2/OR8I2/OR10K2/OR52E2/OR2T6/OR51T1/OR4K17/OR4K5/OR1E2/OR51L1/OR8D1/OR4P4/OR5M9/OR2B3/OR10K1/OR8G1/OR5AK2/OR4F15/OR6C3/OR7C2/OR5F1/OR2H2/OR4K2/OR52N2/…
	KEGG_RIBOSOME	88	0.492018	1.4059	0.0240964	0.607843	0.598555	27931	tags=92%, list=49%, signal=47%	RPS4Y1/RPL3L/RPL10L/RPL22L1/RPL36A/RPS28/MRPL13/RPL18A/RPS19/RPS2/RPL13/RPL17/RPL8/RPL28/RPL36/RPS21/RPL30/RPL18/RPS16/RPLP2/RPS15A/RPS20/FAU/RPS15/RPL37/RPL38/RPL26L1/RPS7/RPS9/RPL14/RPL39/RPL35/RPL27A/RPS3/RPL7/UBA52/RPL37A/RPL29/RPS24/RPL26/RPS5/RPLP1/RPS29/RPS10/RPS8/RPL35A/RPL32/RPSA/RPL12/RPS18/RPS6/RPL27/RPL24/RPL31/RPS17/RPL23A/RPL5/RPL13A/RPS26/RPL34/RPS11/RPS27A/RPS12/RPS25/RPLP0/RPL11/…
	KEGG_ASCORBATE_AND_ALDARATE_METABOLISM	25	-0.688792	-2.03693	0.030303	0.607843	0.598555	4716	tags=44%, list=8%, signal=40%	UGT1A10/UGT1A6/UGT2B4/UGT1A7/UGT2B11/UGT2B10/UGT2B28/UGT1A4/UGT1A3/UGT1A1/UGT1A5
	KEGG_PENTOSE_AND_GLUCURONATE_INTERCONVERSIONS	28	-0.687409	-1.99273	0.0357143	0.607843	0.598555	4716	tags=39%, list=8%, signal=36%	UGT1A10/UGT1A6/UGT2B4/UGT1A7/UGT2B11/UGT2B10/UGT2B28/UGT1A4/UGT1A3/UGT1A1/UGT1A5
	KEGG_DRUG_METABOLISM_OTHER_ENZYMES	51	-0.58578	-1.87979	0.04	0.607843	0.598555	4716	tags=33%, list=8%, signal=31%	CYP3A5/NAT2/UGT2B7/CES1/UGT2B15/UGT1A10/UGT1A6/UGT2B4/CES5A/UGT1A7/UGT2B11/UGT2B10/UGT2B28/UGT1A4/UGT1A3/UGT1A1/UGT1A5
	KEGG_REGULATION_OF_AUTOPHAGY	35	0.595234	1.4387	0.0405405	0.607843	0.598555	9443	tags=23%, list=17%, signal=19%	IFNA10/IFNA4/IFNA16/BECN2/IFNA17/IFNA14/INS/IFNA13
	KEGG_STARCH_AND_SUCROSE_METABOLISM	52	-0.510786	-1.6229	0.0434783	0.607843	0.598555	9000	tags=31%, list=16%, signal=26%	MGAM/ENPP3/UGT2B7/UGT2B15/TREH/UGT1A10/UGT1A6/UGT2B4/UGT1A7/UGT2B11/UGT2B10/UGT2B28/UGT1A4/UGT1A3/UGT1A1/UGT1A5
	KEGG_FOLATE_BIOSYNTHESIS	11	0.786333	1.6165	0.0441176	0.607843	0.598555	5090	tags=27%, list=9%, signal=25%	ALPP/ALPI/ALPG
	KEGG_HEMATOPOIETIC_CELL_LINEAGE	85	-0.434551	-1.6401	0.0454545	0.607843	0.598555	18804	tags=61%, list=33%, signal=41%	IL2RA/CR2/KIT/ITGAM/CD37/IL1B/ITGA3/CD55/GP1BA/CD4/IL6R/CD3D/FCGR1A/CSF1R/CSF2RA/FCER2/EPO/CD8A/ITGA5/CD2/CD3E/KITLG/IL7/ITGA2/CD1D/CD5/CD33/IL3/CD34/FLT3/IL5/CD1B/MS4A1/IL1R1/IL9R/IL5RA/CD1E/CD3G/GP9/TPO/CD1C/ITGA1/IL6/ITGA4/IL7R/CD36/ITGB3/MME/GYPA/CR1/CSF3/GP5
	KEGG_ABC_TRANSPORTERS	44	-0.580831	-1.71152	0.047619	0.607843	0.598555	10798	tags=41%, list=19%, signal=33%	ABCC3/ABCA1/ABCC4/ABCB4/ABCC2/ABCG2/ABCD2/ABCA10/ABCC11/ABCC9/ABCB1/ABCA12/ABCC12/ABCA9/ABCA6/ABCA8/ABCB5/ABCB11
	KEGG_PORPHYRIN_AND_CHLOROPHYLL_METABOLISM	41	-0.601564	-1.71029	0.047619	0.607843	0.598555	4716	tags=27%, list=8%, signal=25%	UGT1A10/UGT1A6/UGT2B4/UGT1A7/UGT2B11/UGT2B10/UGT2B28/UGT1A4/UGT1A3/UGT1A1/UGT1A5
	KEGG_STEROID_HORMONE_BIOSYNTHESIS	55	-0.576324	-1.86453	0.047619	0.607843	0.598555	8107	tags=40%, list=14%, signal=34%	STS/CYP3A5/UGT2B7/AKR1C2/UGT2B15/SULT1E1/CYP19A1/CYP1A1/HSD3B2/UGT1A10/UGT1A6/AKR1D1/UGT2B4/HSD3B1/UGT1A7/UGT2B11/UGT2B10/UGT2B28/UGT1A4/UGT1A3/UGT1A1/UGT1A5
CESC	Description	setSize	enrichmentScore	NES	pvalue	p.adjust	qvalues	rank	leading_edge	core_enrichment
	KEGG_ECM_RECEPTOR_INTERACTION	84	-0.530271	-1.32079	0.0465116	1	1	17195	tags=55%, list=30%, signal=38%	SPP1/LAMB2/LAMC2/CHAD/COL4A2/LAMA3/ITGA5/ITGB8/COL4A1/ITGB6/THBS1/COL1A1/COL3A1/COL6A1/COL6A2/LAMA1/COL5A3/COL1A2/VWF/SDC2/COL5A1/FN1/ITGA1/COL5A2/GP6/THBS2/TNC/COL6A3/LAMA4/COMP/ITGA8/LAMA2/COL6A6/ITGA4/ITGA11/RELN/ITGA10/IBSP/GP5/GP9/CD36/ITGB3/COL11A1/TNR/SV2B/SV2C
CHOL	Description	setSize	enrichmentScore	NES	pvalue	p.adjust	qvalues	rank	leading_edge	core_enrichment
COAD	Description	setSize	enrichmentScore	NES	pvalue	p.adjust	qvalues	rank	leading_edge	core_enrichment
	KEGG_OLFACTORY_TRANSDUCTION	386	-0.612376	-1.20532	0.00990099	1	1	10526	tags=41%, list=19%, signal=34%	OR6V1/OR2T2/OR6A2/OR2J2/OR6B2/OR51I2/OR2M5/OR2G2/OR2A12/OR6C2/OR2G6/OR4K5/OR11G2/OR1N1/OR13G1/OR52K2/OR51I1/OR1D4/OR9A2/OR7G1/OR2D3/OR1L6/OR51D1/OR52H1/OR7A17/OR1S1/OR14A16/OR8G1/PDC/OR1J2/OR5D18/OR2A2/OR4C13/OR8A1/OR1D5/OR2D2/OR6C4/OR52B6/OR52J3/OR4S2/OR9I1/OR1G1/OR10H4/OR5B21/OR5AC2/OR52D1/OR2B2/OR2T11/OR4F15/OR11A1/OR2T3/OR1A2/OR6C70/OR56A1/OR8H2/OR56B1/OR8J3/OR52B2/OR8B8/OR5T2/OR7E24/OR1L1/OR…
	KEGG_CYTOSOLIC_DNA_SENSING_PATHWAY	55	-0.668064	-1.28616	0.019802	1	1	6743	tags=16%, list=12%, signal=14%	IFNA1/IFNA13/IFNA6/IFNA7/IFNA2/IFNA8/IFNA10/IFNA17/IFNA16
	KEGG_REGULATION_OF_AUTOPHAGY	35	-0.690209	-1.29593	0.0306122	1	1	6743	tags=26%, list=12%, signal=23%	IFNA1/IFNA13/IFNA6/IFNA7/IFNA2/IFNA8/IFNA10/IFNA17/IFNA16
DLBC	Description	setSize	enrichmentScore	NES	pvalue	p.adjust	qvalues	rank	leading_edge	core_enrichment
	KEGG_OLFACTORY_TRANSDUCTION	386	-0.732907	-1.3191	0.00990099	1	1	10508	tags=54%, list=19%, signal=45%	OR1N2/OR9A2/OR5K1/OR56A1/OR10C1/OR4X2/OR1D5/OR2C3/OR2T2/OR52W1/OR4D6/OR7C2/OR6M1/OR2T8/OR2AK2/GUCA1A/OR4F6/OR1E1/OR52J3/OR52K2/OR2T29/OR1C1/OR52B6/OR2D3/OR4D2/OR6C4/CNGA3/OR10A3/OR6V1/OR2A14/OR2A2/OR2G3/OR6N1/OR5AK2/OR5M9/OR10Z1/OR1D4/OR6B2/OR2K2/OR10G4/OR11G2/OR8U1/OR51A7/OR4E2/OR4K5/OR6A2/OR51B6/OR4N5/OR2L3/OR10H5/OR2L2/OR5M1/OR1E2/OR8D4/OR8D1/OR2J2/OR2S2/OR9G1/OR2M7/OR5D14/OR51Q1/OR10A4/OR51M1…
ESCA	Description	setSize	enrichmentScore	NES	pvalue	p.adjust	qvalues	rank	leading_edge	core_enrichment
	KEGG_OLFACTORY_TRANSDUCTION	386	0.712517	1.5584	0.00990099	0.903846	0.903846	8222	tags=58%, list=15%, signal=50%	OR5AR1/OR51F1/OR4A5/OR5M3/OR2T5/OR5L2/OR10Z1/OR6K6/OR10G7/OR13C4/OR4C46/OR51L1/OR51B2/OR4C11/OR5V1/OR2V2/OR6N2/OR5M8/OR5M1/OR8I2/OR13C9/OR4K1/OR6C6/OR51V1/OR4X2/AL512310.1/OR4P4/OR5H2/OR6Y1/OR4F15/OR4F6/OR2M2/OR12D3/OR6C4/OR2F2/OR51A4/OR2M5/OR4N2/OR8K5/OR5AS1/OR5I1/OR6N1/OR4D6/OR5AP2/OR6C3/OR1A1/OR10K1/OR14J1/OR4C13/OR11H1/OR13C8/OR10J3/OR5AC2/OR2T6/OR5T1/OR10J1/OR4F4/OR10H3/OR10R2/OR8H3/OR8J1/OR…
GBM	Description	setSize	enrichmentScore	NES	pvalue	p.adjust	qvalues	rank	leading_edge	core_enrichment
	KEGG_NOD_LIKE_RECEPTOR_SIGNALING_PATHWAY	62	-0.651034	-1.75091	0.0454545	1	1	10596	tags=40%, list=19%, signal=33%	CASP8/CARD6/PYCARD/TNFAIP3/NLRP3/CCL5/IL18/NLRC4/MAPK13/CASP1/IL1B/NOD2/NAIP/PSTPIP1/CXCL2/CCL2/CASP5/CCL8/CXCL8/IL6/CXCL1/BIRC3/PYDC1/CCL13/CCL7
HNSC	Description	setSize	enrichmentScore	NES	pvalue	p.adjust	qvalues	rank	leading_edge	core_enrichment
	KEGG_OLFACTORY_TRANSDUCTION	386	0.448289	1.20461	0.0495049	1	1	13536	tags=42%, list=24%, signal=32%	OR6Q1/OR4P4/OR4C11/OR5L1/OR4S2/OR7D4/OR4M2/OR8U1/OR10K1/OR5AP2/OR2T6/OR7G3/OR2F2/OR8K1/OR1D2/OR2V2/OR2G3/OR2Y1/OR5AK2/OR5C1/OR52B2/OR2Z1/OR10G3/OR52A1/OR8D1/OR5M10/OR7G2/OR1N1/OR7G1/OR5D18/OR4F5/OR10A5/OR4A15/OR13C8/OR2T3/OR7C2/OR13F1/OR56A5/OR1K1/OR4D5/OR4N2/OR4B1/OR6B3/OR4K15/OR1D5/OR7A5/OR5B12/OR5AC2/OR52D1/OR5M9/OR1E2/OR5H2/OR5F1/OR4D9/OR8B12/OR9A2/OR5T3/OR14J1/OR8G5/OR4K13/OR2T27/OR52B6/OR51…
KICH	Description	setSize	enrichmentScore	NES	pvalue	p.adjust	qvalues	rank	leading_edge	core_enrichment
	KEGG_OLFACTORY_TRANSDUCTION	386	0.487707	1.21378	0.0114943	0.805195	0.805195	5740	tags=23%, list=10%, signal=20%	OR3A3/OR1E1/OR10G9/OR1E2/OR2D2/OR2T6/OR52K1/OR52N5/OR6B1/OR52K2/OR51B2/OR2F1/OR5B3/OR2L3/OR13C9/OR51F1/OR4D11/OR2Y1/OR8G2P/OR7A10/OR51I2/OR2T27/OR4C13/OR8H1/OR5A1/OR7D4/OR9I1/OR6S1/OR4F3/OR10J1/OR2T2/OR9K2/OR6C68/OR1D4/OR4F5/OR5H2/OR10T2/OR13C4/OR5M1/OR10A4/OR5D18/OR6C1/OR14J1/OR4F4/OR5T1/OR2T11/OR13C3/OR8J1/OR56A4/OR10C1/OR56A3/OR8D4/CLCA4/OR2H2/OR2C3/OR51I1/OR10G7/OR52N2/OR1L4/OR52H1/OR6M1/OR51…
	KEGG_RETINOL_METABOLISM	64	-0.531733	-1.29034	0.027027	0.805195	0.805195	7560	tags=30%, list=13%, signal=26%	UGT2B17/ADH1B/RDH12/UGT1A8/UGT2B15/UGT1A9/UGT2B10/RPE65/DGAT2/CYP2C18/CYP4A22/UGT1A3/UGT1A4/BCO1/UGT1A6/UGT1A7/UGT1A1/UGT1A5/UGT1A10
	KEGG_RNA_DEGRADATION	59	-0.658568	-1.65615	0.027027	0.805195	0.805195	841	tags=5%, list=1%, signal=5%	PNPT1/PAPOLG/C1DP2
	KEGG_ADIPOCYTOKINE_SIGNALING_PATHWAY	67	-0.625668	-1.52066	0.0277778	0.805195	0.805195	12741	tags=30%, list=23%, signal=23%	ACSL4/PPARGC1A/IRS1/TNFRSF1B/POMC/CHUK/NFKBIE/SOCS3/LEPR/AGRP/G6PC/PCK1/MAPK10/PRKCQ/TNF/G6PC2/NPY/LEP/IRS4/ADIPOQ
	KEGG_LEISHMANIA_INFECTION	70	-0.61304	-1.52783	0.0277778	0.805195	0.805195	17510	tags=67%, list=31%, signal=46%	ITGB1/JUN/HLA-DRB1/HLA-DMA/IFNGR2/JAK1/MAPK11/TAB2/FCGR3A/HLA-DPA1/HLA-DRA/IL10/CYBA/IFNGR1/NFKB1/HLA-DQB1/JAK2/FCGR3B/NFKBIA/STAT1/TGFB3/TRAF6/HLA-DPB1/FCGR2A/TGFB1/NCF1/TLR2/MYD88/IL12B/HLA-DQA1/CR1/HLA-DMB/NCF2/FOS/ITGAM/C3/HLA-DOA/ITGA4/TGFB2/PRKCB/HLA-DQA2/HLA-DOB/IL1B/IL4/IL1A/NOS2/TNF
	KEGG_COMPLEMENT_AND_COAGULATION_CASCADES	69	-0.57578	-1.40615	0.0294118	0.805195	0.805195	13931	tags=54%, list=25%, signal=40%	F2R/THBD/SERPINA1/PROS1/PLAU/C3AR1/C1R/C5AR1/C1S/CR1/C4B/PLAUR/BDKRB2/PLG/C3/SERPINC1/SERPINE1/SERPING1/C4BPA/CFI/C8A/PROC/FGB/MASP1/C4A/CPB2/CR2/MBL2/F12/SERPINA5/FGG/F9/KNG1/C8B/SERPINF2/FGA/F11
	KEGG_PORPHYRIN_AND_CHLOROPHYLL_METABOLISM	41	-0.714886	-1.59701	0.030303	0.805195	0.805195	7560	tags=37%, list=13%, signal=32%	UGT2A3/UGT2B17/UGT1A8/UGT2B15/UGT1A9/UGT2B10/CP/UGT1A3/UGT1A4/UGT1A6/UGT1A7/UGT1A1/UGT1A5/UGT1A10/FTMT
	KEGG_CELL_ADHESION_MOLECULES_CAMS	131	-0.507748	-1.33924	0.0384615	0.894231	0.894231	17510	tags=64%, list=31%, signal=44%	ITGB1/CLDN10/HLA-E/HLA-B/HLA-DRB1/HLA-DMA/HLA-F/ITGAL/NECTIN1/HLA-DPA1/HLA-DRA/ITGA6/HLA-A/CLDN7/ESAM/JAM2/PECAM1/HLA-DQB1/CD4/CD2/F11R/SDC1/HLA-DPB1/SELPLG/CLDN20/JAM3/ITGAV/NCAM2/PTPRC/CD99/SELL/NRCAM/HLA-DQA1/OCLN/HLA-DMB/MPZ/VCAN/NLGN1/ICAM3/HLA-G/PDCD1/CD8B/ITGAM/NEGR1/ICAM2/CD58/PTPRM/SPN/ICAM1/CLDN23/CD8A/CLDN1/CLDN2/HLA-DOA/CLDN3/CD6/CD274/CD86/CD40LG/CNTN2/ITGA4/NRXN2/ITGA8/NFASC/NLGN3/V…
KIRC	Description	setSize	enrichmentScore	NES	pvalue	p.adjust	qvalues	rank	leading_edge	core_enrichment
	KEGG_FOLATE_BIOSYNTHESIS	11	0.787215	1.47961	0.037037	0.93	0.93	2536	tags=18%, list=4%, signal=17%	ALPG/ALPP
KIRP	Description	setSize	enrichmentScore	NES	pvalue	p.adjust	qvalues	rank	leading_edge	core_enrichment
	KEGG_OLFACTORY_TRANSDUCTION	386	0.660471	1.38245	0.00990099	1	1	9575	tags=47%, list=17%, signal=39%	OR5P3/OR4C46/OR9G1/OR6C3/OR5B17/AL512310.1/OR10G9/OR4K1/OR51L1/OR5J2/OR6X1/OR6N2/OR5T3/OR2M5/OR5AC2/OR6C4/OR6K6/OR5D18/OR8U1/OR2M2/OR4L1/OR4A5/OR4K17/OR10Z1/OR8H1/OR6C74/OR4A15/OR4P4/OR5T2/OR52B4/OR10G8/OR5T1/OR8H2/OR5L2/OR5D16/OR5M10/OR4C45/OR1B1/OR5AR1/OR8D2/OR2M4/OR11L1/OR6C6/OR2Y1/OR2V2/OR14C36/OR7C2/OR9G4/OR51A7/OR52A5/OR4C12/OR6B3/OR51D1/OR4M1/OR5L1/OR5F1/OR7A17/OR2B2/OR5AS1/OR51F2/OR10AG1/…
LAML	Description	setSize	enrichmentScore	NES	pvalue	p.adjust	qvalues	rank	leading_edge	core_enrichment
	KEGG_OLFACTORY_TRANSDUCTION	386	-0.54378	-1.36675	0.0337079	1	1	7789	tags=31%, list=14%, signal=27%	OR51D1/OR10S1/OR2A5/OR10P1/OR2W1/OR2J2/OR6C4/OR56A5/OR4D1/OR52L1/OR56B4/OR52E2/OR5H2/OR5M10/OR9K2/OR2M5/OR6B2/OR5AN1/OR6C76/OR8D4/OR2T29/OR52K1/OR7G1/OR14C36/OR2B3/OR11G2/OR10J3/OR2F1/OR2T34/OR5B17/OR6C1/OR2A12/OR2H1/OR7A5/OR12D3/OR52K2/OR5A1/OR11A1/OR5A2/OR2T27/OR4K1/OR4A47/OR52A5/OR2T5/OR10G3/OR2J3/OR4D10/OR51E1/OR1F1/OR4F3/OR5M9/OR7C1/OR5AC2/OR7G2/OR8H1/OR8B12/OR2H2/OR51F2/OR4D6/OR56A4/OR10K2/…
LGG	Description	setSize	enrichmentScore	NES	pvalue	p.adjust	qvalues	rank	leading_edge	core_enrichment
	KEGG_CYTOKINE_CYTOKINE_RECEPTOR_INTERACTION	264	-0.562895	-1.95872	0.0147059	0.176136	0.150518	14455	tags=50%, list=26%, signal=38%	CXCR1/IL18/GHR/CCL13/EDA2R/CD40/IFNE/IFNA7/TNFSF13/CXCL1/IL12RB1/IL1B/TNFRSF13B/CNTF/TNFRSF14/PPBP/LTBR/EDAR/FLT3/IL1R2/PDGFA/CCL8/TNFRSF19/CCL23/EGF/IFNW1/TNFRSF10A/TNFSF9/IFNA5/CXCR2/CXCL5/NGFR/CXCR5/TNFRSF10D/CCL2/TNFRSF9/INHBE/CSF2RB/VEGFD/IL18RAP/IL18R1/TNFSF8/IL1RAP/IFNA21/CCL22/TPO/IL2RG/CXCL8/IFNLR1/TSLP/CCL21/TNFRSF10C/CSF3/TNFSF15/TNFRSF12A/FAS/OSM/PRL/TNFRSF11A/IFNA14/IL10/CCL5/CTF1/CC…
	KEGG_MAPK_SIGNALING_PATHWAY	267	-0.419418	-1.45077	0.0151515	0.176136	0.150518	18124	tags=39%, list=32%, signal=26%	STK3/MKNK1/HSPA1B/HSPB1/NTRK1/DUSP1/MAP4K2/RASGRP4/RELB/CACNA1E/CACNA2D4/TGFB3/RASGRP2/MRAS/MAP2K3/FOS/FGF22/ARRB1/FGF23/PDGFB/TGFBR2/CACNA2D3/FGF13/CHP2/DUSP3/PLA2G4A/MAP3K8/HSPA2/CACNB3/FGFR1/GADD45B/FGFR2/RPS6KA3/RAP1B/NFATC4/CACNB2/FGF4/GADD45A/RPS6KA1/RASGRF1/DUSP4/TNFRSF1A/RAC2/MECOM/MAP3K6/PRKCB/CACNB4/CACNG8/FGF1/RASGRP3/DUSP6/IL1B/FGF20/IL1R2/PDGFA/CACNA1B/NFATC2/MEF2C/DUSP10/EGF/FGFR3/C…
	KEGG_T_CELL_RECEPTOR_SIGNALING_PATHWAY	108	-0.544027	-1.67579	0.0153846	0.176136	0.150518	11618	tags=25%, list=21%, signal=20%	RASGRP1/PTPRC/ZAP70/PAK1/TEC/MAPK13/PIK3CG/CTLA4/IL10/CD247/CD28/GRAP2/PDCD1/LCK/CD3E/PAK6/CD3D/CD8A/CD8B/CD3G/IFNG/ICOS/IL2/CD40LG/VAV3/CSF2/ITK
	KEGG_NEUROACTIVE_LIGAND_RECEPTOR_INTERACTION	271	-0.573056	-1.98004	0.015625	0.176136	0.150518	12478	tags=51%, list=22%, signal=40%	ADRA2B/APLNR/FPR1/GRM4/ADORA1/C5AR1/F2RL1/ADRA1A/CSH1/LHCGR/GRM3/LPAR1/HTR2C/GALR2/ADRA1B/CYSLTR2/TAAR6/OPRD1/S1PR3/GPR156/MLNR/PTGER3/NMBR/HTR2A/MCHR1/GRM1/PRSS3/P2RY8/VIPR1/CHRND/ADRA2A/UTS2R/GRM2/SCTR/AVPR1A/F2RL3/CNR1/PRL/OXTR/HRH1/P2RY1/P2RY6/CCKBR/HTR2B/MC4R/ADRA1D/CHRM5/HCRTR2/GABRA1/GABRA5/HTR1F/PTGER4/GRM5/TRHR/NMUR1/MC2R/GRIN2B/NPY4R/TACR3/GPR83/P2RX1/GABRB2/PTGDR/RXFP1/NPY1R/AVPR1B/TAC…
	KEGG_PATHWAYS_IN_CANCER	325	-0.380925	-1.32929	0.015625	0.176136	0.150518	17326	tags=34%, list=31%, signal=24%	FZD4/STAT1/VEGFA/LAMA3/TGFB3/GLI2/FN1/LAMA4/FOS/FGF22/KITLG/LEF1/FGF23/PDGFB/TGFBR2/CDKN1A/FGF13/CSF2RA/RALB/KIT/CEBPA/FGFR1/ITGA6/NKX3-1/FZD2/FGFR2/CSF3R/WNT7A/PLCG2/AR/FGF4/VEGFC/TRAF1/FOXO1/RAC2/STAT5A/MECOM/LAMA1/PRKCB/CBLC/FGF1/WNT2B/FZD7/PIK3R5/LAMC1/PIK3CD/LAMC3/FZD1/WNT8A/RARB/IGF1/FLT3/FGF20/COL4A2/MITF/LAMB4/PDGFA/LAMB3/FZD5/EGF/FGFR3/SHH/COL4A1/FZD8/NOS2/GLI3/WNT3A/LAMB1/TRAF5/PLD1/COL…
	KEGG_LEUKOCYTE_TRANSENDOTHELIAL_MIGRATION	116	-0.49361	-1.51532	0.015873	0.176136	0.150518	17388	tags=42%, list=31%, signal=29%	PECAM1/CYBB/ITGB2/VAV1/VCAM1/NOX3/NCF2/CXCR4/RAP1B/PLCG2/MYLPF/RAC2/ITGAM/CLDN4/CLDN18/MYL12A/PRKCB/PIK3R5/PTK2B/PIK3CD/CLDN17/CLDN11/ITGAL/MSN/CLDN3/F11R/NCF1/CLDN2/ICAM1/ACTN1/ITGA4/PRKCG/MAPK13/RHOH/RASSF5/PIK3CG/CLDN23/CLDN8/MYL7/CLDN1/CLDN14/CLDN10/MMP9/TXK/MYL2/CLDN16/VAV3/ITK/CLDN19
	KEGG_TOLL_LIKE_RECEPTOR_SIGNALING_PATHWAY	102	-0.53938	-1.62021	0.0163934	0.176136	0.150518	17306	tags=43%, list=31%, signal=30%	STAT1/IRF5/MAP2K3/TLR4/FOS/LY96/SPP1/MAP3K8/MYD88/CD86/TLR5/TLR7/CD40/PIK3R5/IFNA7/PIK3CD/IL1B/TLR6/IFNA5/TLR1/TLR2/IFNA21/TLR3/MAPK13/CXCL8/CASP8/IFNA14/PIK3CG/CCL5/IFNA6/TLR8/CD80/TICAM2/IFNA13/IL12B/IFNA1/CXCL10/IFNB1/CXCL11/IFNA2/IL6/IFNA16/CXCL9/IFNA8
	KEGG_CHEMOKINE_SIGNALING_PATHWAY	188	-0.485928	-1.62353	0.0166667	0.176136	0.150518	14620	tags=31%, list=26%, signal=23%	RAC2/GNGT2/CXCR1/DOCK2/PRKCB/LYN/CCL13/PIK3R5/PTK2B/CXCL1/PIK3CD/PPBP/PRKCD/CCL8/GNG13/CCL23/CXCR2/CXCL5/CXCR5/GNG3/CCL2/NCF1/CCL22/GNG12/PAK1/CXCL8/CCL21/PIK3CG/ADCY1/CCL5/CCL15/CCR3/JAK3/CCR7/CCR5/CXCL14/PF4V1/CCL20/CCR9/CXCL10/XCR1/CXCL11/CCR8/XCL1/XCL2/CCL28/CCR2/CXCL9/CXCR3/CCR6/CXCR6/CXCL6/CCR4/VAV3/CCL7/ITK/CCL11/GNGT1
	KEGG_JAK_STAT_SIGNALING_PATHWAY	155	-0.565074	-1.86521	0.0166667	0.176136	0.150518	14820	tags=45%, list=26%, signal=33%	SPRED2/IL13RA1/SPRY2/STAT5A/CBLC/GHR/IFNE/PIK3R5/IFNA7/PIK3CD/IL12RB1/STAT6/CNTF/CSH1/IFNW1/IFNA5/CSF2RB/IFNA21/TPO/IL2RG/IFNLR1/TSLP/CSF3/SPRY1/OSM/PRL/IFNA14/PIK3CG/SPRY4/IL10/SOCS2/CTF1/SOCS3/JAK3/SOCS1/IFNA6/IL22RA1/OSMR/IL7/IL22RA2/CISH/CLCF1/MPL/IL9R/IFNA13/IL2RB/IL12B/IFNA1/IL7R/IFNB1/IFNA2/IL6/IL15/STAT4/IL12RB2/IL13RA2/LIF/PRLR/IL2RA/IFNA16/IL26/IL23R/IL22/IL20RA/IFNG/IL2/CSF2/IL5RA/IFNA…
	KEGG_HEMATOPOIETIC_CELL_LINEAGE	85	-0.576856	-1.71712	0.0169492	0.176136	0.150518	16742	tags=67%, list=30%, signal=47%	KITLG/ANPEP/IL6R/CSF2RA/CD1D/IL4R/HLA-DRA/KIT/HLA-DRB1/ITGA6/IL11/CSF3R/CD33/THPO/ITGA1/CD44/ITGAM/CD22/TFRC/HLA-DRB5/CD19/CD55/IL1B/FLT3/IL1R2/ITGA5/ITGA3/CD1C/TPO/ITGA2/ITGA4/CSF3/MS4A1/CD7/IL1R1/IL1A/IL7/CR2/CR1/CD1E/IL9R/IL7R/GP5/IL6/ITGB3/FCER2/CD5/CD3E/CD3D/IL2RA/CD2/CD8A/CD8B/CD3G/CD1B/CSF2/IL5RA
	KEGG_CELL_ADHESION_MOLECULES_CAMS	131	-0.550131	-1.70167	0.0172414	0.176136	0.150518	17696	tags=56%, list=31%, signal=38%	SDC1/MAG/CDH1/HLA-F/HLA-DOB/PECAM1/ITGB2/VCAM1/ITGA9/HLA-DMA/NFASC/HLA-DRA/HLA-DRB1/ITGA6/ITGB8/CD86/HLA-DMB/CNTNAP1/ITGA8/ITGAM/CD22/CLDN4/HLA-DPB1/CLDN18/CD40/HLA-DRB5/HLA-G/CNTN2/HLA-DPA1/CLDN17/CLDN11/ITGAL/ICAM3/SDC2/CLDN3/CDH4/HLA-DQB1/F11R/PTPRC/CLDN2/SPN/ICAM1/ITGA4/HLA-DOA/SELE/CD58/HLA-DQA2/CD226/NRXN3/HLA-DQA1/SDC4/CTLA4/CLDN23/CLDN8/ICOSLG/CLDN1/CLDN14/CD28/ITGB7/CD80/PDCD1/PDCD1LG2/C…
	KEGG_FOCAL_ADHESION	199	-0.467584	-1.5546	0.0172414	0.176136	0.150518	18529	tags=48%, list=33%, signal=33%	ITGAV/JUN/FLT1/ROCK2/MYL9/ITGB1/BCL2/COL6A6/VWF/VEGFA/THBS2/LAMA3/FN1/LAMA4/VAV1/TNXB/PDGFB/ITGA9/CAV1/SHC3/TNN/SPP1/PARVG/ITGA6/ITGB5/COL5A3/RAP1B/ITGB8/RASGRF1/VEGFC/MYLK3/MYLPF/ITGA1/THBS4/ITGA7/RAC2/ITGA8/MYL12A/TNC/LAMA1/PRKCB/ITGA11/TLN2/PIK3R5/LAMC1/PIK3CD/LAMC3/ITGB4/IGF1/COL4A2/LAMB4/PDGFA/COL1A2/LAMB3/CAV3/EGF/COL2A1/COMP/COL4A1/ITGA5/LAMB1/PARVB/COL6A2/COL3A1/COL4A6/ITGA3/VEGFD/RELN/AC…
	KEGG_NATURAL_KILLER_CELL_MEDIATED_CYTOTOXICITY	132	-0.518171	-1.60934	0.0172414	0.176136	0.150518	14620	tags=42%, list=26%, signal=32%	RAC2/NFATC1/LCP2/PRKCB/PIK3R5/HLA-G/PTK2B/IFNA7/MICB/PIK3CD/ITGAL/NFATC2/TNFRSF10A/IFNA5/ULBP2/CD48/TNFRSF10D/MICA/ICAM1/ZAP70/IFNA21/KIR2DL4/KIR3DL2/PAK1/PRKCG/GZMB/FCGR3B/TNFRSF10C/KIR2DL1/FAS/IFNA14/NCR1/PIK3CG/KLRD1/PRF1/IFNA6/CD247/KIR3DL1/IFNA13/CD244/ULBP1/IFNA1/SH2D1B/IFNB1/LCK/IFNA2/KIR2DL3/FASLG/SH2D1A/IFNA16/IFNG/ULBP3/VAV3/CSF2/RAET1L/IFNA8
	KEGG_CALCIUM_SIGNALING_PATHWAY	177	-0.510999	-1.66335	0.0175439	0.176136	0.150518	14788	tags=50%, list=26%, signal=37%	SPHK1/ADRB2/HTR6/CAMK2D/SLC8A1/PTGFR/TNNC2/CHRNA7/GNA15/ITPKB/ITPR2/ATP2B2/CHP2/PHKA1/PLCG2/MYLK3/ADORA2B/CYSLTR1/ITPKA/PRKCB/CALML6/PTK2B/PLCE1/ADRB1/BST1/CACNA1B/ADRA1A/CAMK2B/LHCGR/ATP2B1/NOS2/HTR2C/PDE1A/CACNA1I/ADRA1B/CYSLTR2/ATP2B3/PTGER3/HTR2A/PDE1B/CAMK4/SLC25A31/CAMK2A/GRM1/NOS1/PRKCG/CACNA1G/ATP2A3/AVPR1A/MYLK/OXTR/HRH1/CCKBR/HTR2B/PLCZ1/ADRA1D/ADCY1/CHRM5/ITPR1/GRM5/PDE1C/TRHR/TACR3/GN…
	KEGG_ECM_RECEPTOR_INTERACTION	84	-0.542519	-1.592	0.0175439	0.176136	0.150518	18145	tags=71%, list=32%, signal=49%	ITGB1/COL6A6/VWF/SDC1/THBS2/LAMA3/FN1/LAMA4/TNXB/ITGA9/TNN/SPP1/ITGA6/ITGB5/COL5A3/ITGB8/ITGA1/THBS4/ITGA7/CD44/ITGA8/TNC/LAMA1/ITGA11/LAMC1/LAMC3/ITGB4/COL4A2/LAMB4/COL1A2/LAMB3/HSPG2/SDC2/COL2A1/COMP/COL4A1/ITGA5/LAMB1/COL6A2/COL3A1/COL4A6/ITGA3/RELN/ITGA2/ITGA4/LAMA2/COL1A1/LAMC2/SDC4/COL5A2/ITGB7/THBS1/SV2B/COL5A1/GP5/SV2C/COL6A3/CHAD/ITGB3/IBSP
	KEGG_REGULATION_OF_ACTIN_CYTOSKELETON	213	-0.442962	-1.49433	0.0178571	0.176136	0.150518	17153	tags=36%, list=30%, signal=25%	FN1/LIMK2/MRAS/ITGB2/FGF22/VAV1/FGF23/PDGFB/ITGA9/PIP4K2C/FGF13/NCKAP1L/TMSB4XP8/ITGAD/FGFR1/ITGA6/ITGB5/TIAM2/FGFR2/FGF4/ITGB8/MYLK3/MYLPF/ITGA1/ITGA7/RAC2/ITGA8/ITGAM/MYL12A/FGF1/ITGA11/PIK3R5/DIAPH3/PIK3CD/ITGB4/ITGAL/FGF20/IQGAP1/SLC9A1/MSN/PDGFA/EGF/FGFR3/ITGA5/INSRR/SCIN/ITGA3/FGF18/IQGAP2/ACTN1/GNG12/ITGA2/ITGA4/SSH3/PAK1/MYLK/FGF5/PIK3CG/PIP5K1B/CHRM5/MYL7/MOS/ITGB7/PDGFD/CHRM2/ITGB3/PAK6…
	KEGG_RETINOL_METABOLISM	64	-0.568731	-1.60051	0.0181818	0.176136	0.150518	10482	tags=45%, list=19%, signal=37%	RDH10/RDH5/ADH1C/ALDH1A2/CYP26C1/UGT1A6/UGT1A3/UGT1A5/CYP4A22/CYP26B1/UGT2A1/RDH12/CYP2C8/UGT1A9/CYP2C18/PNPLA4/CYP4A11/UGT2B7/LRAT/CYP26A1/UGT2B4/ADH4/CYP2C19/UGT1A4/UGT2B15/UGT1A1/UGT2B17/UGT2B10/UGT1A8
	KEGG_COMPLEMENT_AND_COAGULATION_CASCADES	69	-0.607928	-1.69766	0.0188679	0.176136	0.150518	10618	tags=48%, list=19%, signal=39%	F5/C5AR1/C2/C1R/C1S/F3/THBD/F13A1/SERPING1/CFB/SERPINA1/CFH/CFI/C4BPB/FGA/PLAU/PLAUR/PLAT/C7/SERPINE1/FGG/PROC/CR2/CR1/SERPIND1/MBL2/F11/BDKRB1/C4BPA/BDKRB2/KNG1/SERPINA5/C6
	KEGG_PORPHYRIN_AND_CHLOROPHYLL_METABOLISM	41	-0.642108	-1.6723	0.02	0.176136	0.150518	8799	tags=34%, list=16%, signal=29%	UGT1A6/UGT1A3/UGT1A5/UGT2A1/UGT1A9/UGT2B7/CP/UGT2B4/UGT1A4/UGT2B15/UGT1A1/UGT2B17/UGT2B10/UGT1A8
	KEGG_AUTOIMMUNE_THYROID_DISEASE	50	-0.613898	-1.62946	0.0204082	0.176136	0.150518	15027	tags=68%, list=27%, signal=50%	CD86/HLA-DMB/HLA-DPB1/CD40/HLA-DRB5/HLA-G/IFNA7/HLA-DPA1/HLA-DQB1/IFNA5/IFNA21/TPO/GZMB/HLA-DOA/HLA-DQA2/FAS/IFNA14/HLA-DQA1/CTLA4/IL10/PRF1/IFNA6/CD28/CD80/IFNA13/IFNA1/IFNA2/FASLG/IFNA16/IL2/TSHB/CD40LG/IFNA8/CGA
	KEGG_GRAFT_VERSUS_HOST_DISEASE	37	-0.642035	-1.62591	0.0204082	0.176136	0.150518	16335	tags=78%, list=29%, signal=56%	HLA-DMA/HLA-DRA/HLA-DRB1/CD86/HLA-DMB/HLA-DPB1/HLA-DRB5/HLA-G/HLA-DPA1/IL1B/HLA-DQB1/KIR3DL2/GZMB/HLA-DOA/KIR2DL1/HLA-DQA2/FAS/HLA-DQA1/KLRD1/PRF1/IL1A/KIR3DL1/CD28/CD80/IL6/KIR2DL3/FASLG/IFNG/IL2
	KEGG_CYTOSOLIC_DNA_SENSING_PATHWAY	55	-0.567203	-1.53107	0.0208333	0.176136	0.150518	14867	tags=35%, list=26%, signal=25%	RIPK3/IL18/IFNA7/IL1B/CASP1/IFNA5/IFNA21/IFNA14/CCL5/IFNA6/ZBP1/IFNA13/IFNA1/CXCL10/IFNB1/IFNA2/IL6/IFNA16/IFNA8
	KEGG_OLFACTORY_TRANSDUCTION	386	0.35384	1.29331	0.0285714	0.221429	0.189223	3942	tags=18%, list=7%, signal=17%	OR8H2/OR8I2/OR51L1/OR8J3/OR51A2/OR5L1/OR5M1/OR10J5/OR5F1/OR10A6/OR51F1/OR8K5/OR8H3/OR5D18/OR10H4/OR1A1/AL512310.1/OR4K15/OR2T3/OR10H3/OR7A10/OR5L2/OR5AS1/OR6T1/OR2T12/OR5A1/OR8G2P/OR7D4/OR2G2/OR2A2/OR8B12/OR51A7/OR10G4/OR5AN1/OR5M11/OR2T2/OR51D1/CALML5/OR51F2/OR9I1/OR2A14/OR6C65/OR4D6/OR6C75/OR2W1/OR6N2/OR6K2/OR51T1/OR10Q1/OR10K1/OR52B4/OR2Z1/OR10Z1/OR5M10/OR11G2/OR1S2/OR8J1/OR7G1/OR4P4/OR2M7/OR2…
	KEGG_ASCORBATE_AND_ALDARATE_METABOLISM	25	-0.68244	-1.56291	0.0344828	0.221429	0.189223	8799	tags=52%, list=16%, signal=44%	UGT1A6/UGT1A3/UGT1A5/UGT2A1/UGT1A9/UGT2B7/UGT2B4/UGT1A4/UGT2B15/UGT1A1/UGT2B17/UGT2B10/UGT1A8
	KEGG_PENTOSE_AND_GLUCURONATE_INTERCONVERSIONS	28	-0.654101	-1.56656	0.0350877	0.221429	0.189223	8799	tags=46%, list=16%, signal=39%	UGT1A6/UGT1A3/UGT1A5/UGT2A1/UGT1A9/UGT2B7/UGT2B4/UGT1A4/UGT2B15/UGT1A1/UGT2B17/UGT2B10/UGT1A8
	KEGG_LEISHMANIA_INFECTION	70	-0.55764	-1.56543	0.037037	0.221429	0.189223	19130	tags=67%, list=34%, signal=44%	JAK2/ELK1/IFNGR2/JUN/ITGB1/AC093012.1/PTPN6/FCGR1A/HLA-DOB/STAT1/TGFB3/TLR4/FOS/ITGB2/HLA-DMA/HLA-DRA/HLA-DRB1/NCF2/MYD88/C3/FCGR3A/HLA-DMB/ITGAM/HLA-DPB1/PRKCB/HLA-DRB5/HLA-DPA1/IL1B/FCGR2A/HLA-DQB1/NOS2/NCF1/TLR2/ITGA4/MAPK13/FCGR3B/HLA-DOA/HLA-DQA2/HLA-DQA1/IL10/IL1A/PTGS2/CR1/TGFB2/IL12B/FCGR2C/IFNG
	KEGG_METABOLISM_OF_XENOBIOTICS_BY_CYTOCHROME_P450	69	-0.525948	-1.46873	0.0377358	0.221429	0.189223	9978	tags=38%, list=18%, signal=31%	GSTA1/ADH1C/GSTM1/UGT1A6/UGT1A3/CYP1B1/UGT1A5/GSTA3/UGT2A1/CYP2C8/UGT1A9/GSTM5/CYP2C18/UGT2B7/CYP2F1/UGT2B4/ADH4/CYP2C19/UGT1A4/ALDH3A1/UGT2B15/UGT1A1/UGT2B17/ALDH1A3/UGT2B10/UGT1A8
	KEGG_NOD_LIKE_RECEPTOR_SIGNALING_PATHWAY	62	-0.530008	-1.47444	0.0384615	0.221429	0.189223	15430	tags=37%, list=27%, signal=27%	NOD1/TRIP6/TNFAIP3/IL18/CCL13/NLRP3/CXCL1/IL1B/CASP1/CARD6/CCL8/CCL2/MEFV/MAPK13/CXCL8/CASP8/CASP5/CCL5/BIRC3/PYDC1/IL6/CCL7/CCL11
	KEGG_TYPE_I_DIABETES_MELLITUS	41	-0.586078	-1.52638	0.04	0.221429	0.189223	16335	tags=66%, list=29%, signal=47%	HLA-F/HLA-DOB/HLA-DMA/HLA-DRA/HLA-DRB1/CD86/HLA-DMB/HLA-DPB1/HLA-DRB5/HLA-G/HLA-DPA1/IL1B/HLA-DQB1/GZMB/HLA-DOA/HLA-DQA2/FAS/HLA-DQA1/GAD2/PRF1/IL1A/CD28/CD80/IL12B/FASLG/IFNG/IL2
	KEGG_ALLOGRAFT_REJECTION	35	-0.608004	-1.50552	0.0408163	0.221429	0.189223	16335	tags=77%, list=29%, signal=55%	HLA-F/HLA-DOB/HLA-DMA/HLA-DRA/HLA-DRB1/CD86/HLA-DMB/HLA-DPB1/CD40/HLA-DRB5/HLA-G/HLA-DPA1/HLA-DQB1/GZMB/HLA-DOA/HLA-DQA2/FAS/HLA-DQA1/IL10/PRF1/CD28/CD80/IL12B/FASLG/IFNG/IL2/CD40LG
	KEGG_PRIMARY_IMMUNODEFICIENCY	35	-0.608618	-1.50704	0.0408163	0.221429	0.189223	11282	tags=51%, list=20%, signal=41%	CD40/CD19/TNFRSF13B/PTPRC/ZAP70/IL2RG/AICDA/RAG1/JAK3/CIITA/IL7R/LCK/CD3E/CD3D/CD8A/CD8B/ICOS/CD40LG
	KEGG_REGULATION_OF_AUTOPHAGY	35	-0.61363	-1.51945	0.0408163	0.221429	0.189223	11891	tags=31%, list=21%, signal=25%	IFNA5/IFNA21/IFNA14/IFNA6/BECN2/IFNA13/IFNA1/IFNA2/IFNA16/IFNG/IFNA8
	KEGG_RIBOSOME	88	0.54694	1.65566	0.0408163	0.221429	0.189223	25216	tags=97%, list=45%, signal=54%	RSL24D1P11/RPL10L/RPL36A/RPL17/RPS29/RPL18A/RPL3L/RPL39/RPS3/RPS15A/RPL13/RPLP0/RPS24/RPL30/RPL37A/RPL7/RPL23/RPS28/RPL27A/RPL4/RPL6/RPS4Y1/RPL37/RPL22/RPS15/RPS13/RPL14/RPSA/RPL34/RPL10/RPS3A/RPL32/RPL29/RPLP2/RPL38/RPS23/RPL9/RPS17/RPL3/RPL18/RPS10/RPL21/RPL8/RPL24/RPS20/RPL7A/RPS21/RPL35A/RPL12/RPS2/RPS25/RPS16/RPS5/RPS8/RPL26/RPL36/RPL31/RPL22L1/RPS6/RPS4X/RPS9/RPL5/RPS7/RPS18/RPS27A/RPL28/RP…
	KEGG_DRUG_METABOLISM_OTHER_ENZYMES	51	-0.55901	-1.47221	0.0416667	0.221429	0.189223	9782	tags=39%, list=17%, signal=32%	UPP1/CES5A/NAT1/UGT1A6/UGT1A3/NAT2/UGT1A5/DPYD/UGT2A1/DPYS/UGT1A9/UGT2B7/UGT2B4/CES1/UGT1A4/UGT2B15/UGT1A1/UGT2B17/UGT2B10/UGT1A8
	KEGG_STEROID_HORMONE_BIOSYNTHESIS	55	-0.558908	-1.50868	0.0416667	0.221429	0.189223	8799	tags=35%, list=16%, signal=29%	UGT1A6/UGT1A3/CYP1B1/SULT2B1/UGT1A5/HSD11B1/UGT2A1/SULT1E1/UGT1A9/UGT2B7/UGT2B4/CYP11A1/AKR1D1/UGT1A4/UGT2B15/UGT1A1/UGT2B17/UGT2B10/UGT1A8
LIHC	Description	setSize	enrichmentScore	NES	pvalue	p.adjust	qvalues	rank	leading_edge	core_enrichment
	KEGG_PRIMARY_BILE_ACID_BIOSYNTHESIS	16	-0.759893	-1.74896	0.0384615	1	1	9805	tags=81%, list=17%, signal=67%	HSD17B4/CYP7B1/CYP27A1/SCP2/AKR1C4/BAAT/ACOX2/CYP7A1/SLC27A5/CYP46A1/AKR1D1/CYP8B1/CYP39A1
	KEGG_GLYCINE_SERINE_AND_THREONINE_METABOLISM	31	-0.651343	-1.6529	0.0434783	1	1	10005	tags=71%, list=18%, signal=58%	MAOA/AOC3/ALAS1/MAOB/GAMT/GATM/GLYCTK/GCAT/PIPOX/GLDC/SHMT1/SARDH/DMGDH/AGXT/CBS/BHMT/AGXT2/CTH/GNMT/DAO/ALAS2/SDS
LUAD	Description	setSize	enrichmentScore	NES	pvalue	p.adjust	qvalues	rank	leading_edge	core_enrichment
	KEGG_OLFACTORY_TRANSDUCTION	386	-0.581185	-1.3161	0.00990099	1	1	9961	tags=44%, list=18%, signal=37%	OR5AK2/OR7C2/OR10A3/OR10Z1/OR6N1/OR2L3/OR2G3/OR9Q2/OR2W1/OR4D6/OR52D1/OR4D10/OR52W1/OR1C1/OR2Y1/OR52K1/OR2F2/OR51A7/OR2T3/OR4A16/OR1L3/OR4C45/OR5M1/OR51B6/OR9Q1/OR2AG1/OR2T10/OR5V1/OR2D2/OR2H1/OR13C5/OR2M5/OR13C3/OR6A2/OR5A1/OR4A47/OR5B17/OR10S1/OR4S2/OR52N5/OR10A4/OR10A2/OR2A2/OR52N1/OR1E2/OR1D2/OR9G1/OR2M4/OR10C1/OR13G1/OR10V1/OR1L1/OR2G6/OR6Y1/OR51I2/OR51D1/OR2A12/OR4K2/OR1B1/OR14J1/OR52B6/OR2…
LUSC	Description	setSize	enrichmentScore	NES	pvalue	p.adjust	qvalues	rank	leading_edge	core_enrichment
	KEGG_OLFACTORY_TRANSDUCTION	386	0.71663	1.50659	0.00990099	1	1	8055	tags=52%, list=14%, signal=45%	OR8K1/OR5A2/OR2T6/OR7G1/OR8J1/OR8H3/OR4A15/OR4B1/OR5F1/OR5AS1/OR51A4/OR4C13/OR10G9/OR8I2/OR2T27/OR51G1/OR51A2/OR2M5/OR51D1/OR4C15/OR4K15/OR5I1/OR52J3/OR2T1/OR4M1/OR51G2/OR2M7/OR8U1/OR8H1/OR11L1/OR6X1/OR6Y1/OR1S1/OR1S2/OR6C74/OR10R2/OR6K2/OR2T11/OR5D16/OR4F6/OR4M2/OR6C6/OR10Z1/OR4C46/OR4K13/OR4C45/OR5M9/OR51L1/OR4K2/OR5B3/OR2M2/OR4K14/OR52A1/OR2T12/OR4D11/OR6K6/OR2F2/OR5A1/OR4L1/OR8B8/OR2Y1/OR10G8…
MESO	Description	setSize	enrichmentScore	NES	pvalue	p.adjust	qvalues	rank	leading_edge	core_enrichment
	KEGG_ALLOGRAFT_REJECTION	35	-0.67919	-1.45454	0.0243902	1	1	16084	tags=97%, list=28%, signal=70%	HLA-DQA2/HLA-DPB1/HLA-DRA/HLA-E/HLA-A/HLA-DRB1/HLA-DRB5/HLA-B/HLA-DMA/CD40/HLA-C/HLA-DQB1/FAS/HLA-DPA1/HLA-DMB/IL12B/HLA-DOA/HLA-F/HLA-DQA1/HLA-G/CD86/TNF/HLA-DOB/CD40LG/FASLG/PRF1/IL2/IL12A/IL10/GZMB/IL5/CD28/CD80/IFNG
	KEGG_GRAFT_VERSUS_HOST_DISEASE	37	-0.711276	-1.53093	0.025	1	1	16084	tags=97%, list=28%, signal=70%	HLA-DQA2/HLA-DPB1/HLA-DRA/HLA-E/KIR2DL3/HLA-A/HLA-DRB1/KIR3DL1/HLA-DRB5/HLA-B/HLA-DMA/HLA-C/HLA-DQB1/FAS/HLA-DPA1/HLA-DMB/KIR3DL2/HLA-DOA/HLA-F/HLA-DQA1/HLA-G/CD86/IL1B/TNF/KIR2DL1/HLA-DOB/FASLG/KLRC1/PRF1/IL2/GZMB/KLRD1/CD28/IL6/CD80/IFNG
	KEGG_DRUG_METABOLISM_OTHER_ENZYMES	51	0.67334	1.43542	0.030303	1	1	8852	tags=29%, list=16%, signal=25%	UGT1A4/UGT1A6/UGT1A7/UGT2A1/CES5A/UGT1A1/CYP2A13/UGT2B11/UGT1A9/NAT2/DPYS/CYP2A6/UGT1A8/UGT1A10/UGT2B7
	KEGG_STEROID_HORMONE_BIOSYNTHESIS	55	0.646997	1.41265	0.0422535	1	1	8852	tags=29%, list=16%, signal=25%	CYP11B2/UGT1A4/UGT1A6/UGT1A7/UGT2A1/UGT1A1/CYP11B1/UGT2B11/UGT1A9/HSD17B2/CYP1A1/SULT1E1/UGT1A8/UGT1A10/AKR1D1/UGT2B7
	KEGG_PORPHYRIN_AND_CHLOROPHYLL_METABOLISM	41	0.671556	1.35772	0.0454545	1	1	8852	tags=24%, list=16%, signal=21%	UGT1A4/UGT1A6/UGT1A7/UGT2A1/UGT1A1/UGT2B11/UGT1A9/UGT1A8/UGT1A10/UGT2B7
OV	Description	setSize	enrichmentScore	NES	pvalue	p.adjust	qvalues	rank	leading_edge	core_enrichment
	KEGG_ASCORBATE_AND_ALDARATE_METABOLISM	25	0.75669	1.63327	0.0144928	0.533716	0.510458	8914	tags=44%, list=16%, signal=37%	UGT1A5/UGT2A3/UGT1A9/UGT1A7/UGT1A10/UGT2B28/UGT1A8/UGT2B11/UGT1A3/UGT2A1/MIOX
	KEGG_STARCH_AND_SUCROSE_METABOLISM	52	0.678012	1.65576	0.0149254	0.533716	0.510458	8263	tags=31%, list=15%, signal=26%	UGT1A5/UGT2A3/SI/UGT1A9/UGT1A7/UGT1A10/UGT2B28/UGT1A8/G6PC/UGT2B11/MGAM/GCK/GYS2/UGT1A3/UGT2A1/AMY2A
	KEGG_PENTOSE_AND_GLUCURONATE_INTERCONVERSIONS	28	0.746261	1.59439	0.015625	0.533716	0.510458	4630	tags=29%, list=8%, signal=26%	UGT1A5/UGT2A3/UGT1A9/UGT1A7/UGT1A10/UGT2B28/UGT1A8/UGT2B11
	KEGG_PORPHYRIN_AND_CHLOROPHYLL_METABOLISM	41	0.681618	1.58903	0.0163934	0.533716	0.510458	4630	tags=20%, list=8%, signal=18%	UGT1A5/UGT2A3/UGT1A9/UGT1A7/UGT1A10/UGT2B28/UGT1A8/UGT2B11
	KEGG_CITRATE_CYCLE_TCA_CYCLE	31	-0.612801	-1.52265	0.0243902	0.533716	0.510458	17876	tags=71%, list=32%, signal=49%	PCK2/FH/ACO2/PDHB/DLD/SDHB/SUCLA2/SUCLG2/SUCLG1/IDH2/SDHD/MDH1/SUCLG2P2/IDH3G/OGDHL/SDHA/PDHA1/IDH3A/PC/ACO1/PCK1/PDHA2
	KEGG_ALLOGRAFT_REJECTION	35	-0.664919	-1.63747	0.0263158	0.533716	0.510458	14283	tags=89%, list=25%, signal=66%	HLA-E/HLA-DMB/HLA-A/HLA-DRA/HLA-DMA/HLA-G/HLA-DRB1/HLA-B/HLA-C/HLA-DRB5/HLA-DPA1/FAS/HLA-DPB1/HLA-DQA1/HLA-DQB1/HLA-DQA2/HLA-DOB/HLA-F/CD28/CD86/PRF1/IL12B/GZMB/CD40LG/IL12A/TNF/IL10/CD80/FASLG/IL2/IFNG
	KEGG_GRAFT_VERSUS_HOST_DISEASE	37	-0.72447	-1.77732	0.027027	0.533716	0.510458	13863	tags=95%, list=25%, signal=71%	HLA-E/HLA-DMB/HLA-A/HLA-DRA/HLA-DMA/HLA-G/HLA-DRB1/HLA-B/HLA-C/HLA-DRB5/HLA-DPA1/FAS/HLA-DPB1/HLA-DQA1/HLA-DQB1/HLA-DQA2/HLA-DOB/HLA-F/CD28/KLRD1/IL1B/KIR3DL1/KIR2DL1/IL1A/CD86/PRF1/KLRC1/GZMB/TNF/CD80/KIR3DL2/FASLG/IL2/IL6/IFNG
	KEGG_DRUG_METABOLISM_OTHER_ENZYMES	51	0.599275	1.46498	0.0294118	0.533716	0.510458	4630	tags=16%, list=8%, signal=14%	UGT1A5/UGT2A3/UGT1A9/UGT1A7/UGT1A10/UGT2B28/UGT1A8/UGT2B11
	KEGG_REGULATION_OF_AUTOPHAGY	35	0.637291	1.45581	0.03125	0.533716	0.510458	2961	tags=17%, list=5%, signal=16%	IFNA14/IFNA4/IFNA16/IFNA17/IFNA7/IFNA21
	KEGG_LEISHMANIA_INFECTION	70	-0.643535	-1.80183	0.0357143	0.533716	0.510458	15381	tags=76%, list=27%, signal=55%	MAPK1/IFNGR2/TGFB3/AC093012.1/IRAK1/NFKBIB/ITGB1/MAPK13/HLA-DMB/CYBA/MYD88/HLA-DRA/HLA-DMA/NFKBIA/STAT1/HLA-DRB1/TRAF6/MAPK12/FOS/HLA-DRB5/IFNGR1/HLA-DPA1/C3/HLA-DPB1/HLA-DQA1/MAPK11/HLA-DQB1/JAK2/HLA-DQA2/TGFB1/HLA-DOB/FCGR3A/NCF2/ITGB2/NCF4/FCGR2C/ITGAM/IL1B/FCGR2A/TLR2/NCF1/ITGA4/IL1A/TLR4/FCGR1A/PRKCB/IL12B/IL12A/TNF/PTGS2/IL10/FCGR3B/IFNG
	KEGG_T_CELL_RECEPTOR_SIGNALING_PATHWAY	108	-0.468743	-1.45663	0.0384615	0.533716	0.510458	9096	tags=26%, list=16%, signal=22%	PDCD1/PPP3CC/CD28/CARD11/ZAP70/LCK/PIK3R5/LCP2/VAV1/CD8B/CHP2/PTPRC/CD40LG/CD247/TNF/CD8A/GRAP2/IL10/CD3E/CD3G/PIK3CG/VAV3/CTLA4/IL2/CD3D/ITK/ICOS/IFNG
	KEGG_CHEMOKINE_SIGNALING_PATHWAY	188	-0.525915	-1.76927	0.0434783	0.533716	0.510458	10509	tags=40%, list=19%, signal=33%	GNG7/ARRB1/PRKACB/JAK2/CX3CL1/CCL22/CCL23/WAS/LYN/CCL2/RAC2/FGR/GNG11/GRK5/CXCL8/GNB4/HCK/RASGRP2/CXCL10/CCL5/GNGT2/GNG2/CCR1/CCL8/NCF1/PIK3R5/CCL20/CXCL2/CCL3/VAV1/CCL17/CXCL14/CXCL12/CXCL5/ADCY2/CCR2/CCL18/DOCK2/CCL3L3/CCR5/PRKCB/CCL4/XCL2/GNG8/XCR1/CXCL11/CCL21/CCR8/CCL4L2/PF4/CXCR3/CXCR2/CCL16/CCR7/PIK3CG/CXCL3/CCL24/CXCL9/VAV3/CXCL1/CXCL13/CXCR6/CCL11/ITK/CCR4/PPBP/CCL19/CXCL6/CCL26/CCL1/CCR…
	KEGG_STEROID_HORMONE_BIOSYNTHESIS	55	0.56868	1.39142	0.0441176	0.533716	0.510458	4630	tags=18%, list=8%, signal=17%	UGT1A5/UGT2A3/UGT1A9/UGT1A7/CYP11B2/UGT1A10/UGT2B28/UGT1A8/SULT1E1/UGT2B11
	KEGG_OLFACTORY_TRANSDUCTION	386	0.437316	1.3041	0.0444444	0.533716	0.510458	8477	tags=36%, list=15%, signal=31%	OR8J3/OR2AG1/OR6K2/OR4F17/OR8I2/OR2T12/OR5L1/OR5AR1/OR5AS1/OR2T34/OR5AC2/OR51S1/OR5V1/OR5M10/OR10C1/OR6N2/OR51D1/OR4C45/OR5M8/OR6C3/OR10G9/OR10T2/OR5D14/OR51V1/OR7A10/OR2G3/OR2Z1/OR51A7/OR12D3/OR6C74/OR5J2/OR6C65/OR10H5/OR52B4/OR5H2/OR3A3/OR51I2/OR5A2/OR4D11/OR2T11/OR4C3/OR56A1/OR1D2/OR1S2/OR6A2/OR2AT4/OR4D9/OR11H4/OR2M2/OR5K1/OR2T3/OR10A7/OR4F15/OR2T29/OR2M4/OR10H3/OR4A5/OR4K17/OR1G1/OR2M5/OR2T1…
	KEGG_CYTOKINE_CYTOKINE_RECEPTOR_INTERACTION	264	-0.416667	-1.47115	0.047619	0.533716	0.510458	10415	tags=49%, list=18%, signal=40%	IL26/CSF3R/PDGFRB/IL9/RELT/CD27/CX3CL1/PRL/TGFB1/CCL22/CCL23/OSMR/CSF1R/TNFRSF11B/IL20RA/IFNA5/IL15RA/CCL2/TNFSF4/FLT3LG/ACVRL1/LTA/IL18/LTB/IL1B/TNFRSF18/CXCL8/LIF/OSM/CXCL10/CCL5/HGF/CCR1/IFNL1/CCL8/IL22RA2/IL1R2/IL1A/IL10RA/IL2RB/CCL20/CXCL2/PDGFRA/TNFSF14/CCL3/CCL17/IL2RG/CXCL14/TNFRSF17/IL24/CXCL12/CXCL5/IL13/TNFRSF13B/GHR/CCR2/CSF2RA/CCL18/IL15/IL2RA/TNFSF13B/CCL3L3/CCR5/CCL4/XCL2/IL12B/CSF…
	KEGG_LYSOSOME	121	-0.45987	-1.39556	0.047619	0.533716	0.510458	16547	tags=58%, list=29%, signal=41%	GBA/TCIRG1/PLA2G15/ABCB9/AP3S1/ENTPD4/AGA/GNPTAB/GNS/AP4S1/FUCA1/GLB1/TPP1/GM2A/ATP6V1H/LAMP2/CTSA/HYAL1/CD63/CTSZ/LIPA/PSAP/SLC11A1/GAA/SORT1/GALNS/AP1S2/ACP2/CTSC/ASAH1/NPC2/LAPTM4B/CTSD/LGMN/ATP6V0B/AP1B1/CLTC/CTSO/HEXB/CTSB/IDS/NAGA/HEXA/CTSV/ATP6V0D1/ATP6AP1/GLA/CLN5/CTSH/CTSL/MANBA/CLTB/ACP5/ARSA/NEU1/SMPD1/CLTCL1/LAPTM5/AP4E1/DNASE2B/ARSB/LAMP3/CTSS/CTSW/CD68/CTSK/ATP6V0D2/CTSE/ATP6V0A4/CT…
	KEGG_TYPE_I_DIABETES_MELLITUS	41	-0.615815	-1.60295	0.0487805	0.533716	0.510458	13863	tags=83%, list=25%, signal=63%	HLA-E/HLA-DMB/HLA-A/CPE/HLA-DRA/HLA-DMA/HLA-G/HLA-DRB1/HLA-B/HLA-C/HLA-DRB5/HLA-DPA1/FAS/HLA-DPB1/HLA-DQA1/HLA-DQB1/HLA-DQA2/HLA-DOB/PTPRN/LTA/HLA-F/CD28/IL1B/IL1A/CD86/PRF1/IL12B/GZMB/IL12A/TNF/CD80/FASLG/IL2/IFNG
PAAD	Description	setSize	enrichmentScore	NES	pvalue	p.adjust	qvalues	rank	leading_edge	core_enrichment
	KEGG_CYTOSOLIC_DNA_SENSING_PATHWAY	55	0.732955	1.54228	0.030303	1	1	1865	tags=7%, list=3%, signal=7%	IFNA4/IFNA7/IFNA10/IFNA14
	KEGG_ANTIGEN_PROCESSING_AND_PRESENTATION	81	0.699533	1.53989	0.031746	1	1	1865	tags=5%, list=3%, signal=5%	IFNA4/IFNA7/IFNA10/IFNA14
	KEGG_TOLL_LIKE_RECEPTOR_SIGNALING_PATHWAY	102	0.624204	1.41302	0.0322581	1	1	1865	tags=4%, list=3%, signal=4%	IFNA4/IFNA7/IFNA10/IFNA14
	KEGG_REGULATION_OF_AUTOPHAGY	35	0.801006	1.52814	0.0350877	1	1	4081	tags=17%, list=7%, signal=16%	IFNA4/IFNA7/IFNA10/IFNA14/BECN2/IFNA6
PCPG	Description	setSize	enrichmentScore	NES	pvalue	p.adjust	qvalues	rank	leading_edge	core_enrichment
	KEGG_OLFACTORY_TRANSDUCTION	386	0.483454	1.2571	0.0215054	1	1	5142	tags=24%, list=9%, signal=22%	OR8A1/OR52J3/OR8H2/OR14A16/OR5M11/OR7C2/OR10V1/OR4K13/OR6C2/OR1M1/OR7A10/OR13C8/OR8I2/OR6N2/OR2B3/OR5AN1/OR2J3/OR6C76/OR51M1/OR6K2/OR2M7/OR8B12/OR4S1/OR6C65/OR4S2/OR6Y1/OR52K1/OR51S1/OR4D11/OR10H3/OR6C74/OR10A3/OR4X2/OR10Z1/OR8G1/AL512310.1/OR4A5/OR2G6/CALML5/OR51G1/OR5AS1/OR4D5/OR5F1/OR5H2/OR4C12/OR5A1/OR5L1/OR2T1/OR12D2/OR6C4/OR10G8/OR4K15/OR5T2/OR9Q2/OR56A1/OR9I1/OR10H5/OR4C11/OR52H1/OR2T12/OR…
PRAD	Description	setSize	enrichmentScore	NES	pvalue	p.adjust	qvalues	rank	leading_edge	core_enrichment
	KEGG_VIRAL_MYOCARDITIS	68	-0.54641	-1.45857	0.0454545	1	1	13344	tags=28%, list=24%, signal=21%	CD55/HLA-G/SGCB/MYH11/CD40/LAMA2/MYH15/CAV1/DMD/MYH3/SGCA/SGCD/MYH1/MYH4/SGCG/MYH2/MYH7/MYH8/MYH6
READ	Description	setSize	enrichmentScore	NES	pvalue	p.adjust	qvalues	rank	leading_edge	core_enrichment
	KEGG_OLFACTORY_TRANSDUCTION	386	0.518781	1.34563	0.012987	0.328042	0.306321	4945	tags=28%, list=9%, signal=26%	OR2T6/OR5P3/OR51A7/OR1A2/OR51S1/OR11G2/OR2M5/OR2M4/OR4D1/OR51L1/AL512310.1/OR7G3/OR8J3/OR51D1/OR4D11/OR51F2/OR6K6/OR7G1/OR4C45/OR4D9/OR52A1/OR9G4/OR6C65/OR4N5/OR2S2/OR6B1/OR51F1/OR2L2/OR2L3/OR5D18/OR1E2/OR6Y1/OR5H2/OR4A15/OR4C11/OR5T1/OR4K5/OR13C3/OR10A3/OR2F1/OR52E8/OR51B2/OR52B4/OR8H1/OR9I1/OR8J1/OR4C12/OR8K5/OR2T29/OR8G1/OR5M3/OR5K1/OR12D2/OR5AC2/OR12D3/OR11H6/OR1D5/OR1L1/OR10A4/OR1G1/OR9A2/OR…
	KEGG_ASCORBATE_AND_ALDARATE_METABOLISM	25	-0.759351	-1.60135	0.025	0.328042	0.306321	10307	tags=60%, list=18%, signal=49%	UGT1A10/UGT2A3/UGT1A1/UGT2B11/UGT1A8/UGT2B7/UGT2B10/UGT2B17/UGT1A3/UGT2B15/UGT1A9/UGT2B4/UGT1A5/UGT2B28/UGT1A4
	KEGG_ABC_TRANSPORTERS	44	-0.601852	-1.47128	0.0263158	0.328042	0.306321	9613	tags=30%, list=17%, signal=25%	ABCG4/ABCG2/ABCC9/ABCA9/ABCD2/ABCB4/ABCA10/ABCC8/ABCA8/ABCA6/ABCB5/ABCB11/ABCA4
	KEGG_GLYOXYLATE_AND_DICARBOXYLATE_METABOLISM	16	-0.81281	-1.57634	0.027027	0.328042	0.306321	3513	tags=12%, list=6%, signal=12%	HAO2/HAO1
	KEGG_INTESTINAL_IMMUNE_NETWORK_FOR_IGA_PRODUCTION	46	-0.654024	-1.52217	0.0277778	0.328042	0.306321	15888	tags=70%, list=28%, signal=50%	HLA-DPB1/HLA-DRB5/HLA-DPA1/HLA-DOB/CD40LG/HLA-DQB1/TGFB1/CXCL12/CCL28/HLA-DMB/TNFRSF13C/HLA-DOA/HLA-DQA1/ICOSLG/CXCR4/IL4/TNFSF13B/ITGA4/ICOS/CCL25/IL6/CD86/ITGB7/TNFRSF17/CD80/TNFRSF13B/CD28/CCR10/IL10/IL2/AICDA/CCL27
	KEGG_PENTOSE_AND_GLUCURONATE_INTERCONVERSIONS	28	-0.721262	-1.54912	0.0277778	0.328042	0.306321	10307	tags=54%, list=18%, signal=44%	UGT1A10/UGT2A3/UGT1A1/UGT2B11/UGT1A8/UGT2B7/UGT2B10/UGT2B17/UGT1A3/UGT2B15/UGT1A9/UGT2B4/UGT1A5/UGT2B28/UGT1A4
	KEGG_TRYPTOPHAN_METABOLISM	40	-0.595214	-1.46216	0.0277778	0.328042	0.306321	12792	tags=32%, list=23%, signal=25%	AANAT/INMT/MAOB/AOX1/TDO2/CYP1B1/OGDHL/KMO/KYNU/CYP1A1/TPH1/ACMSD/CYP1A2
	KEGG_FATTY_ACID_METABOLISM	42	-0.658819	-1.61	0.0294118	0.328042	0.306321	2606	tags=19%, list=5%, signal=18%	ADH1C/CPT1C/ADH7/ADH1B/ADH1A/ACADL/CYP4A11/CYP4A22
	KEGG_GRAFT_VERSUS_HOST_DISEASE	37	-0.661378	-1.50326	0.0294118	0.328042	0.306321	15888	tags=65%, list=28%, signal=47%	HLA-DPB1/HLA-DRB5/HLA-DPA1/HLA-DOB/TNF/KIR2DL3/FASLG/HLA-DQB1/HLA-DMB/HLA-DOA/HLA-DQA1/FAS/IL6/CD86/IL1B/KLRD1/CD80/CD28/KLRC1/IL1A/IL2/KIR3DL2/KIR3DL1/KIR2DL1
	KEGG_PORPHYRIN_AND_CHLOROPHYLL_METABOLISM	41	-0.722787	-1.75265	0.0294118	0.328042	0.306321	11172	tags=41%, list=20%, signal=33%	UGT1A10/CP/UGT2A3/UGT1A1/UGT2B11/UGT1A8/UGT2B7/UGT2B10/UGT2B17/FTMT/UGT1A3/UGT2B15/UGT1A9/UGT2B4/UGT1A5/UGT2B28/UGT1A4
	KEGG_TYPE_I_DIABETES_MELLITUS	41	-0.591884	-1.43523	0.0294118	0.328042	0.306321	18206	tags=68%, list=32%, signal=46%	HLA-DQA2/LTA/HLA-DRA/HLA-DRB1/PTPRN2/HLA-G/HLA-DPB1/HLA-DRB5/HLA-DPA1/HLA-DOB/TNF/FASLG/HLA-DQB1/PTPRN/CPE/HLA-DMB/HLA-DOA/HLA-DQA1/GAD1/FAS/CD86/IL1B/CD80/CD28/IL1A/GAD2/IL2/INS
	KEGG_DRUG_METABOLISM_OTHER_ENZYMES	51	-0.716814	-1.70778	0.030303	0.328042	0.306321	10307	tags=43%, list=18%, signal=35%	UGT2A3/UGT1A1/UGT2B11/UGT1A8/CYP2A13/UGT2B7/UPP2/DPYD/UGT2B10/UGT2B17/CYP3A4/UGT1A3/UGT2B15/UPB1/UGT1A9/CYP2A7/DPYS/CYP2A6/UGT2B4/UGT1A5/UGT2B28/UGT1A4
	KEGG_STARCH_AND_SUCROSE_METABOLISM	52	-0.613655	-1.45905	0.03125	0.328042	0.306321	10307	tags=38%, list=18%, signal=31%	UGT2A3/SI/UGT1A1/UGT2B11/UGT1A8/MGAM/UGT2B7/G6PC2/UGT2B10/UGT2B17/GBA3/UGT1A3/UGT2B15/UGT1A9/GYS2/G6PC/UGT2B4/UGT1A5/UGT2B28/UGT1A4
	KEGG_STEROID_HORMONE_BIOSYNTHESIS	55	-0.687414	-1.61817	0.0322581	0.328042	0.306321	11172	tags=53%, list=20%, signal=42%	UGT1A10/HSD17B6/HSD17B2/UGT2A3/UGT1A1/HSD3B2/UGT2B11/HSD11B1/UGT1A8/CYP1B1/UGT2B7/CYP7B1/UGT2B10/CYP21A2/UGT2B17/CYP11A1/CYP1A1/CYP3A4/UGT1A3/UGT2B15/CYP7A1/SRD5A2/UGT1A9/UGT2B4/AKR1D1/UGT1A5/UGT2B28/CYP11B1/UGT1A4
	KEGG_CELL_ADHESION_MOLECULES_CAMS	131	-0.603407	-1.57304	0.0333333	0.328042	0.306321	16334	tags=61%, list=29%, signal=44%	CD276/HLA-G/CD2/PECAM1/CD34/ICAM1/ITGAV/PDCD1/SELP/HLA-DPB1/CLDN23/HLA-DRB5/ESAM/JAM3/CDH5/HLA-DPA1/HLA-DOB/CD40LG/CD6/ITGA8/CD4/CD8B/HLA-DQB1/ITGB8/SELPLG/SDC2/ITGAL/CTLA4/HLA-DMB/VCAN/NLGN4X/ITGB2/SELE/HLA-DOA/HLA-DQA1/NLGN2/VCAM1/CD274/ICOSLG/PTPRM/PTPRC/ICAM2/CLDN6/JAM2/CD8A/CNTNAP1/MAG/ITGA4/SELL/CLDN5/ICOS/SPN/CADM1/CD86/SIGLEC1/CDH2/CDH15/NCAM1/ITGB7/CADM3/ICAM3/CD22/CD80/ITGAM/NCAM2/NEGR1…
	KEGG_COMPLEMENT_AND_COAGULATION_CASCADES	69	-0.686828	-1.69515	0.0333333	0.328042	0.306321	16251	tags=75%, list=29%, signal=54%	C1QB/A2M/F2R/VWF/C1S/C1R/C4BPA/C4B/F3/SERPINF2/CD55/KNG1/C3/PLAT/CFD/C8G/BDKRB2/CFI/SERPIND1/THBD/C4A/SERPINE1/F5/C3AR1/SERPINA1/C5AR1/C4BPB/MASP2/TFPI/BDKRB1/CFH/CR2/F13A1/MASP1/KLKB1/F2/FGA/SERPINA5/FGB/CR1/F11/C6/SERPINC1/CPB2/FGG/C9/C8B/PLG/F13B/C8A/MBL2/F9
	KEGG_METABOLISM_OF_XENOBIOTICS_BY_CYTOCHROME_P450	69	-0.710105	-1.7526	0.0333333	0.328042	0.306321	10470	tags=42%, list=19%, signal=34%	ADH1C/UGT2A3/UGT1A1/UGT2B11/UGT1A8/CYP1B1/UGT2B7/GSTA2/GSTM5/ADH7/UGT2B10/ADH1B/UGT2B17/CYP2C19/CYP1A1/CYP2E1/CYP3A4/UGT1A3/UGT2B15/CYP2C8/CYP2C9/UGT1A9/ADH1A/UGT2B4/UGT1A5/UGT2B28/CYP1A2/GSTA5/UGT1A4
	KEGG_RNA_DEGRADATION	59	-0.5969	-1.4182	0.0344828	0.328042	0.306321	3307	tags=3%, list=6%, signal=3%	C1DP2/C1DP3
	KEGG_DRUG_METABOLISM_CYTOCHROME_P450	71	-0.724846	-1.79573	0.0357143	0.328042	0.306321	10470	tags=46%, list=19%, signal=38%	ADH1C/UGT2A3/UGT1A1/UGT2B11/UGT1A8/FMO3/CYP2A13/UGT2B7/GSTA2/GSTM5/ADH7/UGT2B10/ADH1B/FMO1/UGT2B17/FMO2/CYP2C19/CYP2E1/CYP3A4/UGT1A3/UGT2B15/CYP2C8/CYP2C9/UGT1A9/ADH1A/CYP2A7/CYP2A6/UGT2B4/UGT1A5/UGT2B28/CYP1A2/GSTA5/UGT1A4
	KEGG_ECM_RECEPTOR_INTERACTION	84	-0.633269	-1.59399	0.0357143	0.328042	0.306321	16924	tags=69%, list=30%, signal=48%	LAMC1/THBS3/COL1A1/COL6A1/COL1A2/COL3A1/HSPG2/COL5A1/ITGB6/ITGAV/COL6A2/LAMB2/LAMC2/LAMB4/VWF/COL5A2/LAMA4/FN1/COL6A3/ITGA1/TNC/ITGA7/ITGA8/THBS2/ITGA5/LAMA3/COL5A3/ITGB8/ITGA11/THBS1/SDC2/COL4A6/COMP/COL11A1/IBSP/SPP1/TNXB/ITGA4/SV2A/ITGB3/GP1BA/TNN/LAMC3/ITGB7/LAMA1/CHAD/THBS4/COL4A4/CD36/ITGA2B/ITGA10/LAMA2/RELN/VTN/SV2B/TNR/COL6A6/GP9
	KEGG_RETINOL_METABOLISM	64	-0.733599	-1.73	0.037037	0.328042	0.306321	11636	tags=59%, list=21%, signal=47%	RDH5/CYP2C18/UGT1A10/CYP26B1/ADH1C/UGT2A3/UGT1A1/UGT2B11/UGT1A8/CYP2A13/UGT2B7/ALDH1A2/ADH7/UGT2B10/DHRS9/ADH1B/UGT2B17/AWAT2/CYP2C19/CYP1A1/CYP3A4/UGT1A3/CYP26A1/UGT2B15/CYP2C8/LRAT/CYP2C9/UGT1A9/ADH1A/CYP2A7/CYP2A6/UGT2B4/UGT1A5/CYP4A11/CYP4A22/UGT2B28/CYP1A2/UGT1A4
SARC	Description	setSize	enrichmentScore	NES	pvalue	p.adjust	qvalues	rank	leading_edge	core_enrichment
	KEGG_HYPERTROPHIC_CARDIOMYOPATHY_HCM	83	-0.491557	-1.37588	0.030303	1	1	14208	tags=52%, list=25%, signal=39%	ITGA8/TPM1/SGCD/TNNT2/ITGAV/ITGA3/CACNA2D3/TGFB3/TPM2/CACNG4/CACNB2/ITGB3/MYL3/CACNA1C/ITGA11/PRKAG2/CACNB4/CACNA1F/IL6/SLC8A1/ITGA7/ITGB4/PRKAA2/MYH6/SGCG/TNNC1/ITGA1/SGCA/MYBPC3/DMD/DES/ITGB6/CACNG6/IGF1/RYR2/TTN/ACTC1/CACNG1/CACNG5/MYH7/MYL2/CACNA1S/CACNG3
	KEGG_DILATED_CARDIOMYOPATHY	90	-0.473365	-1.31776	0.03125	1	1	13516	tags=51%, list=24%, signal=39%	ITGA8/TPM1/SGCD/TNNT2/ITGAV/ITGA3/CACNA2D3/TGFB3/TPM2/CACNG4/CACNB2/ITGB3/ADCY4/MYL3/CACNA1C/ITGA11/CACNB4/CACNA1F/SLC8A1/ITGA7/PLN/ITGB4/MYH6/SGCG/TNNC1/ITGA1/SGCA/MYBPC3/DMD/DES/PRKACG/ITGB6/ADRB1/CACNG6/ADCY5/IGF1/ADCY2/RYR2/TTN/ACTC1/CACNG1/CACNG5/MYH7/MYL2/CACNA1S/CACNG3
SKCM	Description	setSize	enrichmentScore	NES	pvalue	p.adjust	qvalues	rank	leading_edge	core_enrichment
	KEGG_ALLOGRAFT_REJECTION	35	-0.718482	-1.79268	0.0232558	0.574074	0.558804	12458	tags=80%, list=22%, signal=62%	IL2/HLA-DRA/HLA-DRB1/HLA-DPB1/CD40/HLA-F/HLA-DMA/HLA-DRB5/FAS/HLA-DPA1/HLA-DQB1/TNF/HLA-DQA1/IL10/HLA-G/HLA-DMB/CD40LG/HLA-DOB/HLA-DQA2/CD28/GZMB/HLA-DOA/PRF1/CD86/IL12B/CD80/FASLG/IFNG
	KEGG_GRAFT_VERSUS_HOST_DISEASE	37	-0.738166	-1.86561	0.0232558	0.574074	0.558804	12458	tags=92%, list=22%, signal=72%	HLA-B/IL6/IL2/HLA-DRA/HLA-DRB1/HLA-DPB1/HLA-F/HLA-DMA/HLA-DRB5/IL1B/FAS/HLA-DPA1/HLA-DQB1/TNF/HLA-DQA1/HLA-G/HLA-DMB/HLA-DOB/HLA-DQA2/CD28/IL1A/GZMB/HLA-DOA/PRF1/CD86/KIR3DL1/KIR3DL2/CD80/KIR2DL1/FASLG/KLRC1/IFNG/KLRD1/KIR2DL3
	KEGG_PRIMARY_IMMUNODEFICIENCY	35	-0.710216	-1.77206	0.0232558	0.574074	0.558804	13148	tags=71%, list=23%, signal=55%	DCLRE1C/TAP2/RAG1/JAK3/TNFRSF13B/TAP1/CD40/IGLL1/CD4/BTK/CD19/CD79A/IL2RG/CD40LG/ZAP70/CD3D/CD3E/IL7R/LCK/BLNK/CIITA/PTPRC/CD8A/CD8B/ICOS
	KEGG_INTESTINAL_IMMUNE_NETWORK_FOR_IGA_PRODUCTION	46	-0.677347	-1.82085	0.025641	0.574074	0.558804	12472	tags=72%, list=22%, signal=56%	CXCR4/IL2/HLA-DRA/HLA-DRB1/HLA-DPB1/TNFRSF13B/TNFSF13/CD40/HLA-DMA/HLA-DRB5/HLA-DPA1/HLA-DQB1/CXCL12/HLA-DQA1/IL10/TNFSF13B/HLA-DMB/CD40LG/HLA-DOB/HLA-DQA2/CD28/ICOSLG/ITGB7/HLA-DOA/IL15RA/CD86/CCL25/TNFRSF17/IL15/PIGR/ICOS/CCR9/CD80
	KEGG_NOD_LIKE_RECEPTOR_SIGNALING_PATHWAY	62	-0.60268	-1.67108	0.0294118	0.574074	0.558804	17330	tags=63%, list=31%, signal=44%	CXCL2/NFKB1/MAPK9/CARD8/CHUK/ERBIN/NFKBIA/XIAP/TAB3/TAB2/CXCL8/MAPK10/CASP8/IL6/CCL2/TNFAIP3/CARD9/NLRP1/IL1B/CCL13/CARD6/CASP1/TNF/MAPK13/CCL5/NLRP3/NLRC4/CCL11/PYDC1/CCL7/MEFV/CARD18/PSTPIP1/CCL8/IL18/NAIP/BIRC3/NOD2/CASP5
	KEGG_HEMATOPOIETIC_CELL_LINEAGE	85	-0.596202	-1.74663	0.03125	0.574074	0.558804	14611	tags=65%, list=26%, signal=48%	CD9/KITLG/IL1R2/IL4R/IL6/CSF1/ITGA1/CD14/HLA-DRA/HLA-DRB1/ITGB3/CD1C/FLT3LG/FCER2/CSF2/ITGA6/HLA-DRB5/IL1B/CD37/IL1R1/CD4/GP1BA/ITGA2/CSF1R/CD33/IL7/TNF/CD1E/ITGAM/CD1D/CR2/CD1B/CD19/CSF2RA/CR1/CD7/CD3D/MS4A1/CD3E/IL1A/IL7R/CD2/FLT3/DNTT/CD5/CSF3R/IL2RA/IL5RA/CD8A/FCGR1A/CD8B/CD38/CD3G/GP9/IL9R
	KEGG_CELL_ADHESION_MOLECULES_CAMS	131	-0.583718	-1.79296	0.0322581	0.574074	0.558804	13778	tags=54%, list=24%, signal=41%	CADM1/HLA-B/PECAM1/NCAM2/ICAM2/CD58/ITGAV/NLGN4X/HLA-DRA/HLA-DRB1/CLDN23/HLA-DPB1/JAM2/CLDN18/CD40/CLDN14/CLDN7/NCAM1/ITGA8/CNTN1/HLA-F/HLA-DMA/ITGA6/HLA-DRB5/NEGR1/CADM3/CD4/HLA-DPA1/HLA-DQB1/ITGB2/ITGAM/NFASC/SELPLG/VCAM1/SELP/OCLN/SELE/HLA-DQA1/HLA-G/HLA-DMB/SIGLEC1/CD40LG/HLA-DOB/ITGB8/SELL/HLA-DQA2/CD28/CLDN17/ICOSLG/ITGB7/CD6/HLA-DOA/CD2/CTLA4/ITGAL/SPN/CD86/NRCAM/ICAM3/PTPRC/PDCD1/CD226/CD…
	KEGG_NATURAL_KILLER_CELL_MEDIATED_CYTOTOXICITY	132	-0.465791	-1.43881	0.0322581	0.574074	0.558804	10852	tags=48%, list=19%, signal=39%	SYK/SHC4/CSF2/HCST/PTK2B/FAS/TNFRSF10C/RAC2/ULBP1/PIK3R3/PTPN6/ITGB2/TNF/ULBP3/PLCG2/ULBP2/KLRC2/MICB/NCR1/TNFRSF10A/LCP2/CD244/IFNA2/HLA-G/FCGR3A/FCGR3B/RAET1G/KLRC3/NCR3/PIK3R5/ZAP70/CD48/GZMB/TNFSF10/PRF1/VAV1/ITGAL/SH2D1B/LCK/IFNB1/CD247/PIK3CG/KLRK1/KIR2DS4/KIR3DL1/KIR3DL2/RAET1E/IFNA21/PRKCB/IFNA10/RAET1L/IFNA6/SH2D1A/KIR2DL1/CHP2/FASLG/KIR2DL4/KLRC1/IFNG/KLRD1/KIR2DL3/IFNA1/IFNA8
	KEGG_LEISHMANIA_INFECTION	70	-0.608787	-1.6944	0.0344828	0.574074	0.558804	12214	tags=51%, list=22%, signal=40%	HLA-DRA/HLA-DRB1/HLA-DPB1/STAT1/TGFB3/HLA-DMA/HLA-DRB5/IL1B/NCF4/HLA-DPA1/PTPN6/HLA-DQB1/ITGB2/TNF/MAPK13/ITGAM/TLR2/NCF2/JAK2/HLA-DQA1/IL10/FCGR3A/FCGR3B/C3/HLA-DMB/HLA-DOB/HLA-DQA2/CR1/TLR4/IL1A/HLA-DOA/NCF1/IL12B/FCGR1A/PRKCB/IFNG
	KEGG_T_CELL_RECEPTOR_SIGNALING_PATHWAY	108	-0.555139	-1.60453	0.0344828	0.574074	0.558804	11145	tags=33%, list=20%, signal=27%	GRAP2/TEC/CSF2/CBLC/CD4/PIK3R3/PTPN6/TNF/MAPK13/LCP2/IL10/MAP3K8/PIK3R5/CD40LG/ZAP70/CD28/CD3D/CD3E/PRKCQ/CTLA4/VAV1/LCK/CARD11/PTPRC/CD247/PDCD1/PIK3CG/CD8A/PAK5/CD8B/ICOS/RASGRP1/CD3G/ITK/CHP2/IFNG
	KEGG_LYSOSOME	121	-0.528073	-1.61729	0.0357143	0.574074	0.558804	21374	tags=72%, list=38%, signal=45%	GLB1/NEU1/ABCB9/LAPTM4A/ARSG/CLTB/ATP6AP1/ATP6V0B/PLA2G15/TPP1/AP1S2/M6PR/ATP6V0D1/GLA/PPT1/GBA/CTSK/ATP6V1H/IGF2R/CTSA/AP3M1/ATP6V0A1/SORT1/TCIRG1/ABCA2/NAGA/AP3S2/ENTPD4/CTSD/ARSA/AP1G1/PSAP/NPC2/AP4S1/ASAH1/AP3S1/HEXA/SUMF1/CTSZ/ACP2/CLTC/GAA/NPC1/SLC11A2/CTSB/CTSH/AP3B1/GALC/DNASE2/CD164/LAMP2/SCARB2/AGA/MFSD8/GNPTAB/HYAL1/SMPD1/CLN5/CTSC/HEXB/FUCA1/GALNS/GM2A/GNS/IDS/AP4E1/LGMN/LIPA/CTSO/NAP…
	KEGG_CHEMOKINE_SIGNALING_PATHWAY	188	-0.489362	-1.61074	0.037037	0.574074	0.558804	13337	tags=51%, list=24%, signal=39%	PRKX/ADCY1/PIK3CB/CCR6/CXCL2/NFKB1/STAT2/ARRB2/ROCK1/GNB4/PAK1/SOS2/CHUK/RAP1A/GNG10/STAT3/NFKBIA/PPBPP1/PRKACB/CXCL8/ADCY5/GRK5/CCL20/CXCR1/CCL28/RAP1B/GNB5/PIK3R1/CXCL5/VAV3/CCL21/CCL24/PRKCZ/CXCR4/CCL2/JAK3/STAT1/CXCL6/CXCR2/SHC4/TIAM1/CCL13/CCL19/LYN/PTK2B/ADCY7/PPBP/CXCL16/RAC2/RASGRP2/WAS/CCL26/PIK3R3/CXCL12/FGR/HCK/ELMO1/JAK2/CCL5/ADCY2/CCL11/CCL1/CCL3/CCL7/PIK3R5/CCR1/CXCL9/CCL22/CXCL10/C…
	KEGG_CYTOKINE_CYTOKINE_RECEPTOR_INTERACTION	264	-0.483044	-1.53589	0.0454545	0.586011	0.570424	14558	tags=58%, list=26%, signal=43%	CXCR1/KITLG/IL6ST/CCL28/IL22RA2/IL25/IL1R2/IL12RB2/IFNGR1/TGFBR2/IL4R/EGF/IL20/TNFSF11/IFNE/IL1RAP/IFNAR2/IL6/CXCL5/CCL21/CCL24/VEGFC/CSF1/CXCR4/IL2/IL20RB/CCL2/PDGFC/PDGFRA/TNFRSF25/TNFRSF13B/TNFSF13/CD40/TGFB3/CXCL6/FLT3LG/CXCR2/EGFR/CSF2/IL1B/TNFRSF1B/CCL13/CCL19/FAS/TNFRSF10C/IL1R1/PPBP/CXCL16/LTB/EDAR/GHR/IL17B/TNFSF15/CCL26/CSF1R/IL7/TNF/IFNL1/IFNLR1/CXCL12/LIF/CCL5/CSF2RA/LEPR/TNFRSF18/TNF…
	KEGG_TYPE_I_DIABETES_MELLITUS	41	-0.585166	-1.59905	0.0454545	0.586011	0.570424	12458	tags=73%, list=22%, signal=57%	IL2/HLA-DRA/HLA-DRB1/HLA-DPB1/HLA-F/HLA-DMA/HLA-DRB5/IL1B/FAS/GAD1/HLA-DPA1/HLA-DQB1/TNF/HLA-DQA1/HLA-G/HLA-DMB/HLA-DOB/HLA-DQA2/CD28/IL1A/GZMB/HLA-DOA/PTPRN2/PRF1/CD86/LTA/IL12B/CD80/FASLG/IFNG
STAD	Description	setSize	enrichmentScore	NES	pvalue	p.adjust	qvalues	rank	leading_edge	core_enrichment
	KEGG_OLFACTORY_TRANSDUCTION	386	0.621169	1.91639	0.01	0.476312	0.476312	9782	tags=54%, list=17%, signal=45%	OR4N4/OR2T29/OR6C4/OR5L1/OR2T10/OR2T27/OR2T4/OR2T11/OR2T1/OR52J3/OR52I2/OR51F2/OR5K1/OR10H4/OR13C8/OR6Y1/OR2T6/OR2T5/OR8H3/OR5M1/OR4X2/OR52E8/OR6C3/OR11H1/OR51V1/OR5D18/AL512310.1/OR13F1/OR4E2/OR52K1/OR13C4/OR1A1/OR13C3/OR14C36/OR14I1/OR2T3/OR10J5/OR10S1/OR5D14/OR4C12/OR2F2/OR6Q1/OR5AC2/OR52E6/OR52A1/OR11L1/OR6C6/OR2L2/OR4K13/OR7A10/OR10G3/OR10H3/OR6X1/OR51F1/OR1A2/OR2F1/OR10Z1/OR4K5/OR6C2/OR6K2/…
	KEGG_CIRCADIAN_RHYTHM_MAMMAL	13	-0.629602	-1.67164	0.04	0.476312	0.476312	15102	tags=62%, list=27%, signal=45%	PER2/BHLHE40/CRY2/CLOCK/BHLHE41/ARNTL/PER3/PER1
TGCT	Description	setSize	enrichmentScore	NES	pvalue	p.adjust	qvalues	rank	leading_edge	core_enrichment
	KEGG_SPLICEOSOME	127	0.551324	1.55102	0.0344828	1	1	19709	tags=78%, list=35%, signal=51%	HSPA6/MAGOHB/HSPA2/MAGOH/PPIH/SNRPF/WBP11/SNRPA1/THOC3/SNRPD1/THOC2/PRPF38A/SNRNP40/SF3A3/U2SURP/PRPF40A/BCAS2/SNRPG/HSPA1B/HNRNPA1P60/SNRPC/SMNDC1/DHX15/LSM3/SNRPA/SNRNP27/RBM8A/SRSF4/PRPF3/ALYREF/SNRPE/HNRNPA3/SYF2/NCBP2/PPIL1/SRSF9/LSM5/BUD31/RBMX/USP39/PRPF4/RBM22/PPIE/PCBP1/SRSF10/SF3B6/PUF60/LSM7/EFTUD2/HNRNPM/SRSF1/SNRPD3/TCERG1/SF3A2/SRSF7/HNRNPC/SF3B4/PQBP1/DDX46/DHX8/EIF4A3/SRSF3/HNRNPA…
	KEGG_TASTE_TRANSDUCTION	51	0.542915	1.32881	0.047619	1	1	7818	tags=24%, list=14%, signal=20%	TAS2R39/TAS2R9/TAS2R40/TAS2R60/TAS2R16/SCNN1G/GRM4/SCNN1A/PRKACG/CACNA1A/GNG13/TAS2R38
THCA	Description	setSize	enrichmentScore	NES	pvalue	p.adjust	qvalues	rank	leading_edge	core_enrichment
	KEGG_OLFACTORY_TRANSDUCTION	386	-0.456033	-1.38376	0.0338983	1	1	4746	tags=27%, list=8%, signal=25%	OR6N1/OR10H5/OR6T1/OR52N1/OR2G3/OR2M2/OR10V1/OR2M4/OR4D1/OR5AR1/OR4C13/OR14I1/OR5AP2/OR10K2/OR4K13/OR6C65/OR13G1/OR10G3/OR51M1/OR2T4/OR6B1/OR4A47/OR2C3/OR6C2/OR10J1/OR1E1/OR51B2/OR10S1/CLCA2/OR1B1/OR52A5/GUCA1A/OR52N5/OR4D11/OR7A17/OR52E4/OR6C68/OR1J2/OR2AG1/OR5B17/OR7G1/OR8G5/OR6N2/OR56A5/OR8I2/OR4D2/OR51G2/OR5M11/OR6C6/OR12D2/OR5P2/OR6X1/OR9Q2/CALML5/OR4K15/OR1A2/OR5M10/OR2B11/OR5H2/OR4E2/OR10H…
	KEGG_CYTOKINE_CYTOKINE_RECEPTOR_INTERACTION	264	-0.481226	-1.38174	0.0357143	1	1	16108	tags=49%, list=28%, signal=35%	IL1B/IFNK/XCL2/CCL3L3/FAS/IL20/IFNA16/IL21R/GDF5/IL1RAP/CCL5/CCL13/TNFRSF19/OSMR/CXCL12/CXCL10/IFNG/CCR2/CXCL9/CXCR6/CCR5/CCL18/IL12RB1/CCR3/CXCR5/CCR1/TNFSF15/CSF2RA/CD27/PPBP/CCL27/VEGFD/IL12A/TNFSF13B/IL9R/CCL4L2/CCL8/CXCR1/CD40LG/CCL15/IL18RAP/TPO/IL5RA/CSF2RB/BMP2/CCL4/TNFRSF11B/CSF3R/TNFRSF13C/PDGFRA/IFNL1/INHBC/IL10RA/CCL21/HGF/CCL20/CXCL2/CCL23/TNFRSF13B/CCL19/IFNA5/IL20RB/IL6R/IL23R/LEPR…
THYM	Description	setSize	enrichmentScore	NES	pvalue	p.adjust	qvalues	rank	leading_edge	core_enrichment
	KEGG_RIBOSOME	88	0.511206	1.54223	0.047619	1	1	20190	tags=93%, list=36%, signal=60%	RSL24D1P11/MRPL13/RSL24D1/RPS27L/RPL22L1/RPL10L/RPS23/RPL17/RPS26/RPS13/RPL26L1/RPS6/RPL6/RPL4/RPS3A/RPL14/RPS7/RPS29/RPL36A/RPS8/RPL22/RPS16/RPL18A/RPS25/RPL19/RPL29/RPL37/RPL32/RPS18/RPL31/RPSA/RPLP2/RPLP0/RPS2/RPS12/RPS17/RPL15/RPL39/RPS3/RPS24/RPL5/RPS20/RPL30/RPL7/RPS11/RPS10/UBA52/RPL26/RPS21/RPL34/RPL35A/FAU/RPL23/RPL28/RPL24/RPL37A/RPL10/RPL13/RPL11/RPL27A/RPS5/RPL27/RPS4X/RPL12/RPL35/RPL…
UCEC	Description	setSize	enrichmentScore	NES	pvalue	p.adjust	qvalues	rank	leading_edge	core_enrichment
	KEGG_OLFACTORY_TRANSDUCTION	386	-0.571757	-1.41249	0.00990099	1	1	15172	tags=56%, list=27%, signal=41%	OR5AP2/OR6Y1/OR10V1/OR10AD1/OR9K2/OR2A42/OR14J1/OR4C12/OR8K1/OR2Z1/CALML5/OR6C65/OR52N2/OR1G1/OR4D9/OR2AE1/OR2T10/OR2AT4/OR10A2/OR13G1/OR5B12/OR4D10/CLCA2/OR9Q1/PDC/OR2B2/OR2M7/OR3A1/OR10K1/OR9G4/OR2G2/OR1C1/OR9A4/OR1E2/OR6K3/OR52K1/OR51E1/OR2F2/OR5I1/OR3A3/OR1S2/OR51D1/OR2T1/OR10A7/OR52B2/OR52I2/OR6C4/OR13D1/OR1A2/OR13F1/OR1Q1/OR52K2/OR6K2/OR6F1/OR51A4/OR8D4/OR10J5/OR2L3/OR51E2/OR51S1/OR5M1/CALM…
UCS	Description	setSize	enrichmentScore	NES	pvalue	p.adjust	qvalues	rank	leading_edge	core_enrichment
UVM	Description	setSize	enrichmentScore	NES	pvalue	p.adjust	qvalues	rank	leading_edge	core_enrichment
	KEGG_NEUROACTIVE_LIGAND_RECEPTOR_INTERACTION	271	-0.600346	-1.43274	0.0106383	1	1	12711	tags=52%, list=22%, signal=41%	CRHR2/GNRHR/HRH4/P2RY13/GRIN2D/F2R/CHRM5/PTGIR/HTR1D/APLNR/S1PR3/GRIN3A/GABRB3/NPFFR1/ADRA1B/S1PR5/ADORA1/CHRNA5/TSHR/LEP/TRHR/P2RY6/SSTR1/PRSS2/GABRB1/RXFP2/GABRD/GZMA/GCGR/DRD2/TAAR6/LEPR/BDKRB2/EDNRA/P2RY2/F2RL3/P2RX2/CCKBR/SSTR2/P2RX1/GABRA5/NMUR2/PRLR/HTR7/AVPR1A/CALCRL/CNR2/CHRM3/F2RL1/FPR2/GPR83/GALR1/PRSS3/GABBR2/GABRR1/GRM2/OXTR/OPRK1/P2RY1/NPFFR2/MCHR1/HTR2B/CYSLTR1/GRM1/ADRA1A/GABRG3/G…
